# Supplementary material for: Beyond genomic variation - comparison and functional annotation of three Brassica rapa genomes: a turnip, a rapid cycling and a Chinese cabbage
Source: BMC Genomics. 2014 Mar 31;15(1):250. doi: 10.1186/1471-2164-15-250 (PMC4230417; doi:10.1186/1471-2164-15-250)
Supplement: Supplementary file 1 — Additional file 1: Change rate on each chromosome and different effect types. Excel file containing details of the change rate in turnip and rapid cycling. (XLSX 15 KB) [file 12864_2013_7047_MOESM1_ESM.xlsx]

## Sheet: change_rate_chromosome
Change rate on each chromosomes and top 25 scaffolds having the most of changes in Turnip and rapid cycling.
Change rate is calculated as the changes per 100 base pairs.
		Turnip			Rapid cycling
Chromosome	Length	Changes	Change rate	Length	Changes	Change rate
A01	28608137	118029	242	28608137	129180	221
A02	27848129	124710	223	27848129	131938	211
A03	31716688	149556	212	31716688	162539	195
A04	18967243	78146	242	18967243	89515	211
A05	23941934	94915	252	23941934	118682	201
A06	26273242	114216	230	26273242	138069	190
A07	22587824	104399	216	22587824	118732	190
A08	21596550	95372	226	21596550	105481	204
A09	37123981	153166	242	37123981	178102	208
A10	17595035	76119	231	17595035	87624	200
Scaffold000096	937531	419	2237	937531	249	3765
Scaffold000103	841798	661	1273	841798	4164	202
Scaffold000104	773703	562	1376	773703	3798	203
Scaffold000111	635699	2451	259	635699	1813	350
Scaffold000140	445121	2198	202	445121	2354	189
Scaffold000164	313729	2182	143	313729	1515	207
Scaffold000167	296181	1158	255	296181	178	1663
Scaffold000178	250007	1299	192	250007	1441	173
Scaffold000180	225530	253	891	225530	22	10251
Scaffold000185	212102	1250	169	212102	36	5891
Scaffold000191	177795	1228	144	177795	886	200
Scaffold000203	109728	744	147	109728	575	190
Scaffold000215	83299	220	378	83299	207	402
Scaffold000217	78508	206	381	78508	105	747
Scaffold000219	78025	224	348	78025	502	155
Scaffold000223	74501	463	160	74501	20	3725
Scaffold000229	70015	358	195	70015	584	119
Scaffold000239	57644	332	173	57644	331	174
Scaffold000240	56461	226	249	56461	154	366
Scaffold000247	52366	345	151	52366	352	148
Scaffold000254	49653	236	210	49653	53	936
Scaffold000259	45878	281	163	45878	15	3058
Scaffold000261	45658	206	221	45658	179	255
Scaffold000282	37068	203	182	37068	70	529
Scaffold000300	30590	347	88	30590	233	131
Scaffold000317	27038	249	108	27038	94	287

## Sheet: change_rate_effect_type
Predicted genomic structural variation effects on turnip and rapid cycling based on the MAKER re-annotated reference gene model.
Type of effects are part from snpEff and more details of their brief explanations can be found on snpEff website: http://snpeff.sourceforge.net/faq.html
	Turnip			Rapid cycling
Type (alphabetical order)	Count	size	Percent(%)	Count	size	Percent(%)
CODON_CHANGE	1961	28783	0.16	2174	28850	0.16
CODON_DELETION	2235	39837	0.18	2534	36018	0.19
CODON_INSERTION	2046	12507	0.16	2246	13863	0.17
EXON_DELETED	50	171971	0.004	63	249569	0.004
FRAME_SHIFT	6982	70287	0.57	7896	40675	0.58
INTERGENIC	624056	1639901	52.29	723252	1981540	51.86
INTRON	316922	714791	26.32	364106	814522	26.34
NON_SYNONYMOUS_CODING	62086	62086	5.07	70135	70135	5.16
NON_SYNONYMOUS_START	12	12	0.0001	9	9	0.001
SPLICE_SITE_ACCEPTOR	10	270	0.001	15	252	0.001
SPLICE_SITE_DONOR	10	340	0.001	8	332	0.001
START_GAINED	691	691	0.06	838	838	0.06
START_LOST	90	1144	0.008	107	344	0.01
STOP_GAINED	687	2190	0.06	828	2572	0.06
STOP_LOST	143	10835	0.01	167	12123	0.01
SYNONYMOUS_CODING	163775	163775	13.3	183944	183944	13.6
SYNONYMOUS_START	14	14	0.001	10	10	0.001
SYNONYMOUS_STOP	118	118	0.007	102	102	0.01
UTR_3_DELETED	0	0	0	0	0	0
UTR_3_PRIME	13185	28859	1.09	15131	42574	1.1
UTR_5_DELETED	0	0	0	0	0	0
UTR_5_PRIME	8223	25122	0.69	9576	19918	0.68
