# Supplementary material for: Beyond genomic variation - comparison and functional annotation of three Brassica rapa genomes: a turnip, a rapid cycling and a Chinese cabbage
Source: BMC Genomics. 2014 Mar 31;15(1):250. doi: 10.1186/1471-2164-15-250 (PMC4230417; doi:10.1186/1471-2164-15-250)
Supplement: Supplementary file 2 — Additional file 2: Functional annotation of common genes in Chiifu, turnip and rapid cycling. Excel file containing details of the functional annotation of common genes in Chiifu, turnip and rapid cycling. (XLSX 3 MB) [file 12864_2013_7047_MOESM2_ESM.xlsx]

## Sheet: functional_annotation
Functional annotation of common genes in three genotypes of Brassica rapa
InterProScan was not performed on the datasets due to the time limitation
Seq. Name	Seq. Description	Seq. Length	#Hits	min. eValue	mean Similarity	#GOs	GOs	Enzyme Codes	InterProScan
maker-A03-snap-gene-98.147-mRNA-1	uncharacterized protein	0	1	0	1	4	C:cytosol; P:calcium-mediated signaling; C:nucleus; F:protein binding	-
maker-A03-snap-gene-98.148-mRNA-1	yth domain family protein	0	1	0	1	1	C:cytosol	-
snap_masked-A03-processed-gene-98.96-mRNA-1	pre-mrna-splicing factor 38a	0	1	0	1	1	P:RNA processing	-
augustus_masked-A03-processed-gene-98.72-mRNA-1	wrky dna-binding protein 54	0	1	0	1	9	P:induced systemic resistance, jasmonic acid mediated signaling pathway; P:systemic acquired resistance, salicylic acid mediated signaling pathway; F:DNA binding; P:response to chitin; ; F:protein binding; F:transcription factor activity; P:negative regulation of transcription, DNA-dependent; P:defense response to fungus	-
augustus_masked-A03-processed-gene-98.62-mRNA-1	expansin	0	1	0	1	6	C:extracellular region; C:membrane; P:plant-type cell wall modification during multidimensional cell growth; P:plant-type cell wall loosening; P:syncytium formation; P:unidimensional cell growth	-
maker-A03-augustus-gene-98.122-mRNA-1	40s ribosomal protein s26	0	1	0	1	7	F:structural constituent of ribosome; C:plasmodesma; P:ribosome biogenesis; C:cytosolic small ribosomal subunit; C:chloroplast; C:membrane; P:translation	-
maker-A03-augustus-gene-98.118-mRNA-1	lob domain-containing protein 15	0	1	0	1	3	C:nucleus; F:protein binding; C:membrane	-
snap_masked-A03-processed-gene-98.99-mRNA-1	heat repeat-containing protein	0	1	0	1	6	F:protein binding; F:protein kinase activity; P:protein amino acid phosphorylation; F:ATP binding; F:tRNA binding; P:tRNA export from nucleus	-
maker-A03-augustus-gene-98.123-mRNA-1	kinase family protein	0	1	0	1	5	F:ATP binding; F:protein serine/threonine phosphatase activity; P:activation of MAPKK activity; F:MAP kinase kinase kinase activity; P:MAPKKK cascade	EC:2.7.11.25
maker-A03-augustus-gene-98.127-mRNA-1	transcription factor	0	1	0	1	1	F:binding	-
genemark-A03-processed-gene-96.49-mRNA-1	clathrin light chain protein	0	1	0	1	7	P:vesicle-mediated transport; C:cell plate; C:clathrin coat of coated pit; C:clathrin coat of trans-Golgi network vesicle; C:chloroplast envelope; P:intracellular protein transport; F:structural molecule activity	-
maker-A03-snap-gene-96.125-mRNA-1	auxin influx carrier component	0	1	0	1	5	C:plasma membrane; P:amino acid transport; C:integral to membrane; P:auxin mediated signaling pathway; F:symporter activity	-
genemark-A03-processed-gene-96.29-mRNA-1	rna polymerase iv subunit	0	1	0	1	10	F:DNA-directed RNA polymerase activity; C:nuclear body; C:nucleolus; C:DNA-directed RNA polymerase IV complex; C:DNA-directed RNA polymerase IVb complex; F:DNA binding; F:protein binding; P:production of siRNA involved in RNA interference; P:transcription, DNA-dependent; P:DNA methylation	EC:2.7.7.6
maker-A03-snap-gene-96.121-mRNA-1	alpha beta hydrolase related protein	0	1	0	1	2	P:cellular response to sulfate starvation; F:catalytic activity	-
maker-A03-augustus-gene-96.104-mRNA-1	proline transporter	0	1	0	1	4	C:plasma membrane; ; F:L-proline transmembrane transporter activity; C:integral to membrane	-
genemark-A03-processed-gene-96.53-mRNA-1	serine threonine protein phosphatase expressed	0	1	0	1	3	P:protein amino acid dephosphorylation; F:protein serine/threonine phosphatase activity; C:protein phosphatase type 1 complex	-
augustus_masked-A03-processed-gene-96.2-mRNA-1	nematode-resistance protein	0	1	0	1	4	P:defense response to bacterium, incompatible interaction; P:response to salicylic acid stimulus; F:protein binding; P:response to oxidative stress	-
maker-A03-augustus-gene-96.107-mRNA-1	coronitine insensitive 1	0	1	0	1	14	P:stomatal movement; P:response to insect; P:negative regulation of defense response; P:jasmonic acid mediated signaling pathway; P:defense response to bacterium; C:SCF ubiquitin ligase complex; P:regulation of flower development; F:ubiquitin-protein ligase activity; P:jasmonic acid and ethylene-dependent systemic resistance; F:protein binding; P:SCF-dependent proteasomal ubiquitin-dependent prot…	EC:6.3.2.19
maker-A03-augustus-gene-96.115-mRNA-1	26s proteasome regulatory subunit	0	1	0	1	9	P:embryonic development; C:eukaryotic translation initiation factor 3 complex; P:pollen germination; P:translational initiation; F:translation initiation factor activity; C:proteasome complex; C:membrane; C:nucleus; C:cytosol	-
augustus_masked-A03-processed-gene-96.1-mRNA-1	uncharacterized protein	0	1	0	1	9	P:red or far-red light signaling pathway; P:entrainment of circadian clock; P:positive regulation of circadian rhythm; P:photoperiodism, flowering; P:regulation of flower development; C:nucleus; P:response to red light; F:protein homodimerization activity;	-
maker-A03-snap-gene-96.127-mRNA-1	abc transporter like protein	0	1	0	1	7	C:cytosol; F:transferase activity, transferring phosphorus-containing groups; P:cell communication; C:nucleus; C:plastid; C:plasma membrane; F:transporter activity	-
maker-A03-augustus-gene-96.99-mRNA-1	60s acidic ribosomal protein p0	0	1	0	1	15	F:copper ion binding; C:nucleolus; P:response to salt stress; C:plasmodesma; P:response to cold; F:structural constituent of ribosome; P:translational elongation; P:ribosome biogenesis; F:protein binding; P:response to zinc ion; C:chloroplast; P:response to cadmium ion; C:cytosolic ribosome; C:Golgi apparatus; C:plasma membrane	-
maker-A03-snap-gene-96.132-mRNA-1	signal peptidase complex subunit 2	0	1	0	1	4	F:peptidase activity; P:signal peptide processing; C:integral to membrane; C:signal peptidase complex	-
augustus_masked-A03-processed-gene-101.69-mRNA-1	zinc finger protein	0	1	0	1	5	P:trichome differentiation; F:zinc ion binding; F:nucleic acid binding; P:regulation of transcription, DNA-dependent; F:transcription factor activity	-
augustus_masked-A03-processed-gene-101.70-mRNA-1	cysteine histidine-rich c1 domain-containing protein	0	1	0	1	5	F:metal ion binding; C:intracellular; P:oxidation reduction; F:protein-disulfide reductase activity;	EC:1.8.1.8
augustus_masked-A03-processed-gene-101.63-mRNA-1	zinc finger ccch domain-containing protein 30-like	0	1	0	1	2	F:binding; P:regulation of transcription, DNA-dependent	-
maker-A03-augustus-gene-101.104-mRNA-1	uncharacterized protein	0	1	0	1	1	C:mitochondrion	-
maker-A03-augustus-gene-101.109-mRNA-1	cytosolic delta subunit	0	1	0	1	3	F:binding; P:response to cadmium ion; C:cytosol	-
genemark-A03-processed-gene-101.37-mRNA-1	protein n-terminal glutamine amidohydrolase	0	1	0	1	1	F:hydrolase activity, acting on carbon-nitrogen (but not peptide) bonds, in linear amides	EC:3.5.1.0
genemark-A03-processed-gene-101.33-mRNA-1	vacuolar protein sorting-associated protein 2-2	0	1	0	1	2	F:protein binding; P:transport	-
maker-A03-augustus-gene-101.114-mRNA-1	uncharacterized protein	0	1	0	1	2	C:cell wall; C:Golgi apparatus	-
maker-A03-augustus-gene-101.106-mRNA-1	seven in absentia family protein	0	1	0	1	8	F:protein binding; P:multicellular organismal development; P:protein ubiquitination; P:ubiquitin-dependent protein catabolic process; F:ubiquitin-protein ligase activity; C:nucleus; F:zinc ion binding; C:mitochondrion	EC:6.3.2.19
maker-A03-augustus-gene-101.105-mRNA-1	protein kinase	0	1	0	1	4	F:protein tyrosine kinase activity; P:protein amino acid phosphorylation; F:ATP binding; C:plastid	EC:2.7.10.0
maker-A03-augustus-gene-101.112-mRNA-1	villin 2	0	1	0	1	4	P:actin filament severing; C:cytosol; F:actin filament binding; P:actin filament bundle assembly	-
augustus_masked-A03-processed-gene-101.60-mRNA-1	40s ribosomal protein s2	0	1	0	1	10	C:nucleolus; C:Golgi apparatus; F:structural constituent of ribosome; C:plasmodesma; C:plasma membrane; F:RNA binding; C:cell wall; C:cytosolic small ribosomal subunit; C:chloroplast; P:translation	-
maker-A03-snap-gene-101.124-mRNA-1	nudix hydrolase chloroplastic-like	0	1	0	1	7	F:FAD diphosphatase activity; F:cation transmembrane transporter activity; P:transmembrane transport; P:cation transport; C:integral to membrane; C:chloroplast; C:mitochondrion	EC:3.6.1.18
maker-A03-augustus-gene-101.103-mRNA-1	uncharacterized protein	0	1	0	1	1	C:plasmodesma	-
augustus_masked-A03-processed-gene-97.3-mRNA-1	zinc finger ccch domain-containing protein 29	0	1	0	1	6	F:transcription factor activity; F:binding; P:response to cold; P:response to chitin; P:defense response to fungus; P:regulation of transcription, DNA-dependent	-
maker-A03-augustus-gene-97.111-mRNA-1	heat shock-related protein	0	1	0	1	1	F:ATP binding	-
maker-A03-augustus-gene-97.109-mRNA-1	transcription factor bhlh51	0	1	0	1	4	F:transcription factor activity; F:DNA binding; C:nucleus; P:regulation of transcription, DNA-dependent	-
maker-A03-augustus-gene-97.112-mRNA-1	probable peptide nitrate transporter at2g40460-like	0	1	0	1	4	C:membrane; P:response to nematode; P:oligopeptide transport; F:transporter activity	-
maker-A03-augustus-gene-97.115-mRNA-1	glycoside hydrolase family 28 protein polygalacturonase family protein	0	1	0	1	4	P:carbohydrate metabolic process; C:extracellular region; F:polygalacturonase activity; P:cellular cell wall organization	EC:3.2.1.15
snap_masked-A03-processed-gene-97.101-mRNA-1	phosphoinositide phospholipase c 6	0	1	0	1	4	P:lipid metabolic process; ; F:phosphoinositide phospholipase C activity; C:cell part	EC:3.1.4.11
maker-A03-augustus-gene-97.119-mRNA-1	uncharacterized protein	0	1	0	1	4	P:response to water deprivation; P:response to freezing; P:positive regulation of transcription, DNA-dependent; P:response to salt stress	-
augustus_masked-A03-processed-gene-97.7-mRNA-1	glycosyl transferase family 1 protein	0	1	0	1	6	C:endoplasmic reticulum membrane; F:transferase activity, transferring glycosyl groups; P:response to osmotic stress; P:response to abscisic acid stimulus; P:plant-type cell wall biogenesis; P:protein amino acid N-linked glycosylation	-
maker-A03-augustus-gene-97.122-mRNA-1	protein phosphatase 2c	0	1	0	1	7	C:protein serine/threonine phosphatase complex; F:metal ion binding; P:stomatal lineage progression; F:protein serine/threonine phosphatase activity; P:protein amino acid dephosphorylation; C:nucleus; P:abscisic acid mediated signaling pathway	-
snap_masked-A03-processed-gene-97.94-mRNA-1	abscisic acid receptor pyl6	0	1	0	1	6	C:cytoplasm; F:receptor activity; F:protein binding; C:nucleus; P:abscisic acid mediated signaling pathway; F:abscisic acid binding	-
augustus_masked-A03-processed-gene-97.1-mRNA-1	protein	0	1	0	1	1	F:transferase activity, transferring acyl groups other than amino-acyl groups	EC:2.3.1.0
augustus_masked-A03-processed-gene-97.19-mRNA-1	ap2 erf domain-containing transcription factor	0	1	0	1	16	P:response to trehalose stimulus; P:response to glucose stimulus; P:response to sucrose stimulus; P:response to water deprivation; P:root meristem growth; F:DNA regulatory region binding; P:sugar mediated signaling pathway; P:response to osmotic stress; P:mitochondria-nucleus signaling pathway; P:regulation of protein localization; P:lateral root development; F:sequence-specific DNA binding; P:ab…	-
maker-A03-augustus-gene-97.117-mRNA-1	em protein	0	1	0	1	3	P:response to abscisic acid stimulus; C:cytoplasm; P:acquisition of desiccation tolerance	-
maker-A03-snap-gene-97.134-mRNA-1	btb poz domain-containing protein	0	1	0	1	2	F:protein binding; P:flower development	-
maker-A03-augustus-gene-97.108-mRNA-1	myb family transcription factor	0	1	0	1	3	F:transcription factor activity; F:DNA binding; P:regulation of transcription, DNA-dependent	-
maker-A03-augustus-gene-97.116-mRNA-1	eukaryotic translation initiation factor 2 subunit alpha	0	1	0	1	5	P:translational initiation; C:eukaryotic translation initiation factor 2 complex; F:translation initiation factor activity; C:nucleus; C:cytosol	-
maker-A03-augustus-gene-97.110-mRNA-1	probable methyltransferase pmt23-like	0	1	0	1	3	C:Golgi apparatus; P:methylation; F:methyltransferase activity	EC:2.1.1.0
genemark-A03-processed-gene-100.16-mRNA-1	heat stress transcription factor b-3	0	1	0	1	5	F:transcription factor activity; F:sequence-specific DNA binding; P:response to cadmium ion; C:nucleus; P:regulation of transcription, DNA-dependent	-
augustus_masked-A03-processed-gene-100.61-mRNA-1	uncharacterized protein	0	1	0	1	3	P:cellular protein metabolic process; F:isomerase activity; P:chloroplast organization	-
maker-A03-snap-gene-100.148-mRNA-1	glycerol-3-phosphate dehydrogenase	0	1	0	1	7	F:NAD or NADH binding; F:glycerol-3-phosphate dehydrogenase [NAD(P)+] activity; F:glycerol-3-phosphate dehydrogenase (NAD+) activity; P:glycerol-3-phosphate catabolic process; C:cytosol; C:glycerol-3-phosphate dehydrogenase complex; P:oxidation reduction	EC:1.1.1.94; EC:1.1.1.8
maker-A03-snap-gene-100.141-mRNA-1	dehydration-induced protein erd15	0	1	0	1	5	P:response to high light intensity; P:response to water deprivation; C:cytoplasm; P:response to bacterium; F:protein binding	-
augustus_masked-A03-processed-gene-100.69-mRNA-1	type-a response regulator	0	1	0	1	9	F:two-component response regulator activity; P:two-component signal transduction system (phosphorelay); ; P:regulation of transcription, DNA-dependent; P:circadian rhythm; F:protein binding; P:cytokinin mediated signaling pathway; P:response to stress; C:nucleus	-
maker-A03-augustus-gene-100.121-mRNA-1	uncharacterized protein	0	1	0	1	1	C:spindle	-
maker-A03-augustus-gene-100.128-mRNA-1	cytokinin oxidase	0	1	0	1	9	F:FAD binding; C:vacuole; P:meristem development; F:UDP-N-acetylmuramate dehydrogenase activity; C:cytoplasmic membrane-bounded vesicle; P:secretion by cell; P:cytokinin catabolic process; P:electron transport chain; F:cytokinin dehydrogenase activity	EC:1.1.1.158; EC:1.5.99.12
genemark-A03-processed-gene-100.1-mRNA-1	glutaredoxin family protein	0	1	0	1	3	P:cell redox homeostasis; F:electron carrier activity; F:protein disulfide oxidoreductase activity	-
snap_masked-A03-processed-gene-100.90-mRNA-1	apurinic endonuclease-redox protein	0	1	0	1	8	C:chloroplast nucleoid; P:nucleic acid phosphodiester bond hydrolysis; P:DNA repair; F:endonuclease activity; C:mitochondrion; F:DNA-(apurinic or apyrimidinic site) lyase activity; F:DNA binding; P:positive regulation of transcription, DNA-dependent	EC:4.2.99.18
maker-A03-augustus-gene-100.131-mRNA-1	peroxidase	0	1	0	1	5	P:response to oxidative stress; C:cytoplasmic membrane-bounded vesicle; F:heme binding; F:peroxidase activity; P:oxidation reduction	EC:1.11.1.7
maker-A03-augustus-gene-100.114-mRNA-1	s-formylglutathione hydrolase	0	1	0	1	10	F:methyl indole-3-acetate esterase activity; F:carboxylesterase activity; P:response to cadmium ion; C:cytoplasmic membrane-bounded vesicle; F:S-formylglutathione hydrolase activity; F:retinyl-palmitate esterase activity; C:apoplast; F:methyl salicylate esterase activity; F:methyl jasmonate esterase activity; C:plastid	EC:3.1.1.1; EC:3.1.2.12; EC:3.1.1.21
maker-A03-snap-gene-100.135-mRNA-1	transcription initiation factor iib	0	1	0	1	7	C:cytoplasm; P:translational initiation; P:transcription initiation; F:translation initiation factor activity; C:nucleus; F:zinc ion binding; P:regulation of transcription, DNA-dependent	-
maker-A03-snap-gene-100.137-mRNA-1	protein	0	1	0	1	13	P:hydrogen peroxide catabolic process; F:enzyme activator activity; P:oxidation reduction; P:cell redox homeostasis; F:oxidoreductase activity, acting on sulfur group of donors, disulfide as acceptor; F:protein binding; F:FAD binding; C:chloroplast stroma; P:regulation of chlorophyll biosynthetic process; P:regulation of starch biosynthetic process; P:removal of superoxide radicals; P:positive re…	EC:1.8.4.0; EC:1.8.1.9
genemark-A03-processed-gene-100.35-mRNA-1	abc transporter a family member 1	0	1	0	1	8	F:ATPase activity, coupled to transmembrane movement of ions; C:integral to membrane; P:ATP catabolic process; F:amino acid transmembrane transporter activity; F:DNA binding; C:vacuolar membrane; F:ATP binding; C:plasma membrane	-
maker-A03-augustus-gene-100.118-mRNA-1	strictosidine synthase family protein	0	1	0	1	16	P:negative regulation of abscisic acid mediated signaling pathway; P:response to gibberellin stimulus; ; C:vacuole; P:cell proliferation; P:negative regulation of transcription, DNA-dependent; F:DNA binding; F:strictosidine synthase activity; P:alkaloid biosynthetic process; P:cytokinin mediated signaling pathway; F:ATPase activity; C:endoplasmic reticulum; C:nucleus; P:chromatin modification; P:…	EC:4.3.3.2; EC:3.6.1.3
snap_masked-A03-processed-gene-100.87-mRNA-1	ap2-like ethylene-responsive transcription factor	0	1	0	1	4	F:transcription factor activity; F:DNA binding; C:nucleus; P:regulation of transcription, DNA-dependent	-
augustus_masked-A03-processed-gene-99.42-mRNA-1	vq motif family protein	0	1	0	1	2	F:protein binding; C:chloroplast	-
genemark-A03-processed-gene-99.16-mRNA-1	phosphatidylinositol-4-phosphate 5-kinase	0	1	0	1	12	P:stomatal movement; P:establishment of tissue polarity; ; F:1-phosphatidylinositol-4-phosphate 5-kinase activity; F:ATP binding; P:pollen tube growth; P:phosphoinositide phosphorylation; C:apical plasma membrane; C:cytosolic part; P:pollen germination; ; P:plant-type cell wall modification	EC:2.7.1.68
augustus_masked-A03-processed-gene-99.48-mRNA-1	cysteine protease inhibitor	0	1	0	1	5	F:cysteine-type endopeptidase inhibitor activity; P:negative regulation of peptidase activity; F:peptidase activity; P:response to abiotic stimulus; P:proteolysis	-
genemark-A03-processed-gene-99.10-mRNA-1	ferredoxin-dependent glutamate synthase	0	1	0	1	15	P:oxidation reduction; C:mitochondrion; F:glutamate synthase (ferredoxin) activity; P:response to light stimulus; F:metal ion binding; P:glutamine metabolic process; C:chloroplast envelope; P:glutamate biosynthetic process; F:3 iron, 4 sulfur cluster binding; F:protein binding; C:chloroplast stroma; P:photorespiration; P:positive regulation of glycine hydroxymethyltransferase activity; C:membrane…	EC:1.4.7.1
maker-A03-augustus-gene-99.88-mRNA-1	cdpk-related kinase 1	0	1	0	1	8	F:calmodulin-dependent protein kinase activity; C:plasma membrane; F:calcium-dependent protein serine/threonine phosphatase activity; F:protein binding; F:receptor signaling protein serine/threonine kinase activity; F:calcium ion binding; P:protein amino acid phosphorylation; F:ATP binding	EC:2.7.11.17
snap_masked-A03-processed-gene-99.60-mRNA-1	protein kinase family protein	0	1	0	1	3	F:transferase activity, transferring phosphorus-containing groups; C:plastid; C:plasma membrane	-
genemark-A03-processed-gene-99.27-mRNA-1	quinone reductase family protein	0	1	0	1	7	F:oxidoreductase activity, acting on NADH or NADPH, quinone or similar compound as acceptor; P:oxidation reduction; C:plasmodesma; C:vacuolar membrane; P:response to auxin stimulus; F:FMN binding; C:plasma membrane	EC:1.6.5.0
maker-A03-snap-gene-99.112-mRNA-1	f-box protein	0	1	0	1	1	C:chloroplast	-
genemark-A03-processed-gene-99.18-mRNA-1	ferredoxin-dependent glutamate synthase 1	0	1	0	1	12	P:oxidation reduction; C:mitochondrion; F:glutamate synthase (ferredoxin) activity; P:response to light stimulus; C:chloroplast envelope; P:glutamate biosynthetic process; F:protein binding; C:chloroplast stroma; P:photorespiration; P:positive regulation of glycine hydroxymethyltransferase activity; C:membrane; C:apoplast	EC:1.4.7.1
maker-A03-snap-gene-99.113-mRNA-1	protein kinase family protein	0	1	0	1	1	C:plasma membrane	-
maker-A03-augustus-gene-99.93-mRNA-1	cytochrome p450	0	1	0	1	13	C:microsome; P:flavonoid biosynthetic process; F:flavonoid 3'-monooxygenase activity; C:plasma membrane; F:electron carrier activity; F:heme binding; F:p-coumarate 3-hydroxylase activity; P:lignin biosynthetic process; C:integral to membrane; P:coumarin biosynthetic process; C:endoplasmic reticulum; C:mitochondrion; P:oxidation reduction	EC:1.14.13.21
maker-A03-augustus-gene-99.87-mRNA-1	vacuolar amino acid transporter 1-like	0	1	0	1	4	F:amino acid transmembrane transporter activity; C:vacuolar membrane; P:amino acid transport; C:integral to membrane	-
maker-A03-snap-gene-99.115-mRNA-1	nodulin 21 -like transporter protein	0	1	0	1	1	C:membrane	-
maker-A03-snap-gene-99.114-mRNA-1	protein kinase family protein	0	1	0	1	3	F:transferase activity, transferring phosphorus-containing groups; C:plastid; C:plasma membrane	-
maker-A03-snap-gene-99.100-mRNA-1	pentatricopeptide repeat-containing protein	0	1	0	1	2	F:binding; C:plastid	-
augustus_masked-A03-processed-gene-103.45-mRNA-1	50s ribosomal protein l3	0	1	0	1	7	C:ribosome; C:chloroplast envelope; F:structural constituent of ribosome; C:chloroplast stroma; C:membrane; P:translation; F:rRNA binding	-
augustus_masked-A03-processed-gene-103.51-mRNA-1	cortical cell-delineating protein precursor	0	1	0	1	2	P:lipid transport; F:lipid binding	-
maker-A03-augustus-gene-103.101-mRNA-1	pirin-like protein	0	1	0	1	9	P:blue light signaling pathway; F:quercetin 2,3-dioxygenase activity; C:plasma membrane; C:plastid; C:mitochondrion; F:calmodulin binding; P:abscisic acid mediated signaling pathway; P:oxidation reduction; P:response to low fluence blue light stimulus by blue low-fluence system	EC:1.13.11.24
augustus_masked-A03-processed-gene-103.58-mRNA-1	phytochrome interacting factor 4	0	1	0	1	8	P:red light signaling pathway; F:transcription factor activity; P:ethylene biosynthetic process; P:de-etiolation; F:DNA binding; F:protein binding; P:red, far-red light phototransduction; C:nucleus	-
maker-A03-augustus-gene-103.103-mRNA-1	mei2-like 2 protein	0	1	0	1	4	P:positive regulation of growth; F:RNA binding; P:positive regulation of meiosis; F:nucleotide binding	-
maker-A03-augustus-gene-103.104-mRNA-1	ribose-phosphate pyrophosphokinase 4	0	1	0	1	10	P:nucleotide biosynthetic process; F:kinase activity; C:plasmodesma; C:plasma membrane; P:phosphorylation; F:ribose phosphate diphosphokinase activity; F:ATP binding; F:magnesium ion binding; P:nucleoside metabolic process; C:cytosol	EC:2.7.6.1
maker-A03-augustus-gene-103.92-mRNA-1	probable polyamine oxidase 2-like	0	1	0	1	7	F:amine oxidase activity; F:polyamine oxidase activity; C:peroxisome; P:polyamine catabolic process; P:methylation; F:methyltransferase activity; P:oxidation reduction	EC:1.4.3.21; EC:1.5.3.11; EC:2.1.1.0
genemark-A03-processed-gene-103.0-mRNA-1	3-isopropylmalate small subunit	0	1	0	1	5	F:3-isopropylmalate dehydratase activity; C:3-isopropylmalate dehydratase complex; C:chloroplast stroma; P:leucine biosynthetic process; P:response to salt stress	EC:4.2.1.33
augustus_masked-A03-processed-gene-103.57-mRNA-1	3-isopropylmalate small subunit	0	1	0	1	4	F:3-isopropylmalate dehydratase activity; C:chloroplast stroma; P:leucine biosynthetic process; P:response to salt stress	EC:4.2.1.33
augustus_masked-A03-processed-gene-103.53-mRNA-1	dna-binding protein escarola-like	0	1	0	1	3	F:DNA binding; P:post-embryonic development; P:response to light stimulus	-
augustus_masked-A03-processed-gene-103.62-mRNA-1	protein	0	1	0	1	13	C:cytosol; F:S-nitrosoglutathione reductase activity; P:seed development; F:transcription cofactor activity; C:peroxisome; P:cell death; F:S-(hydroxymethyl)glutathione dehydrogenase activity; P:heat acclimation; P:formaldehyde metabolic process; P:circadian rhythm; P:shade avoidance; P:negative regulation of transcription, DNA-dependent; C:nucleus	EC:1.1.1.284
augustus_masked-A03-processed-gene-103.56-mRNA-1	nac domain ipr003441	0	1	0	1	4	F:transcription factor activity; F:DNA binding; P:multicellular organismal development; P:regulation of transcription, DNA-dependent	-
augustus_masked-A03-processed-gene-103.48-mRNA-1	tetratricopeptide repeat protein 7a-like	0	1	0	1	1	F:calmodulin binding	-
genemark-A03-processed-gene-103.25-mRNA-1	transcription factor bhlh128	0	1	0	1	6	F:transcription factor activity; F:DNA binding; C:nucleus; C:cytosol; C:plastid; P:regulation of transcription, DNA-dependent	-
maker-A03-augustus-gene-103.105-mRNA-1	mitogen-activated protein kinase 10-like	0	1	0	1	5	F:MAP kinase activity; F:protein binding; P:MAPKKK cascade; P:protein amino acid phosphorylation; F:ATP binding	EC:2.7.11.24
augustus_masked-A03-processed-gene-103.65-mRNA-1	ras-related protein ara-4	0	1	0	1	12	C:cytosol; P:small GTPase mediated signal transduction; C:Golgi stack; P:response to heat; P:GTP catabolic process; C:trans-Golgi network; F:GTPase activity; P:inter-Golgi cisterna vesicle-mediated transport; C:Golgi-associated vesicle; P:protein transport; F:GTP binding; C:plasma membrane	-
maker-A03-augustus-gene-102.106-mRNA-1	uncharacterized protein	0	1	0	1	1	P:regulation of transcription, DNA-dependent	-
maker-A03-augustus-gene-102.99-mRNA-1	tpr repeat-containing thioredoxin ttl1-like	0	1	0	1	5	F:protein binding; P:cell redox homeostasis; P:leaf vascular tissue pattern formation; P:auxin mediated signaling pathway; P:brassinosteroid mediated signaling pathway	-
maker-A03-augustus-gene-102.95-mRNA-1	lob domain-containing	0	1	0	1	3	P:lateral root formation; C:nucleus; C:plastid	-
maker-A03-augustus-gene-102.103-mRNA-1	transcriptional coactivator-like protein	0	1	0	1	6	C:nucleolus; F:sequence-specific DNA binding; F:transcription coactivator activity; P:response to ethylene stimulus; P:positive regulation of transcription, DNA-dependent; C:cytoplasm	-
genemark-A03-processed-gene-102.14-mRNA-1	uncharacterized protein	0	1	0	1	5	P:carbohydrate metabolic process; F:polygalacturonase activity; C:mitochondrial respiratory chain complex I; C:extracellular region; P:cellular cell wall organization	EC:3.2.1.15
maker-A03-augustus-gene-102.111-mRNA-1	basic helix-loop-helix domain-containing protein	0	1	0	1	5	F:DNA binding; P:pollen development; F:transcription factor activity; P:positive regulation of transcription, DNA-dependent; C:nucleus	-
maker-A03-snap-gene-102.123-mRNA-1	14-3-3-like protein gf14 mu	0	1	0	1	8	F:protein domain specific binding; C:plasma membrane; F:protein phosphorylated amino acid binding; F:calcium ion binding; P:leaf development; C:chloroplast stroma; C:nucleus; C:cytosol	-
maker-A03-augustus-gene-102.98-mRNA-1	receptor kinase 1	0	1	0	1	12	C:cytosol; P:protein amino acid autophosphorylation; C:plasmodesma; F:ubiquitin protein ligase binding; F:ATP binding; P:cellular protein localization; P:recognition of pollen; C:vacuole; F:transmembrane receptor protein serine/threonine kinase activity; F:sugar binding; C:nucleus; C:plasma membrane	-
genemark-A03-processed-gene-102.7-mRNA-1	copper amine oxidase	0	1	0	1	6	F:copper ion binding; C:peroxisome; P:oxidation reduction; F:quinone binding; F:amine oxidase activity; P:amine metabolic process	EC:1.4.3.21
maker-A03-augustus-gene-102.107-mRNA-1	myb family transcription factor	0	1	0	1	2	F:DNA binding; P:regulation of transcription, DNA-dependent	-
maker-A03-augustus-gene-102.100-mRNA-1	serine threonine-protein phosphatase pp2a catalytic subunit-like	0	1	0	1	8	C:nucleolus; F:metal ion binding; F:protein serine/threonine phosphatase activity; C:plasma membrane; C:protein phosphatase type 2A complex; P:cell cycle; P:protein amino acid dephosphorylation; C:cytosol	-
maker-A03-augustus-gene-102.102-mRNA-1	cold-regulated protein cor15b precursor	0	1	0	1	10	C:chloroplast envelope; P:protein stabilization; P:response to osmotic stress; P:cold acclimation; P:response to freezing; P:leaf senescence; C:chloroplast stroma; P:chaperone-mediated protein folding; P:defense response to fungus; P:red or far-red light signaling pathway	-
augustus_masked-A03-processed-gene-105.13-mRNA-1	at2g43680-like protein	0	1	0	1	2	F:calmodulin binding; C:plasma membrane	-
maker-A03-augustus-gene-105.108-mRNA-1	acyl-	0	1	0	1	13	F:stearoyl-CoA 9-desaturase activity; ; P:oxidation reduction; ; P:defense response to bacterium; F:transition metal ion binding; P:jasmonic acid biosynthetic process; F:acyl-[acyl-carrier-protein] desaturase activity; P:unsaturated fatty acid biosynthetic process; C:chloroplast thylakoid; C:chloroplast stroma; P:defense response to insect; P:defense response to virus	EC:1.14.19.1; EC:1.14.19.2
snap_masked-A03-processed-gene-105.101-mRNA-1	formin-like protein 1-like	0	1	0	1	4	P:actin cytoskeleton organization; C:cell wall; F:actin filament binding; C:plasma membrane	-
maker-A03-augustus-gene-105.117-mRNA-1	glycosyltransferase	0	1	0	1	9	; F:quercetin 4'-O-glucosyltransferase activity; P:para-aminobenzoic acid metabolic process; P:benzoate metabolic process; F:UDP-glucose:4-aminobenzoate acylglucosyltransferase activity; ; F:quercetin 7-O-glucosyltransferase activity; P:salicylic acid metabolic process;	-
maker-A03-augustus-gene-105.115-mRNA-1	mitogen-activated protein kinase	0	1	0	1	24	P:root development; C:trans-Golgi network; F:protein binding; P:response to hydrogen peroxide; P:induced systemic resistance, jasmonic acid mediated signaling pathway; P:camalexin biosynthetic process; P:response to salt stress; P:conjugation; ; C:phragmoplast; P:cell division; P:protein amino acid phosphorylation; P:mitosis; P:MAPKKK cascade; P:response to UV-B; F:MAP kinase activity; P:response…	EC:2.7.11.24
maker-A03-augustus-gene-105.107-mRNA-1	chitinase-like protein	0	1	0	1	6	F:chitinase activity; P:chitin catabolic process; C:plasma membrane; F:chitin binding; C:apoplast; P:cell wall macromolecule catabolic process	EC:3.2.1.14
augustus_masked-A03-processed-gene-105.8-mRNA-1	uncharacterized protein	0	1	0	1	2	C:cytoplasmic membrane-bounded vesicle; C:mitochondrion	-
maker-A03-augustus-gene-105.109-mRNA-1	signal recognition particle subunit srp14	0	1	0	1	5	C:signal recognition particle, endoplasmic reticulum targeting; F:endoplasmic reticulum signal peptide binding; P:negative regulation of translational elongation; F:7S RNA binding; P:SRP-dependent cotranslational protein targeting to membrane	-
maker-A03-snap-gene-105.128-mRNA-1	chitinase-like protein	0	1	0	1	8	F:chitinase activity; C:extracellular space; P:chitin catabolic process; P:defense response; C:plasma membrane; F:chitin binding; C:apoplast; P:cell wall macromolecule catabolic process	EC:3.2.1.14
genemark-A03-processed-gene-105.36-mRNA-1	endochitinase isolog	0	1	0	1	15	F:chalcone isomerase activity; P:response to UV-B; P:chitin catabolic process; P:flavonoid biosynthetic process; P:cell wall macromolecule catabolic process; C:extrinsic to endoplasmic reticulum membrane; F:chitin binding; C:plant-type vacuole membrane; C:plant-type cell wall; P:response to auxin stimulus; F:protein binding; F:chitinase activity; ; C:nucleus; C:apoplast	EC:5.5.1.6; EC:3.2.1.14
augustus_masked-A03-processed-gene-105.26-mRNA-1	class iv chitinase	0	1	0	1	9	C:cell wall; P:chitin catabolic process; P:plant-type hypersensitive response; P:cell wall macromolecule catabolic process; C:extracellular space; F:chitin binding; P:somatic embryogenesis; C:cytoplasmic membrane-bounded vesicle; F:chitinase activity	EC:3.2.1.14
maker-A03-augustus-gene-105.106-mRNA-1	concanavalin a-like lectin kinase-like protein	0	1	0	1	4	F:sugar binding; P:protein amino acid phosphorylation; F:ATP binding; F:protein serine/threonine kinase activity	EC:2.7.11.0
augustus_masked-A03-processed-gene-107.49-mRNA-1	ap2 erf domain-containing transcription factor	0	1	0	1	4	F:transcription factor activity; F:DNA binding; C:nucleus; P:regulation of transcription, DNA-dependent	-
maker-A03-augustus-gene-107.117-mRNA-1	uncharacterized protein	0	1	0	1	3	C:vacuolar membrane; C:mitochondrion; C:chloroplast envelope	-
maker-A03-augustus-gene-107.109-mRNA-1	nuc-1 negative regulatory protein	0	1	0	1	3	F:protein kinase binding; P:regulation of cyclin-dependent protein kinase activity; F:cyclin-dependent protein kinase activity	EC:2.7.11.22
maker-A03-snap-gene-107.132-mRNA-1	expansin b4	0	1	0	1	5	C:extracellular region; P:plant-type cell wall modification during multidimensional cell growth; P:sexual reproduction; P:plant-type cell wall loosening; P:unidimensional cell growth	-
maker-A03-augustus-gene-107.115-mRNA-1	acyl carrier protein	0	1	0	1	5	P:fatty acid biosynthetic process; F:acyl carrier activity; C:mitochondrial matrix; F:cofactor binding; F:phosphopantetheine binding	-
maker-A03-augustus-gene-107.106-mRNA-1	elmo ced-12 domain-containing protein	0	1	0	1	2	C:cytoskeleton; P:phagocytosis	-
maker-A03-augustus-gene-107.111-mRNA-1	citrate synthase	0	1	0	1	11	C:cell wall; F:zinc ion binding; F:lyase activity; F:citrate (Si)-synthase activity; P:tricarboxylic acid cycle; P:cellular carbohydrate metabolic process; F:ATP binding; C:mitochondrial matrix; C:chloroplast; P:response to cadmium ion; C:Golgi apparatus	EC:2.3.3.1
maker-A03-augustus-gene-107.116-mRNA-1	uclacyanin 3	0	1	0	1	3	F:copper ion binding; C:anchored to plasma membrane; C:plasmodesma	-
augustus_masked-A03-processed-gene-107.51-mRNA-1	cyclin-dependent protein	0	1	0	1	3	F:protein kinase binding; P:regulation of cyclin-dependent protein kinase activity; F:cyclin-dependent protein kinase activity	EC:2.7.11.22
genemark-A03-processed-gene-107.7-mRNA-1	glycosyl hydrolase family 9 protein	0	1	0	1	2	P:carbohydrate metabolic process; F:hydrolase activity, hydrolyzing O-glycosyl compounds	EC:3.2.1.0
maker-A03-augustus-gene-107.120-mRNA-1	uncharacterized protein	0	1	0	1	2	F:DNA binding; C:plasma membrane	-
maker-A03-augustus-gene-107.108-mRNA-1	casein kinase beta polypeptide	0	1	0	1	9	C:protein kinase CK2 complex; P:positive regulation of circadian rhythm; F:protein serine/threonine kinase activity; ; P:photoperiodism, flowering; F:transcription factor binding; C:cytoplasm; C:nucleus; F:protein kinase regulator activity	EC:2.7.11.0
maker-A03-snap-gene-107.126-mRNA-1	ribosome biogenesis protein bop1 homolog	0	1	0	1	3	P:ribosome biogenesis; C:cytosol; F:nucleotide binding	-
augustus_masked-A03-processed-gene-107.57-mRNA-1	ras-related protein rabh1b	0	1	0	1	13	C:Golgi membrane; C:membrane fraction; F:GTP binding; C:plasmodesma; C:plasma membrane; F:protein binding; P:secretion by cell; C:vacuolar membrane; F:hydrolase activity; C:cytosol; P:small GTPase mediated signal transduction; C:mitochondrion; P:protein transport	-
maker-A03-augustus-gene-107.114-mRNA-1	wrky transcription factor	0	1	0	1	3	F:transcription factor activity; F:sequence-specific DNA binding; P:regulation of transcription, DNA-dependent	-
maker-A03-snap-gene-107.124-mRNA-1	protein	0	1	0	1	1	C:mitochondrion	-
augustus_masked-A03-processed-gene-107.55-mRNA-1	protein transport protein sec61 subunit beta	0	1	0	1	2	P:protein transport; F:protein transporter activity	-
augustus_masked-A03-processed-gene-104.15-mRNA-1	clathrin interactor epsin 2	0	1	0	1	5	C:vacuolar membrane; F:phospholipid binding; F:clathrin binding; C:Golgi apparatus; C:plasma membrane	-
maker-A03-snap-gene-104.117-mRNA-1	methyltransferase pmt19	0	1	0	1	7	F:non-membrane spanning protein tyrosine kinase activity; C:plasma membrane; P:protein amino acid phosphorylation; F:ATP binding; P:methylation; F:methyltransferase activity; F:protein serine/threonine kinase activity	EC:2.7.10.2; EC:2.1.1.0; EC:2.7.11.0
maker-A03-snap-gene-104.112-mRNA-1	rwp-rk domain-containing protein	0	1	0	1	2	F:transcription factor activity; P:regulation of transcription, DNA-dependent	-
maker-A03-augustus-gene-104.108-mRNA-1	u11 u12 small nuclear ribonucleoprotein 35 kda protein	0	1	0	1	4	F:RNA binding; C:ribonucleoprotein complex; C:nucleus; F:nucleotide binding	-
maker-A03-augustus-gene-104.94-mRNA-1	60s ribosomal protein l38	0	1	0	1	4	F:structural constituent of ribosome; P:ribosome biogenesis; C:cytosolic large ribosomal subunit; P:translation	-
maker-A03-snap-gene-104.120-mRNA-1	glyoxalase ii	0	1	0	1	8	P:methylglyoxal catabolic process to D-lactate; F:iron ion binding; F:hydroxyacylglutathione hydrolase activity; F:beta-lactamase activity; P:antibiotic catabolic process; C:chloroplast; F:zinc ion binding; C:mitochondrion	EC:3.1.2.6; EC:3.5.2.6
genemark-A03-processed-gene-104.25-mRNA-1	calmodulin-like protein 5	0	1	0	1	2	F:calcium ion binding; P:polysaccharide catabolic process	-
maker-A03-augustus-gene-104.95-mRNA-1	phosphoenolpyruvate carboxylase-like protein	0	1	0	1	3	P:metabolic process; F:catalytic activity; C:chloroplast	-
maker-A03-augustus-gene-104.97-mRNA-1	udp-galactose transporter 6	0	1	0	1	5	C:Golgi membrane; P:nucleotide-sugar transport; F:nucleotide-sugar transmembrane transporter activity; F:sugar:hydrogen symporter activity; C:integral to membrane	-
maker-A03-augustus-gene-104.111-mRNA-1	biotin synthase	0	1	0	1	5	F:biotin synthase activity; F:iron-sulfur cluster binding; F:zinc ion binding; P:biotin biosynthetic process; C:mitochondrion	EC:2.8.1.6
maker-A03-augustus-gene-110.118-mRNA-1	late embryogenesis abundant protein	0	1	0	1	4	P:response to desiccation; P:embryonic development ending in seed dormancy; C:plasma membrane; C:cytosol	-
snap_masked-A03-processed-gene-110.81-mRNA-1	dof zinc finger protein	0	1	0	1	8	F:zinc ion binding; P:seed germination; P:regulation of transcription, DNA-dependent; P:response to cold; F:DNA binding; F:transcription factor activity; P:response to red or far red light; C:nucleus	-
augustus_masked-A03-processed-gene-110.74-mRNA-1	cation-efflux transporter	0	1	0	1	8	P:cellular zinc ion homeostasis; P:zinc ion transport; P:transmembrane transport; C:vacuolar membrane; C:integral to membrane; F:inorganic anion transmembrane transporter activity; P:response to metal ion; F:zinc ion transmembrane transporter activity	-
maker-A03-augustus-gene-110.115-mRNA-1	protein decoy	0	1	0	1	2	C:ribosome; C:mitochondrion	-
maker-A03-snap-gene-110.127-mRNA-1	auxin-responsive protein	0	1	0	1	19	P:induced systemic resistance, jasmonic acid mediated signaling pathway; P:red, far-red light phototransduction; P:response to ozone; P:response to UV-B; P:jasmonic acid metabolic process; P:cellular response to auxin stimulus; P:negative regulation of defense response; F:jasmonate-amino synthetase activity; ; P:photomorphogenesis; P:regulation of stomatal movement; P:systemic acquired resistance…	-
augustus_masked-A03-processed-gene-110.62-mRNA-1	calcium-binding protein kic-like	0	1	0	1	4	P:response to stimulus; P:trichome branching; F:protein binding; F:calcium ion binding	-
augustus_masked-A03-processed-gene-110.69-mRNA-1	e3 ubiquitin-protein ligase sina-like 7	0	1	0	1	5	F:metal ion binding; C:plasma membrane; P:multicellular organismal development; P:ubiquitin-dependent protein catabolic process; C:nucleus	-
augustus_masked-A03-processed-gene-110.65-mRNA-1	inner membrane protein	0	1	0	1	4	F:P-P-bond-hydrolysis-driven protein transmembrane transporter activity; C:mitochondrial inner membrane; P:protein import into mitochondrial inner membrane; P:protein complex assembly	-
augustus_masked-A03-processed-gene-110.57-mRNA-1	wrky transcription	0	1	0	1	5	C:nucleolus; F:transcription factor activity; F:sequence-specific DNA binding; P:response to chitin; P:regulation of transcription, DNA-dependent	-
augustus_masked-A03-processed-gene-110.55-mRNA-1	succinate dehydrogenase subunit 4	0	1	0	1	3	C:mitochondrial respiratory chain complex II; P:tricarboxylic acid cycle; F:succinate dehydrogenase (ubiquinone) activity	EC:1.3.5.1
maker-A03-augustus-gene-110.114-mRNA-1	phosphoinositide 4-kinase gamma 4	0	1	0	1	3	P:phosphoinositide phosphorylation; F:1-phosphatidylinositol 4-kinase activity; C:cytosol	EC:2.7.1.67
maker-A03-augustus-gene-110.125-mRNA-1	ubiquitin ligase protein	0	1	0	1	14	C:CUL4 RING ubiquitin ligase complex; F:transferase activity, transferring phosphorus-containing groups; P:red, far-red light phototransduction; P:negative regulation of photomorphogenesis; ; P:response to red light; F:signal transducer activity; F:identical protein binding; P:chloroplast organization; C:heterotrimeric G-protein complex; P:metabolic process; P:response to far red light; P:short-d…	-
maker-A03-augustus-gene-110.121-mRNA-1	arabinogalactan protein 16	0	1	0	1	2	C:anchored to membrane; C:cytoplasmic membrane-bounded vesicle	-
maker-A03-augustus-gene-110.117-mRNA-1	receptor protein	0	1	0	1	3	P:protein modification process; F:kinase activity; C:cell part	-
maker-A03-augustus-gene-110.112-mRNA-1	enhancer of triptychon and caprice 2	0	1	0	1	15	P:negative regulation of abscisic acid mediated signaling pathway; F:protein C-terminus binding; P:regulation of transcription, DNA-dependent; P:response to salt stress; P:positive regulation of trichoblast fate specification; P:trichome patterning; P:response to jasmonic acid stimulus; P:response to salicylic acid stimulus; F:DNA binding; P:root hair cell differentiation; P:vegetative to reprodu…	-
snap_masked-A03-processed-gene-110.105-mRNA-1	arginine serine-rich splicing factor	0	1	0	1	5	C:spliceosomal complex; F:RNA binding; C:nuclear speck; P:nuclear mRNA splicing, via spliceosome; C:plastid	-
maker-A03-snap-gene-110.130-mRNA-1	mitogen-activated protein kinase	0	1	0	1	10	F:MAP kinase activity; P:response to other organism; P:protein amino acid phosphorylation; P:response to salt stress; F:protein tyrosine kinase activity; F:ATP binding; F:protein binding; P:response to indolebutyric acid stimulus; C:nucleus; P:MAPKKK cascade	EC:2.7.11.24; EC:2.7.10.0
augustus_masked-A03-processed-gene-109.50-mRNA-1	armadillo beta-catenin repeat-containing protein	0	1	0	1	2	F:ligase activity; F:binding	-
maker-A03-snap-gene-109.132-mRNA-1	atp-dependent helicase brm	0	1	0	1	9	C:cytosol; P:ATP-dependent chromatin remodeling; P:regulation of transcription, DNA-dependent; C:chromatin remodeling complex; P:regulation of gene expression, epigenetic; F:DNA binding; F:ATP binding; F:helicase activity; P:organ boundary specification between lateral organs and the meristem	-
maker-A03-augustus-gene-109.111-mRNA-1	aquaporin pip1-1	0	1	0	1	12	P:carbon dioxide transport; P:response to water deprivation; C:chloroplast envelope; C:vacuole; C:anchored to plasma membrane; P:water transport; C:plasmodesma; P:transmembrane transport; C:integral to membrane; F:water channel activity; P:response to salt stress; C:mitochondrion	-
maker-A03-augustus-gene-109.107-mRNA-1	phosphomannomutase	0	1	0	1	6	P:mannose biosynthetic process; F:phosphomannomutase activity; F:protein binding; P:L-ascorbic acid biosynthetic process; C:cytosol; P:response to salt stress	EC:5.4.2.8
maker-A03-augustus-gene-109.100-mRNA-1	ribosomal protein s27	0	1	0	1	9	C:nucleolus; F:metal ion binding; F:structural constituent of ribosome; C:plasmodesma; C:plasma membrane; P:ribosome biogenesis; C:cell wall; C:cytosolic small ribosomal subunit; P:translation	-
augustus_masked-A03-processed-gene-109.68-mRNA-1	mads-box protein	0	1	0	1	8	P:floral organ development; P:regulation of transcription, DNA-dependent; P:positive regulation of flower development; P:vegetative to reproductive phase transition of meristem; F:DNA binding; F:protein dimerization activity; F:transcription factor activity; C:nucleus	-
genemark-A03-processed-gene-109.41-mRNA-1	peroxisomal biogenesis factor 11 family protein	0	1	0	1	7	F:identical protein binding; C:integral to peroxisomal membrane; P:circadian rhythm; C:plasmodesma; P:peroxisome fission; C:chloroplast; C:mitochondrion	-
genemark-A03-processed-gene-109.27-mRNA-1	replication protein a1	0	1	0	1	1	C:plasmodesma	-
snap_masked-A03-processed-gene-109.79-mRNA-1	protein	0	1	0	1	1	C:plasmodesma	-
augustus_masked-A03-processed-gene-109.60-mRNA-1	bon1-associated protein 1	0	1	0	1	9	P:response to wounding; C:membrane; P:response to salicylic acid stimulus; F:phospholipid binding; F:protein binding; P:response to cold; P:negative regulation of defense response; P:response to heat; P:cellular homeostasis	-
genemark-A03-processed-gene-109.0-mRNA-1	transcription factor tcp9-like	0	1	0	1	2	C:nucleus; P:regulation of transcription, DNA-dependent	-
maker-A03-snap-gene-109.139-mRNA-1	protein	0	1	0	1	1	C:cytoplasmic membrane-bounded vesicle	-
maker-A03-snap-gene-109.125-mRNA-1	shrunken seed protein	0	1	0	1	5	F:peptidase activity; P:fatty acid biosynthetic process; P:peroxisome organization; C:peroxisome; C:endoplasmic reticulum membrane	-
augustus_masked-A03-processed-gene-109.52-mRNA-1	mads-box protein	0	1	0	1	12	P:response to gibberellin stimulus; P:protein import into nucleus, translocation; P:response to cold; P:maintenance of inflorescence meristem identity; P:positive regulation of flower development; F:DNA binding; F:protein dimerization activity; F:transcription factor activity; F:transcription factor binding; P:positive regulation of transcription, DNA-dependent; C:cytoplasm; C:nucleus	-
maker-A03-snap-gene-109.124-mRNA-1	ubiquitin-conjugating enzyme	0	1	0	1	6	P:protein ubiquitination; P:ubiquitin-dependent protein catabolic process; F:ATP binding; F:ubiquitin-protein ligase activity; C:cytosol; P:response to heat	EC:6.3.2.19
maker-A03-augustus-gene-109.112-mRNA-1	lim domain-containing protein	0	1	0	1	3	F:actin filament binding; P:actin filament bundle assembly; F:zinc ion binding	-
maker-A03-augustus-gene-109.106-mRNA-1	trna (adenine-n -)-methyltransferase non-catalytic subunit trm6-like	0	1	0	1	2	P:regulation of translational initiation; F:translation initiation factor activity	-
maker-A03-augustus-gene-109.118-mRNA-1	skp1-like protein	0	1	0	1	12	P:multidimensional cell growth; P:protein amino acid autophosphorylation; F:protein serine/threonine kinase activity; P:positive regulation of protein export from nucleus; C:SCF ubiquitin ligase complex; P:leaf morphogenesis; P:response to auxin stimulus; F:ubiquitin-protein ligase activity; F:protein binding; P:detection of brassinosteroid stimulus; P:brassinosteroid mediated signaling pathway; …	EC:2.7.11.0; EC:6.3.2.19
maker-A03-augustus-gene-109.121-mRNA-1	lysophosphatidylcholine acyltransferase lyso-paf acetyltransferase	0	1	0	1	3	F:transferase activity, transferring acyl groups; P:metabolic process; F:calcium ion binding	-
augustus_masked-A03-processed-gene-111.48-mRNA-1	rav-like b3 domain dna binding protein	0	1	0	1	4	F:transcription factor activity; P:leaf development; P:flower development; P:regulation of transcription, DNA-dependent	-
augustus_masked-A03-processed-gene-111.62-mRNA-1	cytochrome c oxidase subunit 5c-3	0	1	0	1	5	P:mitochondrial electron transport, cytochrome c to oxygen; P:aerobic respiration; C:mitochondrial respiratory chain complex IV; C:integral to membrane; F:cytochrome-c oxidase activity	EC:1.9.3.1
maker-A03-augustus-gene-111.100-mRNA-1	at2g46850-like protein	0	1	0	1	4	F:polysaccharide binding; F:protein kinase activity; P:protein amino acid phosphorylation; F:ATP binding	-
maker-A03-snap-gene-111.129-mRNA-1	flowering time control protein	0	1	0	1	2	F:RNA binding; P:regulation of flower development	-
genemark-A03-processed-gene-111.26-mRNA-1	ubiquitin extension protein	0	1	0	1	7	F:metal ion binding; P:protein ubiquitination during ubiquitin-dependent protein catabolic process; C:Golgi apparatus; F:structural constituent of ribosome; C:cytosolic small ribosomal subunit; C:nucleus; P:translation	-
maker-A03-augustus-gene-111.104-mRNA-1	dimethyladenosine transferase	0	1	0	1	3	P:rRNA methylation; C:nucleus; F:rRNA (adenine-N6,N6-)-dimethyltransferase activity	-
genemark-A03-processed-gene-111.8-mRNA-1	adp-ribosylation factor	0	1	0	1	11	C:vacuole; F:GTP binding; F:copper ion binding; P:response to cadmium ion; C:plasmodesma; C:plasma membrane; C:Golgi-associated vesicle; F:phospholipase activator activity; F:hydrolase activity; C:cytosol; P:small GTPase mediated signal transduction	-
snap_masked-A03-processed-gene-111.73-mRNA-1	uncharacterized protein	0	1	0	1	2	C:plasma membrane; F:sequence-specific DNA binding	-
maker-A03-augustus-gene-111.108-mRNA-1	phytochrome-interacting factor	0	1	0	1	5	P:red or far-red light signaling pathway; F:transcription factor activity; P:shade avoidance; F:protein binding; P:regulation of transcription, DNA-dependent	-
maker-A03-augustus-gene-111.102-mRNA-1	protein	0	1	0	1	8	C:nucleolus; C:chloroplast envelope; F:RNA helicase activity; F:ATP-dependent helicase activity; F:nucleic acid binding; F:ATP binding; C:membrane; C:cytosol	-
snap_masked-A03-processed-gene-111.91-mRNA-1	dead-box atp-dependent rna helicase 24	0	1	0	1	4	F:ATP-dependent helicase activity; F:nucleic acid binding; F:ATP binding; C:mitochondrion	-
augustus_masked-A03-processed-gene-111.49-mRNA-1	rossmann-fold nad -binding domain-containing protein	0	1	0	1	6	P:defense response to bacterium; F:copper ion binding; F:3(or 17)beta-hydroxysteroid dehydrogenase activity; P:abscisic acid biosynthetic process; P:oxidation reduction; F:nucleotide binding	EC:1.1.1.51
maker-A03-augustus-gene-111.101-mRNA-1	boron transporter	0	1	0	1	9	P:boron transmembrane transport; C:endosome; C:vacuole; F:inorganic anion exchanger activity; C:lateral plasma membrane; C:columella; P:response to boron; F:boron efflux transmembrane transporter activity; C:integral to membrane	-
maker-A03-augustus-gene-111.111-mRNA-1	pectinesterase-like protein	0	1	0	1	9	C:plant-type cell wall; P:cell wall modification; C:plasmodesma; F:pectinesterase activity; ; F:aspartyl esterase activity; F:enzyme inhibitor activity; P:negative regulation of catalytic activity; P:pollen tube growth	EC:3.1.1.11
augustus_masked-A03-processed-gene-108.2-mRNA-1	udp-d-glucuronate 4-epimerase 2	0	1	0	1	6	P:carbohydrate metabolic process; C:membrane; F:UDP-glucuronate 4-epimerase activity; F:coenzyme binding; F:nucleotide binding; P:nucleotide-sugar metabolic process	EC:5.1.3.6
augustus_masked-A03-processed-gene-108.22-mRNA-1	proline-rich protein	0	1	0	1	3	F:lipid binding; P:lipid transport; C:chloroplast thylakoid membrane	-
augustus_masked-A03-processed-gene-108.9-mRNA-1	saur family protein	0	1	0	1	1	P:response to auxin stimulus	-
augustus_masked-A03-processed-gene-108.18-mRNA-1	protein	0	1	0	1	7	P:response to abscisic acid stimulus; P:response to salicylic acid stimulus; C:mitochondrion; C:nucleus; F:protein binding; P:cell division; P:embryonic development	-
maker-A03-snap-gene-108.125-mRNA-1	cytochrome p450	0	1	0	1	7	F:electron carrier activity; F:monooxygenase activity; F:heme binding; F:oxidoreductase activity, acting on paired donors, with incorporation or reduction of molecular oxygen; F:oxygen binding; C:endoplasmic reticulum; P:oxidation reduction	-
maker-A03-snap-gene-108.131-mRNA-1	5-enolpyruvylshikimate-3-phosphate synthase	0	1	0	1	7	P:shikimate biosynthetic process; F:3-phosphoshikimate 1-carboxyvinyltransferase activity; P:chorismate biosynthetic process; P:aromatic amino acid family biosynthetic process; C:chloroplast stroma; C:cytosol; P:glyphosate metabolic process	EC:2.5.1.19
maker-A03-augustus-gene-108.108-mRNA-1	phosphorus starvation-induced protein	0	1	0	1	2	C:nucleus; P:positive regulation of cellular response to phosphate starvation	-
maker-A03-augustus-gene-108.112-mRNA-1	autophagy-related protein 8f	0	1	0	1	6	F:receptor activity; F:microtubule binding; C:autophagic vacuole; C:membrane; P:cellular response to starvation; P:autophagy	-
maker-A03-augustus-gene-108.109-mRNA-1	phosphatidate cytidylyltransferase	0	1	0	1	11	C:chloroplast envelope; C:plasma membrane; F:protein binding; P:phospholipid biosynthetic process; P:protein targeting; C:integral to membrane; F:phosphatidate cytidylyltransferase activity; C:nucleus; C:cytosol; C:endoplasmic reticulum; F:structural molecule activity	EC:2.7.7.41
augustus_masked-A03-processed-gene-108.8-mRNA-1	gras family transcription factor	0	1	0	1	13	P:root hair cell tip growth; P:DNA repair; P:response to UV-B; F:zinc ion binding; F:nucleic acid binding; P:regulation of transcription, DNA-dependent; P:circadian rhythm; P:cell division; F:protein binding; F:transcription factor activity; P:maintenance of shoot apical meristem identity; F:histone acetyltransferase activity; C:nucleus	EC:2.3.1.48
augustus_masked-A03-processed-gene-108.23-mRNA-1	uncharacterized protein	0	1	0	1	2	C:vacuolar membrane; C:plasma membrane	-
genemark-A03-processed-gene-108.50-mRNA-1	pectinesterase 2-like	0	1	0	1	9	C:plant-type cell wall; P:cell wall modification; F:pectinesterase activity; C:extracellular region; P:cellular cell wall organization; F:aspartyl esterase activity; F:enzyme inhibitor activity; C:membrane; P:negative regulation of catalytic activity	EC:3.1.1.11
genemark-A03-processed-gene-108.67-mRNA-1	histone deacetylase complex subunit sap18	0	1	0	1	4	P:response to abscisic acid stimulus; C:nucleolus; P:response to salt stress; F:protein binding	-
maker-A03-augustus-gene-108.111-mRNA-1	protein little zipper 2	0	1	0	1	3	P:leaf shaping; F:protein binding; P:adaxial/abaxial axis specification	-
maker-A03-augustus-gene-108.114-mRNA-1	axial regulator yabby 1	0	1	0	1	11	P:polarity specification of adaxial/abaxial axis; P:specification of organ position; P:meristem structural organization; P:fruit development; P:regulation of flower development; P:abaxial cell fate specification; F:protein binding; F:transcription factor activity; P:specification of floral organ identity; P:inflorescence meristem growth; C:nucleus	-
augustus_masked-A03-processed-gene-108.5-mRNA-1	golgi snare 12 protein	0	1	0	1	10	C:Golgi membrane; P:cellular membrane fusion; C:vacuole; P:intra-Golgi vesicle-mediated transport; P:response to abscisic acid stimulus; F:SNARE binding; C:integral to membrane; C:cis-Golgi network; P:ER to Golgi vesicle-mediated transport; C:cytosol	-
genemark-A03-processed-gene-108.45-mRNA-1	protein	0	1	0	1	1	F:binding	-
maker-A03-augustus-gene-108.107-mRNA-1	uncharacterized protein at4g17910-like	0	1	0	1	5	C:endoplasmic reticulum membrane; P:GPI anchor biosynthetic process; F:transferase activity, transferring acyl groups; C:integral to membrane; F:zinc ion binding	-
maker-A03-snap-gene-108.118-mRNA-1	c2h2-like zinc finger protein	0	1	0	1	2	F:binding; P:regulation of transcription, DNA-dependent	-
augustus_masked-A03-processed-gene-114.17-mRNA-1	zinc finger protein	0	1	0	1	3	F:zinc ion binding; C:plasmodesma; F:DNA binding	-
snap_masked-A03-processed-gene-114.78-mRNA-1	ferredoxin- chloroplast	0	1	0	1	6	F:metal ion binding; P:electron transport chain; F:electron carrier activity; F:2 iron, 2 sulfur cluster binding; C:chloroplast; P:transport	-
augustus_masked-A03-processed-gene-114.18-mRNA-1	saur family protein	0	1	0	1	1	P:response to auxin stimulus	-
augustus_masked-A03-processed-gene-114.4-mRNA-1	protein	0	1	0	1	2	F:metal ion binding; C:membrane	-
maker-A03-snap-gene-114.109-mRNA-1	sand family protein	0	1	0	1	1	C:membrane	-
maker-A03-augustus-gene-114.95-mRNA-1	beta-galactosidase 8	0	1	0	1	5	P:carbohydrate metabolic process; C:cell wall; F:beta-galactosidase activity; F:sugar binding; F:cation binding	EC:3.2.1.23
augustus_masked-A03-processed-gene-114.15-mRNA-1	protein	0	1	0	1	1	C:plasmodesma	-
maker-A03-augustus-gene-114.93-mRNA-1	pinus taeda anonymous locus 0_10195_01 genomic sequence	0	1	0	1	1	F:binding	-
maker-A03-snap-gene-114.112-mRNA-1	bhlh transcription factor	0	1	0	1	9	P:cellular response to iron ion; P:cellular response to ethylene stimulus; P:regulation of transcription, DNA-dependent; F:DNA binding; P:regulation of iron ion transport; F:protein binding; F:transcription factor activity; P:cellular response to nitric oxide; C:nucleus	-
maker-A03-augustus-gene-114.91-mRNA-1	rubisco subunit binding-protein alpha subunit	0	1	0	1	11	P:embryonic development; C:chloroplast envelope; C:cytosolic ribosome; P:chloroplast organization; F:ATP binding; C:chloroplast stroma; P:protein refolding; C:thylakoid; C:membrane; C:apoplast; C:mitochondrion	-
maker-A03-snap-gene-114.106-mRNA-1	uncharacterized protein	0	1	0	1	1	C:cytoplasmic membrane-bounded vesicle	-
maker-A03-augustus-gene-114.97-mRNA-1	vacuolar sorting protein 4b	0	1	0	1	10	P:vesicle-mediated transport; C:multivesicular body; C:plasmodesma; F:ATP binding; F:microtubule-severing ATPase activity; F:protein binding; P:vacuole organization; P:trichome branching; P:endosome organization; C:nucleus	EC:3.6.4.3
genemark-A03-processed-gene-114.25-mRNA-1	terminal flowering 1 protein 1	0	1	0	1	4	F:phosphatidylethanolamine binding; P:regulation of timing of transition from vegetative to reproductive phase; P:inflorescence development; C:plastid	-
maker-A03-augustus-gene-114.92-mRNA-1	60s acidic ribosomal protein p2-2	0	1	0	1	8	C:nucleolus; C:cytosolic ribosome; P:response to cold; C:Golgi apparatus; F:structural constituent of ribosome; C:plasma membrane; C:chloroplast; P:translational elongation	-
maker-A03-augustus-gene-115.104-mRNA-1	heat shock family protein	0	1	0	1	1	C:membrane	-
genemark-A03-processed-gene-115.22-mRNA-1	far1-related protein	0	1	0	1	3	C:plasmodesma; P:response to red or far red light; F:zinc ion binding	-
maker-A03-snap-gene-115.122-mRNA-1	dephospho- kinase	0	1	0	1	7	C:vacuole; P:coenzyme A biosynthetic process; C:peroxisome; P:phosphorylation; F:ATP binding; C:chloroplast; F:dephospho-CoA kinase activity	EC:2.7.1.24
augustus_masked-A03-processed-gene-115.64-mRNA-1	rna recognition motif-containing protein	0	1	0	1	3	F:RNA binding; C:mitochondrion; F:nucleotide binding	-
maker-A03-snap-gene-115.125-mRNA-1	armadillo beta-catenin-like repeat-containing protein	0	1	0	1	1	F:binding	-
genemark-A03-processed-gene-115.45-mRNA-1	glucan endo- -beta-glucosidase 14	0	1	0	1	6	C:cytoplasm; P:carbohydrate metabolic process; F:cation binding; C:anchored to plasma membrane; F:glucan endo-1,3-beta-D-glucosidase activity; C:nucleus	EC:3.2.1.39
snap_masked-A03-processed-gene-115.78-mRNA-1	chromosome associated protein	0	1	0	1	5	C:cohesin complex; C:plasmodesma; F:ATP binding; P:sister chromatid cohesion; C:nucleus	-
maker-A03-augustus-gene-115.113-mRNA-1	uncharacterized protein	0	1	0	1	5	P:cell wall modification; P:cell-cell junction assembly; C:plasma membrane part; C:Casparian strip; F:protein homodimerization activity	-
augustus_masked-A03-processed-gene-115.75-mRNA-1	late embryogenesis abundant hydroxyproline-rich glycoprotein	0	1	0	1	1	C:plasmodesma	-
genemark-A03-processed-gene-115.25-mRNA-1	f-box protein	0	1	0	1	4	P:negative regulation of abscisic acid mediated signaling pathway; F:protein binding; P:cellular response to water deprivation; P:regulation of stomatal movement	-
augustus_masked-A03-processed-gene-115.74-mRNA-1	protein	0	1	0	1	1	C:plasmodesma	-
genemark-A03-processed-gene-115.9-mRNA-1	armadillo beta-catenin-like repeat-containing protein	0	1	0	1	2	C:mitochondrion; F:binding	-
maker-A03-augustus-gene-115.112-mRNA-1	calcium-binding protein cml48	0	1	0	1	1	F:calcium ion binding	-
maker-A03-snap-gene-115.121-mRNA-1	dna polymerase epsilon subunit 2-like	0	1	0	1	5	P:DNA-dependent DNA replication; F:DNA-directed DNA polymerase activity; C:epsilon DNA polymerase complex; F:DNA binding; C:mitochondrion	EC:2.7.7.7
augustus_masked-A03-processed-gene-113.54-mRNA-1	histone h4	0	1	0	1	11	C:nucleosome; P:response to water deprivation; C:nucleolus; P:cytoskeleton organization; F:DNA binding; C:thylakoid; F:actin binding; C:actin cytoskeleton; P:nucleosome assembly; C:chloroplast; C:plasma membrane	-
maker-A03-augustus-gene-113.97-mRNA-1	lob domain protein	0	1	0	1	1	C:mitochondrion	-
augustus_masked-A03-processed-gene-113.66-mRNA-1	group ii intron splicing factor crs1-like	0	1	0	1	2	F:RNA binding; C:mitochondrion	-
maker-A03-augustus-gene-113.88-mRNA-1	tropine dehydrogenase	0	1	0	1	3	F:oxidoreductase activity; P:oxidation reduction; F:nucleotide binding	-
maker-A03-snap-gene-113.108-mRNA-1	ethylene-responsive transcription factor rap2-7	0	1	0	1	6	P:regulation of transcription, DNA-dependent; P:organ morphogenesis; P:vegetative to reproductive phase transition of meristem; F:DNA binding; F:transcription factor activity; C:nucleus	-
maker-A03-augustus-gene-113.96-mRNA-1	wuschel-related homeobox 3b	0	1	0	1	9	P:regulation of transcription, DNA-dependent; P:flower development; P:centrolateral axis specification; P:adaxial/abaxial axis specification; P:stipule development; F:sequence-specific DNA binding; F:transcription factor activity; P:cell proliferation; C:nucleus	-
augustus_masked-A03-processed-gene-113.60-mRNA-1	histone h2b	0	1	0	1	5	C:nucleolus; C:nucleosome; F:DNA binding; P:nucleosome assembly; C:chloroplast	-
maker-A03-augustus-gene-113.98-mRNA-1	domain-containing protein	0	1	0	1	5	C:extrinsic to membrane; F:calcium ion binding; C:chloroplast; P:photosynthesis; C:oxygen evolving complex	-
augustus_masked-A03-processed-gene-113.62-mRNA-1	protein kinase apk1a	0	1	0	1	7	P:defense response to insect; C:plasma membrane; P:defense response to fungus; P:protein amino acid phosphorylation; F:ATP binding; C:nucleus; F:protein serine/threonine kinase activity	EC:2.7.11.0
genemark-A03-processed-gene-113.8-mRNA-1	e3 ubiquitin-protein ligase xbat31	0	1	0	1	3	F:ligase activity; P:protein ubiquitination; F:zinc ion binding	-
genemark-A03-processed-gene-113.15-mRNA-1	vacuolar proton-atpase subunit	0	1	0	1	12	P:cellular response to salt stress; F:hydrogen ion transmembrane transporter activity; C:mitochondrion; C:proton-transporting two-sector ATPase complex, proton-transporting domain; P:cellular response to nutrient levels; C:trans-Golgi network transport vesicle membrane; P:ATP synthesis coupled proton transport; C:plant-type vacuole membrane; F:ATPase activity; P:ATP hydrolysis coupled proton tran…	EC:3.6.1.3
augustus_masked-A03-processed-gene-113.67-mRNA-1	protein kinase	0	1	0	1	6	F:receptor activity; F:non-membrane spanning protein tyrosine kinase activity; C:plasma membrane; P:protein amino acid phosphorylation; F:ATP binding; F:protein serine/threonine kinase activity	EC:2.7.10.2; EC:2.7.11.0
augustus_masked-A03-processed-gene-113.56-mRNA-1	tropine dehydrogenase	0	1	0	1	3	F:oxidoreductase activity; P:oxidation reduction; F:nucleotide binding	-
snap_masked-A03-processed-gene-113.78-mRNA-1	tropine dehydrogenase	0	1	0	1	3	F:oxidoreductase activity; P:oxidation reduction; F:nucleotide binding	-
augustus_masked-A03-processed-gene-106.76-mRNA-1	ribosomal protein l2	0	1	0	1	6	C:mitochondrial large ribosomal subunit; F:structural constituent of ribosome; F:RNA binding; F:transferase activity; P:translation; C:plastid	-
snap_masked-A03-processed-gene-106.89-mRNA-1	calcium-binding ef-hand-containing protein	0	1	0	1	2	C:cytosol; F:calcium ion binding	-
augustus_masked-A03-processed-gene-106.66-mRNA-1	c3hc4-type ring finger-containing protein	0	1	0	1	3	F:ubiquitin-protein ligase activity; F:zinc ion binding; C:plastid	EC:6.3.2.19
augustus_masked-A03-processed-gene-106.54-mRNA-1	argos	0	1	0	1	5	P:cell growth; P:organ growth; C:endoplasmic reticulum; P:regulation of growth; P:brassinosteroid mediated signaling pathway	-
augustus_masked-A03-processed-gene-106.61-mRNA-1	arogenate dehydrogenase	0	1	0	1	6	P:tyrosine biosynthetic process; F:prephenate dehydrogenase activity; C:chloroplast; F:prephenate dehydrogenase (NADP+) activity; F:nucleotide binding; P:oxidation reduction	EC:1.3.1.12; EC:1.3.1.13
maker-A03-snap-gene-106.138-mRNA-1	histone-lysine n-methyltransferase ashh3-like	0	1	0	1	4	F:protein-lysine N-methyltransferase activity; C:plasmodesma; P:methylation; C:endoplasmic reticulum	-
maker-A03-augustus-gene-106.132-mRNA-1	late embryogenesis abundant group 2	0	1	0	1	7	P:response to desiccation; C:Golgi apparatus; P:response to cadmium ion; P:embryonic development ending in seed dormancy; C:plasmodesma; C:plasma membrane; C:cytosol	-
maker-A03-snap-gene-106.137-mRNA-1	glycosyltransferase	0	1	0	1	9	; F:quercetin 4'-O-glucosyltransferase activity; P:para-aminobenzoic acid metabolic process; P:benzoate metabolic process; F:UDP-glucose:4-aminobenzoate acylglucosyltransferase activity; ; F:quercetin 7-O-glucosyltransferase activity; P:salicylic acid metabolic process;	-
maker-A03-augustus-gene-106.126-mRNA-1	uncharacterized protein	0	1	0	1	7	C:cytoplasm; F:microtubule binding; P:endosperm development; C:nuclear microtubule; P:microtubule cytoskeleton organization; P:cellularization of endosperm; P:cell division	-
genemark-A03-processed-gene-106.11-mRNA-1	inositol polyphosphate 5-phosphatase	0	1	0	1	15	C:CUL4 RING ubiquitin ligase complex; F:endonuclease activity; P:root development; F:inositol-1,3,4-trisphosphate 4-phosphatase activity; P:response to wounding; P:response to nutrient; P:phloem or xylem histogenesis; P:response to blue light; P:response to abscisic acid stimulus; P:auxin homeostasis; P:phosphoinositide phosphorylation; F:inositol-polyphosphate 5-phosphatase activity; F:exonuclea…	EC:3.1.3.56
maker-A03-augustus-gene-106.127-mRNA-1	dihydrodipicolinate reductase family protein	0	1	0	1	5	F:NADPH binding; F:dihydrodipicolinate reductase activity; C:chloroplast stroma; P:diaminopimelate biosynthetic process; P:oxidation reduction	EC:1.3.1.26
augustus_masked-A03-processed-gene-106.59-mRNA-1	60s ribosomal protein l7	0	1	0	1	10	C:nucleolus; C:Golgi apparatus; F:structural constituent of ribosome; C:plasmodesma; C:plasma membrane; C:cell wall; C:vacuolar membrane; C:cytosolic large ribosomal subunit; C:chloroplast; P:translation	-
maker-A03-augustus-gene-106.131-mRNA-1	methionine aminopeptidase 2b	0	1	0	1	7	C:cytoplasm; F:metal ion binding; P:N-terminal protein amino acid modification; F:metalloexopeptidase activity; P:protein processing; F:aminopeptidase activity; P:proteolysis	EC:3.4.11.0
maker-A03-augustus-gene-106.118-mRNA-1	polygalacturonase	0	1	0	1	5	F:galacturan 1,4-alpha-galacturonidase activity; P:carbohydrate metabolic process; C:extracellular region; F:polygalacturonase activity; P:cellular cell wall organization	EC:3.2.1.67; EC:3.2.1.15
maker-A03-augustus-gene-106.124-mRNA-1	chloroplast outer envelope protein 37	0	1	0	1	7	F:identical protein binding; C:integral to chloroplast outer membrane; C:chloroplast stroma; P:cation transport; C:chloroplast inner membrane; F:ion channel activity; C:mitochondrion	-
maker-A03-augustus-gene-112.116-mRNA-1	60s ribosomal protein l7a	0	1	0	1	11	P:translation; F:zinc ion binding; C:nucleolus; C:plasmodesma; F:structural constituent of ribosome; C:vacuolar membrane; P:ribosome biogenesis; C:chloroplast; C:cytosolic large ribosomal subunit; C:Golgi apparatus; C:plasma membrane	-
maker-A03-snap-gene-112.130-mRNA-1	myb transcription factor	0	1	0	1	6	F:DNA binding; P:response to auxin stimulus; F:transcription factor activity; P:flavonol biosynthetic process; P:response to ethylene stimulus; P:positive regulation of transcription, DNA-dependent	-
maker-A03-augustus-gene-112.119-mRNA-1	glutathione s-transferase	0	1	0	1	7	P:toxin catabolic process; F:glutathione transferase activity; P:response to oxidative stress; C:plasmodesma; C:plasma membrane; C:cytosol; F:glutathione binding	EC:2.5.1.18
genemark-A03-processed-gene-112.14-mRNA-1	glutathione s-transferase	0	1	0	1	16	P:response to metal ion; P:response to salt stress; P:defense response to bacterium; F:transition metal ion binding; P:response to cold; C:chloroplast envelope; F:glutathione transferase activity; C:vacuolar membrane; ; C:thylakoid; C:chloroplast stroma; F:glutathione binding; P:toxin catabolic process; ; C:nucleus; C:stromule	EC:2.5.1.18
maker-A03-augustus-gene-112.121-mRNA-1	serine threonine-protein phosphatase pp1 isozyme 2	0	1	0	1	4	C:protein phosphatase type 1 complex; F:metal ion binding; F:protein serine/threonine phosphatase activity; P:protein amino acid dephosphorylation	-
maker-A03-augustus-gene-112.112-mRNA-1	zinc finger ccch domain-containing protein 32	0	1	0	1	1	F:nucleic acid binding	-
maker-A03-augustus-gene-112.113-mRNA-1	protein disulfide-isomerase a6	0	1	0	1	17	P:pollen tube development; C:cytosol; P:glycerol ether metabolic process; F:protein disulfide isomerase activity; P:response to endoplasmic reticulum stress; P:cell redox homeostasis; P:embryo sac development; F:electron carrier activity; C:plant-type cell wall; C:vacuolar membrane; C:endoplasmic reticulum lumen; P:response to cadmium ion; P:double fertilization forming a zygote and endosperm; C:…	EC:5.3.4.1
maker-A03-snap-gene-112.136-mRNA-1	esterase lipase thioesterase family protein	0	1	0	1	2	C:plasma membrane; F:acylglycerol lipase activity	EC:3.1.1.23
augustus_masked-A03-processed-gene-112.53-mRNA-1	nuclear transcription factor y subunit b-5-like	0	1	0	1	4	F:transcription factor activity; F:sequence-specific DNA binding; C:nucleus; P:regulation of transcription, DNA-dependent	-
augustus_masked-A03-processed-gene-112.72-mRNA-1	protein elf4-like 1	0	1	0	1	9	P:red or far-red light signaling pathway; P:entrainment of circadian clock; P:positive regulation of circadian rhythm; P:photoperiodism, flowering; P:regulation of flower development; C:nucleus; P:response to red light; F:protein homodimerization activity;	-
maker-A03-augustus-gene-112.123-mRNA-1	udp-glucuronic acid decarboxylase 2	0	1	0	1	10	C:Golgi membrane; P:dTDP-rhamnose biosynthetic process; F:UDP-glucuronate decarboxylase activity; P:D-xylose metabolic process; C:plasma membrane; C:vacuolar membrane; F:coenzyme binding; C:cytosol; F:nucleotide binding; F:dTDP-glucose 4,6-dehydratase activity	EC:4.1.1.35; EC:4.2.1.46
maker-A03-augustus-gene-112.124-mRNA-1	anthranilate synthase alpha subunit	0	1	0	1	24	P:response to wounding; P:tryptophan biosynthetic process; F:sulfate adenylyltransferase (ATP) activity; P:response to fungus; F:zinc ion binding; C:membrane; C:anthranilate synthase complex; P:indeterminate inflorescence morphogenesis; P:lateral root formation; P:auxin biosynthetic process; P:response to bacterium; P:sulfate assimilation; P:photomorphogenesis; C:cytosol; P:unidimensional cell gr…	EC:2.7.7.4; EC:6.3.2.19; EC:4.1.3.27
genemark-A03-processed-gene-112.50-mRNA-1	udp-glucoronosyl udp-glucosyl transferase family protein	0	1	0	1	4	P:metabolic process; F:quercetin 7-O-glucosyltransferase activity; F:quercetin 3'-O-glucosyltransferase activity; F:quercetin 3-O-glucosyltransferase activity	-
maker-A03-augustus-gene-112.106-mRNA-1	universal stress protein	0	1	0	1	3	C:vacuole; P:response to stress; C:Golgi apparatus	-
genemark-A03-processed-gene-112.1-mRNA-1	abc transporter g family member 31-like	0	1	0	1	7	F:phosphonate transmembrane-transporting ATPase activity; P:drug transmembrane transport; C:plasmodesma; P:ATP catabolic process; C:ATP-binding cassette (ABC) transporter complex; F:ATP binding; F:transferase activity, transferring glycosyl groups	EC:3.6.3.28
maker-A03-augustus-gene-112.108-mRNA-1	cell division control 6	0	1	0	1	5	P:DNA replication; F:protein binding; P:regulation of cell cycle; C:plastid; C:mitochondrion	-
genemark-A03-processed-gene-112.20-mRNA-1	glycosyl hydrolase family 1 protein	0	1	0	1	5	F:hydrolase activity, hydrolyzing O-glycosyl compounds; ; P:carbohydrate metabolic process; C:vacuole; F:cation binding	EC:3.2.1.0
maker-A03-augustus-gene-112.115-mRNA-1	metal tolerance protein c1	0	1	0	1	5	C:integral to membrane; F:efflux transmembrane transporter activity; F:cation transmembrane transporter activity; P:cation transport; P:transmembrane transport	-
maker-A03-augustus-gene-116.110-mRNA-1	lamin-like protein	0	1	0	1	5	F:copper ion binding; C:anchored to plasma membrane; C:vacuole; C:apoplast; F:electron carrier activity	-
augustus_masked-A03-processed-gene-116.17-mRNA-1	protein ethylene insensitive 3-like	0	1	0	1	9	P:cellular response to iron ion; P:defense response to bacterium; P:regulation of transcription, DNA-dependent; F:DNA binding; F:protein binding; F:transcription factor activity; P:sugar mediated signaling pathway; C:nucleus; P:ethylene mediated signaling pathway	-
maker-A03-augustus-gene-116.100-mRNA-1	udp-glucoronosyl udp-glucosyl transferase family protein	0	1	0	1	3	P:metabolic process; F:quercetin 7-O-glucosyltransferase activity; F:quercetin 3-O-glucosyltransferase activity	-
maker-A03-augustus-gene-116.111-mRNA-1	axial regulator yabby 5	0	1	0	1	2	F:transcription factor activity; P:regulation of transcription, DNA-dependent	-
maker-A03-augustus-gene-116.95-mRNA-1	spx domain-containing protein	0	1	0	1	3	F:receptor activity; C:nucleus; P:positive regulation of cellular response to phosphate starvation	-
augustus_masked-A03-processed-gene-116.4-mRNA-1	hydroxymethylglutaryl- lyase	0	1	0	1	3	P:leucine metabolic process; F:hydroxymethylglutaryl-CoA lyase activity; C:mitochondrion	EC:4.1.3.4
augustus_masked-A03-processed-gene-116.18-mRNA-1	protein	0	1	0	1	3	P:regulation of transcription, DNA-dependent; F:DNA binding; F:transcription factor activity	-
snap_masked-A03-processed-gene-116.94-mRNA-1	uncharacterized protein	0	1	0	1	2	C:mitochondrion; C:plastid	-
maker-A03-augustus-gene-116.96-mRNA-1	cop9 signalosome complex subunit 2-like	0	1	0	1	6	F:protein binding; P:protein catabolic process; P:photomorphogenesis; C:cytosol; C:signalosome; P:cullin deneddylation	-
maker-A03-snap-gene-116.119-mRNA-1	methyltransferase family protein	0	1	0	1	1	F:transferase activity	-
maker-A03-augustus-gene-116.109-mRNA-1	regulatory particle non-atpase 13	0	1	0	1	4	C:integral to membrane; C:cytoplasm; P:cell adhesion; C:nucleus	-
maker-A03-snap-gene-116.114-mRNA-1	pectinesterase family protein	0	1	0	1	6	F:pectinesterase activity; P:cell wall modification; C:plant-type cell wall; P:negative regulation of catalytic activity; F:aspartyl esterase activity; F:enzyme inhibitor activity	EC:3.1.1.11
genemark-A03-processed-gene-116.54-mRNA-1	xanthine uracil permease family expressed	0	1	0	1	4	C:plasmodesma; C:plasma membrane; P:transmembrane transport; F:transmembrane transporter activity	-
augustus_masked-A03-processed-gene-116.8-mRNA-1	glycosyl hydrolase family 17 protein	0	1	0	1	4	C:anchored to membrane; F:hydrolase activity, hydrolyzing O-glycosyl compounds; P:carbohydrate metabolic process; F:cation binding	EC:3.2.1.0
genemark-A03-processed-gene-116.25-mRNA-1	undecaprenyl pyrophosphate synthetase-like	0	1	0	1	3	P:dolichol biosynthetic process; F:dehydrodolichyl diphosphate synthase activity; C:chloroplast	-
augustus_masked-A03-processed-gene-116.1-mRNA-1	protein iq-domain 1-like	0	1	0	1	1	C:plasma membrane	-
augustus_masked-A03-processed-gene-117.55-mRNA-1	21 kda protein	0	1	0	1	4	F:pectinesterase activity; P:negative regulation of catalytic activity; P:double fertilization forming a zygote and endosperm; F:pectinesterase inhibitor activity	EC:3.1.1.11
maker-A03-augustus-gene-117.99-mRNA-1	receptor-like protein kinase	0	1	0	1	6	P:protein amino acid phosphorylation; F:protein serine/threonine kinase activity; C:integral to membrane; P:transmembrane receptor protein tyrosine kinase signaling pathway; F:ATP binding; C:plasma membrane	EC:2.7.11.0
augustus_masked-A03-processed-gene-117.61-mRNA-1	heat stress transcription factor a-2	0	1	0	1	12	P:cellular response to hypoxia; P:cellular response to unfolded protein; P:heat acclimation; F:sequence-specific DNA binding; P:response to chitin; F:protein binding; F:transcription factor activity; P:cellular response to heat; P:positive regulation of transcription, DNA-dependent; P:response to high light intensity; P:response to hydrogen peroxide; C:nucleus	-
augustus_masked-A03-processed-gene-117.52-mRNA-1	uncharacterized protein	0	1	0	1	1	C:plasma membrane	-
maker-A03-augustus-gene-117.110-mRNA-1	rieske iron-sulfur protein tic55	0	1	0	1	7	P:oxidation reduction; F:2 iron, 2 sulfur cluster binding; C:integral to membrane; F:metal ion binding; F:chlorophyllide a oxygenase activity; C:chloroplast inner membrane; P:protein targeting to chloroplast	EC:1.13.12.14
augustus_masked-A03-processed-gene-117.58-mRNA-1	basic 7s globulin 2 precursor small	0	1	0	1	1	C:cytosol	-
maker-A03-augustus-gene-117.106-mRNA-1	cytochrome family subfamily polypeptide 1	0	1	0	1	12	P:secondary shoot formation; P:oxidation reduction; F:transferase activity, transferring acyl groups other than amino-acyl groups; C:mitochondrion; F:aromatase activity; P:auxin polar transport; P:carotenoid biosynthetic process; F:electron carrier activity; P:positive regulation of flavonoid biosynthetic process; F:oxygen binding; P:regulation of meristem structural organization; F:heme binding	EC:2.3.1.0; EC:1.14.14.1
maker-A03-augustus-gene-117.112-mRNA-1	topless-related protein 4-like	0	1	0	1	3	P:primary shoot apical meristem specification; F:protein binding; C:CUL4 RING ubiquitin ligase complex	-
genemark-A03-processed-gene-117.16-mRNA-1	transcription factor une10-like	0	1	0	1	3	C:plasmodesma; P:double fertilization forming a zygote and endosperm; P:regulation of transcription, DNA-dependent	-
maker-A03-augustus-gene-117.114-mRNA-1	atp-dependent protease la domain-containing protein	0	1	0	1	2	F:ATP-dependent peptidase activity; C:integral to membrane	-
maker-A03-augustus-gene-117.100-mRNA-1	octicosapeptide phox domain-containing protein	0	1	0	1	2	C:vacuole; F:binding	-
snap_masked-A03-processed-gene-117.88-mRNA-1	transcriptional factor b3 family protein	0	1	0	1	1	P:transcription, DNA-dependent	-
maker-A03-augustus-gene-117.108-mRNA-1	at4g00060-like protein	0	1	0	1	3	P:embryonic development ending in seed dormancy; F:nucleotidyltransferase activity; C:mitochondrion	EC:2.7.7.0
maker-A03-augustus-gene-117.115-mRNA-1	tyrosine aminotransferase	0	1	0	1	12	P:indoleacetic acid biosynthetic process; P:response to jasmonic acid stimulus; P:1-aminocyclopropane-1-carboxylate biosynthetic process; P:adventitious root development; P:response to wounding; F:S-alkylthiohydroximate lyase activity; P:regulation of cell growth by extracellular stimulus; F:1-aminocyclopropane-1-carboxylate synthase activity; F:L-tyrosine:2-oxoglutarate aminotransferase activity…	EC:4.4.1.14; EC:2.6.1.5
genemark-A03-processed-gene-120.4-mRNA-1	nitrate transmembrane transporter	0	1	0	1	6	P:response to wounding; F:protein serine/threonine phosphatase activity; C:plasma membrane; P:nitrate transport; P:response to nitrate; F:nitrate transmembrane transporter activity	-
genemark-A03-processed-gene-120.23-mRNA-1	protein kinase	0	1	0	1	6	C:mitochondrion; F:protein serine/threonine/tyrosine kinase activity; F:ATP binding; P:activation of MAPKK activity; F:MAP kinase kinase kinase activity; P:MAPKKK cascade	EC:2.7.112.1; EC:2.7.11.25
maker-A03-augustus-gene-120.97-mRNA-1	zinc finger family protein	0	1	0	1	3	F:oxidoreductase activity; F:zinc ion binding; C:plasma membrane	-
maker-A03-augustus-gene-120.98-mRNA-1	cysteine proteinase	0	1	0	1	7	C:vacuole; C:endoplasmic reticulum lumen; C:aleurone grain; F:2-alkenal reductase activity; F:cysteine-type endopeptidase activity; P:proteolysis; P:oxidation reduction	EC:1.3.1.74; EC:3.4.22.0
maker-A03-snap-gene-120.111-mRNA-1	protein-l-isoaspartate methyltransferase 2	0	1	0	1	9	C:cytoplasm; F:protein-L-isoaspartate (D-aspartate) O-methyltransferase activity; P:protein modification process; P:aging; P:response to abscisic acid stimulus; P:methylation; C:nucleus; P:seed germination; P:response to salt stress	EC:2.1.1.77
augustus_masked-A03-processed-gene-120.46-mRNA-1	pyridoxin 5 -phosphate oxidase	0	1	0	1	11	C:cytosol; P:oxidation reduction; P:pyridoxal phosphate biosynthetic process; P:porphyrin biosynthetic process; P:pyridoxine biosynthetic process; F:oxygen-dependent protoporphyrinogen oxidase activity; C:chloroplast envelope; F:pyridoxamine-phosphate oxidase activity; C:chloroplast thylakoid; P:pyridoxal metabolic process; F:FMN binding	EC:1.3.3.4; EC:1.4.3.5
maker-A03-augustus-gene-120.92-mRNA-1	uncharacterized protein	0	1	0	1	4	F:binding; C:Golgi apparatus; C:cytoplasmic membrane-bounded vesicle; C:endoplasmic reticulum	-
maker-A03-snap-gene-120.117-mRNA-1	ribosomal rna small subunit methyltransferase g-like	0	1	0	1	3	F:rRNA methyltransferase activity; P:rRNA methylation; C:plastid	-
augustus_masked-A03-processed-gene-120.47-mRNA-1	uncharacterized wd repeat-containing protein alr3466-like	0	1	0	1	2	F:nucleotide binding; C:heterotrimeric G-protein complex	-
augustus_masked-A03-processed-gene-120.56-mRNA-1	octicosapeptide phox bem1p domain-containing protein	0	1	0	1	1	F:protein kinase activity	-
augustus_masked-A03-processed-gene-120.49-mRNA-1	f-box family protein	0	1	0	1	5	P:ubiquitin-dependent protein catabolic process; F:ubiquitin-protein ligase activity; P:auxin mediated signaling pathway; F:inositol hexakisphosphate binding; C:mitochondrion	EC:6.3.2.19
genemark-A03-processed-gene-120.11-mRNA-1	nuclear export mediator factor nemf-like	0	1	0	1	6	P:embryonic development ending in seed dormancy; F:copper ion binding; F:nucleic acid binding; F:zinc ion binding; F:quinone binding; P:amine metabolic process	-
augustus_masked-A03-processed-gene-120.57-mRNA-1	guanine nucleotide-binding protein subunit beta-like protein	0	1	0	1	14	P:seed germination; P:root development; P:regulation of translation; C:nucleolus; P:cellular response to abscisic acid stimulus; C:heterotrimeric G-protein complex; F:transferase activity; P:ribosome biogenesis; F:protein binding; F:nucleotide binding; C:chloroplast; P:shoot development; P:response to cadmium ion; C:cytosolic ribosome	-
augustus_masked-A03-processed-gene-120.52-mRNA-1	protein kinase	0	1	0	1	7	F:non-membrane spanning protein tyrosine kinase activity; C:plasmodesma; C:plasma membrane; P:protein amino acid phosphorylation; F:protein serine/threonine/tyrosine kinase activity; F:ATP binding; F:protein serine/threonine kinase activity	EC:2.7.10.2; EC:2.7.112.1; EC:2.7.11.0
genemark-A03-processed-gene-118.16-mRNA-1	fasciclin-like arabinogalactan protein 14	0	1	0	1	2	C:anchored to membrane; C:cytoplasmic membrane-bounded vesicle	-
maker-A03-augustus-gene-118.100-mRNA-1	senescence-associated protein	0	1	0	1	5	C:integral to membrane; C:plasmodesma; P:aging; C:Golgi apparatus; C:plasma membrane	-
maker-A03-augustus-gene-118.105-mRNA-1	natural resistance-associated macrophage protein	0	1	0	1	15	F:inorganic anion transmembrane transporter activity; P:manganese ion transport; P:defense response to bacterium; C:plasmodesma; P:cadmium ion transport; P:response to iron ion; P:lead ion transport; F:manganese ion transmembrane transporter activity; ; P:cellular iron ion homeostasis; C:vacuolar membrane; P:response to zinc ion; P:response to nematode; C:Golgi apparatus; C:plasma membrane	-
augustus_masked-A03-processed-gene-118.74-mRNA-1	dna binding	0	1	0	1	6	F:transcription factor activity; F:DNA binding; P:embryonic development ending in seed dormancy; P:gravitropism; P:response to red light; P:regulation of transcription, DNA-dependent	-
maker-A03-augustus-gene-118.99-mRNA-1	heptahelical transmembrane protein2	0	1	0	1	4	P:response to hormone stimulus; F:receptor activity; P:response to sucrose stimulus; P:response to oxidative stress	-
augustus_masked-A03-processed-gene-118.52-mRNA-1	thylakoid lumenal 19 kda protein	0	1	0	1	5	C:oxygen evolving complex; F:calcium ion binding; C:plastid; P:photosynthesis; C:extrinsic to membrane	-
maker-A03-augustus-gene-118.106-mRNA-1	growth-regulating factor 2	0	1	0	1	12	C:cytosol; F:protein phosphorylated amino acid binding; C:plasmodesma; C:vacuolar membrane; P:leaf development; C:chloroplast stroma; P:brassinosteroid mediated signaling pathway; P:response to cadmium ion; C:Golgi apparatus; C:nucleus; C:plasma membrane; C:apoplast	-
augustus_masked-A03-processed-gene-118.69-mRNA-1	mechanosensitive ion channel domain-containing protein	0	1	0	1	5	F:mechanically-gated ion channel activity; P:detection of mechanical stimulus; C:plasma membrane; C:nucleus;	-
maker-A03-augustus-gene-118.103-mRNA-1	cytochrome p450-like protein	0	1	0	1	6	F:oxidoreductase activity; C:plasma membrane; F:iron ion binding; F:oxygen binding; C:endoplasmic reticulum;	-
maker-A03-augustus-gene-118.110-mRNA-1	protein	0	1	0	1	10	F:nutrient reservoir activity; C:cytoplasm; P:oxylipin biosynthetic process; P:plant-type hypersensitive response; P:defense response to virus; F:phospholipase A2 activity; P:cellular response to hypoxia; P:response to cadmium ion; C:membrane; F:galactolipase activity	EC:3.1.1.4; EC:3.1.1.26
genemark-A03-processed-gene-118.41-mRNA-1	#NAME?	0	1	0	1	20	C:cytosol; P:response to jasmonic acid stimulus; F:sabinene synthase activity; P:response to insect; P:sesquiterpenoid biosynthetic process; F:alpha,alpha-trehalose-phosphate synthase (UDP-forming) activity; ; P:monoterpenoid biosynthetic process; F:metal ion binding; F:trehalose-phosphatase activity; P:response to wounding; P:response to herbivore; F:(R)-limonene synthase activity; P:monoterpene…	EC:2.4.1.15; EC:3.1.3.12; EC:4.2.3.20; EC:4.2.3.14; EC:4.2.3.16; EC:4.2.3.15
maker-A03-snap-gene-118.120-mRNA-1	sinapoylglucose-malate o-sinapoyltransferase	0	1	0	1	5	F:serine-type carboxypeptidase activity; C:plant-type cell wall; P:phenylpropanoid metabolic process; F:sinapoylglucose-malate O-sinapoyltransferase activity; P:proteolysis	EC:3.4.16.0; EC:2.3.1.92
augustus_masked-A03-processed-gene-122.12-mRNA-1	btb poz domain-containing protein	0	1	0	1	1	F:protein binding	-
maker-A03-augustus-gene-122.97-mRNA-1	glycoside hydrolase family 28 protein polygalacturonase family protein	0	1	0	1	4	P:carbohydrate metabolic process; C:extracellular region; F:polygalacturonase activity; P:cellular cell wall organization	EC:3.2.1.15
snap_masked-A03-processed-gene-122.84-mRNA-1	pentatricopeptide repeat-containing protein	0	1	0	1	1	F:binding	-
snap_masked-A03-processed-gene-122.80-mRNA-1	glycine-rich protein	0	1	0	1	1	C:mitochondrion	-
snap_masked-A03-processed-gene-122.78-mRNA-1	protein	0	1	0	1	1	F:binding	-
maker-A03-snap-gene-122.111-mRNA-1	uncharacterized protein	0	1	0	1	2	F:zinc ion binding; C:intracellular	-
maker-A03-augustus-gene-122.92-mRNA-1	uncharacterized protein	0	1	0	1	1	C:cytosol	-
maker-A03-augustus-gene-122.103-mRNA-1	homeobox protein knotted-1-like 1	0	1	0	1	7	P:cell fate specification; F:transcription factor activity; F:sequence-specific DNA binding; F:protein binding; P:xylem and phloem pattern formation; C:nucleus; P:regulation of transcription, DNA-dependent	-
maker-A03-snap-gene-122.117-mRNA-1	mitogen-activated protein kinase kinase kinase 1-like	0	1	0	1	12	P:protein amino acid autophosphorylation; F:kinase binding; P:response to salt stress; P:response to cold; P:response to wounding; C:chloroplast envelope; F:DNA binding; F:ATP binding; F:MAP kinase kinase kinase activity; P:response to cadmium ion; C:nucleus; P:MAPKKK cascade	EC:2.7.11.25
maker-A03-snap-gene-122.120-mRNA-1	osbp(oxysterol binding protein)-related protein 1c	0	1	0	1	5	F:phosphoinositide binding; P:signal transduction; P:steroid metabolic process; C:plastid; F:oxysterol binding	-
augustus_masked-A03-processed-gene-122.9-mRNA-1	global transcription factor group	0	1	0	1	6	P:translation; C:ribosome; F:structural constituent of ribosome; P:transcription initiation; F:transcription factor activity; P:positive regulation of RNA elongation from RNA polymerase II promoter	-
augustus_masked-A03-processed-gene-122.11-mRNA-1	traf-like family protein	0	1	0	1	4	C:membrane; C:plasmodesma; C:vacuole; C:chloroplast envelope	-
maker-A03-augustus-gene-122.104-mRNA-1	uncharacterized protein	0	1	0	1	1	C:chloroplast	-
maker-A03-augustus-gene-122.98-mRNA-1	protein	0	1	0	1	6	P:cellular macromolecule metabolic process; C:cell part; P:primary metabolic process; P:regulation of cellular process; P:response to stress; F:binding	-
augustus_masked-A03-processed-gene-121.77-mRNA-1	protein transport protein sec61 gamma subunit	0	1	0	1	4	F:P-P-bond-hydrolysis-driven protein transmembrane transporter activity; C:intracellular; C:plasma membrane; P:protein targeting	-
snap_masked-A03-processed-gene-121.95-mRNA-1	receptor like protein 19	0	1	0	1	5	P:defense response; F:kinase activity; P:signal transduction; C:chloroplast; C:membrane	-
maker-A03-augustus-gene-121.136-mRNA-1	udp-l-arabinose mutase-like protein	0	1	0	1	18	P:UDP-L-arabinose metabolic process; P:response to salt stress; C:Golgi trans cisterna; P:cellulose biosynthetic process; C:plasmodesma; P:cellular cell wall organization; ; F:glycogenin glucosyltransferase activity; C:plant-type cell wall; C:vacuolar membrane; F:cellulose synthase (UDP-forming) activity; P:pollen development; F:protein binding; C:extracellular region; P:plant-type cell wall biog…	EC:5.4.99.30; EC:2.4.1.186; EC:2.4.1.12
maker-A03-snap-gene-121.149-mRNA-1	cycloeucalenol cycloisomerase	0	1	0	1	8	P:positive gravitropism; F:cycloeucalenol cycloisomerase activity; P:cytokinesis; C:membrane; C:endoplasmic reticulum; P:sterol biosynthetic process; C:mitochondrion; P:pinocytosis	EC:5.5.1.9
maker-A03-augustus-gene-121.113-mRNA-1	pentatricopeptide repeat-containing protein	0	1	0	1	3	P:embryonic development ending in seed dormancy; F:polysaccharide binding; C:plastid	-
maker-A03-augustus-gene-121.124-mRNA-1	1-aminocyclopropane-1-carboxylate synthase	0	1	0	1	11	P:ripening; P:1-aminocyclopropane-1-carboxylate biosynthetic process; P:ethylene biosynthetic process; P:regulation of translation; F:transaminase activity; P:response to cytokinin stimulus; F:1-aminocyclopropane-1-carboxylate synthase activity; P:response to auxin stimulus; F:protein homodimerization activity; C:cytoplasm; F:pyridoxal phosphate binding	EC:2.6.1.0; EC:4.4.1.14
augustus_masked-A03-processed-gene-121.74-mRNA-1	11-beta-hydroxysteroid dehydrogenase-like	0	1	0	1	8	P:response to abscisic acid stimulus; F:11-beta-hydroxysteroid dehydrogenase (NADP+) activity; ; ; P:steroid metabolic process; P:response to brassinosteroid stimulus; P:oxidation reduction; F:nucleotide binding	EC:1.1.1.146
augustus_masked-A03-processed-gene-121.59-mRNA-1	aspartyl aminopeptidase	0	1	0	1	8	P:response to cadmium ion; C:plasma membrane; F:aminopeptidase activity; C:vacuolar membrane; P:proteolysis; C:cytosol; F:zinc ion binding; F:metallopeptidase activity	EC:3.4.11.0
maker-A03-augustus-gene-121.116-mRNA-1	mannose-p-dolichol utilization defect 1 protein	0	1	0	1	1	C:membrane	-
maker-A03-snap-gene-121.144-mRNA-1	protein phosphatase 2a subunit a3	0	1	0	1	13	P:positive regulation of abscisic acid mediated signaling pathway; F:protein phosphatase type 2A regulator activity; C:cytosol; C:cell wall; F:binding; P:regulation of phosphorylation; P:auxin polar transport; P:regulation of stomatal movement; C:protein phosphatase type 2A complex; P:response to ethylene stimulus; P:response to cadmium ion; C:nucleus; C:plasma membrane	-
maker-A03-augustus-gene-121.125-mRNA-1	probable xyloglucan glycosyltransferase 12-like	0	1	0	1	3	F:cellulose synthase activity; C:plasmodesma; C:membrane	-
maker-A03-augustus-gene-121.137-mRNA-1	adenylate kinase	0	1	0	1	21	F:adenosine kinase activity; C:cytosol; F:copper ion binding; P:nucleotide phosphorylation; F:adenylate kinase activity; C:mitochondrion; F:protein serine/threonine/tyrosine kinase activity; C:plasmodesma; C:vacuolar membrane; F:ATP binding; P:adenosine salvage; P:response to trehalose-6-phosphate stimulus; P:signal transduction; C:chloroplast; P:response to cadmium ion; P:purine nucleotide metab…	EC:2.7.1.20; EC:2.7.4.3; EC:2.7.112.1; EC:2.7.4.10
maker-A03-augustus-gene-121.135-mRNA-1	uncharacterized protein	0	1	0	1	1	P:response to oxidative stress	-
maker-A03-augustus-gene-121.131-mRNA-1	dna repair protein homolog	0	1	0	1	10	F:DNA helicase activity; F:damaged DNA binding; P:DNA repair; C:nucleoid; P:DNA replication; C:plastid; F:ATP-dependent peptidase activity; P:proteolysis; F:ATP binding; F:serine-type endopeptidase activity	EC:3.4.21.0
maker-A03-augustus-gene-121.121-mRNA-1	transducin wd40 domain-containing protein	0	1	0	1	10	P:root meristem growth; P:leaf vascular tissue pattern formation; P:meristem maintenance; P:lateral root formation; F:nucleotide binding; P:leaf development; F:carbon-sulfur lyase activity; ; C:nucleus; P:embryonic development	-
maker-A03-augustus-gene-121.129-mRNA-1	chaperone -domain containing protein	0	1	0	1	3	P:protein folding; F:unfolded protein binding; F:heat shock protein binding	-
maker-A03-augustus-gene-121.128-mRNA-1	histone acetyltransferase	0	1	0	1	13	F:histone acetyltransferase activity; P:organ growth; ; C:nuclear euchromatin; P:cell proliferation; F:iron-sulfur cluster binding; C:cytosol; P:DNA mediated transformation; C:Elongator holoenzyme complex; P:regulation of auxin mediated signaling pathway; P:tRNA wobble uridine modification; P:specification of organ axis polarity; P:histone acetylation	EC:2.3.1.48
augustus_masked-A01-processed-gene-0.18-mRNA-1	amidophosphoribosyltransferase	0	1	0	1	12	C:cytosol; C:cell wall; P:purine nucleotide biosynthetic process; F:metal ion binding; P:rRNA processing; P:glutamine metabolic process; P:leaf morphogenesis; P:nucleoside metabolic process; F:4 iron, 4 sulfur cluster binding; C:chloroplast stroma; F:amidophosphoribosyltransferase activity; P:purine base biosynthetic process	EC:2.4.2.14
augustus_masked-A01-processed-gene-0.0-mRNA-1	geranylgeranyl pyrophosphate synthase-related protein	0	1	0	1	6	P:diterpene phytoalexin metabolic process; P:isoprenoid biosynthetic process; F:farnesyltranstransferase activity; F:2-alkenal reductase activity; C:chloroplast; P:oxidation reduction	EC:2.5.1.29; EC:1.3.1.74
maker-A01-snap-gene-0.117-mRNA-1	cellulose synthase d-like protein	0	1	0	1	8	F:zinc ion binding; C:integral to membrane; P:cellulose biosynthetic process; P:cellular cell wall organization; F:cellulose synthase (UDP-forming) activity; P:pollen germination; P:plant-type cell wall biogenesis; C:Golgi apparatus	EC:2.4.1.12
snap_masked-A01-processed-gene-0.87-mRNA-1	expansine partial	0	1	0	1	8	P:plant-type cell wall modification during multidimensional cell growth; P:plant-type cell wall loosening; C:cytoplasmic membrane-bounded vesicle; P:unidimensional cell growth; C:extracellular region; C:membrane; P:syncytium formation;	-
augustus_masked-A01-processed-gene-0.15-mRNA-1	auxin-regulated protein	0	1	0	1	3	P:auxin mediated signaling pathway; C:mitochondrion; F:calmodulin binding	-
maker-A01-snap-gene-0.109-mRNA-1	protein kinase like protein	0	1	0	1	7	P:chloroplast organization; P:protein amino acid phosphorylation; F:amino acid binding; F:protein serine/threonine/tyrosine kinase activity; F:ATP binding; C:cytosol; F:protein serine/threonine kinase activity	EC:2.7.112.1; EC:2.7.11.0
maker-A01-snap-gene-0.111-mRNA-1	basic pentacysteine 4	0	1	0	1	7	F:transcription factor activity; P:regulation of developmental process; F:DNA binding; C:nucleus; P:response to ethylene stimulus; F:protein homodimerization activity; P:regulation of transcription, DNA-dependent	-
snap_masked-A01-processed-gene-0.75-mRNA-1	disease resistance response like protein	0	1	0	1	1	P:defense response	-
augustus_masked-A01-processed-gene-0.9-mRNA-1	saur family protein	0	1	0	1	5	P:response to cold; P:response to chitin; C:plasma membrane; P:response to auxin stimulus; P:response to red or far red light	-
maker-A01-augustus-gene-0.107-mRNA-1	pathogenesis-related thaumatin-like protein	0	1	0	1	1	P:response to other organism	-
maker-A01-augustus-gene-0.104-mRNA-1	expansin-like a3	0	1	0	1	9	C:plant-type cell wall; P:plant-type cell wall loosening; C:Golgi apparatus; C:plasmodesma; P:unidimensional cell growth; C:extracellular region; C:membrane; P:sexual reproduction; C:cytosol	-
genemark-A01-processed-gene-0.43-mRNA-1	trna-dihydrouridine synthase 3-like protein	0	1	0	1	9	F:FAD binding; C:vacuole; F:nucleic acid binding; C:cytosol; F:zinc ion binding; F:tRNA dihydrouridine synthase activity; P:tRNA processing; C:plastid; P:oxidation reduction	-
maker-A01-augustus-gene-0.103-mRNA-1	atp binding microtubule motor family protein	0	1	0	1	6	P:microtubule-based movement; C:plasmodesma; C:plasma membrane; F:ATP binding; F:microtubule motor activity; C:microtubule	-
maker-A01-augustus-gene-0.101-mRNA-1	peptidase m20 m25 m40 family protein	0	1	0	1	7	C:vacuole; C:Golgi apparatus; F:aminoacylase activity; P:response to zinc ion; P:cellular amino acid metabolic process; P:proteolysis; F:metallopeptidase activity	EC:3.5.1.14
genemark-A01-processed-gene-0.61-mRNA-1	extensin-like protein	0	1	0	1	1	C:cell wall	-
augustus_masked-A01-processed-gene-0.7-mRNA-1	uncharacterized protein	0	1	0	1	3	C:cytoplasmic membrane-bounded vesicle; C:integral to membrane; C:mitochondrion	-
augustus_masked-A01-processed-gene-1.26-mRNA-1	brassinosteroid receptor	0	1	0	1	22	F:signal transducer activity; P:pollen exine formation; P:brassinosteroid homeostasis; P:positive regulation of flower development; P:detection of brassinosteroid stimulus; F:hydrolase activity; C:integral to membrane; F:protein heterodimerization activity; P:unidimensional cell growth; P:protein amino acid phosphorylation; F:protein serine/threonine kinase activity; P:response to UV-B; P:tapetal…	EC:2.7.11.0
maker-A01-augustus-gene-1.112-mRNA-1	40s ribosomal protein s25-2	0	1	0	1	9	C:nucleolus; C:Golgi apparatus; F:structural constituent of ribosome; C:plasmodesma; C:plasma membrane; C:vacuolar membrane; C:cytosolic small ribosomal subunit; C:chloroplast; P:translation	-
genemark-A01-processed-gene-1.27-mRNA-1	enhanced disease susceptibility 5	0	1	0	1	10	F:drug transmembrane transporter activity; P:negative regulation of defense response; C:mitochondrion; P:drug transmembrane transport; P:defense response to bacterium; C:chloroplast envelope; C:membrane; P:response to nematode; F:antiporter activity; P:salicylic acid biosynthetic process	-
maker-A01-augustus-gene-1.118-mRNA-1	cellulose synthase catalytic subunit	0	1	0	1	13	P:primary cell wall biogenesis; P:cell growth; F:zinc ion binding; C:integral to membrane; C:cellulose synthase complex; P:cellulose biosynthetic process; P:cellular cell wall organization; F:cellulose synthase (UDP-forming) activity; P:seed coat development; P:cortical microtubule organization; P:mucilage biosynthetic process; C:Golgi apparatus; C:plasma membrane	EC:2.4.1.12
maker-A01-augustus-gene-1.121-mRNA-1	nucleotide sugar transporter-kt 1	0	1	0	1	5	C:Golgi membrane; P:nucleotide-sugar transport; C:plasma membrane; F:nucleotide-sugar transmembrane transporter activity; C:integral to membrane	-
genemark-A01-processed-gene-1.74-mRNA-1	v-type h+-transporting atpase subunit i	0	1	0	1	13	P:cellular response to salt stress; F:hydrogen ion transmembrane transporter activity; C:mitochondrion; C:proton-transporting two-sector ATPase complex, proton-transporting domain; P:cellular response to nutrient levels; P:ATP synthesis coupled proton transport; C:chloroplast envelope; C:plant-type vacuole membrane; F:ATPase activity; P:ATP hydrolysis coupled proton transport; F:hydrogen-transloc…	EC:3.6.1.3
augustus_masked-A01-processed-gene-1.18-mRNA-1	receptor-like protein kinase	0	1	0	1	5	F:non-membrane spanning protein tyrosine kinase activity; P:protein amino acid phosphorylation; F:ATP binding; C:chloroplast; F:protein serine/threonine kinase activity	EC:2.7.10.2; EC:2.7.11.0
maker-A01-augustus-gene-1.119-mRNA-1	dehydrin	0	1	0	1	3	P:embryonic development ending in seed dormancy; P:response to stress; P:response to water	-
augustus_masked-A01-processed-gene-1.17-mRNA-1	uncharacterized protein	0	1	0	1	1	C:cytoplasmic membrane-bounded vesicle	-
maker-A01-augustus-gene-1.113-mRNA-1	cysteine proteinase rd19a	0	1	0	1	7	P:defense response to bacterium; C:vacuole; P:response to desiccation; F:cysteine-type endopeptidase activity; P:proteolysis; C:nucleus; P:response to salt stress	EC:3.4.22.0
maker-A01-augustus-gene-1.111-mRNA-1	probable salt tolerance-like protein at1g75540-like	0	1	0	1	6	F:transcription factor activity; C:intracellular; P:response to chitin; F:zinc ion binding; P:regulation of transcription, DNA-dependent;	-
maker-A01-snap-gene-1.138-mRNA-1	ring u-box domain-containing protein	0	1	0	1	2	F:zinc ion binding; C:plasma membrane	-
maker-A01-augustus-gene-1.115-mRNA-1	wrky transcription factor	0	1	0	1	4	F:transcription factor activity; F:sequence-specific DNA binding; C:plastid; P:regulation of transcription, DNA-dependent	-
maker-A01-augustus-gene-1.108-mRNA-1	endo- 4-beta-glucanase	0	1	0	1	2	P:carbohydrate metabolic process; F:cellulase activity	EC:3.2.1.4
maker-A01-augustus-gene-1.102-mRNA-1	fructose bisphosphate aldolase	0	1	0	1	12	C:thylakoid lumen; P:pentose-phosphate shunt; C:chloroplast envelope; P:response to abscisic acid stimulus; P:glycolysis; C:chloroplast thylakoid; C:plastoglobule; F:fructose-bisphosphate aldolase activity; P:response to cadmium ion; C:cytosolic ribosome; C:membrane; C:apoplast	EC:4.1.2.13
augustus_masked-A01-processed-gene-1.25-mRNA-1	dnaj heat shock n-terminal domain-containing protein	0	1	0	1	5	P:protein folding; C:cytosol; F:unfolded protein binding; P:response to stress; F:heat shock protein binding	-
maker-A01-augustus-gene-1.103-mRNA-1	glycine-rich rna-binding protein 8	0	1	0	1	42	F:histone methyltransferase activity (H3-K36 specific); P:carotenoid metabolic process; P:anther development; P:DNA duplex unwinding; P:regulation of stomatal movement; P:mRNA export from nucleus; P:regulation of plant-type hypersensitive response; P:negative regulation of flower development; P:response to salt stress; P:positive regulation of histone methylation; P:lignin biosynthetic process; C…	EC:1.2.1.44; EC:2.7.11.0
augustus_masked-A01-processed-gene-1.4-mRNA-1	dna binding	0	1	0	1	6	F:transcription factor activity; F:DNA binding; P:embryonic development ending in seed dormancy; P:gravitropism; P:response to red light; P:regulation of transcription, DNA-dependent	-
maker-A01-augustus-gene-2.115-mRNA-1	heavy metal transport detoxification domain-containing protein	0	1	0	1	2	P:metal ion transport; F:metal ion binding	-
maker-A01-augustus-gene-2.113-mRNA-1	gamma-glutamyl transpeptidase 1	0	1	0	1	19	P:response to hypoxia; P:response to oxidative stress; C:cytosol; C:peroxisome; C:mitochondrion; P:glutathione transmembrane transport; C:plasmodesma; F:alanine-glyoxylate transaminase activity; F:gamma-glutamyltransferase activity; C:plant-type cell wall; F:L-alanine:2-oxoglutarate aminotransferase activity; F:glutathione gamma-glutamylcysteinyltransferase activity; C:chloroplast stroma; P:gluta…	EC:2.6.1.44; EC:2.3.2.2; EC:2.6.1.2; EC:2.3.2.15; EC:2.6.1.4
maker-A01-augustus-gene-2.110-mRNA-1	coatomer alpha	0	1	0	1	10	C:CUL4 RING ubiquitin ligase complex; C:COPI vesicle coat; C:cytosol; C:mitochondrion; F:myosin heavy chain kinase activity; P:ER to Golgi vesicle-mediated transport; F:transporter activity; P:intracellular protein transport; F:structural molecule activity; C:plasma membrane	EC:2.7.11.7
maker-A01-augustus-gene-2.114-mRNA-1	alanine-glyoxylate aminotransferase-like protein	0	1	0	1	8	F:zinc ion binding; C:mitochondrion; F:alanine-glyoxylate transaminase activity; C:vacuolar membrane; P:arginine catabolic process to glutamate; P:response to cadmium ion; F:pyridoxal phosphate binding; C:plasma membrane	EC:2.6.1.44
maker-A01-snap-gene-2.121-mRNA-1	shikimate kinase	0	1	0	1	6	P:phosphorylation; F:shikimate kinase activity; P:aromatic amino acid family biosynthetic process; F:ATP binding; C:chloroplast; P:shikimate metabolic process	EC:2.7.1.71
maker-A01-augustus-gene-2.108-mRNA-1	sap domain-containing protein	0	1	0	1	3	C:cytosol; F:nucleic acid binding; C:chloroplast	-
maker-A01-snap-gene-2.117-mRNA-1	gtp-binding-like protein	0	1	0	1	5	F:GTP binding; C:cytosol; F:GDP binding; P:GTP catabolic process; F:GTPase activity	-
genemark-A01-processed-gene-2.29-mRNA-1	fkbp-type peptidyl-prolyl cis-trans isomerase 4	0	1	0	1	9	P:protein folding; C:NAD(P)H dehydrogenase complex (plastoquinone); C:chloroplast thylakoid lumen; F:FK506 binding; F:protein binding; F:NADH dehydrogenase (plastoquinone) activity; P:protein peptidyl-prolyl isomerization; F:peptidyl-prolyl cis-trans isomerase activity; C:chloroplast thylakoid membrane	EC:5.2.1.8
maker-A01-snap-gene-2.129-mRNA-1	cytochrome p450-like protein	0	1	0	1	6	F:heme binding; F:oxidoreductase activity, acting on paired donors, with incorporation or reduction of molecular oxygen; F:monooxygenase activity; F:electron carrier activity; P:oxidation reduction; F:oxygen binding	-
augustus_masked-A01-processed-gene-3.27-mRNA-1	ribosomal protein l23 l15e family protein	0	1	0	1	9	P:translation; C:ribosome; C:integral to membrane; C:Golgi membrane; F:structural constituent of ribosome; P:ribosome biogenesis; F:nucleotide binding; P:carbohydrate transport; F:sugar:hydrogen symporter activity	-
augustus_masked-A01-processed-gene-3.13-mRNA-1	pentatricopeptide repeat-containing protein	0	1	0	1	1	F:binding	-
augustus_masked-A01-processed-gene-3.25-mRNA-1	f-box kelch-repeat protein	0	1	0	1	1	P:response to cold	-
maker-A01-augustus-gene-3.118-mRNA-1	cytochrome p450	0	1	0	1	17	P:response to wounding; P:regulation of systemic acquired resistance; P:defense response to oomycetes; P:camalexin biosynthetic process; F:heme binding; P:callose deposition in cell wall during defense response; F:electron carrier activity; P:defense response to bacterium; C:integral to membrane; C:chloroplast; F:oxygen binding; P:tryptophan catabolic process; F:oxidoreductase activity, acting on…	EC:1.14.13.0
maker-A01-augustus-gene-3.123-mRNA-1	2-dehydro-3-deoxyphosphoheptonate aldolase 3-deoxy-d-arabino-heptulosonate 7-phosphate synthetase	0	1	0	1	10	P:shikimate biosynthetic process; P:response to wounding; P:response to bacterium; F:protein binding; P:chorismate biosynthetic process; F:3-deoxy-7-phosphoheptulonate synthase activity; P:aromatic amino acid family biosynthetic process; F:lyase activity; C:chloroplast; C:membrane	EC:2.5.1.54
maker-A01-snap-gene-3.128-mRNA-1	uncharacterized protein	0	1	0	1	2	C:nucleus; C:cytoplasm	-
maker-A01-augustus-gene-3.116-mRNA-1	adenylyl-sulfate kinase	0	1	0	1	7	F:adenylylsulfate kinase activity; P:sulfate assimilation; F:ATP binding; P:regulation of glucosinolate biosynthetic process; P:male gamete generation; P:phosphorylation; C:chloroplast	EC:2.7.1.25
augustus_masked-A01-processed-gene-3.16-mRNA-1	dnaj heat shock family protein	0	1	0	1	8	P:protein folding; C:chloroplast envelope; F:metal ion binding; F:heat shock protein binding; F:ATP binding; F:unfolded protein binding; P:response to heat; C:chloroplast thylakoid membrane	-
augustus_masked-A01-processed-gene-3.14-mRNA-1	ethylene-responsive transcription factor erf060	0	1	0	1	4	P:regulation of transcription, DNA-dependent; F:DNA binding; F:transcription factor activity; C:nucleus	-
maker-A01-augustus-gene-3.117-mRNA-1	inositol-3-phosphate synthase	0	1	0	1	16	P:myo-inositol hexakisphosphate biosynthetic process; P:defense response to bacterium; P:inositol biosynthetic process; F:inositol-3-phosphate synthase activity; P:response to heat; P:response to auxin stimulus; F:protein binding; F:nucleotide binding; C:cytoplasm; P:defense response to fungus; P:response to high light intensity; P:response to hydrogen peroxide; P:defense response to virus; P:cel…	EC:5.5.1.4
maker-A01-augustus-gene-3.119-mRNA-1	exonuclease family protein	0	1	0	1	3	F:nucleic acid binding; C:intracellular; F:exonuclease activity	-
maker-A01-augustus-gene-3.125-mRNA-1	ubiquitin carboxyl-terminal hydrolase 4	0	1	0	1	4	F:ubiquitin-specific protease activity; P:ubiquitin-dependent protein catabolic process; F:ubiquitin thiolesterase activity; C:nucleus	EC:3.1.2.15
maker-A01-augustus-gene-3.109-mRNA-1	protein	0	1	0	1	3	P:cellular process; C:mitochondrion; P:copper ion homeostasis	-
augustus_masked-A01-processed-gene-3.12-mRNA-1	protein	0	1	0	1	1	F:binding	-
maker-A01-augustus-gene-3.111-mRNA-1	haloacid dehalogenase-like hydrolase domain-containing protein	0	1	0	1	3	P:response to cadmium ion; F:trehalose-phosphatase activity; P:trehalose biosynthetic process	EC:3.1.3.12
maker-A01-augustus-gene-4.128-mRNA-1	at4g40080-like protein	0	1	0	1	2	F:phospholipid binding; F:oxidoreductase activity	-
maker-A01-augustus-gene-4.108-mRNA-1	nucleobase ascorbate transporter	0	1	0	1	3	P:transmembrane transport; C:plasma membrane; F:transmembrane transporter activity	-
snap_masked-A01-processed-gene-4.99-mRNA-1	signal peptidase complex subunit 1	0	1	0	1	2	C:cytoplasmic membrane-bounded vesicle; C:mitochondrion	-
maker-A01-augustus-gene-4.120-mRNA-1	gtp-binding protein	0	1	0	1	9	F:GTP binding; C:trans-Golgi network membrane; C:plasma membrane; C:early endosome membrane; F:hydrolase activity; P:endocytic recycling; P:small GTPase mediated signal transduction; F:kinase binding; P:protein transport	-
maker-A01-augustus-gene-4.111-mRNA-1	rhamnogalacturonate lyase family protein	0	1	0	1	3	F:carbohydrate binding; P:carbohydrate metabolic process; F:lyase activity	-
maker-A01-augustus-gene-4.113-mRNA-1	heat shock 70 kda mitochondrial-like	0	1	0	1	17	P:response to virus; C:cytosol; C:cell wall; P:oxidation reduction; F:zinc ion binding; P:protein folding; P:response to salt stress; P:response to heat; C:vacuolar membrane; F:ATP binding; F:2-alkenal reductase activity; C:mitochondrial matrix; F:unfolded protein binding; C:chloroplast; P:response to cadmium ion; C:Golgi apparatus; C:plasma membrane	EC:1.3.1.74
augustus_masked-A01-processed-gene-4.28-mRNA-1	mads box	0	1	0	1	8	P:regulation of transcription, DNA-dependent; F:DNA binding; F:oxidoreductase activity; F:protein dimerization activity; F:transcription factor activity; F:transcription factor binding; P:positive regulation of long-day photoperiodism, flowering; C:nucleus	-
augustus_masked-A01-processed-gene-4.12-mRNA-1	protein	0	1	0	1	1	F:zinc ion binding	-
maker-A01-augustus-gene-4.119-mRNA-1	trna rrna methyltransferase family protein	0	1	0	1	5	F:RNA binding; P:RNA methylation; F:RNA methyltransferase activity; C:plastid; P:RNA processing	-
maker-A01-augustus-gene-4.109-mRNA-1	homeobox-leucine zipper protein athb-16	0	1	0	1	11	P:negative regulation of abscisic acid mediated signaling pathway; P:regulation of timing of transition from vegetative to reproductive phase; P:response to water deprivation; P:negative regulation of cell growth; P:photoperiodism, flowering; P:response to blue light; F:protein binding; F:transcription factor activity; P:positive regulation of transcription, DNA-dependent; ; C:nucleus	-
maker-A01-augustus-gene-4.114-mRNA-1	exostosin family protein	0	1	0	1	3	F:glucuronosyl-N-acetylglucosaminyl-proteoglycan 4-alpha-N-acetylglucosaminyltransferase activity; C:membrane; C:Golgi apparatus	EC:2.4.1.224
augustus_masked-A01-processed-gene-4.19-mRNA-1	dof zinc finger protein	0	1	0	1	6	F:zinc ion binding; F:DNA binding; P:floral organ abscission; P:response to chitin; P:positive regulation of transcription, DNA-dependent; C:nucleus	-
maker-A01-augustus-gene-4.126-mRNA-1	histone h3	0	1	0	1	4	C:nucleosome; F:DNA binding; P:nucleosome assembly; C:nucleus	-
augustus_masked-A01-processed-gene-4.15-mRNA-1	protein	0	1	0	1	2	F:signal transducer activity;	-
maker-A01-augustus-gene-4.125-mRNA-1	cinnamyl alcohol dehydrogenase-like protein	0	1	0	1	9	P:plant-type hypersensitive response; F:cinnamyl-alcohol dehydrogenase activity; P:response to bacterium; F:aryl-alcohol dehydrogenase activity; P:lignin biosynthetic process; F:zinc ion binding; F:nucleotide binding; P:oxidation reduction; F:mannitol dehydrogenase activity	EC:1.1.1.195; EC:1.1.1.90; EC:1.1.1.255
maker-A01-augustus-gene-4.122-mRNA-1	serine threonine-protein kinase	0	1	0	1	7	P:protein amino acid phosphorylation; F:ATP binding; C:nucleus; C:cytosol; F:protein serine/threonine kinase activity; P:response to salt stress;	EC:2.7.11.0
maker-A01-augustus-gene-4.118-mRNA-1	trna (cytosine -c )-methyltransferase-like	0	1	0	1	3	F:RNA binding; F:tRNA (cytosine-5-)-methyltransferase activity; P:methylation	EC:2.1.1.29
maker-A01-augustus-gene-4.116-mRNA-1	trna (cytosine -c )-methyltransferase-like	0	1	0	1	4	F:RNA binding; F:tRNA (cytosine-5-)-methyltransferase activity; P:methylation; C:mitochondrion	EC:2.1.1.29
maker-A01-snap-gene-4.140-mRNA-1	trna (cytosine -c )-methyltransferase-like	0	1	0	1	3	F:RNA binding; F:tRNA (cytosine-5-)-methyltransferase activity; P:methylation	EC:2.1.1.29
maker-A01-snap-gene-4.146-mRNA-1	cinnamyl alcohol dehydrogenase-like protein	0	1	0	1	6	P:plant-type hypersensitive response; F:cinnamyl-alcohol dehydrogenase activity; P:response to bacterium; F:aryl-alcohol dehydrogenase activity; P:lignin biosynthetic process; F:mannitol dehydrogenase activity	EC:1.1.1.195; EC:1.1.1.90; EC:1.1.1.255
snap_masked-A01-processed-gene-5.53-mRNA-1	growth-regulating factor 2	0	1	0	1	7	C:cytosol; C:vacuolar membrane; F:protein binding; P:leaf development; P:brassinosteroid mediated signaling pathway; C:Golgi apparatus; C:plasma membrane	-
maker-A01-augustus-gene-5.71-mRNA-1	myb transcription factor-like protein	0	1	0	1	3	F:transcription factor activity; F:DNA binding; P:regulation of transcription, DNA-dependent	-
augustus_masked-A01-processed-gene-5.13-mRNA-1	probable hexokinase-like 2	0	1	0	1	15	P:response to oxidative stress; P:response to UV-B; P:response to water deprivation; C:mitochondrion; P:response to salt stress; P:response to cold; C:plastid; P:response to heat; F:ATP binding; P:glycolysis; P:phosphorylation; F:glucokinase activity; C:membrane; P:response to DNA damage stimulus; F:fructokinase activity	EC:2.7.1.2; EC:2.7.1.4
snap_masked-A01-processed-gene-5.49-mRNA-1	bhlh transcription factor	0	1	0	1	3	F:transcription factor activity; F:DNA binding; P:regulation of transcription, DNA-dependent	-
maker-A01-snap-gene-5.74-mRNA-1	phosphoenolpyruvate carboxykinase	0	1	0	1	13	C:cytosol; C:nucleolus; F:phosphoenolpyruvate carboxykinase (ATP) activity; P:leaf morphogenesis; F:DNA binding; F:ATP binding; P:phosphorylation; F:kinase activity; P:defense response to fungus, incompatible interaction; P:gluconeogenesis; P:response to cadmium ion; P:cellular response to phosphate starvation; C:membrane	EC:4.1.1.49
maker-A01-snap-gene-5.81-mRNA-1	cytochrome c oxidase subunit via	0	1	0	1	2	C:mitochondrial respiratory chain complex IV; F:cytochrome-c oxidase activity	EC:1.9.3.1
maker-A01-augustus-gene-5.66-mRNA-1	squalene epoxidase-like protein	0	1	0	1	8	F:FAD binding; P:response to jasmonic acid stimulus; P:response to wounding; F:electron carrier activity; F:squalene monooxygenase activity; C:integral to membrane; P:sterol biosynthetic process; P:oxidation reduction	EC:1.14.99.7
maker-A01-augustus-gene-5.64-mRNA-1	1-aminocyclopropane-1-carboxylate synthase	0	1	0	1	11	P:1-aminocyclopropane-1-carboxylate biosynthetic process; P:ethylene biosynthetic process; P:regulation of translation; P:cellular response to iron ion; F:transaminase activity; P:response to cytokinin stimulus; F:identical protein binding; F:1-aminocyclopropane-1-carboxylate synthase activity; P:response to auxin stimulus; C:cytoplasm; F:pyridoxal phosphate binding	EC:2.6.1.0; EC:4.4.1.14
maker-A01-augustus-gene-5.68-mRNA-1	ap2 domain-containing transcription factor	0	1	0	1	7	P:gamete generation; P:organ morphogenesis; F:transcription factor activity; P:regulation of cell proliferation; F:DNA binding; C:nucleus; P:regulation of transcription, DNA-dependent	-
maker-A01-augustus-gene-5.61-mRNA-1	homeobox protein	0	1	0	1	5	F:transcription factor activity; F:DNA binding; P:response to cytokinin stimulus; C:nucleus; P:regulation of transcription, DNA-dependent	-
augustus_masked-A01-processed-gene-5.12-mRNA-1	basic leucine-zipper 6	0	1	0	1	1	F:binding	-
maker-A01-snap-gene-6.114-mRNA-1	lob domain-containing protein	0	1	0	1	2	P:nitrogen compound metabolic process; P:simple leaf morphogenesis	-
maker-A01-augustus-gene-6.103-mRNA-1	ribonuclease iii family protein	0	1	0	1	4	P:rRNA catabolic process; F:RNA binding; F:ribonuclease III activity; P:RNA processing	EC:3.1.26.3
augustus_masked-A01-processed-gene-6.6-mRNA-1	btb and taz domain protein 4	0	1	0	1	17	P:response to jasmonic acid stimulus; F:calmodulin binding; F:transcription cofactor activity; P:response to gibberellin stimulus; F:zinc ion binding; P:response to salt stress; P:response to cold; P:regulation of transcription, DNA-dependent; P:response to wounding; P:response to salicylic acid stimulus; C:vacuolar membrane; P:response to auxin stimulus; P:response to chitin; F:histone acetyltra…	EC:2.3.1.48
maker-A01-snap-gene-6.121-mRNA-1	cyclin	0	1	0	1	6	P:response to gamma radiation; P:regulation of cell cycle; F:cyclin-dependent protein kinase regulator activity; P:regulation of cell growth; F:protein binding; C:cytoplasm	-
snap_masked-A01-processed-gene-6.77-mRNA-1	n-acetyl-l-glutamate synthase 2	0	1	0	1	5	P:arginine biosynthetic process; F:acetylglutamate kinase activity; F:acetyl-CoA:L-glutamate N-acetyltransferase activity; C:plastid; C:mitochondrion	EC:2.7.2.8; EC:2.3.1.1
maker-A01-augustus-gene-6.107-mRNA-1	tetratricopeptide repeat protein	0	1	0	1	8	P:negative regulation of defense response; C:mitochondrion; F:protein complex scaffold; C:microsome; C:perinuclear region of cytoplasm; P:negative regulation of transcription, DNA-dependent; P:defense response to bacterium, incompatible interaction; C:nucleus	-
augustus_masked-A01-processed-gene-6.8-mRNA-1	mads-box transcription factor	0	1	0	1	5	P:pollen development; F:DNA binding; F:protein dimerization activity; C:nucleus; P:regulation of transcription, DNA-dependent	-
augustus_masked-A01-processed-gene-6.2-mRNA-1	gras family transcription factor	0	1	0	1	11	P:cell cycle; P:regulation of hormone metabolic process; P:regulation of transcription, DNA-dependent; F:sequence-specific DNA binding; P:iron ion homeostasis; F:protein binding; P:asymmetric cell division; F:transcription factor activity; P:leaf development; P:radial pattern formation; C:nucleus	-
augustus_masked-A01-processed-gene-6.5-mRNA-1	protein	0	1	0	1	4	F:receptor activity; C:integral to membrane; P:response to sucrose stimulus; P:response to hormone stimulus	-
maker-A01-snap-gene-6.115-mRNA-1	probable n-acetyltransferase hookless 1	0	1	0	1	6	F:N-acetyltransferase activity; P:unidimensional cell growth; P:auxin mediated signaling pathway; P:metabolic process; P:photomorphogenesis; P:response to ethylene stimulus	-
maker-A01-augustus-gene-6.101-mRNA-1	formamidase	0	1	0	1	3	F:formamidase activity; C:vacuole; P:metabolic process	EC:3.5.1.49
maker-A01-augustus-gene-6.105-mRNA-1	peroxidase 73	0	1	0	1	7	F:heme binding; P:response to salt stress; C:cytoplasm; F:peroxidase activity; P:oxidation reduction; F:protein binding; P:response to oxidative stress	EC:1.11.1.7
genemark-A01-processed-gene-6.24-mRNA-1	myb domain protein 58	0	1	0	1	5	F:DNA binding; F:transcription factor activity; P:lignin biosynthetic process; P:positive regulation of transcription, DNA-dependent;	-
augustus_masked-A01-processed-gene-7.16-mRNA-1	leucine-rich repeat receptor-like protein kinase	0	1	0	1	6	C:plasma membrane; P:response to salicylic acid stimulus; P:protein amino acid phosphorylation; F:ATP binding; F:protein serine/threonine kinase activity; P:transmembrane receptor protein tyrosine kinase signaling pathway	EC:2.7.11.0
augustus_masked-A01-processed-gene-7.11-mRNA-1	uncharacterized protein	0	1	0	1	2	P:cellular response to hypoxia;	-
maker-A01-snap-gene-7.111-mRNA-1	cytochrome p450-like protein	0	1	0	1	9	C:plasma membrane; F:electron carrier activity; F:monooxygenase activity; F:heme binding; F:oxidoreductase activity, acting on paired donors, with incorporation or reduction of molecular oxygen; F:oxygen binding; C:endoplasmic reticulum; P:oxidation reduction;	-
augustus_masked-A01-processed-gene-7.4-mRNA-1	dehydration responsive element-binding protein 1	0	1	0	1	7	P:defense response to bacterium; P:transcription, DNA-dependent; F:transcription factor activity; P:response to cold; F:DNA binding; P:response to chitin; P:regulation of cell death	-
augustus_masked-A01-processed-gene-7.12-mRNA-1	cadmium zinc-transporting atpase hma1	0	1	0	1	15	P:zinc ion homeostasis; C:chloroplast envelope; F:zinc transporting ATPase activity; P:response to light intensity; P:calcium ion transport; F:copper-exporting ATPase activity; C:integral to membrane; P:cellular copper ion homeostasis; F:metal ion binding; P:ATP biosynthetic process; F:cadmium-transporting ATPase activity; F:calcium-transporting ATPase activity; P:response to toxin; F:zinc-export…	EC:3.6.3.4; EC:3.6.3.46; EC:3.6.3.8; EC:3.6.3.5
maker-A01-augustus-gene-7.104-mRNA-1	glycosyl transferase family 43 protein	0	1	0	1	8	P:glucuronoxylan biosynthetic process; P:fruit development; P:xylem and phloem pattern formation; F:galactosylgalactosylxylosylprotein 3-beta-glucuronosyltransferase activity; P:shoot development; F:xylosyltransferase activity; C:membrane; C:Golgi apparatus	EC:2.4.1.135
augustus_masked-A01-processed-gene-7.13-mRNA-1	myb-related protein	0	1	0	1	9	P:response to jasmonic acid stimulus; F:transcription factor activity; F:DNA binding; P:response to cadmium ion; P:response to chitin; P:response to salicylic acid stimulus; P:response to abscisic acid stimulus; P:response to ethylene stimulus; P:regulation of transcription, DNA-dependent	-
augustus_masked-A01-processed-gene-7.19-mRNA-1	cysteine proteinase	0	1	0	1	15	P:hyperosmotic salinity response; P:response to water deprivation; C:vacuole; P:response to gibberellin stimulus; F:oxidoreductase activity; C:plasmodesma; F:protein binding; P:defense response to fungus; F:calcium ion binding; F:cysteine-type endopeptidase activity; P:proteolysis; C:chloroplast; C:cytosol; C:apoplast; P:response to red light	EC:3.4.22.0
maker-A01-snap-gene-7.108-mRNA-1	cytochrome p450 monooxygenase	0	1	0	1	13	P:cellular response to hypoxia; P:oxidation reduction; P:defense response to bacterium; F:oxidoreductase activity, acting on paired donors, with incorporation or reduction of molecular oxygen; F:electron carrier activity; F:monooxygenase activity; F:oxygen binding; P:callose deposition in cell wall during defense response; P:indole glucosinolate biosynthetic process; F:heme binding; P:defense res…	-
maker-A01-augustus-gene-7.100-mRNA-1	protein maternal effect embryo arrest 59	0	1	0	1	1	P:embryonic development ending in seed dormancy	-
augustus_masked-A01-processed-gene-8.19-mRNA-1	heat shock transcription factor hsf4	0	1	0	1	5	P:response to heat; F:sequence-specific DNA binding; F:transcription factor activity; P:negative regulation of transcription, DNA-dependent; C:nucleus	-
maker-A01-augustus-gene-8.131-mRNA-1	myb family transcription factor	0	1	0	1	3	F:transcription factor activity; F:DNA binding; P:regulation of transcription, DNA-dependent	-
maker-A01-augustus-gene-8.128-mRNA-1	hydroxyproline-rich glycoprotein family protein	0	1	0	1	2	C:nuclear envelope; F:protein binding	-
maker-A01-augustus-gene-8.132-mRNA-1	transcription factor spatula	0	1	0	1	12	F:transferase activity, transferring phosphorus-containing groups; P:carpel development; P:response to red light; P:response to cold; P:regulation of transcription, DNA-dependent; P:fruit development; P:negative regulation of seed germination; P:circadian rhythm; F:DNA binding; F:protein binding; F:transcription factor activity; C:nucleus	-
maker-A01-augustus-gene-8.130-mRNA-1	floral homeotic protein apetala 2	0	1	0	1	9	P:seed development; P:regulation of transcription, DNA-dependent; P:meristem maintenance; F:DNA binding; P:sexual reproduction; P:cell differentiation; F:transcription factor activity; P:specification of floral organ identity; C:nucleus	-
maker-A01-snap-gene-8.141-mRNA-1	methionyl aminopeptidase-like protein	0	1	0	1	7	F:metal ion binding; P:N-terminal protein amino acid modification; F:metalloexopeptidase activity; F:aminopeptidase activity; P:response to abscisic acid stimulus; C:chloroplast; P:proteolysis	EC:3.4.11.0
maker-A01-augustus-gene-8.116-mRNA-1	red chlorophyll catabolite reductase	0	1	0	1	14	C:cytosol; P:regulation of plant-type hypersensitive response; P:DNA repair; P:root epidermal cell differentiation; F:calcium ion binding; C:mitochondrion; P:cell tip growth; C:chloroplast envelope; P:chlorophyll catabolic process; F:red chlorophyll catabolite reductase activity; F:protein binding; C:chloroplast stroma; P:defense response, incompatible interaction; C:plasma membrane	-
maker-A01-augustus-gene-8.125-mRNA-1	aldose 1-epimerase family protein	0	1	0	1	7	C:plant-type cell wall; F:carbohydrate binding; C:plasma membrane; P:response to abscisic acid stimulus; P:galactose metabolic process; F:aldose 1-epimerase activity; C:cytosol	EC:5.1.3.3
maker-A01-augustus-gene-8.122-mRNA-1	f-box protein	0	1	0	1	1	P:cellular process	-
augustus_masked-A01-processed-gene-8.20-mRNA-1	catalytic pyridoxal phosphate binding protein	0	1	0	1	1	C:plasma membrane	-
snap_masked-A01-processed-gene-8.89-mRNA-1	acetone-cyanohydrin lyase	0	1	0	1	9	P:systemic acquired resistance; F:methyl indole-3-acetate esterase activity; P:embryonic development ending in seed dormancy; P:defense response to fungus, incompatible interaction; F:protein binding; P:jasmonic acid metabolic process; P:salicylic acid metabolic process; F:methyl salicylate esterase activity; F:methyl jasmonate esterase activity	EC:3.1.1.1
snap_masked-A01-processed-gene-8.102-mRNA-1	pentatricopeptide repeat-containing protein	0	1	0	1	1	F:binding	-
maker-A01-augustus-gene-8.135-mRNA-1	remorin family protein	0	1	0	1	2	C:chloroplast; C:plasma membrane	-
maker-A01-snap-gene-8.140-mRNA-1	patatin-like protein	0	1	0	1	5	F:nutrient reservoir activity; P:lipid metabolic process; F:phospholipase activity; P:response to abscisic acid stimulus; P:lateral root formation	-
maker-A01-snap-gene-8.148-mRNA-1	l-ascorbate oxidase homolog	0	1	0	1	4	F:pectinesterase activity; F:copper ion binding; F:oxidoreductase activity; P:oxidation reduction	EC:3.1.1.11
maker-A01-augustus-gene-8.134-mRNA-1	protein kinase-like protein	0	1	0	1	11	P:protein amino acid phosphorylation; ; F:protein serine/threonine kinase activity; P:response to water deprivation; P:response to reactive oxygen species; P:response to salt stress; P:pollen sperm cell differentiation; P:response to cold; F:phosphoric diester hydrolase activity; F:protein binding; F:nucleotide binding	EC:2.7.11.0; EC:3.1.4.0
maker-A01-snap-gene-9.132-mRNA-1	homeodomain-leucine zipper protein	0	1	0	1	6	P:root development; F:sequence-specific DNA binding; P:response to auxin stimulus; F:transcription factor activity; P:positive regulation of transcription, DNA-dependent; C:nucleus	-
maker-A01-augustus-gene-9.110-mRNA-1	protein brassinazole-resistant 2	0	1	0	1	4	F:binding; C:intracellular membrane-bounded organelle; P:regulation of transcription, DNA-dependent; C:cytoplasmic part	-
maker-A01-augustus-gene-9.102-mRNA-1	cytoplasmic trna 2-thiolation protein 2	0	1	0	1	2	C:cytoplasm; P:tRNA processing	-
augustus_masked-A01-processed-gene-9.18-mRNA-1	udp-glucoronosyl udp-glucosyl transferase family protein	0	1	0	1	3	F:UDP-glycosyltransferase activity; F:transferase activity, transferring hexosyl groups; P:metabolic process	EC:2.4.1.0
maker-A01-augustus-gene-9.108-mRNA-1	nedd8-conjugating enzyme ubc12	0	1	0	1	15	P:CAAX-box protein maturation; F:endopeptidase activity; P:regulation of protein metabolic process; P:post-translational protein modification; P:proteolysis; P:response to auxin stimulus; F:NEDD8 ligase activity; F:ubiquitin-protein ligase activity; F:ATP binding; P:protein ubiquitination; F:protein binding; P:cellular protein localization; P:protein processing; C:endoplasmic reticulum; P:embryon…	EC:6.3.2.19
maker-A01-augustus-gene-9.104-mRNA-1	protein da1-related 1-like	0	1	0	1	6	P:ovule morphogenesis; C:plasma membrane; F:ubiquitin binding; P:seed morphogenesis; P:negative regulation of organ growth; F:zinc ion binding	-
genemark-A01-processed-gene-9.47-mRNA-1	protein	0	1	0	1	1	C:membrane	-
maker-A01-augustus-gene-9.117-mRNA-1	g-box binding factor 1	0	1	0	1	9	C:cytoplasm; F:transcription factor activity; F:sequence-specific DNA binding; ; P:regulation of hydrogen peroxide metabolic process; F:protein dimerization activity; P:negative regulation of gene expression; C:nucleus; P:regulation of transcription, DNA-dependent	-
maker-A01-augustus-gene-9.113-mRNA-1	ubiquitin-conjugating enzyme e2-18	0	1	0	1	1	F:transferase activity, transferring glycosyl groups	-
augustus_masked-A01-processed-gene-9.7-mRNA-1	geranylgeranyl pyrophosphate synthase	0	1	0	1	12	P:diterpene phytoalexin metabolic process; F:metal ion binding; F:geranyltranstransferase activity; C:chromoplast; C:etioplast; P:carotenoid biosynthetic process; F:farnesyltranstransferase activity; C:chloroplast stroma; F:dimethylallyltranstransferase activity; C:membrane; C:endoplasmic reticulum; C:mitochondrion	EC:2.5.1.10; EC:2.5.1.29; EC:2.5.1.1
augustus_masked-A01-processed-gene-9.21-mRNA-1	bel1-like homeodomain 4	0	1	0	1	2	P:leaf morphogenesis; F:DNA binding	-
maker-A01-snap-gene-9.120-mRNA-1	protein disulfide-isomerase	0	1	0	1	9	P:cytochrome b6f complex assembly; F:oxidoreductase activity, acting on sulfur group of donors, disulfide as acceptor; C:thylakoid lumen; F:electron carrier activity; P:cell redox homeostasis; P:glycerol ether metabolic process; C:chloroplast stroma; F:protein disulfide oxidoreductase activity; C:chloroplast thylakoid membrane	EC:1.8.4.0
maker-A01-augustus-gene-9.109-mRNA-1	protein	0	1	0	1	4	C:cytoplasmic membrane-bounded vesicle; P:transmembrane transport; F:sugar:hydrogen symporter activity; C:integral to membrane	-
maker-A01-augustus-gene-9.112-mRNA-1	xaa-pro aminopeptidase 2	0	1	0	1	7	F:metal ion binding; F:N-1-naphthylphthalamic acid binding; C:plasma membrane; P:auxin polar transport; F:aminopeptidase activity; P:cellular process; C:cytosol	EC:3.4.11.0
maker-A01-augustus-gene-9.114-mRNA-1	gras family transcription factor	0	1	0	1	5	P:cell differentiation; F:transcription factor activity; F:protein binding; P:regulation of shoot development; P:regulation of transcription, DNA-dependent	-
maker-A01-snap-gene-9.119-mRNA-1	f-box lrr-repeat protein	0	1	0	1	2	P:cellular process; P:response to chemical stimulus	-
augustus_masked-A01-processed-gene-10.6-mRNA-1	u-box domain-containing protein 5-like	0	1	0	1	1	F:ligase activity	-
augustus_masked-A01-processed-gene-10.8-mRNA-1	alpha beta fold family protein	0	1	0	1	7	F:methyl indole-3-acetate esterase activity; P:metabolic process; F:methyl jasmonate esterase activity; C:chloroplast envelope; F:methyl salicylate esterase activity; F:carboxylesterase activity; F:retinyl-palmitate esterase activity	EC:3.1.1.1; EC:3.1.1.21
augustus_masked-A01-processed-gene-10.11-mRNA-1	protein	0	1	0	1	3	C:intracellular; P:transport; F:transporter activity	-
augustus_masked-A01-processed-gene-10.10-mRNA-1	trichohyalin like protein	0	1	0	1	2	C:mitochondrion; F:heat shock protein binding	-
augustus_masked-A01-processed-gene-10.16-mRNA-1	serine palmitoyltransferase	0	1	0	1	7	F:pyridoxal phosphate binding; P:sphingolipid biosynthetic process; F:protein binding; P:cell growth; F:serine C-palmitoyltransferase activity; F:transferase activity, transferring nitrogenous groups; C:endoplasmic reticulum	EC:2.3.1.50
augustus_masked-A01-processed-gene-10.19-mRNA-1	splicing factor u2af large subunit a	0	1	0	1	5	P:defense response to bacterium; F:RNA binding; C:nucleus; P:nuclear mRNA splicing, via spliceosome; F:nucleotide binding	-
maker-A01-augustus-gene-10.80-mRNA-1	protein	0	1	0	1	2	P:metabolic process; F:hydrolase activity	-
maker-A01-augustus-gene-10.90-mRNA-1	polyol transporter 6	0	1	0	1	15	F:glucose transmembrane transporter activity; P:monosaccharide transport; F:oxidoreductase activity; P:polyol transport; F:D-xylose transmembrane transporter activity; C:plasma membrane; F:mannitol transmembrane transporter activity; F:galactose transmembrane transporter activity; P:transmembrane transport; F:glycerol transmembrane transporter activity; F:sugar:hydrogen symporter activity; C:inte…	-
augustus_masked-A01-processed-gene-10.2-mRNA-1	rad-like 6 protein	0	1	0	1	6	F:transcription factor activity; F:DNA binding; P:embryonic development ending in seed dormancy; P:gravitropism; P:response to red light; P:regulation of transcription, DNA-dependent	-
maker-A01-augustus-gene-10.89-mRNA-1	aaa-type atpase family protein	0	1	0	1	4	C:cell wall; F:ATP binding; F:microtubule-severing ATPase activity; F:zinc ion binding	EC:3.6.4.3
maker-A01-augustus-gene-10.77-mRNA-1	salicylic acid methyl transferase-like protein	0	1	0	1	2	P:methylation; F:jasmonate O-methyltransferase activity	EC:2.1.1.141
maker-A01-augustus-gene-10.81-mRNA-1	ubiquitin-conjugating enzyme 17	0	1	0	1	8	P:ubiquitin-dependent protein catabolic process; P:response to gibberellin stimulus; P:negative regulation of flower development; P:leaf morphogenesis; F:ubiquitin-protein ligase activity; F:ATP binding; P:protein ubiquitination; P:protein deubiquitination	EC:6.3.2.19
maker-A01-snap-gene-11.110-mRNA-1	protein	0	1	0	1	6	P:tRNA modification; F:transferase activity; F:4 iron, 4 sulfur cluster binding; F:2-alkenal reductase activity; C:mitochondrion; P:oxidation reduction	EC:1.3.1.74
maker-A01-augustus-gene-11.105-mRNA-1	receptor-like protein kinase	0	1	0	1	7	F:oxidoreductase activity; C:plasma membrane; P:protein amino acid phosphorylation; F:ATP binding; C:integral to membrane; F:protein serine/threonine kinase activity; P:transmembrane receptor protein tyrosine kinase signaling pathway	EC:2.7.11.0
maker-A01-augustus-gene-11.99-mRNA-1	lateral root primordium	0	1	0	1	10	P:style development; P:xylem and phloem pattern formation; F:DNA binding; P:stigma development; F:transcription factor activity; P:auxin homeostasis; F:protein heterodimerization activity; P:gibberellic acid mediated signaling pathway; P:positive regulation of transcription, DNA-dependent; C:nucleus	-
maker-A01-augustus-gene-11.92-mRNA-1	cytochrome p450	0	1	0	1	12	P:brassinosteroid biosynthetic process; F:oxidoreductase activity, acting on paired donors, with incorporation or reduction of molecular oxygen, NADH or NADPH as one donor, and incorporation of one atom of oxygen; P:oxidation reduction; P:brassinosteroid homeostasis; P:leaf morphogenesis; P:monopolar cell growth; F:electron carrier activity; P:petal development; F:oxygen binding; P:stamen develop…	EC:1.14.13.0
maker-A01-snap-gene-11.121-mRNA-1	ferulate-5-hydroxylase	0	1	0	1	11	P:very-long-chain fatty acid metabolic process; P:oxidation reduction; P:response to UV-B; F:fatty acid alpha-hydroxylase activity; F:oxidoreductase activity, acting on paired donors, with incorporation or reduction of molecular oxygen; F:electron carrier activity; P:negative regulation of programmed cell death; F:heme binding; P:lignin biosynthetic process; F:ferulate 5-hydroxylase activity; C:e…	-
genemark-A01-processed-gene-11.43-mRNA-1	disease resistance protein	0	1	0	1	10	F:ADP binding; P:plant-type hypersensitive response; P:response to cold; F:DNA binding; C:vacuolar membrane; F:protein binding; P:signal transduction; P:defense response to virus; P:defense response to bacterium, incompatible interaction; C:nucleus	-
maker-A01-augustus-gene-11.109-mRNA-1	nac domain-containing protein 7-like	0	1	0	1	5	F:transcription factor activity; F:DNA binding; P:response to chitin; C:nucleus; P:regulation of transcription, DNA-dependent	-
maker-A01-augustus-gene-11.93-mRNA-1	beta-galactosidase 3	0	1	0	1	4	F:beta-galactosidase activity; P:carbohydrate metabolic process; F:cation binding; F:sugar binding	EC:3.2.1.23
augustus_masked-A01-processed-gene-11.0-mRNA-1	gata transcription factor	0	1	0	1	7	F:zinc ion binding; P:response to light stimulus; P:circadian rhythm; F:sequence-specific DNA binding; F:transcription factor activity; P:positive regulation of transcription, DNA-dependent; C:nucleus	-
maker-A01-snap-gene-11.122-mRNA-1	sec14 cytosolic	0	1	0	1	6	F:phosphatidylinositol transporter activity; C:intracellular; P:anatomical structure morphogenesis; P:multicellular organismal development; P:transport; P:cellular developmental process	-
maker-A01-snap-gene-11.116-mRNA-1	protein	0	1	0	1	17	P:response to oxidative stress; C:cytosol; P:plant-type hypersensitive response; F:calcium ion binding; C:mitochondrion; P:response to salt stress; C:plasmodesma; C:endosome; C:vacuolar membrane; F:ATP binding; P:calcium ion homeostasis; F:unfolded protein binding; C:chloroplast; P:response to cadmium ion; P:defense response to bacterium, incompatible interaction; C:Golgi apparatus; C:endoplasmic…	-
maker-A01-augustus-gene-11.107-mRNA-1	protein	0	1	0	1	6	F:heme binding; C:cell wall; P:response to nematode; F:peroxidase activity; P:oxidation reduction; P:response to oxidative stress	EC:1.11.1.7
maker-A01-augustus-gene-11.95-mRNA-1	aldehyde dehydrogenase family 3 member f1	0	1	0	1	7	F:aldehyde dehydrogenase (NAD) activity; F:aldehyde dehydrogenase [NAD(P)+] activity; C:membrane; C:endoplasmic reticulum; F:3-chloroallyl aldehyde dehydrogenase activity; P:cellular aldehyde metabolic process; P:oxidation reduction	EC:1.2.1.3; EC:1.2.1.5
augustus_masked-A01-processed-gene-11.6-mRNA-1	uncharacterized protein	0	1	0	1	1	C:membrane	-
genemark-A01-processed-gene-11.58-mRNA-1	tir-nbs-lrr class disease resistance protein	0	1	0	1	15	C:intrinsic to membrane; F:ADP binding; P:plant-type hypersensitive response; P:response to red light; C:mitochondrion; F:transmembrane receptor activity; P:defense response to bacterium; C:organellar small ribosomal subunit; P:defense response signaling pathway, resistance gene-dependent; F:ATP binding; F:protein binding; C:chloroplast stroma; C:endomembrane system; P:defense response to virus; …	-
maker-A01-augustus-gene-11.100-mRNA-1	serine carboxypeptidase s28 family protein	0	1	0	1	7	C:plant-type cell wall; F:carboxypeptidase activity; C:vacuolar membrane; F:serine-type peptidase activity; P:proteolysis; P:megagametogenesis; C:cytosol	-
maker-A01-augustus-gene-12.102-mRNA-1	filament-like plant protein 4	0	1	0	1	1	C:plasma membrane	-
maker-A01-snap-gene-12.124-mRNA-1	2og-fe oxygenase family protein	0	1	0	1	3	C:plasmodesma; F:oxidoreductase activity, acting on paired donors, with incorporation or reduction of molecular oxygen, 2-oxoglutarate as one donor, and incorporation of one atom each of oxygen into both donors; P:oxidation reduction	EC:1.14.11.0
genemark-A01-processed-gene-12.69-mRNA-1	gtp-binding protein gb2	0	1	0	1	9	C:vacuole; F:GTP binding; C:ER-Golgi intermediate compartment membrane; C:plasma membrane; P:ER to Golgi vesicle-mediated transport; C:chloroplast; P:small GTPase mediated signal transduction; F:GTPase activity; P:protein transport	-
genemark-A01-processed-gene-12.68-mRNA-1	transformation transcription domain-associated protein	0	1	0	1	6	F:kinase activity; C:cytosol; C:plasmodesma; F:phosphotransferase activity, alcohol group as acceptor; P:phosphorylation; F:binding	EC:2.7.1.0
maker-A01-augustus-gene-12.100-mRNA-1	plac8 domain-containing protein	0	1	0	1	4	C:integral to plasma membrane; P:calcium ion import; P:mechanosensory behavior; P:post-embryonic root development	-
augustus_masked-A01-processed-gene-12.20-mRNA-1	pathogenesis-related thaumatin family protein	0	1	0	1	2	C:anchored to membrane; P:response to other organism	-
genemark-A01-processed-gene-12.47-mRNA-1	endonuclease 2	0	1	0	1	4	F:binding; F:nuclease activity; P:nucleic acid metabolic process; F:lyase activity	-
augustus_masked-A01-processed-gene-12.15-mRNA-1	#NAME?	0	1	0	1	5	P:protein folding; F:unfolded protein binding; P:response to stress; C:nucleus; F:heat shock protein binding	-
maker-A01-augustus-gene-12.97-mRNA-1	ras-related small gtp-binding protein	0	1	0	1	16	P:regulation of actin filament depolymerization; P:regulation of exocytosis; P:establishment of vesicle localization; C:membrane; F:GTPase activating protein binding; P:auxin mediated signaling pathway; F:GTP binding; C:phragmoplast; F:sphingomyelin phosphodiesterase activity; P:regulation of actin filament polymerization; C:nucleolus; C:spindle; P:small GTPase mediated signal transduction; P:abs…	EC:3.1.4.12
augustus_masked-A01-processed-gene-12.17-mRNA-1	glycine-rich protein	0	1	0	1	5	C:cytoplasm; P:response to cold; F:DNA binding; P:DNA duplex unwinding; C:nucleus	-
augustus_masked-A01-processed-gene-12.3-mRNA-1	pathogenesis-related thaumatin family protein	0	1	0	1	2	C:anchored to membrane; P:response to other organism	-
maker-A01-augustus-gene-12.107-mRNA-1	60s ribosomal protein l2	0	1	0	1	11	P:translation; F:RNA binding; C:nucleolus; F:structural constituent of ribosome; C:vacuolar membrane; F:protein binding; C:chloroplast; C:cytosolic large ribosomal subunit; C:Golgi apparatus; C:plasma membrane; P:embryonic development ending in seed dormancy	-
genemark-A01-processed-gene-12.25-mRNA-1	auxin-regulated protein	0	1	0	1	3	P:auxin mediated signaling pathway; C:mitochondrion; F:calmodulin binding	-
maker-A01-augustus-gene-12.110-mRNA-1	uncharacterized protein	0	1	0	1	1	C:nucleus	-
maker-A01-snap-gene-12.118-mRNA-1	bzip transcription factor	0	1	0	1	8	P:photoperiodism; P:positive regulation of flower development; F:DNA binding; P:response to chitin; F:protein binding; F:transcription factor activity; P:positive regulation of transcription, DNA-dependent; C:nucleus	-
maker-A01-augustus-gene-12.104-mRNA-1	aspartyl protease family protein	0	1	0	1	3	C:anchored to membrane; P:proteolysis; F:aspartic-type endopeptidase activity	EC:3.4.23.0
maker-A01-augustus-gene-12.95-mRNA-1	ascorbate peroxidase	0	1	0	1	4	F:heme binding; P:oxidation reduction; F:L-ascorbate peroxidase activity; P:response to oxidative stress	EC:1.11.1.11
augustus_masked-A01-processed-gene-12.6-mRNA-1	s-adenosyl-l-methionine-dependent methyltransferase domain-containing protein	0	1	0	1	1	C:plastid	-
maker-A01-augustus-gene-12.111-mRNA-1	at4g36060-like protein	0	1	0	1	5	F:transcription factor activity; F:DNA binding; C:chloroplast; C:nucleus; P:regulation of transcription, DNA-dependent	-
augustus_masked-A01-processed-gene-12.0-mRNA-1	s-adenosyl-l-methionine-dependent methyltransferase domain-containing protein	0	1	0	1	1	C:plastid	-
augustus_masked-A01-processed-gene-13.18-mRNA-1	ring-h2 finger protein rha3b	0	1	0	1	1	P:response to chitin	-
maker-A01-augustus-gene-13.122-mRNA-1	wuschel-related homeobox 13-like	0	1	0	1	4	F:transcription factor activity; F:sequence-specific DNA binding; C:nucleus; P:regulation of transcription, DNA-dependent	-
augustus_masked-A01-processed-gene-13.1-mRNA-1	high mobility group b4 protein	0	1	0	1	3	C:cytoplasm; F:DNA binding; C:nucleus	-
maker-A01-snap-gene-13.128-mRNA-1	dna-directed rna polymerase ii subunit rpb1-like	0	1	0	1	9	F:DNA-directed RNA polymerase activity; C:vacuole; C:DNA-directed RNA polymerase II, core complex; F:DNA binding; C:plasmodesma; F:protein binding; C:chloroplast; F:transferase activity, transferring hexosyl groups; P:transcription from RNA polymerase II promoter	EC:2.7.7.6; EC:2.4.1.0
snap_masked-A01-processed-gene-13.92-mRNA-1	phosphatidylinositol class h	0	1	0	1	1	F:phosphatidylinositol N-acetylglucosaminyltransferase activity	EC:2.4.1.198
genemark-A01-processed-gene-13.77-mRNA-1	rnase h domain-containing protein	0	1	0	1	2	F:binding; F:catalytic activity	-
augustus_masked-A01-processed-gene-13.19-mRNA-1	aconitate hydratase 1	0	1	0	1	28	; P:response to oxidative stress; P:glyoxylate cycle; C:cytosol; F:copper ion binding; C:cell wall; P:ethylene biosynthetic process; P:cellular response to iron ion; C:mitochondrion; P:response to salt stress; F:1-aminocyclopropane-1-carboxylate oxidase activity; C:plasmodesma; P:cellular response to fatty acid; ; C:vacuolar membrane; F:4 iron, 4 sulfur cluster binding; F:ATP binding; P:cellular …	EC:4.2.1.3; EC:1.14.17.4
maker-A01-snap-gene-13.134-mRNA-1	protein	0	1	0	1	4	F:NAD(P)H dehydrogenase (quinone) activity; P:photosystem II assembly; C:chloroplast; C:membrane	EC:1.6.5.2
snap_masked-A01-processed-gene-13.88-mRNA-1	phospholipase d delta	0	1	0	1	11	C:vacuole; P:response to cold; P:lipid catabolic process; C:plasmodesma; C:plasma membrane; F:NAPE-specific phospholipase D activity; F:calcium ion binding; F:phospholipase D activity; P:phosphatidic acid metabolic process; P:programmed cell death; P:phosphatidylcholine metabolic process	EC:3.1.4.4
snap_masked-A01-processed-gene-13.99-mRNA-1	rna-binding (rrm rbd rnp motifs) family protein	0	1	0	1	3	F:nucleic acid binding; C:ribonucleoprotein complex; F:nucleotide binding	-
augustus_masked-A01-processed-gene-13.7-mRNA-1	zinc ion binding protein	0	1	0	1	2	P:transcription, DNA-dependent; F:binding	-
augustus_masked-A01-processed-gene-13.22-mRNA-1	protein rotundifolia like 6	0	1	0	1	1	P:shoot development	-
maker-A01-augustus-gene-13.118-mRNA-1	protein kinase	0	1	0	1	4	F:protein serine/threonine/tyrosine kinase activity; F:ATP binding; P:protein amino acid phosphorylation; F:protein serine/threonine kinase activity	EC:2.7.112.1; EC:2.7.11.0
maker-A01-snap-gene-13.133-mRNA-1	rwp-rk domain-containing protein	0	1	0	1	1	P:regulation of transcription, DNA-dependent	-
maker-A01-augustus-gene-13.121-mRNA-1	senescence-associated protein din1	0	1	0	1	10	F:receptor activity; P:response to jasmonic acid stimulus; P:response to wounding; P:response to oxidative stress; F:nucleic acid binding; F:protein binding; P:tRNA splicing, via endonucleolytic cleavage and ligation; P:aging; C:tRNA-intron endonuclease complex; F:tRNA-intron endonuclease activity	EC:3.1.27.9
genemark-A01-processed-gene-13.30-mRNA-1	serine threonine-protein kinase cx32	0	1	0	1	8	F:non-membrane spanning protein tyrosine kinase activity; C:plasma membrane; F:protein binding; P:abscission; P:protein amino acid phosphorylation; F:ATP binding; C:chloroplast; F:protein serine/threonine kinase activity	EC:2.7.10.2; EC:2.7.11.0
genemark-A01-processed-gene-13.79-mRNA-1	regulator of vps4 activity in the mvb pathway protein	0	1	0	1	1	C:mitochondrion	-
genemark-A01-processed-gene-13.41-mRNA-1	protein	0	1	0	1	1	C:mitochondrion	-
genemark-A01-processed-gene-13.47-mRNA-1	nep1-interacting protein 2	0	1	0	1	7	C:integral to plastid membrane; F:zinc ion binding; P:mRNA transcription; P:response to light stimulus; P:response to chitin; F:protein binding; C:chloroplast thylakoid membrane	-
genemark-A01-processed-gene-13.61-mRNA-1	2-oxoglutarate and fe -dependent oxygenase-like protein	0	1	0	1	6	P:oxidation reduction; F:procollagen-proline 4-dioxygenase activity; F:L-ascorbic acid binding; P:root hair cell development; P:peptidyl-proline hydroxylation to 4-hydroxy-L-proline; F:iron ion binding	EC:1.14.11.2
augustus_masked-A01-processed-gene-13.8-mRNA-1	zinc finger (c2h2 type) family protein	0	1	0	1	2	F:binding; C:intracellular	-
genemark-A01-processed-gene-13.65-mRNA-1	2og-fe oxygenase family protein	0	1	0	1	3	F:oxidoreductase activity, acting on paired donors, with incorporation or reduction of molecular oxygen, 2-oxoglutarate as one donor, and incorporation of one atom each of oxygen into both donors; P:root hair cell development; P:peptidyl-proline hydroxylation to 4-hydroxy-L-proline	EC:1.14.11.0
genemark-A01-processed-gene-13.66-mRNA-1	2og-fe oxygenase family protein	0	1	0	1	4	F:binding; F:oxidoreductase activity, acting on paired donors, with incorporation or reduction of molecular oxygen, 2-oxoglutarate as one donor, and incorporation of one atom each of oxygen into both donors; P:root hair cell development; P:peptidyl-proline hydroxylation to 4-hydroxy-L-proline	EC:1.14.11.0
maker-A01-snap-gene-14.128-mRNA-1	isocitrate dehydrogenase	0	1	0	1	7	F:NAD or NADH binding; F:magnesium ion binding; P:tricarboxylic acid cycle; F:isocitrate dehydrogenase (NAD+) activity; F:zinc ion binding; P:isocitrate metabolic process; C:mitochondrion	EC:1.1.1.41
augustus_masked-A01-processed-gene-14.15-mRNA-1	uncharacterized protein	0	1	0	1	1	C:plasma membrane	-
maker-A01-snap-gene-14.121-mRNA-1	monosaccharide-sensing protein 2	0	1	0	1	7	F:oxidoreductase activity; C:Golgi apparatus; P:transmembrane transport; C:vacuolar membrane; F:sugar:hydrogen symporter activity; C:integral to membrane; F:nucleoside transmembrane transporter activity	-
maker-A01-snap-gene-14.134-mRNA-1	chloride channel protein clc-e	0	1	0	1	7	P:transmembrane transport; F:voltage-gated chloride channel activity; C:integral to membrane; P:chloride transport; C:chloroplast thylakoid membrane; P:metabolic process; F:catalytic activity	-
maker-A01-augustus-gene-14.103-mRNA-1	protein	0	1	0	1	2	F:transcription factor activity; P:regulation of transcription, DNA-dependent	-
snap_masked-A01-processed-gene-14.79-mRNA-1	dihydroflavonol 4-reductase-like1	0	1	0	1	12	F:calmodulin binding; P:seed development; P:oxidation reduction; P:meristem structural organization; ; P:sporopollenin biosynthetic process; F:dihydrokaempferol 4-reductase activity; F:purine nucleotide binding; P:leaf development; F:coenzyme binding; P:tRNA modification; C:endoplasmic reticulum	EC:1.1.1.219
snap_masked-A01-processed-gene-14.94-mRNA-1	uncharacterized protein	0	1	0	1	2	P:phosphorylation; F:pantothenate kinase activity	EC:2.7.1.33
maker-A01-augustus-gene-14.100-mRNA-1	ubiquitin-like protein	0	1	0	1	6	C:cytosol; F:zinc ion binding; F:nucleic acid binding; P:pollen sperm cell differentiation; P:regulation of transcription, DNA-dependent; F:transcription factor activity	-
maker-A01-augustus-gene-14.110-mRNA-1	protein	0	1	0	1	1	C:plasma membrane	-
augustus_masked-A01-processed-gene-14.22-mRNA-1	protein	0	1	0	1	5	P:negative regulation of gibberellic acid mediated signaling pathway; F:DNA binding; P:post-embryonic development; F:transcription factor activity; C:nucleus	-
maker-A01-augustus-gene-14.98-mRNA-1	sec7-like guanine nucleotide exchange family protein	0	1	0	1	6	F:binding; F:ARF guanyl-nucleotide exchange factor activity; P:regulation of ARF protein signal transduction; P:vesicle-mediated transport; C:chloroplast; P:regulation of catalytic activity	-
augustus_masked-A01-processed-gene-14.23-mRNA-1	glutamate receptor	0	1	0	1	12	F:extracellular-glutamate-gated ion channel activity; P:stomatal movement; P:cellular sodium ion homeostasis; C:outer membrane-bounded periplasmic space; F:ionotropic glutamate receptor activity; C:integral to membrane; P:response to light stimulus; F:intracellular ligand-gated ion channel activity; P:ion transport; P:cellular calcium ion homeostasis; P:ionotropic glutamate receptor signaling pat…	-
maker-A01-augustus-gene-14.111-mRNA-1	glycerol-3-phosphate acyltransferase 9	0	1	0	1	5	P:diacylglycerol biosynthetic process; F:glycerol-3-phosphate O-acyltransferase activity; C:plasma membrane; P:triglyceride biosynthetic process; C:endoplasmic reticulum	EC:2.3.1.15
augustus_masked-A01-processed-gene-14.17-mRNA-1	calmodulin-domain protein kinase cdpk isoform 5	0	1	0	1	10	C:cytosol; P:protein amino acid autophosphorylation; F:calcium ion binding; P:regulation of anion channel activity; P:regulation of stomatal movement; F:ATP binding; F:protein binding; P:abscisic acid mediated signaling pathway; F:calmodulin-dependent protein kinase activity; C:plasma membrane	EC:2.7.11.17
maker-A01-augustus-gene-14.114-mRNA-1	ankyrin repeat domain-containing protein 2	0	1	0	1	9	P:protein folding; C:integral to chloroplast outer membrane; P:regulation of transcription, DNA-dependent; P:vegetative to reproductive phase transition of meristem; P:protein targeting to chloroplast; P:response to cadmium ion; P:defense response to bacterium, incompatible interaction; C:nucleus; C:plasma membrane	-
maker-A01-augustus-gene-14.104-mRNA-1	xylem cysteine proteinase 1	0	1	0	1	13	C:cell wall; C:integral to membrane; C:plant-type vacuole; C:Golgi membrane; F:DNA binding; P:proteolysis; F:cysteine-type endopeptidase activity; F:protein dimerization activity; P:developmental programmed cell death; F:sugar:hydrogen symporter activity; P:nucleotide-sugar transport; C:nucleus; F:nucleotide-sugar transmembrane transporter activity	EC:3.4.22.0
maker-A01-snap-gene-14.139-mRNA-1	clathrin assembly protein ap19 homolog	0	1	0	1	6	C:clathrin coat of trans-Golgi network vesicle; F:protein transporter activity; P:vesicle-mediated transport; P:intracellular protein transport; C:clathrin adaptor complex; C:mitochondrion	-
maker-A01-augustus-gene-15.101-mRNA-1	farnesylated protein	0	1	0	1	6	P:metal ion transport; F:metal ion binding; C:plasmodesma; F:protein binding; P:heat acclimation; C:plasma membrane	-
augustus_masked-A01-processed-gene-15.22-mRNA-1	pentatricopeptide repeat-containing protein	0	1	0	1	6	P:phloem or xylem histogenesis; P:cotyledon vascular tissue pattern formation; P:leaf vascular tissue pattern formation; F:binding; P:leaf development; C:plastid	-
maker-A01-augustus-gene-15.98-mRNA-1	protein	0	1	0	1	3	C:CUL4 RING ubiquitin ligase complex; C:mitochondrion; F:nucleotide binding	-
augustus_masked-A01-processed-gene-15.8-mRNA-1	phospholipase-like (pearli 4) family protein	0	1	0	1	2	C:plasma membrane;	-
maker-A01-augustus-gene-15.100-mRNA-1	catalase	0	1	0	1	22	P:transmembrane transport; P:photoperiodism; P:hydrogen peroxide catabolic process; P:oxidation reduction; C:peroxisome; C:mitochondrion; P:cell death; F:cobalt ion binding; P:response to cold; P:cell redox homeostasis; F:catalase activity; F:amino acid transmembrane transporter activity; C:plant-type vacuole membrane; F:protein binding; F:heme binding; P:cellular response to sulfate starvation; …	EC:1.11.1.6
maker-A01-augustus-gene-15.96-mRNA-1	amino acid	0	1	0	1	3	C:integral to membrane; P:amino acid transport; F:amino acid transmembrane transporter activity	-
maker-A01-augustus-gene-15.90-mRNA-1	protein	0	1	0	1	13	P:protein amino acid phosphorylation; C:internal side of plasma membrane; F:protein kinase activity; C:plasmodesma; F:receptor activity; F:ATP binding; P:response to abscisic acid stimulus; ; F:protein binding; P:positive regulation of intracellular protein kinase cascade; P:suspensor development; P:brassinosteroid mediated signaling pathway; C:vacuole	-
snap_masked-A01-processed-gene-15.88-mRNA-1	protein	0	1	0	1	4	F:transcription factor activity; F:DNA binding; P:cellular response to zinc ion; F:protein binding	-
maker-A01-augustus-gene-15.97-mRNA-1	high-affinity nickel-transport family protein	0	1	0	1	5	F:metal ion binding; C:integral to membrane; P:nickel ion transport; P:transmembrane transport; F:nickel ion transmembrane transporter activity	-
maker-A01-augustus-gene-15.103-mRNA-1	protein	0	1	0	1	3	C:cytosol; C:nucleus; F:lyase activity	-
maker-A01-augustus-gene-15.102-mRNA-1	cyclase family protein	0	1	0	1	4	C:cytoplasmic membrane-bounded vesicle; P:response to salt stress; C:cell wall; C:Golgi apparatus	-
maker-A01-augustus-gene-15.94-mRNA-1	plasma membrane intrinsic protein	0	1	0	1	10	C:vacuole; C:anchored to plasma membrane; P:water transport; C:plasmodesma; F:protein binding; P:transmembrane transport; P:response to abscisic acid stimulus; C:integral to membrane; F:water channel activity; C:nucleus	-
genemark-A01-processed-gene-16.51-mRNA-1	auxin-regulated protein	0	1	0	1	3	P:auxin mediated signaling pathway; C:mitochondrion; F:calmodulin binding	-
augustus_masked-A01-processed-gene-16.12-mRNA-1	protein	0	1	0	1	1		-
maker-A01-augustus-gene-16.112-mRNA-1	xanthine dehydrogenase	0	1	0	1	14	P:response to water deprivation; F:FAD binding; P:superoxide anion generation; F:xanthine oxidase activity; F:UDP-N-acetylmuramate dehydrogenase activity; F:electron carrier activity; P:purine base catabolic process; F:iron ion binding; F:xanthine dehydrogenase activity; F:2 iron, 2 sulfur cluster binding; P:xanthine metabolic process; C:cytosol; P:response to reactive oxygen species; P:oxidation…	EC:1.17.3.2; EC:1.1.1.158; EC:1.17.1.4
genemark-A01-processed-gene-16.44-mRNA-1	neutral invertase-like protein	0	1	0	1	4	C:cytosol; P:metabolic process; F:sucrose alpha-glucosidase activity; F:glycopeptide alpha-N-acetylgalactosaminidase activity	EC:3.2.1.26; EC:3.2.1.48; EC:3.2.1.97
genemark-A01-processed-gene-16.35-mRNA-1	pentatricopeptide repeat-containing protein	0	1	0	1	3	F:binding; P:mRNA stabilization; C:chloroplast	-
augustus_masked-A01-processed-gene-16.4-mRNA-1	myb transcription factor	0	1	0	1	10	P:response to jasmonic acid stimulus; P:response to salt stress; P:regulation of transcription, DNA-dependent; P:response to salicylic acid stimulus; F:DNA binding; P:response to abscisic acid stimulus; F:transcription factor activity; P:response to ethylene stimulus; P:response to cadmium ion; C:nucleus	-
genemark-A01-processed-gene-16.23-mRNA-1	beta-galactosidase 13	0	1	0	1	6	F:sugar binding; P:carbohydrate metabolic process; F:cation binding; C:nucleus; F:beta-galactosidase activity; P:nuclear mRNA splicing, via spliceosome	EC:3.2.1.23
snap_masked-A01-processed-gene-16.86-mRNA-1	c2 domain-containing protein	0	1	0	1	2	P:phototropism; C:plasma membrane	-
augustus_masked-A01-processed-gene-16.15-mRNA-1	protein	0	1	0	1	7	C:cytoplasm; F:binding; C:plasma membrane; ; C:nucleus; P:pollen tube growth; P:actin cytoskeleton organization	-
augustus_masked-A01-processed-gene-16.13-mRNA-1	auxin-induced protein 10a5	0	1	0	1	2	P:response to auxin stimulus; C:cell part	-
maker-A01-augustus-gene-16.109-mRNA-1	actin depolymerizing factor 5	0	1	0	1	3	F:actin binding; C:intracellular; P:actin filament polymerization	-
augustus_masked-A01-processed-gene-16.20-mRNA-1	saur family protein	0	1	0	1	2	P:response to auxin stimulus; F:calmodulin binding	-
maker-A01-augustus-gene-16.99-mRNA-1	protein	0	1	0	1	2	F:carbon-nitrogen ligase activity, with glutamine as amido-N-donor; F:amidase activity	EC:6.3.5.0; EC:3.5.1.4
augustus_masked-A01-processed-gene-16.10-mRNA-1	auxin-responsive family protein	0	1	0	1	3	P:auxin mediated signaling pathway; C:mitochondrion; F:calmodulin binding	-
maker-A01-augustus-gene-16.100-mRNA-1	chalcone synthase family protein	0	1	0	1	3	F:transferase activity, transferring acyl groups other than amino-acyl groups; P:phenylpropanoid biosynthetic process; P:pollen exine formation	EC:2.3.1.0
snap_masked-A01-processed-gene-16.94-mRNA-1	cyclophilin	0	1	0	1	10	P:protein folding; C:Golgi apparatus; C:plasma membrane; C:vacuolar membrane; P:signal transduction; C:chloroplast; P:protein peptidyl-prolyl isomerization; C:cytosol; C:apoplast; F:peptidyl-prolyl cis-trans isomerase activity	EC:5.2.1.8
maker-A01-augustus-gene-16.96-mRNA-1	dead-box atp-dependent rna helicase 16	0	1	0	1	3	F:nucleic acid binding; F:ATP binding; F:ATP-dependent helicase activity	-
maker-A01-snap-gene-16.119-mRNA-1	protein kinase-like protein	0	1	0	1	3	P:protein amino acid phosphorylation; F:ATP binding; F:protein serine/threonine kinase activity	EC:2.7.11.0
genemark-A01-processed-gene-16.33-mRNA-1	rac-like gtp-binding protein arac3	0	1	0	1	23	P:regulation of actin filament depolymerization; C:site of polarized growth; P:microtubule cytoskeleton organization; P:regulation of exocytosis; P:regulation of stomatal movement; P:establishment of vesicle localization; F:protein kinase binding; F:GTPase activating protein binding; P:auxin mediated signaling pathway; F:GTP binding; C:phragmoplast; P:protein transport; P:GTP catabolic process; F…	EC:3.1.4.12
maker-A01-augustus-gene-16.111-mRNA-1	peptidyl-prolyl cis-trans isomerase cyp19-4-like	0	1	0	1	5	P:protein folding; C:Golgi apparatus; C:cytoplasmic membrane-bounded vesicle; P:protein peptidyl-prolyl isomerization; F:peptidyl-prolyl cis-trans isomerase activity	EC:5.2.1.8
augustus_masked-A01-processed-gene-16.16-mRNA-1	auxin-responsive family protein	0	1	0	1	1	P:response to auxin stimulus	-
augustus_masked-A01-processed-gene-16.18-mRNA-1	saur family protein	0	1	0	1	1	P:response to auxin stimulus	-
maker-A01-augustus-gene-17.123-mRNA-1	30s ribosomal protein s16	0	1	0	1	7	C:ribosome; C:chloroplast envelope; F:structural constituent of ribosome; P:embryonic development ending in seed dormancy; P:ribosome biogenesis; P:translation; C:mitochondrion	-
maker-A01-augustus-gene-17.117-mRNA-1	arginine decarboxylase	0	1	0	1	12	P:response to oxidative stress; P:response to jasmonic acid stimulus; P:putrescine biosynthetic process; P:seed development; P:spermidine biosynthetic process; P:arginine catabolic process; P:response to salt stress; P:response to cold; P:response to wounding; F:arginine decarboxylase activity; P:response to abscisic acid stimulus;	EC:4.1.1.19
maker-A01-augustus-gene-17.112-mRNA-1	guanine nucleotide-binding protein subunit beta	0	1	0	1	20	P:negative regulation of abscisic acid mediated signaling pathway; F:signal transducer activity; P:G-protein coupled receptor protein signaling pathway; F:protein binding; P:jasmonic acid mediated signaling pathway; F:histone acetyltransferase activity; P:fruit development; F:nucleotide binding; C:heterotrimeric G-protein complex; C:CUL4 RING ubiquitin ligase complex; P:lateral root development; …	EC:2.3.1.48
genemark-A01-processed-gene-17.26-mRNA-1	dihydrofolate reductase-thymidylate synthase	0	1	0	1	9	C:cytosol; P:oxidation reduction; F:thymidylate synthase activity; P:10-formyltetrahydrofolate biosynthetic process; P:methylation; P:one-carbon metabolic process; P:glycine biosynthetic process; F:dihydrofolate reductase activity; P:dTMP biosynthetic process	EC:2.1.1.45; EC:1.5.1.3
maker-A01-snap-gene-17.129-mRNA-1	glucan endo- -beta-glucosidase	0	1	0	1	3	F:glucan endo-1,3-beta-D-glucosidase activity; P:carbohydrate metabolic process; F:cation binding	EC:3.2.1.39
snap_masked-A01-processed-gene-17.89-mRNA-1	sh3 domain-containing protein	0	1	0	1	2	C:cytosol; F:clathrin binding	-
maker-A01-augustus-gene-17.106-mRNA-1	adenylyl cyclase associated protein	0	1	0	1	7	F:actin binding; P:unidimensional cell growth; P:protein amino acid phosphorylation; F:ATP binding; C:cytosol; F:protein serine/threonine kinase activity; P:actin cytoskeleton organization	EC:2.7.11.0
maker-A01-augustus-gene-17.115-mRNA-1	amidophosphoribosyltransferase	0	1	0	1	12	C:cytosol; C:cell wall; P:purine nucleotide biosynthetic process; F:metal ion binding; P:rRNA processing; P:glutamine metabolic process; P:leaf morphogenesis; P:nucleoside metabolic process; F:4 iron, 4 sulfur cluster binding; C:chloroplast stroma; F:amidophosphoribosyltransferase activity; P:purine base biosynthetic process	EC:2.4.2.14
genemark-A01-processed-gene-17.36-mRNA-1	gata transcription factor 3	0	1	0	1	7	F:zinc ion binding; C:nucleolus; P:response to light stimulus; P:circadian rhythm; F:sequence-specific DNA binding; F:transcription factor activity; P:positive regulation of transcription, DNA-dependent	-
maker-A01-augustus-gene-17.113-mRNA-1	nadh ubiquinone oxidoreductase b22-like subunit	0	1	0	1	7	P:carbohydrate metabolic process; C:respiratory chain complex I; C:plasma membrane; P:photorespiration; C:vacuolar membrane; F:catalytic activity; C:mitochondrial membrane	-
maker-A01-augustus-gene-17.111-mRNA-1	transcription factor bhlh49	0	1	0	1	5	P:regulation of transcription, DNA-dependent; P:positive regulation of flower development; F:DNA binding; F:transcription factor activity; C:nucleus	-
maker-A01-augustus-gene-17.107-mRNA-1	isoflavone reductase-like protein	0	1	0	1	3	P:metabolic process; F:pinoresinol reductase activity; F:nucleotide binding	-
maker-A01-augustus-gene-17.119-mRNA-1	squalene synthase	0	1	0	1	6	C:endoplasmic reticulum membrane; F:farnesyl-diphosphate farnesyltransferase activity; C:plasma membrane; ; C:integral to membrane; P:sterol biosynthetic process	EC:2.5.1.21
genemark-A01-processed-gene-17.45-mRNA-1	sec14p-like phosphatidylinositol transfer family protein	0	1	0	1	6	P:root hair cell tip growth; F:phosphatidylinositol transporter activity; P:transport; P:phosphatidylcholine biosynthetic process; C:intracellular; P:flower development	-
maker-A01-augustus-gene-17.118-mRNA-1	40s ribosomal protein s3a	0	1	0	1	9	C:nucleolus; C:Golgi apparatus; F:structural constituent of ribosome; C:plasmodesma; C:plasma membrane; C:cell wall; C:cytosolic small ribosomal subunit; C:chloroplast; P:translation	-
maker-A01-snap-gene-17.141-mRNA-1	bzip transcription factor atb2	0	1	0	1	6	P:response to sucrose stimulus; P:regulation of transcription, DNA-dependent; P:sucrose induced translational repression; F:sequence-specific DNA binding; F:transcription factor activity; F:protein heterodimerization activity	-
maker-A01-augustus-gene-18.122-mRNA-1	thioredoxin domain-containing protein 9 homolog	0	1	0	1	1	P:cell redox homeostasis	-
genemark-A01-processed-gene-18.59-mRNA-1	tp53rk-binding protein	0	1	0	1	2	C:nucleus; C:cytosol	-
augustus_masked-A01-processed-gene-18.2-mRNA-1	4-hydroxy-3-methylbut-2-enyl diphosphate reductase	0	1	0	1	7	F:4-hydroxy-3-methylbut-2-en-1-yl diphosphate reductase activity; F:4-hydroxy-3-methylbut-2-en-1-yl diphosphate synthase activity; P:terpenoid biosynthetic process; C:chloroplast stroma; P:isopentenyl diphosphate biosynthetic process, mevalonate-independent pathway; P:response to antibiotic; P:oxidation reduction	EC:1.17.1.2; EC:1.17.7.1
maker-A01-augustus-gene-18.109-mRNA-1	cinnamyl alcohol dehydrogenase	0	1	0	1	6	F:cinnamyl-alcohol dehydrogenase activity; P:lignin biosynthetic process; C:cytosol; F:zinc ion binding; F:nucleotide binding; P:oxidation reduction	EC:1.1.1.195
maker-A01-snap-gene-18.124-mRNA-1	tip41-like protein	0	1	0	1	1	C:cytosol	-
snap_masked-A01-processed-gene-18.103-mRNA-1	ap2 erf domain-containing transcription factor	0	1	0	1	2	P:response to chitin; P:defense response to fungus	-
augustus_masked-A01-processed-gene-18.3-mRNA-1	3-ketoacyl- synthase	0	1	0	1	8	P:response to cold; P:very-long-chain fatty acid metabolic process; P:cuticle development; C:membrane; P:fatty acid elongation; C:endoplasmic reticulum; F:fatty acid elongase activity; P:response to light stimulus	-
maker-A01-augustus-gene-18.113-mRNA-1	alpha-l-fucosidase 2-like	0	1	0	1	2	P:carbohydrate metabolic process; F:1,2-alpha-L-fucosidase activity	EC:3.2.1.63
genemark-A01-processed-gene-18.44-mRNA-1	aldehyde dehydrogenase	0	1	0	1	12	F:3-chloroallyl aldehyde dehydrogenase activity; C:chloroplast envelope; C:vacuole; F:aldehyde dehydrogenase [NAD(P)+] activity; P:response to desiccation; F:aldehyde dehydrogenase (NAD) activity; P:response to abscisic acid stimulus; C:membrane; P:cellular aldehyde metabolic process; C:endoplasmic reticulum; P:response to salt stress; P:oxidation reduction	EC:1.2.1.5; EC:1.2.1.3
maker-A01-augustus-gene-18.123-mRNA-1	alpha beta-hydrolase family protein	0	1	0	1	6	P:GPI anchor metabolic process; F:binding; F:hydrolase activity, acting on ester bonds; P:intracellular protein transport; C:intrinsic to endoplasmic reticulum membrane; C:mitochondrion	-
maker-A01-augustus-gene-18.120-mRNA-1	e3 ubiquitin-protein ligase ari1	0	1	0	1	1	F:zinc ion binding	-
maker-A01-snap-gene-18.129-mRNA-1	coatomer subunit gamma	0	1	0	1	8	C:plasmodesma; F:clathrin binding; P:vesicle-mediated transport; P:intracellular protein transport; C:chloroplast; C:cytosol; C:COPI vesicle coat; F:structural molecule activity	-
maker-A01-snap-gene-18.132-mRNA-1	swi snf complex subunit swi3d	0	1	0	1	4	F:transcription factor activity; C:Golgi apparatus; F:DNA binding; F:sulfotransferase activity	EC:2.8.2.0
genemark-A01-processed-gene-18.72-mRNA-1	extra-large gtp-binding protein 2	0	1	0	1	15	P:response to glucose stimulus; P:response to mannitol stimulus; P:response to sucrose stimulus; P:response to fructose stimulus; F:signal transducer activity; P:G-protein signaling, coupled to cAMP nucleotide second messenger; C:heterotrimeric G-protein complex; ; P:GTP catabolic process; P:response to abscisic acid stimulus; F:G-protein beta/gamma-subunit binding; F:GTPase activity; F:G-protein…	-
maker-A01-snap-gene-18.125-mRNA-1	protein	0	1	0	1	2	C:CUL4 RING ubiquitin ligase complex; F:nucleotide binding	-
maker-A01-augustus-gene-18.121-mRNA-1	s-adenosyl-l-methionine-dependent methyltransferase-like protein	0	1	0	1	2	F:methyltransferase activity; P:methylation	EC:2.1.1.0
maker-A01-augustus-gene-18.114-mRNA-1	protein kinase family protein	0	1	0	1	6	P:protein amino acid autophosphorylation; F:receptor activity; F:G-protein coupled receptor kinase activity; F:ATP binding; P:signal transduction; P:multicellular organismal development	EC:2.7.11.16
genemark-A01-processed-gene-18.28-mRNA-1	extra-large gtp-binding protein 2	0	1	0	1	15	P:response to glucose stimulus; P:response to mannitol stimulus; P:response to sucrose stimulus; P:response to fructose stimulus; F:signal transducer activity; P:G-protein signaling, coupled to cAMP nucleotide second messenger; C:heterotrimeric G-protein complex; ; P:GTP catabolic process; P:response to abscisic acid stimulus; F:G-protein beta/gamma-subunit binding; F:GTPase activity; F:G-protein…	-
maker-A01-augustus-gene-19.109-mRNA-1	receptor protein kinase-like protein	0	1	0	1	5	P:protein amino acid phosphorylation; F:ATP binding; C:integral to membrane; F:protein serine/threonine kinase activity; P:transmembrane receptor protein tyrosine kinase signaling pathway	EC:2.7.11.0
maker-A01-augustus-gene-19.112-mRNA-1	protein	0	1	0	1	11	C:cytosol; F:NAD or NADH binding; P:megagametogenesis; P:oxidation reduction; C:mitochondrion; F:phosphoglycerate dehydrogenase activity; F:ATP binding; C:chloroplast stroma; F:amino acid binding; C:membrane; P:L-serine biosynthetic process	EC:1.1.1.95
augustus_masked-A01-processed-gene-19.21-mRNA-1	f-box protein	0	1	0	1	1	P:pollen sperm cell differentiation	-
maker-A01-snap-gene-19.148-mRNA-1	mads box	0	1	0	1	8	P:stomatal lineage progression; P:regulation of transcription, DNA-dependent; F:DNA binding; F:oxidoreductase activity; F:transcription factor activity; F:transcription factor binding; F:protein homodimerization activity; C:nucleus	-
maker-A01-augustus-gene-19.123-mRNA-1	class i glutamine amidotransferase domain-containing protein	0	1	0	1	2	C:chloroplast; P:chloroplast organization	-
maker-A01-augustus-gene-19.115-mRNA-1	stress enhanced protein 1	0	1	0	1	8	F:chlorophyll binding; P:small GTPase mediated signal transduction; P:ovule development; F:protein binding; C:chloroplast thylakoid membrane; F:transcription factor activity; P:response to high light intensity; F:GTP binding	-
maker-A01-snap-gene-19.143-mRNA-1	udp-glucosyl transferase 73b5	0	1	0	1	7	F:flavonol 3-O-glucosyltransferase activity; F:abscisic acid glucosyltransferase activity; F:quercetin 3-O-glucosyltransferase activity; F:quercetin 7-O-glucosyltransferase activity; P:response to other organism; C:cytosol; P:flavonol biosynthetic process	EC:2.4.1.91
maker-A01-augustus-gene-19.128-mRNA-1	protein	0	1	0	1	3	C:cytosol; C:plasmodesma; P:response to cold	-
augustus_masked-A01-processed-gene-19.1-mRNA-1	poly -binding protein	0	1	0	1	6	P:translational initiation; P:response to cadmium ion; F:translation initiation factor activity; C:cytosol; P:response to salt stress; F:nucleotide binding	-
maker-A01-augustus-gene-19.116-mRNA-1	ring u-box domain-containing protein	0	1	0	1	3	F:zinc ion binding; F:ligase activity; C:membrane	-
maker-A01-augustus-gene-19.125-mRNA-1	v-type proton atpase subunit h	0	1	0	1	9	C:vacuolar proton-transporting V-type ATPase, V1 domain; C:plant-type vacuole; P:ATP synthesis coupled proton transport; F:proton-transporting ATPase activity, rotational mechanism; F:heme binding; P:ATP hydrolysis coupled proton transport; C:chloroplast; C:Golgi apparatus; C:plasma membrane	-
genemark-A01-processed-gene-19.69-mRNA-1	cyclin delta-3	0	1	0	1	10	P:response to sucrose stimulus; P:regulation of cell cycle; P:response to cytokinin stimulus; F:cyclin-dependent protein kinase regulator activity; P:response to brassinosteroid stimulus; P:G1 phase of mitotic cell cycle; F:protein binding; P:regulation of cell proliferation; P:G1/S transition of mitotic cell cycle; C:nucleus	-
maker-A01-augustus-gene-19.118-mRNA-1	demeter-like protein 3	0	1	0	1	10	P:DNA repair; C:polar nucleus; P:maintenance of DNA methylation; F:DNA-(apurinic or apyrimidinic site) lyase activity; P:regulation of gene expression by genetic imprinting; F:DNA N-glycosylase activity; F:protein binding; P:DNA demethylation; P:embryonic development ending in seed dormancy; P:negative regulation of chromatin silencing	EC:4.2.99.18
snap_masked-A01-processed-gene-19.96-mRNA-1	cystathionine beta-synthase domain-containing protein	0	1	0	1	2	P:cell redox homeostasis; C:chloroplast stroma	-
maker-A01-snap-gene-19.150-mRNA-1	d111 g-patch domain-containing protein	0	1	0	1	2	F:nucleic acid binding; C:intracellular	-
maker-A01-augustus-gene-20.105-mRNA-1	cation-transporting atpase	0	1	0	1	16	P:cellular response to phosphate starvation; P:stem cell fate determination; F:cation-transporting ATPase activity; C:integral to membrane; P:drug transmembrane transport; P:pollen germination; P:pollen maturation; F:metal ion binding; P:cation transport; C:endoplasmic reticulum; P:ATP catabolic process; C:plasma membrane; P:meristem maintenance; F:ATP binding; F:ATPase activity, coupled to trans…	-
maker-A01-augustus-gene-20.109-mRNA-1	protein	0	1	0	1	1	C:plastid	-
augustus_masked-A01-processed-gene-20.24-mRNA-1	protein	0	1	0	1	1	F:structural constituent of cell wall	-
augustus_masked-A01-processed-gene-20.21-mRNA-1	cold regulated protein 27	0	1	0	1	2	P:response to cold;	-
maker-A01-augustus-gene-20.124-mRNA-1	peroxidase 57	0	1	0	1	2	F:metal ion binding; F:peroxidase activity	EC:1.11.1.7
genemark-A01-processed-gene-20.72-mRNA-1	aspartyl-trna synthetase	0	1	0	1	7	F:nucleic acid binding; P:aspartyl-tRNA aminoacylation; F:ATP binding; C:chloroplast; C:membrane; F:aspartate-tRNA ligase activity; C:mitochondrion	EC:6.1.1.12
maker-A01-augustus-gene-20.122-mRNA-1	transcription factor bhlh84	0	1	0	1	7	P:cell growth; P:regulation of transcription, DNA-dependent; F:DNA binding; P:response to auxin stimulus; P:pollen development; P:root hair initiation; F:transcription factor activity	-
maker-A01-augustus-gene-20.107-mRNA-1	fatty acyl- reductase 3-like	0	1	0	1	7	P:wax biosynthetic process; P:microsporogenesis; F:fatty-acyl-CoA reductase (alcohol-forming) activity; F:oxidoreductase activity, acting on the CH-CH group of donors; C:endoplasmic reticulum; P:oxidation reduction; F:nucleotide binding	-
maker-A01-augustus-gene-20.112-mRNA-1	inositol-tetrakisphosphate 1-kinase 3	0	1	0	1	10	C:cytoplasm; ; F:inositol tetrakisphosphate 1-kinase activity; P:response to wounding; P:phosphorylation; F:ATP binding; F:magnesium ion binding; ; C:nucleus; P:inositol trisphosphate metabolic process	EC:2.7.1.134
maker-A01-augustus-gene-20.117-mRNA-1	cbs domain-containing protein	0	1	0	1	1	C:plasma membrane	-
genemark-A01-processed-gene-20.27-mRNA-1	ll-diaminopimelate aminotransferase	0	1	0	1	13	F:L-aspartate:2-oxoglutarate aminotransferase activity; P:lysine biosynthetic process via diaminopimelate; F:zinc ion binding; P:systemic acquired resistance, salicylic acid mediated signaling pathway; F:L,L-diaminopimelate aminotransferase activity; C:cytosol; F:L-phenylalanine:2-oxoglutarate aminotransferase activity; P:regulation of ARF GTPase activity; C:chloroplast stroma; F:pyridoxal phosph…	EC:2.6.1.1; EC:2.6.1.83
augustus_masked-A01-processed-gene-20.1-mRNA-1	uncharacterized protein	0	1	0	1	1	C:Golgi apparatus	-
maker-A01-augustus-gene-20.121-mRNA-1	at4g33690 t16l1_180	0	1	0	1	2	F:protein binding; C:chloroplast	-
genemark-A01-processed-gene-20.68-mRNA-1	protein kinase-like protein	0	1	0	1	17	C:cytosol; P:protein amino acid phosphorylation; P:response to water deprivation; P:response to salt stress; P:defense response to bacterium; P:growth; F:calcium-dependent protein serine/threonine kinase activity; P:sucrose metabolic process; P:regulation of stomatal movement; F:ATP binding; F:protein binding; P:unsaturated fatty acid biosynthetic process; P:triglyceride biosynthetic process; P:l…	-
genemark-A01-processed-gene-20.77-mRNA-1	abscisic acid-insensitive 5-like protein 6	0	1	0	1	6	P:response to water deprivation; P:response to salt stress; F:DNA binding; F:protein binding; P:abscisic acid mediated signaling pathway; P:positive regulation of transcription, DNA-dependent	-
maker-A01-augustus-gene-20.108-mRNA-1	protein	0	1	0	1	3	F:zinc ion binding; P:response to chitin; F:protein binding	-
maker-A01-augustus-gene-20.110-mRNA-1	uncharacterized protein	0	1	0	1	6	P:defense response to bacterium; P:double-strand break repair via homologous recombination; F:DNA regulatory region binding; C:nucleus; F:zinc ion binding; C:mitochondrion	-
maker-A01-augustus-gene-20.114-mRNA-1	40s ribosomal protein s29	0	1	0	1	5	F:structural constituent of ribosome; F:RNA binding; F:hydrolase activity; C:cytosolic small ribosomal subunit; P:translation	-
maker-A01-snap-gene-20.141-mRNA-1	pathogenesis-related protein 1	0	1	0	1	7	P:systemic acquired resistance; P:response to jasmonic acid stimulus; P:response to vitamin B1; C:cell wall; P:response to salicylic acid stimulus; C:extracellular region; P:response to ethylene stimulus	-
maker-A01-augustus-gene-21.118-mRNA-1	protein	0	1	0	1	3	C:cytosol; C:nucleus; C:plasma membrane	-
augustus_masked-A01-processed-gene-21.24-mRNA-1	at4g33450-like protein	0	1	0	1	6	F:DNA binding; P:response to abscisic acid stimulus; F:transcription factor activity; P:positive regulation of transcription, DNA-dependent; ; C:nucleus	-
augustus_masked-A01-processed-gene-21.17-mRNA-1	glycogenin glucosyltransferase	0	1	0	1	3	C:Golgi apparatus; P:glucuronoxylan biosynthetic process; F:glucuronoxylan glucuronosyltransferase activity	-
maker-A01-augustus-gene-21.125-mRNA-1	aspartic proteinase asp1	0	1	0	1	2	F:aspartic-type endopeptidase activity; P:proteolysis	EC:3.4.23.0
augustus_masked-A01-processed-gene-21.15-mRNA-1	cysteine proteinase	0	1	0	1	4	P:response to stimulus; F:oxidoreductase activity; F:cysteine-type endopeptidase activity; P:proteolysis	EC:3.4.22.0
maker-A01-augustus-gene-21.135-mRNA-1	abc transporter i family member 10	0	1	0	1	6	P:ATP catabolic process; C:chloroplast envelope; F:ATP binding; F:ATPase activity; F:transporter activity; P:embryonic development ending in seed dormancy	EC:3.6.1.3
maker-A01-snap-gene-21.153-mRNA-1	uncharacterized protein	0	1	0	1	1	C:plastid	-
maker-A01-augustus-gene-21.121-mRNA-1	tic22-like protein	0	1	0	1	2	P:transport; C:chloroplast inner membrane	-
maker-A01-snap-gene-21.155-mRNA-1	histone deacetylase	0	1	0	1	3	P:histone deacetylation; C:chloroplast; F:histone deacetylase activity	-
genemark-A01-processed-gene-21.44-mRNA-1	brassinosteroid insensitive 1-associated receptor kinase 1	0	1	0	1	20	P:protein amino acid phosphorylation; P:defense response to oomycetes; P:oxidation reduction; C:protein complex; P:cell growth; P:cell death; C:integral to membrane; P:defense response to bacterium; F:receptor serine/threonine kinase binding; C:endosome; F:ATP binding; P:response to chitin; P:leaf senescence; F:2-alkenal reductase activity; F:protein heterodimerization activity; P:brassinosteroid…	EC:1.3.1.74; EC:2.7.10.1
maker-A01-augustus-gene-21.120-mRNA-1	potassium transporter 7-like	0	1	0	1	4	C:plant-type vacuole; F:potassium ion transmembrane transporter activity; ; C:vacuolar membrane	-
maker-A01-augustus-gene-21.122-mRNA-1	protein	0	1	0	1	7	P:negative regulation of cell proliferation; F:phosphoprotein phosphatase activity; C:cytoplasmic membrane-bounded vesicle; C:chloroplast; C:membrane; C:mitochondrion; P:lateral root morphogenesis	EC:3.1.3.16
maker-A01-augustus-gene-21.114-mRNA-1	uncharacterized protein	0	1	0	1	3	C:vacuolar membrane; C:plastid; C:plasma membrane	-
maker-A01-snap-gene-21.157-mRNA-1	uncharacterized protein	0	1	0	1	5	C:cytosol; F:protein binding; C:plasma membrane; P:chloroplast accumulation movement; P:chloroplast avoidance movement	-
maker-A01-augustus-gene-21.128-mRNA-1	signal peptide peptidase-like 3	0	1	0	1	4	C:integral to membrane; C:Golgi apparatus; C:endosome; F:aspartic-type endopeptidase activity	EC:3.4.23.0
maker-A01-augustus-gene-21.119-mRNA-1	3-deoxy-d-arabino-heptulosonate 7-phosphate synthase	0	1	0	1	8	P:shikimate biosynthetic process; F:protein binding; P:chorismate biosynthetic process; F:3-deoxy-7-phosphoheptulonate synthase activity; P:aromatic amino acid family biosynthetic process; C:chloroplast thylakoid; F:lyase activity; C:membrane	EC:2.5.1.54
maker-A01-augustus-gene-21.117-mRNA-1	metal-transporting p-type atpase	0	1	0	1	15	C:vacuolar membrane; P:copper ion export; C:chloroplast envelope; F:threonine-type endopeptidase activity; F:copper-exporting ATPase activity; P:photosynthetic electron transport chain; C:proteasome core complex; C:integral to membrane; C:cytosol; P:ubiquitin-dependent protein catabolic process; F:metal ion binding; P:ATP biosynthetic process; P:response to zinc ion; C:chloroplast stroma; F:ATP b…	EC:3.4.25.0; EC:3.6.3.4
maker-A01-augustus-gene-21.126-mRNA-1	peroxidase 47-like	0	1	0	1	5	P:response to oxidative stress; C:cytoplasmic membrane-bounded vesicle; F:heme binding; F:peroxidase activity; P:oxidation reduction	EC:1.11.1.7
maker-A01-augustus-gene-21.124-mRNA-1	glycoside hydrolase family 28 protein polygalacturonase family protein	0	1	0	1	6	F:metal ion binding; P:carbohydrate metabolic process; F:polygalacturonase activity; C:extracellular region; P:cellular cell wall organization; C:mitochondrion	EC:3.2.1.15
genemark-A01-processed-gene-21.33-mRNA-1	dynamin-related protein 3a	0	1	0	1	15	C:cytosol; P:peroxisome fission; C:peroxisome; C:mitochondrion; C:chloroplast envelope; F:phosphoinositide binding; P:chloroplast organization; P:GTP catabolic process; F:protein binding; P:post-embryonic development; F:GTPase activity; ; P:mitochondrial fission; F:GTP binding; C:plasma membrane	-
maker-A01-augustus-gene-21.133-mRNA-1	sentrin-specific protease	0	1	0	1	3	F:SUMO-specific protease activity; P:protein desumoylation; P:proteolysis	-
maker-A01-augustus-gene-21.134-mRNA-1	uncharacterized protein	0	1	0	1	2	C:mitochondrion; C:Golgi apparatus	-
maker-A01-augustus-gene-21.136-mRNA-1	carbonic anhydrase	0	1	0	1	4	F:zinc ion binding; C:chloroplast; F:carbonate dehydratase activity; P:carbon utilization	EC:4.2.1.1
maker-A01-augustus-gene-21.112-mRNA-1	protein	0	1	0	1	4	P:metabolic process; F:hydrolase activity; C:plastid; P:response to arsenic	-
maker-A01-snap-gene-21.140-mRNA-1	metallo-beta-lactamase family protein	0	1	0	1	3	F:hydrolase activity; P:metabolic process; P:response to arsenic	-
augustus_masked-A01-processed-gene-22.3-mRNA-1	pentatricopeptide repeat-containing protein	0	1	0	1	1	F:binding	-
maker-A01-augustus-gene-22.110-mRNA-1	cell division cycle cofactor of apc complex	0	1	0	1	6	C:heterotrimeric G-protein complex; F:signal transducer activity; C:mitotic checkpoint complex; F:protein binding; P:signal transduction; P:cell division	-
genemark-A01-processed-gene-22.44-mRNA-1	1-phosphatidylinositol-3-phosphate 5-kinase	0	1	0	1	11	P:cellular protein metabolic process; F:zinc ion binding; C:mitochondrion; F:1-phosphatidylinositol-3-phosphate 5-kinase activity; P:endomembrane system organization; C:endosome; F:1-phosphatidylinositol-4-phosphate 5-kinase activity; F:ATP binding; P:pollen development; P:phosphoinositide phosphorylation; P:vacuole organization	EC:2.7.1.150; EC:2.7.1.68
genemark-A01-processed-gene-22.25-mRNA-1	puromycin-sensitive aminopeptidase	0	1	0	1	7	C:plasma membrane; P:auxin polar transport; F:aminopeptidase activity; P:proteolysis; C:cytosol; F:zinc ion binding; F:metallopeptidase activity	EC:3.4.11.0
augustus_masked-A01-processed-gene-22.2-mRNA-1	nbs-lrr resistance protein	0	1	0	1	7	P:defense response to bacterium; P:response to water deprivation; F:ADP binding; F:kinase activity; F:ATP binding; C:apoplast;	-
maker-A01-augustus-gene-22.109-mRNA-1	s-adenosyl-l-methionine-dependent methyltransferase-like protein	0	1	0	1	6	C:plasma membrane; C:vacuolar membrane; P:lipid biosynthetic process; P:methylation; F:(S)-coclaurine-N-methyltransferase activity; C:mitochondrion	EC:2.1.1.140
genemark-A01-processed-gene-22.58-mRNA-1	myosin-like protein	0	1	0	1	5	F:actin binding; C:myosin complex; F:ATP binding; F:motor activity; P:actin filament-based movement	-
maker-A01-snap-gene-22.119-mRNA-1	f-box lrr-repeat protein 15-like	0	1	0	1	4	P:organ formation; P:ubiquitin-dependent protein catabolic process; F:ubiquitin-protein ligase activity; P:auxin homeostasis	EC:6.3.2.19
maker-A01-snap-gene-22.132-mRNA-1	eukaryotic translation initiation factor 3 subunit k	0	1	0	1	6	C:eukaryotic translation initiation factor 3 complex; P:regulation of translational initiation; F:translation initiation factor activity; C:nucleus; C:cytosol; F:ribosome binding	-
genemark-A01-processed-gene-22.29-mRNA-1	lysine-ketoglutarate reductase saccharopine dehydrogenase bifunctional enzyme	0	1	0	1	6	P:L-lysine catabolic process; F:saccharopine dehydrogenase (NADP+, L-lysine-forming) activity; F:saccharopine dehydrogenase (NADP+, L-glutamate-forming) activity; C:cytosol; P:oxidation reduction; F:nucleotide binding	EC:1.5.1.8; EC:1.5.1.10
genemark-A01-processed-gene-22.45-mRNA-1	kinesin-like protein	0	1	0	1	1	C:plasmodesma	-
augustus_masked-A01-processed-gene-22.17-mRNA-1	pectinesterase pectinesterase inhibitor ppe8b-like	0	1	0	1	6	C:plant-type cell wall; P:cell wall modification; F:pectinesterase activity; F:aspartyl esterase activity; F:enzyme inhibitor activity; P:negative regulation of catalytic activity	EC:3.1.1.11
augustus_masked-A01-processed-gene-22.5-mRNA-1	f-box only protein 13-like	0	1	0	1	2	F:ubiquitin-protein ligase activity; P:ubiquitin-dependent protein catabolic process	EC:6.3.2.19
augustus_masked-A01-processed-gene-22.0-mRNA-1	alpha beta fold family protein	0	1	0	1	2	P:metabolic process; F:hydrolase activity	-
augustus_masked-A01-processed-gene-22.20-mRNA-1	5 deoxy cytosolic type c protein domain containing protein	0	1	0	1	2	P:dephosphorylation; F:phosphatase activity	EC:3.1.3.0
maker-A01-augustus-gene-22.106-mRNA-1	protein kinase	0	1	0	1	3	F:protein kinase C activity; P:protein amino acid phosphorylation; F:ATP binding	EC:2.7.11.13
augustus_masked-A01-processed-gene-23.4-mRNA-1	glutaredoxin	0	1	0	1	5	P:floral whorl development; F:electron carrier activity; P:cell redox homeostasis; P:floral organ development; F:protein disulfide oxidoreductase activity	-
maker-A01-augustus-gene-23.128-mRNA-1	zinc transporter 9	0	1	0	1	13	F:zinc ion transmembrane transporter activity; P:zinc ion transmembrane transport; F:iron ion transmembrane transporter activity; P:protein targeting to vacuole; C:integral to membrane; C:vacuolar membrane; P:iron ion transport; F:protein binding; P:gravitropism; P:response to zinc ion; F:copper ion transmembrane transporter activity; P:response to nematode; C:plasma membrane	-
genemark-A01-processed-gene-23.74-mRNA-1	glycine-rich protein	0	1	0	1	3	C:membrane; C:vacuole; C:plasmodesma	-
maker-A01-augustus-gene-23.107-mRNA-1	glycine dehydrogenase	0	1	0	1	13	C:glycine cleavage complex; P:oxidation reduction; F:glycine dehydrogenase (decarboxylating) activity; P:glycine decarboxylation via glycine cleavage system; C:mitochondrion; C:chloroplast envelope; F:ATP binding; F:protein binding; C:chloroplast thylakoid; C:chloroplast stroma; P:response to cadmium ion; F:pyridoxal phosphate binding; C:apoplast	EC:1.4.4.2
maker-A01-augustus-gene-23.113-mRNA-1	vacuolar processing enzyme	0	1	0	1	4	C:lytic vacuole; P:vacuolar protein processing; F:cysteine-type endopeptidase activity; P:proteolysis	EC:3.4.22.0
maker-A01-augustus-gene-23.121-mRNA-1	class iii hd-zip protein 8	0	1	0	1	15	P:root development; P:regulation of meristem growth; P:regulation of transcription, DNA-dependent; P:leaf morphogenesis; P:primary shoot apical meristem specification; P:positive regulation of cell differentiation; F:sequence-specific DNA binding; P:response to auxin stimulus; P:xylem development; F:transcription factor activity; P:positive regulation of cell proliferation; P:integument developme…	-
maker-A01-augustus-gene-23.120-mRNA-1	peptidyl-trna hydrolase ii family protein	0	1	0	1	2	P:translation; F:aminoacyl-tRNA hydrolase activity	EC:3.1.1.29
augustus_masked-A01-processed-gene-23.24-mRNA-1	calmodulin-binding protein	0	1	0	1	4	P:response to chitin; P:polar nucleus fusion; P:zinc ion transport; F:calmodulin binding	-
augustus_masked-A01-processed-gene-23.19-mRNA-1	homeobox protein ath1	0	1	0	1	12	P:regulation of gibberellin biosynthetic process; F:ATPase activity, coupled to transmembrane movement of substances; P:regulation of transcription, DNA-dependent; P:photomorphogenesis; P:meristem maintenance; P:negative regulation of cell proliferation; P:vegetative to reproductive phase transition of meristem; F:sequence-specific DNA binding; P:floral organ abscission; F:protein binding; F:tran…	-
maker-A01-snap-gene-23.137-mRNA-1	homeobox protein ath1	0	1	0	1	13	P:regulation of gibberellin biosynthetic process; F:ATPase activity, coupled to transmembrane movement of substances; P:regulation of transcription, DNA-dependent; C:plastid; P:photomorphogenesis; P:meristem maintenance; P:negative regulation of cell proliferation; P:vegetative to reproductive phase transition of meristem; F:sequence-specific DNA binding; P:floral organ abscission; F:protein bind…	-
maker-A01-augustus-gene-23.119-mRNA-1	gata transcription factor	0	1	0	1	5	P:response to light stimulus; P:regulation of transcription, DNA-dependent; P:circadian rhythm; F:DNA binding; F:transcription factor activity	-
maker-A01-augustus-gene-23.126-mRNA-1	udp-sulfoquinovose synthase	0	1	0	1	9	F:sulfotransferase activity; P:glycolipid biosynthetic process; P:sulfolipid biosynthetic process; P:cellular response to phosphate starvation; F:UDPsulfoquinovose synthase activity; C:chloroplast stroma; F:coenzyme binding; F:zinc ion binding; F:nucleotide binding	EC:2.8.2.0; EC:3.13.1.1
maker-A01-augustus-gene-23.122-mRNA-1	peptidyl-prolyl cis-trans isomerase cyclophilin-type family protein	0	1	0	1	3	P:protein folding; C:plasmodesma; F:peptidyl-prolyl cis-trans isomerase activity	EC:5.2.1.8
maker-A01-augustus-gene-23.115-mRNA-1	protein	0	1	0	1	2	C:nuclear envelope; F:protein binding	-
maker-A01-augustus-gene-23.130-mRNA-1	calcineurin b-like protein 10	0	1	0	1	6	P:hyperosmotic salinity response; C:plant-type vacuole membrane; C:plasma membrane; F:protein binding; F:calcium ion binding;	-
genemark-A01-processed-gene-23.65-mRNA-1	protein	0	1	0	1	6	P:cellular macromolecule metabolic process; C:cell part; P:primary metabolic process; P:regulation of cellular process; P:response to stress; F:binding	-
maker-A01-snap-gene-24.107-mRNA-1	at4g32820-like protein	0	1	0	1	1	F:binding	-
genemark-A01-processed-gene-24.62-mRNA-1	6-phosphofructokinase 3-like	0	1	0	1	7	C:plasma membrane; P:phosphorylation; F:6-phosphofructokinase activity; C:6-phosphofructokinase complex; F:diphosphate-fructose-6-phosphate 1-phosphotransferase activity; F:ATP binding; P:glycolysis	EC:2.7.1.11; EC:2.7.1.90
augustus_masked-A01-processed-gene-24.2-mRNA-1	transcriptional factor	0	1	0	1	5	F:transcription factor activity; F:DNA binding; P:multidimensional cell growth; C:nucleus; P:regulation of transcription, DNA-dependent	-
maker-A01-augustus-gene-24.84-mRNA-1	carotenoid cleavage dioxygenase 8	0	1	0	1	9	P:secondary shoot formation; P:carotene catabolic process; P:auxin metabolic process; P:auxin polar transport; P:leaf morphogenesis; F:oxidoreductase activity, acting on single donors with incorporation of molecular oxygen, incorporation of two atoms of oxygen; P:response to auxin stimulus; C:chloroplast stroma; P:xanthophyll catabolic process	EC:1.13.11.0
maker-A01-augustus-gene-24.89-mRNA-1	protein	0	1	0	1	6	P:intra-Golgi vesicle-mediated transport; C:Golgi stack; C:plasma membrane; F:protein transporter activity; P:intracellular protein transport; C:cytosol	-
maker-A01-augustus-gene-24.94-mRNA-1	la protein 1	0	1	0	1	7	C:nucleoplasm; F:RNA binding; C:cell wall; C:ribonucleoprotein complex; C:cytosol; F:nucleotide binding; P:RNA processing	-
maker-A01-augustus-gene-24.98-mRNA-1	nuclear poly polymerase	0	1	0	1	6	P:RNA polyadenylation; P:transcription, DNA-dependent; F:RNA binding; F:protein binding; F:polynucleotide adenylyltransferase activity; C:nucleus	EC:2.7.7.19
maker-A01-augustus-gene-24.91-mRNA-1	myb-related protein 3r-1-like	0	1	0	1	5	P:regulation of DNA endoreduplication; F:transcription coactivator activity; F:transcription factor activity; F:DNA binding; P:regulation of transcription, DNA-dependent	-
maker-A01-augustus-gene-24.100-mRNA-1	serine threonine-protein kinase aurora-1	0	1	0	1	7	C:cell plate; C:nucleolus; C:microtubule; P:histone H3-S10 phosphorylation; F:ATP binding; C:spindle; F:histone kinase activity (H3-S10 specific)	-
maker-A01-augustus-gene-24.86-mRNA-1	protein	0	1	0	1	2	F:phosphoinositide binding; P:signal transduction	-
snap_masked-A01-processed-gene-24.72-mRNA-1	protein	0	1	0	1	1	C:mitochondrion	-
maker-A01-snap-gene-24.113-mRNA-1	receptor protein kinase perk1	0	1	0	1	4	P:protein amino acid phosphorylation; F:ATP binding; F:protein serine/threonine kinase activity; C:plastid	EC:2.7.11.0
snap_masked-A01-processed-gene-24.79-mRNA-1	protein	0	1	0	1	1	C:mitochondrial matrix	-
maker-A01-snap-gene-25.110-mRNA-1	protein	0	1	0	1	1	C:mitochondrion	-
genemark-A01-processed-gene-25.30-mRNA-1	protein	0	1	0	1	1	F:protein binding	-
maker-A01-augustus-gene-25.86-mRNA-1	potassium channel	0	1	0	1	7	P:response to nematode; F:cyclic nucleotide binding; C:plasma membrane; P:high-affinity potassium ion import; F:inward rectifier potassium channel activity; C:integral to membrane; C:endoplasmic reticulum	-
augustus_masked-A01-processed-gene-25.0-mRNA-1	e3 ubiquitin-protein ligase march6	0	1	0	1	1	F:binding	-
genemark-A01-processed-gene-25.24-mRNA-1	ring u-box domain-containing protein	0	1	0	1	1	C:membrane	-
maker-A01-snap-gene-25.115-mRNA-1	protein	0	1	0	1	9	P:DNA recombination; F:DNA-directed DNA polymerase activity; P:regulation of gene expression; F:ATP-dependent helicase activity; P:DNA replication; C:plastid; P:photomorphogenesis; F:DNA binding; F:ATP binding	EC:2.7.7.7
genemark-A01-processed-gene-25.55-mRNA-1	sec24-like transport protein	0	1	0	1	8	P:response to oxidative stress; C:COPII vesicle coat; P:intracellular protein transport; P:ER to Golgi vesicle-mediated transport; C:cytosol; F:zinc ion binding; C:plastid; F:transporter activity	-
maker-A01-snap-gene-25.107-mRNA-1	e3 ubiquitin-protein ligase at4g11680-like	0	1	0	1	3	C:cytoplasmic membrane-bounded vesicle; F:zinc ion binding; C:plasma membrane	-
genemark-A01-processed-gene-25.43-mRNA-1	transcriptional corepressor leunig	0	1	0	1	5	P:flower development; P:mucilage extrusion from seed coat; F:protein heterodimerization activity; P:negative regulation of transcription, DNA-dependent; C:nucleus	-
maker-A01-snap-gene-25.109-mRNA-1	electron carrier electron transporter iron ion binding protein	0	1	0	1	4	F:metal ion binding; F:electron carrier activity; F:iron-sulfur cluster binding; C:plastid	-
genemark-A01-processed-gene-25.35-mRNA-1	serine threonine-protein kinase afc3	0	1	0	1	5	P:protein amino acid autophosphorylation; F:protein serine/threonine/tyrosine kinase activity; F:ATP binding; F:protein serine/threonine kinase activity; C:plastid	EC:2.7.112.1; EC:2.7.11.0
maker-A01-augustus-gene-25.99-mRNA-1	ap -like zinc finger domain-containing protein	0	1	0	1	1	P:cellular process	-
augustus_masked-A01-processed-gene-26.1-mRNA-1	tetratricopeptide repeat domain-containing protein	0	1	0	1	3	P:response to oxidative stress; F:binding; C:membrane	-
genemark-A01-processed-gene-26.29-mRNA-1	core-2 i-branching beta- -n-acetylglucosaminyltransferase family protein	0	1	0	1	2	C:membrane; F:acetylglucosaminyltransferase activity	-
maker-A01-augustus-gene-26.125-mRNA-1	uncharacterized protein	0	1	0	1	3	C:plasmodesma; C:plant-type cell wall;	-
maker-A01-snap-gene-26.144-mRNA-1	ubiquinol-cytochrome c reductase subunit 7	0	1	0	1	7	F:ubiquinol-cytochrome-c reductase activity; C:mitochondrial respiratory chain complex III; C:plastid; C:vacuolar membrane; P:mitochondrial electron transport, ubiquinol to cytochrome c; C:plasma membrane; F:electron transporter, transferring electrons within CoQH2-cytochrome c reductase complex activity	EC:1.10.2.2
genemark-A01-processed-gene-26.65-mRNA-1	peptidylprolyl isomerase	0	1	0	1	3	P:protein folding; P:protein peptidyl-prolyl isomerization; F:peptidyl-prolyl cis-trans isomerase activity	EC:5.2.1.8
genemark-A01-processed-gene-26.63-mRNA-1	anion exchanger family protein	0	1	0	1	6	P:boron transport; F:inorganic anion exchanger activity; C:plasma membrane; F:boron efflux transmembrane transporter activity; C:integral to membrane; P:cellular response to boron levels	-
maker-A01-augustus-gene-26.107-mRNA-1	cellulose synthase	0	1	0	1	10	P:primary cell wall biogenesis; F:zinc ion binding; C:integral to membrane; P:cellulose biosynthetic process; P:cellular cell wall organization; P:hyperosmotic salinity response; F:cellulose synthase (UDP-forming) activity; F:cellulose synthase (GDP-forming) activity; C:Golgi apparatus; C:plasma membrane	EC:2.4.1.12; EC:2.4.1.29
genemark-A01-processed-gene-26.58-mRNA-1	serine hydroxymethyltransferase 3	0	1	0	1	9	F:pyridoxal phosphate binding; P:L-serine metabolic process; P:one-carbon metabolic process; P:methylation; C:chloroplast stroma; C:cytosol; F:methyltransferase activity; P:glycine metabolic process; F:glycine hydroxymethyltransferase activity	EC:2.1.1.0; EC:2.1.2.1
maker-A01-augustus-gene-26.126-mRNA-1	mitochondrial substrate carrier family protein	0	1	0	1	9	C:chloroplast envelope; P:nucleotide transport; F:binding; C:mitochondrial inner membrane; P:embryonic development ending in seed dormancy; F:nucleotide transmembrane transporter activity; P:transmembrane transport; P:mitochondrial transport; C:integral to membrane	-
augustus_masked-A01-processed-gene-26.22-mRNA-1	hxxxd-type acyl-transferase-like protein	0	1	0	1	1	F:transferase activity, transferring acyl groups other than amino-acyl groups	EC:2.3.1.0
genemark-A01-processed-gene-26.46-mRNA-1	nucleotide-sugar transporter family protein	0	1	0	1	3	F:organic anion transmembrane transporter activity; C:integral to membrane; C:Golgi apparatus	-
maker-A01-augustus-gene-26.120-mRNA-1	potassium channel	0	1	0	1	6	P:transmembrane transport; P:potassium ion transport; F:cyclic nucleotide binding; P:pollen tube growth; F:inward rectifier potassium channel activity; C:membrane	-
maker-A01-augustus-gene-26.113-mRNA-1	flavine-containing monoxygenase	0	1	0	1	14	C:cytosol; F:indolepyruvate decarboxylase activity; P:oxidation reduction; P:auxin biosynthetic process; C:Golgi membrane; P:positive regulation of flower development; ; P:inflorescence development; P:regulation of anatomical structure morphogenesis; F:FAD binding; P:cotyledon development; F:NADP or NADPH binding; F:flavin-containing monooxygenase activity; C:endoplasmic reticulum	EC:4.1.1.74; EC:1.14.13.8
genemark-A01-processed-gene-26.47-mRNA-1	tpx2 (targeting protein for xklp2) protein family	0	1	0	1	1	C:plastid	-
genemark-A01-processed-gene-26.50-mRNA-1	uncharacterized protein	0	1	0	1	2	F:transcription cofactor activity; P:regulation of transcription, DNA-dependent	-
maker-A01-snap-gene-26.129-mRNA-1	glycoside hydrolase family 28 protein polygalacturonase family protein	0	1	0	1	4	P:carbohydrate metabolic process; C:extracellular region; F:polygalacturonase activity; P:cellular cell wall organization	EC:3.2.1.15
genemark-A01-processed-gene-26.38-mRNA-1	g-type lectin s-receptor-like serine threonine-protein kinase sd2-5-like	0	1	0	1	7	F:sugar binding; F:ubiquitin protein ligase binding; C:plasma membrane; P:protein amino acid autophosphorylation; F:ATP binding; F:protein serine/threonine kinase activity; C:mitochondrion	EC:2.7.11.0
genemark-A01-processed-gene-26.52-mRNA-1	pentatricopeptide repeat-containing protein	0	1	0	1	2	F:nucleic acid binding; C:mitochondrion	-
augustus_masked-A01-processed-gene-26.5-mRNA-1	pentatricopeptide repeat-containing protein	0	1	0	1	2	C:mitochondrion; F:binding	-
augustus_masked-A01-processed-gene-26.17-mRNA-1	g-type lectin s-receptor-like serine threonine-protein kinase sd2-5-like	0	1	0	1	7	F:sugar binding; F:ubiquitin protein ligase binding; C:plasma membrane; P:protein amino acid autophosphorylation; F:ATP binding; F:protein serine/threonine kinase activity; C:mitochondrion	EC:2.7.11.0
maker-A01-augustus-gene-27.117-mRNA-1	octicosapeptide phox domain-containing protein	0	1	0	1	2	C:vacuole; F:binding	-
maker-A01-augustus-gene-27.114-mRNA-1	beta- -n-acetylglucosaminyltransferase family protein	0	1	0	1	1	F:transferase activity, transferring glycosyl groups	-
maker-A01-augustus-gene-27.109-mRNA-1	vesicle-associated membrane protein 7c	0	1	0	1	10	P:cellular membrane fusion; P:intermembrane transport; C:Golgi apparatus; P:stomatal movement; C:plasma membrane; C:vacuolar membrane; P:vesicle-mediated transport; P:response to abscisic acid stimulus; C:integral to membrane; P:response to salt stress	-
maker-A01-augustus-gene-27.107-mRNA-1	pantothenate kinase 2	0	1	0	1	6	P:coenzyme A biosynthetic process; P:phosphorylation; F:protein binding; F:ATP binding; F:pantothenate kinase activity; C:cytosol	EC:2.7.1.33
genemark-A01-processed-gene-27.56-mRNA-1	uncharacterized protein	0	1	0	1	3	C:cytoplasmic membrane-bounded vesicle; C:endoplasmic reticulum; F:carbohydrate binding	-
maker-A01-snap-gene-27.125-mRNA-1	ubiquitin-like family protein	0	1	0	1	1	C:plasma membrane	-
maker-A01-snap-gene-27.141-mRNA-1	aspartate aminotransferase	0	1	0	1	17	C:cytosol; F:L-aspartate:2-oxoglutarate aminotransferase activity; P:2-oxoglutarate metabolic process; P:response to cold; P:biosynthetic process; C:chloroplast envelope; F:L-phenylalanine:2-oxoglutarate aminotransferase activity; F:aspartate-prephenate aminotransferase activity; F:glutamate-prephenate aminotransferase activity; P:glutamate metabolic process; C:chloroplast stroma; C:mitochondrial…	EC:2.6.1.1; EC:2.6.1.78; EC:2.6.1.79
maker-A01-snap-gene-27.134-mRNA-1	transferring glycosyl groups	0	1	0	1	5	F:galactosylxylosylprotein 3-beta-galactosyltransferase activity; C:Golgi apparatus; P:protein amino acid glycosylation; C:integral to membrane; C:mitochondrion	EC:2.4.1.134
genemark-A01-processed-gene-27.66-mRNA-1	beta- -n-acetylglucosaminyltransferase family protein	0	1	0	1	1	F:transferase activity, transferring glycosyl groups	-
genemark-A01-processed-gene-27.67-mRNA-1	udp-sugar transporter-like protein	0	1	0	1	1	C:integral to membrane	-
maker-A01-augustus-gene-27.118-mRNA-1	homeobox protein knotted-1-like 3	0	1	0	1	11	C:cytosol; P:detection of cytokinin stimulus; P:cellular response to cytokine stimulus; P:cellular response to ethylene stimulus; P:response to light stimulus; P:regulation of transcription, DNA-dependent; F:sequence-specific DNA binding; F:protein binding; F:transcription factor activity; P:detection of ethylene stimulus; C:nucleus	-
maker-A01-augustus-gene-27.105-mRNA-1	protein kinase family protein	0	1	0	1	4	F:protein kinase activity; P:protein amino acid phosphorylation; F:ATP binding; C:chloroplast	-
maker-A01-augustus-gene-27.108-mRNA-1	h+-transporting atp synthase chain 9-like protein	0	1	0	1	6	P:defense response to bacterium; C:chloroplast envelope; C:membrane part; C:chloroplast thylakoid membrane; F:nucleotide binding; P:proton transport	-
augustus_masked-A01-processed-gene-27.24-mRNA-1	phox domain-containing protein	0	1	0	1	2	; F:phosphoinositide binding	-
maker-A01-augustus-gene-27.106-mRNA-1	protein	0	1	0	1	1	C:plasma membrane	-
maker-A01-augustus-gene-27.116-mRNA-1	neurochondrin family protein	0	1	0	1	1	F:calcium ion binding	-
snap_masked-A01-processed-gene-27.100-mRNA-1	clathrin assembly protein	0	1	0	1	11	C:cytosol; F:phosphatidylinositol binding; P:regulation of transcription, DNA-dependent; P:clathrin coat assembly; F:clathrin binding; C:clathrin coat; F:oxidoreductase activity; F:protein dimerization activity; P:auxin mediated signaling pathway; C:nucleus; C:plasma membrane	-
genemark-A01-processed-gene-27.44-mRNA-1	indole-3-acetic acid inducible 29	0	1	0	1	8	P:cellular process; F:binding; P:response to red light; P:response to auxin stimulus; F:transcription factor activity; P:metabolic process; P:response to far red light; C:intracellular part	-
maker-A01-augustus-gene-28.94-mRNA-1	armadillo beta-catenin-like repeat-containing protein	0	1	0	1	1	F:binding	-
maker-A01-augustus-gene-28.103-mRNA-1	btb poz domain-containing protein npy1-like	0	1	0	1	10	P:basipetal auxin transport; P:apical protein localization; F:signal transducer activity; P:response to light stimulus; P:positive regulation of flower development; P:inflorescence development; C:late endosome; P:signal transduction; P:cotyledon development; C:plasma membrane	-
maker-A01-augustus-gene-28.96-mRNA-1	uncharacterized protein	0	1	0	1	3	C:cytosol; F:binding; C:chloroplast	-
maker-A01-augustus-gene-28.105-mRNA-1	protein phosphatase 2c	0	1	0	1	8	P:defense response to bacterium; C:protein serine/threonine phosphatase complex; F:metal ion binding; F:protein serine/threonine phosphatase activity; C:plasma membrane; P:protein amino acid dephosphorylation; C:mitochondrion; P:interspecies interaction between organisms	-
snap_masked-A01-processed-gene-28.81-mRNA-1	thioredoxin reductase	0	1	0	1	13	C:cytosol; P:seed development; P:oxidation reduction; P:cell growth; P:cell redox homeostasis; C:chloroplast envelope; P:thioredoxin biosynthetic process; F:FAD binding; C:mitochondrial matrix; P:pollen germination; P:response to cadmium ion; P:removal of superoxide radicals; F:thioredoxin-disulfide reductase activity	EC:1.8.1.9
genemark-A01-processed-gene-28.61-mRNA-1	protein	0	1	0	1	3	P:glutamine secretion; P:regulation of amino acid export; C:nucleus	-
maker-A01-augustus-gene-28.101-mRNA-1	diphthine synthase	0	1	0	1	4	P:peptidyl-diphthamide biosynthetic process from peptidyl-histidine; F:diphthine synthase activity; P:methylation; F:heat shock protein binding	EC:2.1.1.98
maker-A01-augustus-gene-28.98-mRNA-1	wrky transcription factor 18	0	1	0	1	11	P:defense response to bacterium; P:regulation of transcription, DNA-dependent; P:response to salicylic acid stimulus; F:identical protein binding; P:regulation of defense response to virus by host; F:sequence-specific DNA binding; P:response to chitin; F:transcription factor activity; P:response to molecule of bacterial origin; P:defense response to fungus; C:nucleus	-
maker-A01-augustus-gene-28.102-mRNA-1	mgdg synthase type a	0	1	0	1	7	F:1,2-diacylglycerol 3-beta-galactosyltransferase activity; P:thylakoid membrane organization; P:galactolipid biosynthetic process; C:chloroplast inner membrane; F:carbohydrate binding; P:lipid glycosylation; P:embryonic development	EC:2.4.1.46
maker-A01-augustus-gene-28.95-mRNA-1	protein	0	1	0	1	4	F:copper ion binding; C:anchored to plasma membrane; C:plasmodesma; F:electron carrier activity	-
augustus_masked-A01-processed-gene-28.21-mRNA-1	adp-ribosylation factor 3	0	1	0	1	16	P:vesicle-mediated transport; P:auxin metabolic process; P:small GTPase mediated signal transduction; P:regulation of transcription, DNA-dependent; P:vegetative phase change; C:Golgi stack; F:DNA binding; P:response to auxin stimulus; P:abaxial cell fate specification; F:protein binding; F:transcription factor activity; P:response to cadmium ion; P:protein transport; C:nucleus; F:GTP binding; C:p…	-
maker-A01-snap-gene-28.108-mRNA-1	chromatin remodeling complex subunit	0	1	0	1	13	P:negative regulation of abscisic acid mediated signaling pathway; P:response to gibberellin stimulus; ; P:cell proliferation; P:negative regulation of transcription, DNA-dependent; F:metal ion binding; F:DNA binding; P:cytokinin mediated signaling pathway; F:ATPase activity; C:nucleus; P:chromatin modification; P:response to auxin stimulus; F:DNA helicase activity	EC:3.6.1.3
genemark-A01-processed-gene-28.59-mRNA-1	chromatin remodeling complex subunit	0	1	0	1	13	P:negative regulation of abscisic acid mediated signaling pathway; F:transition metal ion binding; P:response to gibberellin stimulus; ; P:cell proliferation; P:negative regulation of transcription, DNA-dependent; F:DNA binding; P:cytokinin mediated signaling pathway; F:ATPase activity; C:nucleus; P:chromatin modification; P:response to auxin stimulus; F:DNA helicase activity	EC:3.6.1.3
genemark-A01-processed-gene-28.33-mRNA-1	protein	0	1	0	1	3	C:mitochondrion; F:binding; C:plastid	-
genemark-A01-processed-gene-28.62-mRNA-1	protein	0	1	0	1	3	C:mitochondrion; F:binding; C:plastid	-
augustus_masked-A01-processed-gene-29.10-mRNA-1	protein	0	1	0	1	4	P:vesicle docking during exocytosis; C:exocyst; C:cytosol; C:mitochondrion	-
maker-A01-augustus-gene-29.117-mRNA-1	wrky transcription factor 11	0	1	0	1	7	P:defense response to bacterium; F:transcription factor activity; F:sequence-specific DNA binding; P:response to chitin; C:nucleus; F:calmodulin binding; P:regulation of transcription, DNA-dependent	-
maker-A01-augustus-gene-29.121-mRNA-1	60s ribosomal protein mitochondrial	0	1	0	1	7	C:ribosome; P:protein folding; F:structural constituent of ribosome; P:response to stress; F:ATP binding; F:unfolded protein binding; P:translation	-
maker-A01-augustus-gene-29.134-mRNA-1	probable xyloglucan glycosyltransferase 5-like	0	1	0	1	2	F:cellulose synthase activity; C:nucleus	-
maker-A01-augustus-gene-29.128-mRNA-1	ubiquitin carboxyl-terminal hydrolase 19-like	0	1	0	1	4	P:ubiquitin-dependent protein catabolic process; F:ubiquitin thiolesterase activity; F:cysteine-type endopeptidase activity; F:zinc ion binding	EC:3.1.2.15; EC:3.4.22.0
maker-A01-augustus-gene-29.126-mRNA-1	ribosomal protein s6	0	1	0	1	14	P:translation; C:nucleolus; P:defense response to bacterium; C:plasmodesma; P:rRNA processing; P:growth; F:structural constituent of ribosome; C:cytosolic small ribosomal subunit; P:ribosomal small subunit biogenesis; F:nucleotide binding; C:chloroplast; C:Golgi apparatus; C:plasma membrane; P:embryonic development ending in seed dormancy	-
maker-A01-augustus-gene-29.124-mRNA-1	transcription initiation factor tfiid subunit 10	0	1	0	1	5	P:translational initiation; F:transcription factor activity; P:transcription initiation; F:translation initiation factor activity; C:nucleus	-
maker-A01-augustus-gene-29.130-mRNA-1	protein	0	1	0	1	5	P:regulation of transcription, DNA-dependent; P:flower development; F:DNA binding; F:transcription factor activity; C:nucleus	-
augustus_masked-A01-processed-gene-29.5-mRNA-1	peptidase-c1 domain-containing protein	0	1	0	1	1	F:hydrolase activity	-
genemark-A01-processed-gene-29.57-mRNA-1	protein	0	1	0	1	2	P:transport; C:membrane	-
maker-A01-augustus-gene-29.136-mRNA-1	myosin-like protein	0	1	0	1	1	C:plasmodesma	-
maker-A01-augustus-gene-29.118-mRNA-1	cytochrome p450	0	1	0	1	7	F:heme binding; F:oxidoreductase activity, acting on paired donors, with incorporation or reduction of molecular oxygen; F:monooxygenase activity; F:electron carrier activity; P:oxidation reduction; P:heat acclimation; F:oxygen binding	-
maker-A01-snap-gene-29.153-mRNA-1	o-methyltransferase-like protein	0	1	0	1	6	P:indole glucosinolate metabolic process; F:protein dimerization activity; F:O-methyltransferase activity; P:methylation; P:lignin biosynthetic process; C:cytosol	-
maker-A01-snap-gene-29.138-mRNA-1	protein	0	1	0	1	2	C:thylakoid membrane; P:cytochrome b6f complex assembly	-
maker-A01-snap-gene-29.158-mRNA-1	b3 domain-containing protein rem1	0	1	0	1	4	P:regulation of transcription, DNA-dependent; P:flower development; F:DNA binding; C:nucleus	-
augustus_masked-A01-processed-gene-29.26-mRNA-1	transcriptional factor b3 family protein	0	1	0	1	4	P:regulation of transcription, DNA-dependent; C:chloroplast envelope; F:DNA binding; F:transcription factor activity	-
maker-A01-augustus-gene-29.119-mRNA-1	coatomer subunit beta-1	0	1	0	1	7	C:plasmodesma; F:clathrin binding; P:vesicle-mediated transport; P:intracellular protein transport; C:cytosol; C:COPI vesicle coat; F:structural molecule activity	-
augustus_masked-A01-processed-gene-29.24-mRNA-1	high chlorophyll fluorescence 153 protein	0	1	0	1	2	C:thylakoid membrane; P:cytochrome b6f complex assembly	-
genemark-A01-processed-gene-30.41-mRNA-1	saur-like auxin-responsive protein	0	1	0	1	2	P:response to auxin stimulus; F:calmodulin binding	-
genemark-A01-processed-gene-30.55-mRNA-1	protein kinase family protein	0	1	0	1	7	F:protein serine/threonine/tyrosine kinase activity; F:ATP binding; F:protein tyrosine kinase activity; P:activation of MAPKK activity; F:MAP kinase kinase kinase activity; C:plasma membrane; P:MAPKKK cascade	EC:2.7.112.1; EC:2.7.10.0; EC:2.7.11.25
maker-A01-augustus-gene-30.112-mRNA-1	swap surp domain-containing protein	0	1	0	1	2	F:RNA binding; P:RNA processing	-
genemark-A01-processed-gene-30.66-mRNA-1	receptor kinase - like protein	0	1	0	1	11	P:protein amino acid phosphorylation; ; P:oxidation reduction; F:protein-disulfide reductase activity; F:protein serine/threonine kinase activity; C:intracellular; P:cell redox homeostasis; P:transmembrane receptor protein tyrosine kinase signaling pathway; F:ATP binding; C:membrane part; F:antioxidant activity	EC:1.8.1.8; EC:2.7.11.0
maker-A01-augustus-gene-30.123-mRNA-1	zinc finger protein 622	0	1	0	1	4	F:transcription factor activity; C:intracellular; F:zinc ion binding; P:regulation of transcription, DNA-dependent	-
maker-A01-augustus-gene-30.120-mRNA-1	zinc finger family protein	0	1	0	1	2	F:metal ion binding; C:mitochondrion	-
maker-A01-augustus-gene-30.113-mRNA-1	uncharacterized protein	0	1	0	1	1	C:membrane	-
maker-A01-augustus-gene-30.124-mRNA-1	glycosyl hydrolase family 17 protein	0	1	0	1	8	P:carbohydrate metabolic process; C:plant-type cell wall; C:vacuole; F:cation binding; C:anchored to plasma membrane; C:plasmodesma; C:cytoplasmic membrane-bounded vesicle; F:glucan endo-1,3-beta-D-glucosidase activity	EC:3.2.1.39
augustus_masked-A01-processed-gene-30.19-mRNA-1	protein kinase family protein	0	1	0	1	9	P:wax biosynthetic process; P:response to gibberellin stimulus; P:pollen sperm cell differentiation; P:cuticle hydrocarbon biosynthetic process; P:positive regulation of flower development; F:oxidoreductase activity; F:nucleotide binding; F:iron ion binding; C:plasma membrane	-
genemark-A01-processed-gene-30.64-mRNA-1	myosin heavy chain-related protein	0	1	0	1	4	C:vacuolar membrane; C:cytoplasmic membrane-bounded vesicle; C:endoplasmic reticulum; C:Golgi apparatus	-
maker-A01-augustus-gene-30.118-mRNA-1	protein	0	1	0	1	1	C:plasma membrane	-
maker-A01-augustus-gene-30.121-mRNA-1	uncharacterized aarf domain-containing protein kinase	0	1	0	1	5	C:plastoglobule; F:protein kinase activity; P:protein amino acid phosphorylation; F:ATP binding; C:mitochondrion	-
maker-A01-augustus-gene-30.122-mRNA-1	aspartyl-trna synthetase	0	1	0	1	7	F:nucleic acid binding; P:response to cadmium ion; C:plasmodesma; P:aspartyl-tRNA aminoacylation; F:ATP binding; C:cytosol; F:aspartate-tRNA ligase activity	EC:6.1.1.12
maker-A01-augustus-gene-30.115-mRNA-1	proteasome subunit beta type-6	0	1	0	1	10	C:cytosol; P:regulation of plant-type hypersensitive response; P:ubiquitin-dependent protein catabolic process; P:response to salt stress; F:threonine-type endopeptidase activity; C:vacuolar membrane; P:response to zinc ion; C:proteasome core complex; C:nucleus; C:plasma membrane	EC:3.4.25.0
maker-A01-augustus-gene-30.119-mRNA-1	dna topoisomerase 1-like	0	1	0	1	5	P:DNA unwinding involved in replication; F:DNA topoisomerase type I activity; C:chromosome; P:DNA topological change; C:mitochondrion	EC:5.99.1.2
maker-A01-augustus-gene-30.116-mRNA-1	cation transport protein chac	0	1	0	1	2	P:response to lead ion; P:response to cadmium ion	-
maker-A01-augustus-gene-30.108-mRNA-1	core-2 i-branching beta- -n-acetylglucosaminyltransferase family protein	0	1	0	1	2	C:membrane; F:acetylglucosaminyltransferase activity	-
maker-A01-augustus-gene-31.112-mRNA-1	50s ribosomal protein l21	0	1	0	1	16	F:structural constituent of chromatin; P:translation; F:RNA binding; C:ribosome; C:mitochondrion; P:karyogamy; P:chromatin assembly or disassembly; P:embryo sac development; F:structural constituent of ribosome; F:DNA binding; C:chromatin; P:pollen development; F:transcription factor activity; F:chromatin binding; P:double fertilization forming a zygote and endosperm; C:nucleus	-
maker-A01-augustus-gene-31.92-mRNA-1	wall-associated receptor kinase-like 18	0	1	0	1	10	P:defense response; P:protein amino acid autophosphorylation; F:guanylate cyclase activity; F:binding; F:protein serine/threonine kinase activity; P:response to fungus; P:response to salicylic acid stimulus; P:response to bacterium; C:plasma membrane; P:cGMP biosynthetic process	EC:4.6.1.2; EC:2.7.11.0
maker-A01-augustus-gene-31.96-mRNA-1	chloroplast envelope membrane	0	1	0	1	1	C:integral to membrane	-
maker-A01-augustus-gene-31.91-mRNA-1	leucine aminopeptidase 1	0	1	0	1	9	P:leaf senescence; C:vacuole; F:manganese ion binding; F:metalloexopeptidase activity; P:response to cadmium ion; F:aminopeptidase activity; C:chloroplast stroma; P:proteolysis; C:cytosol	EC:3.4.11.0
maker-A01-snap-gene-31.116-mRNA-1	ubiquitin carboxyl-terminal hydrolase 24	0	1	0	1	5	F:ubiquitin-specific protease activity; P:ubiquitin-dependent protein catabolic process; F:ubiquitin thiolesterase activity; C:nucleus; C:plastid	EC:3.1.2.15
genemark-A01-processed-gene-31.47-mRNA-1	basic helix-loop-helix family protein	0	1	0	1	5	P:regulation of transcription, DNA-dependent; F:DNA binding; P:root hair cell development; F:transcription factor activity; C:nucleus	-
maker-A01-augustus-gene-31.90-mRNA-1	uncharacterized protein	0	1	0	1	2	C:cytoplasmic membrane-bounded vesicle; C:plasma membrane	-
maker-A01-augustus-gene-31.108-mRNA-1	chloroplast omega-6 fatty acid desaturase	0	1	0	1	5	P:fatty acid biosynthetic process; F:omega-6 fatty acid desaturase activity; F:delta12-fatty acid dehydrogenase activity; P:photoinhibition; C:chloroplast membrane	EC:1.14.99.33
augustus_masked-A01-processed-gene-31.10-mRNA-1	esterase lipase domain-containing protein	0	1	0	1	1	F:hydrolase activity	-
genemark-A01-processed-gene-31.61-mRNA-1	protein	0	1	0	1	5	F:lipoyltransferase activity; P:protein modification process; F:octanoyltransferase activity; C:plastid; P:lipoate biosynthetic process	-
augustus_masked-A01-processed-gene-31.19-mRNA-1	protein kinase	0	1	0	1	9	P:hyperosmotic salinity response; P:response to water deprivation; F:protein binding; P:multicellular organismal development; P:protein amino acid phosphorylation; F:ATP binding; P:signal transduction; F:protein serine/threonine kinase activity; P:basipetal auxin transport	EC:2.7.11.0
maker-A01-augustus-gene-31.110-mRNA-1	metallophosphatase domain-containing protein	0	1	0	1	3	P:carbohydrate metabolic process; F:binding; F:hydrolase activity, hydrolyzing O-glycosyl compounds	EC:3.2.1.0
genemark-A01-processed-gene-31.40-mRNA-1	wall-associated receptor kinase-like 17	0	1	0	1	10	P:defense response; P:protein amino acid phosphorylation; F:guanylate cyclase activity; F:binding; P:response to fungus; P:response to salicylic acid stimulus; P:response to bacterium; F:kinase activity; C:plasma membrane; P:cGMP biosynthetic process	EC:4.6.1.2
maker-A01-augustus-gene-31.105-mRNA-1	calmodulin-binding protein	0	1	0	1	1	F:calmodulin binding	-
maker-A01-augustus-gene-31.106-mRNA-1	serine carboxypeptidase s28 family protein	0	1	0	1	4	F:serine-type carboxypeptidase activity; C:cytoplasmic membrane-bounded vesicle; C:lysosome; P:proteolysis	EC:3.4.16.0
maker-A01-augustus-gene-31.94-mRNA-1	endonuclease exonuclease phosphatase domain-containing protein	0	1	0	1	1	C:plasma membrane	-
maker-A01-snap-gene-31.122-mRNA-1	wall-associated receptor kinase-like 22	0	1	0	1	10	P:defense response; P:protein amino acid phosphorylation; F:guanylate cyclase activity; F:binding; F:protein kinase activity; P:response to fungus; P:response to salicylic acid stimulus; P:response to bacterium; C:plasma membrane; P:cGMP biosynthetic process	EC:4.6.1.2
maker-A01-snap-gene-31.123-mRNA-1	protein	0	1	0	1	4	F:binding; F:kinase activity; C:plasma membrane; P:protein amino acid phosphorylation	-
augustus_masked-A01-processed-gene-32.21-mRNA-1	pentatricopeptide repeat-containing protein	0	1	0	1	6	P:mitochondrial RNA processing; F:binding; ; P:cytidine to uridine editing; C:chloroplast; C:mitochondrion	-
augustus_masked-A01-processed-gene-32.10-mRNA-1	protein	0	1	0	1	2	C:plasmodesma; P:autophagy	-
maker-A01-augustus-gene-32.100-mRNA-1	heptahelical transmembrane protein2	0	1	0	1	5	P:response to hormone stimulus; C:integral to membrane; F:receptor activity; P:response to sucrose stimulus; P:response to oxidative stress	-
augustus_masked-A01-processed-gene-32.23-mRNA-1	eukaryotic initiation factor iso-4f subunit p82-34-like	0	1	0	1	7	P:translational initiation; P:spread of virus in host, cell to cell; F:translation initiation factor activity; P:RNA metabolic process; C:nucleus; C:cytosol; P:response to virus	-
maker-A01-snap-gene-32.116-mRNA-1	transducin wd40 domain-containing protein	0	1	0	1	1	C:intracellular membrane-bounded organelle	-
augustus_masked-A01-processed-gene-32.9-mRNA-1	pentatricopeptide repeat-containing protein	0	1	0	1	3	P:cell cycle; F:binding; C:nucleus	-
maker-A01-augustus-gene-32.103-mRNA-1	lipid binding	0	1	0	1	5	P:lipid transport; C:cytoplasmic membrane-bounded vesicle; P:proteolysis; F:lipid binding; F:peptidase activity	-
maker-A01-augustus-gene-32.106-mRNA-1	serine carboxypeptidase ii-2	0	1	0	1	4	C:cytoplasmic membrane-bounded vesicle; C:vacuole; F:serine-type carboxypeptidase activity; P:proteolysis	EC:3.4.16.0
augustus_masked-A01-processed-gene-32.0-mRNA-1	serine carboxypeptidase ii-2	0	1	0	1	4	C:cytoplasmic membrane-bounded vesicle; C:vacuole; F:serine-type carboxypeptidase activity; P:proteolysis	EC:3.4.16.0
maker-A01-augustus-gene-32.113-mRNA-1	mate efflux family protein	0	1	0	1	9	P:response to nematode; F:GTP diphosphokinase activity; P:response to wounding; F:drug transmembrane transporter activity; P:drug transmembrane transport; C:vacuolar membrane; P:response to abscisic acid stimulus; C:chloroplast; F:antiporter activity	EC:2.7.6.5
genemark-A01-processed-gene-32.50-mRNA-1	uncharacterized protein	0	1	0	1	1	C:intracellular part	-
augustus_masked-A01-processed-gene-32.8-mRNA-1	root hair specific 2	0	1	0	1	8	F:GTP diphosphokinase activity; P:response to wounding; F:drug transmembrane transporter activity; P:drug transmembrane transport; P:response to abscisic acid stimulus; C:chloroplast; C:membrane; F:antiporter activity	EC:2.7.6.5
augustus_masked-A01-processed-gene-33.8-mRNA-1	pentatricopeptide repeat-containing protein	0	1	0	1	6	P:mitochondrial RNA processing; F:binding; ; P:cytidine to uridine editing; C:chloroplast; C:mitochondrion	-
maker-A01-augustus-gene-33.114-mRNA-1	signal recognition particle receptor subunit alpha	0	1	0	1	8	C:signal recognition particle, endoplasmic reticulum targeting; C:signal recognition particle receptor complex; F:receptor activity; P:GTP catabolic process; F:GTPase activity; P:SRP-dependent cotranslational protein targeting to membrane; F:GTP binding; F:signal recognition particle binding	-
maker-A01-snap-gene-33.127-mRNA-1	eukaryotic initiation factor iso-4f subunit p82-34-like	0	1	0	1	4	F:RNA binding; P:RNA metabolic process; C:cytosol; P:translation	-
augustus_masked-A01-processed-gene-33.21-mRNA-1	somatic embryogenesis protein kinase 1	0	1	0	1	6	P:protein amino acid phosphorylation; F:protein serine/threonine kinase activity; C:integral to membrane; F:receptor activity; F:ATP binding; P:leaf senescence	EC:2.7.11.0
augustus_masked-A01-processed-gene-33.6-mRNA-1	f-box protein skip1	0	1	0	1	4	F:protein binding; P:ubiquitin-dependent protein catabolic process; F:ubiquitin-protein ligase activity; C:SCF ubiquitin ligase complex	EC:6.3.2.19
genemark-A01-processed-gene-33.72-mRNA-1	uncharacterized protein	0	1	0	1	1	C:plasma membrane	-
maker-A01-augustus-gene-33.115-mRNA-1	class i glutamine amidotransferase domain-containing protein	0	1	0	1	5	P:glucosinolate metabolic process; P:defense response; F:gamma-glutamyl-peptidase activity; P:glutathione metabolic process; C:cytosol	EC:3.4.19.9
genemark-A01-processed-gene-33.74-mRNA-1	f-box protein skip1	0	1	0	1	4	F:protein binding; P:ubiquitin-dependent protein catabolic process; F:ubiquitin-protein ligase activity; C:SCF ubiquitin ligase complex	EC:6.3.2.19
genemark-A01-processed-gene-33.65-mRNA-1	uncharacterized protein	0	1	0	1	1	P:response to oxidative stress	-
maker-A01-snap-gene-33.123-mRNA-1	cd2+ zn2+-exporting atpase	0	1	0	1	14	F:zinc ion transmembrane transporter activity; F:cadmium-transporting ATPase activity; P:ATP metabolic process; P:zinc ion transport; C:plasmodesma; P:cadmium ion transport; P:zinc ion homeostasis; F:ATPase activity, coupled to transmembrane movement of ions, phosphorylative mechanism; P:response to cobalt ion; F:protein binding; F:nucleotide binding; P:response to zinc ion; P:response to cadmium…	EC:3.6.3.46
maker-A01-augustus-gene-33.110-mRNA-1	low temperature and salt responsive protein	0	1	0	1	4	P:defense response to fungus; C:integral to membrane; P:response to cold; P:hyperosmotic salinity response	-
augustus_masked-A01-processed-gene-33.1-mRNA-1	f-box protein	0	1	0	1	5	C:cytosol; F:binding; P:regulation of transcription, DNA-dependent; ; C:nucleus	-
augustus_masked-A01-processed-gene-33.22-mRNA-1	cadmium-transporting atpase-like protein	0	1	0	1	16	F:zinc ion transmembrane transporter activity; F:cadmium-transporting ATPase activity; P:zinc ion transport; C:integral to membrane; F:metal ion binding; C:plasmodesma; P:cadmium ion transport; P:zinc ion homeostasis; F:ATPase activity, coupled to transmembrane movement of ions, phosphorylative mechanism; P:response to cobalt ion; P:ATP biosynthetic process; F:ATP binding; F:protein binding; P:re…	EC:3.6.3.46
genemark-A01-processed-gene-33.55-mRNA-1	protein	0	1	0	1	6	P:cellular macromolecule metabolic process; C:cell part; P:primary metabolic process; P:regulation of cellular process; P:response to stress; F:binding	-
augustus_masked-A01-processed-gene-34.9-mRNA-1	protein	0	1	0	1	7	P:carbohydrate metabolic process; F:UDP-glucuronate 5'-epimerase activity; C:Golgi apparatus; F:UDP-glucuronate 4-epimerase activity; F:coenzyme binding; F:nucleotide binding; P:nucleotide-sugar metabolic process	EC:5.1.3.12; EC:5.1.3.6
augustus_masked-A01-processed-gene-34.5-mRNA-1	protein	0	1	0	1	2	F:ATPase activity; F:ATP binding	EC:3.6.1.3
augustus_masked-A01-processed-gene-34.4-mRNA-1	zinc finger family protein	0	1	0	1	3	F:zinc ion binding; P:response to chitin; P:defense response	-
maker-A01-augustus-gene-34.89-mRNA-1	senescence-associated protein	0	1	0	1	5	C:integral to membrane; C:plasmodesma; P:aging; C:Golgi apparatus; C:plasma membrane	-
maker-A01-snap-gene-34.100-mRNA-1	integral membrane yip1 family protein	0	1	0	1	3	C:cytosol; C:Golgi apparatus; C:plasma membrane	-
augustus_masked-A01-processed-gene-34.7-mRNA-1	cyclic nucleotide gated channel	0	1	0	1	6	F:cyclic nucleotide binding; F:voltage-gated potassium channel activity; P:transmembrane transport; P:potassium ion transport; C:integral to membrane; F:calmodulin binding	-
maker-A01-snap-gene-34.108-mRNA-1	diacylglycerol kinase 7	0	1	0	1	6	F:diacylglycerol kinase activity; P:root development; C:plasmodesma; P:leaf development; P:activation of protein kinase C activity by G-protein coupled receptor protein signaling pathway; C:plasma membrane	EC:2.7.1.107
maker-A01-augustus-gene-34.85-mRNA-1	xyloglucan:xyloglucosyl transferase	0	1	0	1	16	P:xyloglucan metabolic process; P:plant-type cell wall loosening; F:xyloglucan:xyloglucosyl transferase activity; P:response to cold; P:response to brassinosteroid stimulus; P:response to heat; C:plant-type cell wall; P:response to auxin stimulus; F:xyloglucan endotransglucosylase activity; P:aging; P:gibberellic acid mediated signaling pathway; F:xyloglucan-specific endo-beta-1,4-glucanase activ…	EC:2.4.1.207; EC:3.2.1.151
snap_masked-A01-processed-gene-34.77-mRNA-1	syntaxin t-snare family protein	0	1	0	1	3	P:Golgi vesicle transport; C:membrane; C:nucleus	-
genemark-A01-processed-gene-34.61-mRNA-1	sequence-specific dna binding transcription factor	0	1	0	1	2	C:intracellular membrane-bounded organelle; F:transcription factor activity	-
maker-A01-snap-gene-34.105-mRNA-1	blight-associated protein p12	0	1	0	1	2	P:cellular response to hypoxia; C:cytoplasmic membrane-bounded vesicle	-
genemark-A01-processed-gene-34.51-mRNA-1	ring-h2 finger protein atl13	0	1	0	1	3	; P:embryonic development ending in seed dormancy; F:zinc ion binding	-
augustus_masked-A01-processed-gene-34.17-mRNA-1	pathogenesis-related protein pr-1	0	1	0	1	3	C:extracellular region; C:cytoplasmic membrane-bounded vesicle; P:response to stimulus	-
maker-A01-snap-gene-34.104-mRNA-1	auxin-induced protein 5ng4	0	1	0	1	1	C:membrane	-
maker-A01-snap-gene-34.107-mRNA-1	heat shock-related protein	0	1	0	1	2	; P:circadian rhythm	-
maker-A01-augustus-gene-34.87-mRNA-1	nadph-ferrihemoprotein reductase	0	1	0	1	7	C:endoplasmic reticulum membrane; P:phenylpropanoid metabolic process; F:NADPH-hemoprotein reductase activity; F:iron ion binding; F:FMN binding; C:chloroplast; P:oxidation reduction	EC:1.6.2.4
genemark-A01-processed-gene-35.31-mRNA-1	vernalization5 vin3-like protein	0	1	0	1	5	P:response to cold; P:regulation of short-day photoperiodism, flowering; C:plasmodesma; C:PcG protein complex; F:methylated histone residue binding	-
genemark-A01-processed-gene-35.30-mRNA-1	h(+)-atpase 2	0	1	0	1	17	C:vacuolar membrane; F:protein binding; P:regulation of stomatal movement; P:response to water deprivation; F:hydrogen-exporting ATPase activity, phosphorylative mechanism; P:ATP hydrolysis coupled proton transport; C:integral to membrane; C:Golgi apparatus; C:cytosol; P:ATP biosynthetic process; F:magnesium ion binding; P:response to abscisic acid stimulus; C:plasmodesma; P:ATP catabolic process…	EC:3.6.3.6
augustus_masked-A01-processed-gene-35.0-mRNA-1	transcription factor transcription regulator	0	1	0	1	2	F:transcription factor activity; P:regulation of transcription, DNA-dependent	-
maker-A01-augustus-gene-35.44-mRNA-1	peroxidase atp8a	0	1	0	1	4	F:heme binding; F:peroxidase activity; P:oxidation reduction; P:response to oxidative stress	EC:1.11.1.7
maker-A01-augustus-gene-35.46-mRNA-1	villin 4	0	1	0	1	8	C:cytosol; P:actin filament depolymerization; P:root hair elongation; F:actin filament binding; P:actin filament severing; P:response to abscisic acid stimulus; P:actin crosslink formation; P:cytoplasmic transport	-
augustus_masked-A01-processed-gene-36.22-mRNA-1	aspartyl protease family protein	0	1	0	1	2	P:proteolysis; F:aspartic-type endopeptidase activity	EC:3.4.23.0
augustus_masked-A01-processed-gene-36.19-mRNA-1	auxin response factor 18-like	0	1	0	1	11	P:regulation of transcription, DNA-dependent; F:miRNA binding; P:cell division; F:DNA binding; P:root cap development; F:protein dimerization activity; F:transcription factor activity; P:reproductive structure development; P:auxin mediated signaling pathway; P:pattern specification process; C:nucleus	-
augustus_masked-A01-processed-gene-36.7-mRNA-1	at4g29920-like protein	0	1	0	1	1	C:chloroplast	-
genemark-A01-processed-gene-36.31-mRNA-1	pathogenesis-related homeodomain protein	0	1	0	1	7	F:zinc ion binding; F:sequence-specific DNA binding; P:response to auxin stimulus; F:protein binding; F:transcription factor activity; P:positive regulation of transcription, DNA-dependent; C:nucleus	-
augustus_masked-A01-processed-gene-36.6-mRNA-1	dihydropterin pyrophosphokinase dihydropteroate synthase	0	1	0	1	10	P:response to oxidative stress; C:cytosol; P:tetrahydrofolate biosynthetic process; C:mitochondrion; F:dihydropteroate synthase activity; P:folic acid biosynthetic process; F:2-amino-4-hydroxy-6-hydroxymethyldihydropteridine diphosphokinase activity; F:magnesium ion binding; P:phosphorylation; F:kinase activity	EC:2.5.1.15; EC:2.7.6.3
maker-A01-augustus-gene-36.103-mRNA-1	brassinosteroid insensitive 1-associated receptor kinase 1	0	1	0	1	4	P:defense response to bacterium; P:protein amino acid phosphorylation; F:ATP binding; F:protein serine/threonine kinase activity	EC:2.7.11.0
maker-A01-augustus-gene-36.112-mRNA-1	cd2+ zn2+-exporting atpase	0	1	0	1	16	F:zinc ion transmembrane transporter activity; F:cadmium-transporting ATPase activity; P:zinc ion transport; C:integral to membrane; F:metal ion binding; C:plasmodesma; P:cadmium ion transport; P:zinc ion homeostasis; P:response to cobalt ion; F:copper-transporting ATPase activity; P:ATP biosynthetic process; F:ATP binding; F:protein binding; P:response to zinc ion; P:response to cadmium ion; C:p…	EC:3.6.3.46
maker-A01-augustus-gene-36.105-mRNA-1	uncharacterized protein	0	1	0	1	1	C:plasma membrane	-
maker-A01-augustus-gene-36.116-mRNA-1	protein	0	1	0	1	2	C:cytoplasmic part; C:intracellular membrane-bounded organelle	-
maker-A01-snap-gene-36.140-mRNA-1	protein	0	1	0	1	7	P:inflorescence morphogenesis; P:transport; F:binding; C:plasmodesma; P:shoot development; F:hydrolase activity; C:plasma membrane	-
augustus_masked-A01-processed-gene-36.2-mRNA-1	sulfate transporter	0	1	0	1	7	P:molybdate ion transport; C:vacuole; C:endomembrane system; C:plasma membrane; F:molybdate ion transmembrane transporter activity; F:sulfate transmembrane transporter activity; C:mitochondrion	-
augustus_masked-A01-processed-gene-36.14-mRNA-1	tbc domain-containing protein	0	1	0	1	3	F:Rab GTPase activator activity; C:intracellular; P:positive regulation of Rab GTPase activity	-
maker-A01-augustus-gene-36.101-mRNA-1	subtilisin-like serine protease	0	1	0	1	9	F:identical protein binding; F:serine-type endopeptidase activity; C:middle lamella-containing extracellular matrix; C:cytoplasmic membrane-bounded vesicle; C:cell wall; C:extracellular region; P:proteolysis; C:membrane; P:negative regulation of catalytic activity	EC:3.4.21.0
snap_masked-A01-processed-gene-36.88-mRNA-1	fiber protein fb15	0	1	0	1	2	C:mitochondrial proton-transporting ATP synthase complex; C:plastid	-
maker-A01-snap-gene-36.129-mRNA-1	transcription factor bhlh35	0	1	0	1	3	F:transcription factor activity; F:DNA binding; P:regulation of transcription, DNA-dependent	-
augustus_masked-A01-processed-gene-37.14-mRNA-1	threonine synthase	0	1	0	1	5	P:threonine biosynthetic process; F:pyridoxal phosphate binding; F:threonine synthase activity; C:chloroplast stroma; C:cytosol	EC:4.2.3.1
augustus_masked-A01-processed-gene-37.19-mRNA-1	probable polyamine oxidase 5-like	0	1	0	1	2	F:amine oxidase activity; P:oxidation reduction	EC:1.4.3.21
maker-A01-augustus-gene-37.113-mRNA-1	ectonucleotide pyrophosphatase phosphodiesterase family member	0	1	0	1	4	P:nucleotide metabolic process; C:vacuole; F:hydrolase activity; C:plastid	-
maker-A01-snap-gene-37.118-mRNA-1	mitogen-activated protein kinase kinase 2	0	1	0	1	16	F:MAP kinase kinase activity; F:protein serine/threonine kinase activity; P:response to water deprivation; P:response to salt stress; P:defense response to bacterium; P:response to wounding; F:ATP binding; P:cold acclimation; F:protein binding; P:response to molecule of bacterial origin; P:activation of MAPK activity; C:cytoplasm; P:response to hydrogen peroxide; P:defense response, incompatible …	EC:2.7.11.0
maker-A01-augustus-gene-37.116-mRNA-1	pre-mrna cleavage factor 25kd	0	1	0	1	2	C:membrane; F:hydrolase activity	-
maker-A01-augustus-gene-37.115-mRNA-1	uncharacterized protein at4g29660-like	0	1	0	1	4	P:embryonic development ending in seed dormancy; P:vesicle-mediated transport; C:endoplasmic reticulum; C:mitochondrion	-
genemark-A01-processed-gene-37.52-mRNA-1	guanine nucleotide-binding protein subunit beta-like protein	0	1	0	1	4	P:embryonic development ending in seed dormancy; C:CUL4 RING ubiquitin ligase complex; F:nucleotide binding; P:acquisition of desiccation tolerance	-
augustus_masked-A01-processed-gene-37.2-mRNA-1	calcium-transporting atpase plasma membrane-type-like	0	1	0	1	13	P:inflorescence morphogenesis; F:calcium-transporting ATPase activity; F:calmodulin binding; P:calcium ion transmembrane transport; C:integral to membrane; F:metal ion binding; C:plasmodesma; F:protein self-association; P:ATP biosynthetic process; F:ATP binding; P:shoot development; P:response to nematode; C:plasma membrane	EC:3.6.3.8
augustus_masked-A01-processed-gene-37.4-mRNA-1	type i phosphodiesterase nucleotide pyrophosphatase family protein	0	1	0	1	4	P:nucleotide metabolic process; C:vacuole; F:hydrolase activity; C:plastid	-
augustus_masked-A01-processed-gene-37.26-mRNA-1	type i phosphodiesterase nucleotide pyrophosphatase family protein	0	1	0	1	3	P:nucleotide metabolic process; C:vacuole; F:hydrolase activity	-
maker-A01-augustus-gene-37.107-mRNA-1	nucleosome chromatin assembly factor group	0	1	0	1	12	C:CUL4 RING ubiquitin ligase complex; C:cytosol; P:DNA repair; P:response to UV-B; C:nucleolus; P:trichome morphogenesis; F:metal ion binding; P:flower development; P:leaf morphogenesis; P:unidimensional cell growth; F:histone acetyltransferase activity; P:histone acetylation	EC:2.3.1.48
augustus_masked-A01-processed-gene-37.0-mRNA-1	protein	0	1	0	1	3	C:vacuolar membrane; C:chloroplast; C:plasma membrane	-
maker-A01-augustus-gene-37.117-mRNA-1	protein	0	1	0	1	8	C:CUL4 RING ubiquitin ligase complex; C:cytosol; P:negative regulation of flower development; P:histone H3-K4 methylation; C:heterotrimeric G-protein complex; F:protein binding; F:nucleotide binding; P:histone H3-K36 methylation	-
augustus_masked-A01-processed-gene-37.5-mRNA-1	oligosaccharyltransferase complex magnesium transporter family protein	0	1	0	1	1	C:plasma membrane	-
maker-A01-augustus-gene-38.150-mRNA-1	atp synthase subunit g protein	0	1	0	1	3	F:hydrogen ion transmembrane transporter activity; C:mitochondrial proton-transporting ATP synthase complex, coupling factor F(o); P:ATP synthesis coupled proton transport	-
maker-A01-augustus-gene-38.139-mRNA-1	60s ribosomal protein l28-1	0	1	0	1	8	F:structural constituent of ribosome; C:plasmodesma; C:plasma membrane; P:ribosome biogenesis; C:cell wall; C:cytosolic large ribosomal subunit; C:chloroplast; P:translation	-
augustus_masked-A01-processed-gene-38.3-mRNA-1	glucan endo- -beta-glucosidase 12	0	1	0	1	6	F:hydrolase activity, hydrolyzing O-glycosyl compounds; P:carbohydrate metabolic process; C:plant-type cell wall; F:cation binding; C:anchored to plasma membrane; C:cytoplasmic membrane-bounded vesicle	EC:3.2.1.0
genemark-A01-processed-gene-38.44-mRNA-1	uncharacterized protein	0	1	0	1	3	C:cytoplasmic membrane-bounded vesicle; C:endoplasmic reticulum; C:plasma membrane	-
maker-A01-snap-gene-38.171-mRNA-1	peptidase-c1 domain-containing protein	0	1	0	1	1	C:chloroplast	-
maker-A01-augustus-gene-38.158-mRNA-1	brassinosteroid insensitive 1-associated receptor kinase 1	0	1	0	1	2	F:protein kinase activity; P:protein amino acid phosphorylation	-
genemark-A01-processed-gene-38.68-mRNA-1	regulator of vps4 activity protein	0	1	0	1	1	C:plastid	-
maker-A01-augustus-gene-38.154-mRNA-1	phospholipase a2 family protein	0	1	0	1	10	P:pollen development; F:phospholipase A2 activity; C:Golgi apparatus; P:lipid catabolic process; P:phospholipid metabolic process; F:calcium ion binding; P:regulation of stomatal movement; C:extracellular region; C:endoplasmic reticulum; P:response to light stimulus	EC:3.1.1.4
snap_masked-A01-processed-gene-38.114-mRNA-1	ap2 b3 domain-containing protein	0	1	0	1	3	F:transcription factor activity; F:DNA binding; P:regulation of transcription, DNA-dependent	-
maker-A01-augustus-gene-38.141-mRNA-1	40s ribosomal protein s30	0	1	0	1	5	C:nucleolus; F:structural constituent of ribosome; C:cytosolic small ribosomal subunit; P:translation; C:mitochondrion	-
maker-A01-augustus-gene-38.142-mRNA-1	40s ribosomal protein s30	0	1	0	1	5	C:nucleolus; F:structural constituent of ribosome; C:cytosolic small ribosomal subunit; P:translation; C:mitochondrion	-
maker-A01-augustus-gene-38.138-mRNA-1	protein	0	1	0	1	5	C:vacuole; F:structural constituent of ribosome; C:cytosolic small ribosomal subunit; P:translation; C:mitochondrion	-
maker-A01-augustus-gene-38.140-mRNA-1	oxidoreductase transition metal ion binding protein	0	1	0	1	1	C:plastid	-
maker-A01-augustus-gene-38.144-mRNA-1	phosphoinositide 3-kinase regulatory subunit 4-like	0	1	0	1	6	P:pollen germination; P:pollen development; C:CUL4 RING ubiquitin ligase complex; P:protein amino acid phosphorylation; F:ATP binding; F:protein serine/threonine kinase activity	EC:2.7.11.0
augustus_masked-A01-processed-gene-38.9-mRNA-1	pyridoxal phosphate phosphatase phospho2	0	1	0	1	3	P:dephosphorylation; F:phosphatase activity; F:pyrophosphatase activity	EC:3.1.3.0
maker-A01-augustus-gene-38.153-mRNA-1	profilin 1	0	1	0	1	12	C:nucleolus; C:phragmoplast; F:actin binding; C:plasmodesma; C:plasma membrane; P:unidimensional cell growth; C:cell wall; C:spindle; C:chloroplast; C:cytosol; C:actin cytoskeleton; P:actin polymerization or depolymerization	-
maker-A01-augustus-gene-38.147-mRNA-1	f-box kelch-repeat protein	0	1	0	1	1	C:chloroplast	-
maker-A01-augustus-gene-38.159-mRNA-1	xaa-pro dipeptidase	0	1	0	1	9	C:nucleolus; F:manganese ion binding; F:protein binding; F:aminopeptidase activity; F:dipeptidase activity; F:protein-arginine N-methyltransferase activity; C:cytosol; C:plastid; P:protein amino acid methylation	EC:3.4.11.0; EC:3.4.13.0
augustus_masked-A01-processed-gene-39.9-mRNA-1	ccch-type zinc finger protein	0	1	0	1	6	P:response to oxidative stress; F:zinc ion binding; F:nucleic acid binding; P:regulation of transcription, DNA-dependent; F:transcription factor activity; C:plasma membrane	-
snap_masked-A01-processed-gene-39.58-mRNA-1	had subfamily iiib acid phosphatase	0	1	0	1	3	C:vacuolar membrane; C:cytosol; F:acid phosphatase activity	EC:3.1.3.2
maker-A01-augustus-gene-39.65-mRNA-1	phosphofructokinase family protein	0	1	0	1	7	C:plasma membrane; P:phosphorylation; F:6-phosphofructokinase activity; C:6-phosphofructokinase complex; F:diphosphate-fructose-6-phosphate 1-phosphotransferase activity; F:ATP binding; P:glycolysis	EC:2.7.1.11; EC:2.7.1.90
augustus_masked-A01-processed-gene-39.6-mRNA-1	uncharacterized protein	0	1	0	1	1	C:plant-type cell wall	-
augustus_masked-A01-processed-gene-39.1-mRNA-1	uncharacterized protein	0	1	0	1	1	C:plant-type cell wall	-
augustus_masked-A01-processed-gene-39.0-mRNA-1	multidrug resistance	0	1	0	1	5	P:drug transmembrane transport; C:membrane; F:antiporter activity; F:drug transmembrane transporter activity; P:negative regulation of defense response	-
genemark-A01-processed-gene-39.17-mRNA-1	nac domain ipr003441	0	1	0	1	5	F:transcription factor activity; F:DNA binding; C:cytoplasmic membrane-bounded vesicle; P:multicellular organismal development; P:regulation of transcription, DNA-dependent	-
maker-A01-augustus-gene-39.61-mRNA-1	gamma-glutamyl transpeptidase 4	0	1	0	1	5	C:vacuole; P:xenobiotic metabolic process; F:gamma-glutamyltransferase activity; F:glutathione gamma-glutamylcysteinyltransferase activity; P:glutathione catabolic process	EC:2.3.2.2; EC:2.3.2.15
genemark-A01-processed-gene-39.24-mRNA-1	vacuolar protein sorting-associated protein 32-2	0	1	0	1	5	C:plasma membrane; F:protein binding; P:vesicle-mediated transport; C:ESCRT III complex; P:protein transport	-
augustus_masked-A01-processed-gene-39.4-mRNA-1	derlin-1	0	1	0	1	11	P:root hair cell tip growth; C:cytosol; P:response to red light; P:response to cytokinin stimulus; P:proteolysis; F:protein binding; F:structural constituent of cytoskeleton; P:response to far red light; P:response to high light intensity; C:membrane; C:nucleus	-
genemark-A01-processed-gene-39.25-mRNA-1	ap2 b3 domain-containing protein	0	1	0	1	5	F:transcription factor activity; P:dephosphorylation; F:DNA binding; F:phosphatase activity; P:regulation of transcription, DNA-dependent	EC:3.1.3.0
genemark-A01-processed-gene-40.21-mRNA-1	concanavalin a-like lectin kinase-like protein	0	1	0	1	4	F:sugar binding; P:protein amino acid phosphorylation; F:ATP binding; F:protein serine/threonine kinase activity	EC:2.7.11.0
maker-A01-augustus-gene-40.85-mRNA-1	indole-3-acetic acid inducible 27	0	1	0	1	9	P:regulation of translation; P:regulation of transcription, DNA-dependent; F:DNA binding; P:response to auxin stimulus; F:protein serine/threonine phosphatase activity; F:protein binding; F:transcription factor activity; C:chloroplast;	-
genemark-A01-processed-gene-40.56-mRNA-1	aim1 protein	0	1	0	1	16	C:cell wall; F:microtubule binding; F:mRNA binding; P:seed germination; C:peroxisome; C:plasmodesma; F:3-hydroxybutyryl-CoA epimerase activity; P:jasmonic acid biosynthetic process; P:flower development; F:3-hydroxyacyl-CoA dehydrogenase activity; P:fatty acid beta-oxidation; F:nucleotide binding; F:coenzyme binding; C:chloroplast; F:enoyl-CoA hydratase activity; F:3-hydroxyacyl-CoA dehydratase a…	EC:5.1.2.3; EC:1.1.1.35; EC:4.2.1.17
augustus_masked-A01-processed-gene-40.5-mRNA-1	tesmin tso1-like cxc domain-containing protein	0	1	0	1	2	F:transcription factor activity; P:regulation of transcription, DNA-dependent	-
maker-A01-augustus-gene-40.77-mRNA-1	rna-binding-related protein	0	1	0	1	1	F:binding	-
genemark-A01-processed-gene-40.52-mRNA-1	transcription factor bhlh68	0	1	0	1	1	P:regulation of transcription, DNA-dependent	-
maker-A01-augustus-gene-40.80-mRNA-1	cyclin-dependent kinase f-1	0	1	0	1	8	F:cyclin-dependent protein kinase activating kinase activity; C:cytosol; F:protein serine/threonine kinase activity; F:ATP binding; F:protein binding; P:regulation of cyclin-dependent protein kinase activity; P:maintenance of root meristem identity; C:nucleus	EC:2.7.11.0
maker-A01-augustus-gene-40.84-mRNA-1	26s proteasome subunit 4	0	1	0	1	21	P:response to misfolded protein; P:meristem growth; P:proteasomal ubiquitin-dependent protein catabolic process; F:microtubule-severing ATPase activity; P:maintenance of root meristem identity; ; P:root cap development; P:proteasome core complex assembly; C:cytosol; P:leaf morphogenesis; P:meristem structural organization; P:female gamete generation; P:male gamete generation; C:proteasome regulat…	EC:3.6.4.3
maker-A01-snap-gene-40.94-mRNA-1	elongation factor ts family protein	0	1	0	1	6	C:chloroplast envelope; F:translation elongation factor activity; P:response to cadmium ion; P:embryonic development ending in seed dormancy; C:chloroplast stroma; P:translational elongation	-
maker-A01-snap-gene-40.96-mRNA-1	aspartyl-trna synthetase	0	1	0	1	7	F:nucleic acid binding; P:response to cadmium ion; C:plasmodesma; P:aspartyl-tRNA aminoacylation; F:ATP binding; C:cytosol; F:aspartate-tRNA ligase activity	EC:6.1.1.12
maker-A01-augustus-gene-40.82-mRNA-1	rac gtp binding protein arac7	0	1	0	1	6	F:GTP binding; C:intracellular; C:plasma membrane; F:sphingomyelin phosphodiesterase activity; P:small GTPase mediated signal transduction; P:protein transport	EC:3.1.4.12
maker-A01-augustus-gene-40.86-mRNA-1	protein	0	1	0	1	1	P:pollen-pistil interaction	-
augustus_masked-A01-processed-gene-41.2-mRNA-1	e3 ubiquitin-protein ligase atl42	0	1	0	1	3	F:ubiquitin-protein ligase activity; P:protein ubiquitination; F:zinc ion binding	EC:6.3.2.19
maker-A01-augustus-gene-41.111-mRNA-1	tetraspanin family protein	0	1	0	1	1	C:vacuolar membrane	-
maker-A01-augustus-gene-41.99-mRNA-1	afp-like protein 2	0	1	0	1	4	P:jasmonic acid mediated signaling pathway; F:protein binding; P:negative regulation of transcription, DNA-dependent; C:nucleus	-
maker-A01-augustus-gene-41.114-mRNA-1	photosystem i reaction center subunit iv a	0	1	0	1	5	C:plastoglobule; C:chloroplast envelope; C:photosystem I reaction center; P:photosynthesis; C:chloroplast thylakoid membrane	-
augustus_masked-A01-processed-gene-41.19-mRNA-1	bark storage protein a-like	0	1	0	1	2	P:nucleoside metabolic process; F:catalytic activity	-
maker-A01-augustus-gene-41.101-mRNA-1	protein	0	1	0	1	3	F:nucleic acid binding; P:methylation; F:methyltransferase activity	EC:2.1.1.0
maker-A01-augustus-gene-41.97-mRNA-1	xyloglucan endotransglycosylase	0	1	0	1	5	F:hydrolase activity, hydrolyzing O-glycosyl compounds; P:cellular glucan metabolic process; C:apoplast; C:cell wall; F:xyloglucan:xyloglucosyl transferase activity	EC:3.2.1.0; EC:2.4.1.207
maker-A01-augustus-gene-41.94-mRNA-1	dna topoisomerase ii	0	1	0	1	11	P:mitotic recombination; P:sister chromatid segregation; P:DNA-dependent DNA replication; P:resolution of meiotic recombination intermediates; P:decatenation checkpoint; P:DNA topological change; F:DNA topoisomerase (ATP-hydrolyzing) activity; C:DNA topoisomerase complex (ATP-hydrolyzing); C:synaptonemal complex; P:ATP catabolic process; F:ATP binding	EC:5.99.1.3
augustus_masked-A01-processed-gene-41.15-mRNA-1	glutaredoxin- chloroplastic-like	0	1	0	1	7	P:iron-sulfur cluster assembly; F:electron carrier activity; P:cell redox homeostasis; F:glutathione-disulfide reductase activity; F:arsenate reductase (glutaredoxin) activity; C:chloroplast stroma; F:protein disulfide oxidoreductase activity	EC:1.8.1.7; EC:1.20.4.1
maker-A01-augustus-gene-41.96-mRNA-1	protein kinase-like protein	0	1	0	1	5	C:cytoplasm; P:protein amino acid autophosphorylation; F:ATP binding; C:nucleus; F:protein serine/threonine kinase activity	EC:2.7.11.0
maker-A01-snap-gene-41.124-mRNA-1	transcription factor pif1	0	1	0	1	6	P:regulation of post-embryonic development; P:cellular biosynthetic process; F:binding; P:cellular nitrogen compound metabolic process; P:regulation of cellular process; P:response to red or far red light	-
maker-A01-augustus-gene-42.84-mRNA-1	abc transporter family of the mitochondria family	0	1	0	1	45	F:transcription factor activity; P:response to lead ion; P:actin filament-based movement; P:root development; F:enzyme inhibitor activity; C:stromule; C:endoplasmic reticulum; P:positive regulation of catalytic activity; C:chloroplast stroma; P:regulation of multicellular organism growth; P:regulation of meristem development; P:ATP catabolic process; C:chloroplast envelope; C:phragmoplast; P:poll…	-
augustus_masked-A01-processed-gene-42.17-mRNA-1	piriformospora indica-insensitive protein 2	0	1	0	1	10	P:response to light stimulus; F:oxidoreductase activity; P:pollen tube growth; F:protein binding; C:cytoplasmic part; P:signal transduction; P:metabolic process; C:apical plasma membrane; C:anchored to membrane; C:nucleus	-
augustus_masked-A01-processed-gene-42.1-mRNA-1	leucine-rich repeat receptor-like protein kinase pxl2-like	0	1	0	1	8	P:protein amino acid phosphorylation; F:protein serine/threonine kinase activity; C:integral to membrane; P:transmembrane receptor protein tyrosine kinase signaling pathway; F:oxidoreductase activity; C:cytoplasmic membrane-bounded vesicle; F:ATP binding; P:procambium histogenesis	EC:2.7.11.0
maker-A01-augustus-gene-42.86-mRNA-1	two-component response regulator arr	0	1	0	1	11	P:sulfate ion homeostasis; P:cellular response to high light intensity; P:regulation of transcription, DNA-dependent; P:UV protection; P:circadian rhythm; F:DNA photolyase activity; P:photoreactive repair; P:pollen development; F:transcription factor activity; P:cellular response to phosphate starvation; C:nucleus	-
augustus_masked-A01-processed-gene-42.10-mRNA-1	ammonium transporter	0	1	0	1	10	C:integral to membrane; C:plasmodesma; P:protein polymerization; ; P:lateral root formation; P:response to abscisic acid stimulus; ; F:high affinity secondary active ammonium transmembrane transporter activity; C:nucleus; C:plasma membrane	-
augustus_masked-A01-processed-gene-42.13-mRNA-1	tetratricopeptide repeat protein 7a-like	0	1	0	1	3	F:calmodulin binding; C:mitochondrion; C:plasma membrane	-
maker-A01-augustus-gene-42.88-mRNA-1	flavin-containing monooxygenase yucca8-like	0	1	0	1	6	P:auxin biosynthetic process; F:FAD binding; F:NADP or NADPH binding; F:flavin-containing monooxygenase activity; P:brassinosteroid mediated signaling pathway; P:oxidation reduction	EC:1.14.13.8
maker-A01-snap-gene-42.99-mRNA-1	uncharacterized protein	0	1	0	1	3	P:defense response to bacterium; F:binding; P:plant-type hypersensitive response	-
maker-A01-snap-gene-42.108-mRNA-1	indole-3-acetic acid inducible 11	0	1	0	1	6	C:plasmodesma; P:regulation of transcription, DNA-dependent; F:protein dimerization activity; F:transcription factor activity; P:auxin mediated signaling pathway; C:nucleus	-
maker-A01-augustus-gene-42.93-mRNA-1	pfkb-like carbohydrate kinase family protein	0	1	0	1	4	F:ribokinase activity; P:D-ribose metabolic process; P:phosphorylation; C:chloroplast	EC:2.7.1.15
maker-A01-augustus-gene-42.87-mRNA-1	tyrosine decarboxylase	0	1	0	1	6	C:cytoplasm; F:pyridoxal phosphate binding; P:response to wounding; F:tyrosine decarboxylase activity; P:cellular amino acid metabolic process; F:aromatic-L-amino-acid decarboxylase activity	EC:4.1.1.25; EC:4.1.1.28
genemark-A01-processed-gene-42.43-mRNA-1	myosin 2	0	1	0	1	12	F:Rab GTPase binding; P:root hair elongation; C:peroxisome; P:peroxisome localization; C:myosin complex; F:ATP binding; F:GTP-dependent protein binding; F:motor activity; F:actin binding; P:mitochondrion localization; P:Golgi localization; P:actin filament-based movement	-
maker-A01-augustus-gene-42.89-mRNA-1	cysteine-rich receptor-like protein kinase 2	0	1	0	1	6	C:plasmodesma; C:plasma membrane; P:protein amino acid autophosphorylation; P:response to ozone; F:ATP binding; F:protein serine/threonine kinase activity	EC:2.7.11.0
maker-A01-snap-gene-43.121-mRNA-1	nac domain containing protein 74	0	1	0	1	4	F:transcription factor activity; F:DNA binding; P:multicellular organismal development; P:regulation of transcription, DNA-dependent	-
maker-A01-augustus-gene-43.109-mRNA-1	prohibitin-like protein	0	1	0	1	6	C:plasma membrane; P:response to stress; C:cell wall; C:vacuolar membrane; C:mitochondrial respiratory chain complex I; C:chloroplast	-
genemark-A01-processed-gene-43.69-mRNA-1	26s proteasome subunit rpn1b	0	1	0	1	11	P:regulation of protein catabolic process; C:proteasome regulatory particle, base subcomplex; C:plasmodesma; C:plasma membrane; P:ubiquitin-dependent protein catabolic process; P:regulation of cell cycle; F:ubiquitin binding; F:enzyme regulator activity; P:regulation of catalytic activity; C:nucleus; C:cytosol	-
maker-A01-snap-gene-43.112-mRNA-1	protein	0	1	0	1	3	F:DNA binding; C:intracellular membrane-bounded organelle; C:cytoplasmic part	-
maker-A01-augustus-gene-43.104-mRNA-1	nac domain ipr003441	0	1	0	1	6	F:DNA binding; F:transcription factor activity; P:multicellular organismal development; P:positive regulation of transcription, DNA-dependent; ; C:nucleus	-
augustus_masked-A01-processed-gene-43.18-mRNA-1	leucine-rich repeat receptor-like protein kinase	0	1	0	1	9	P:protein amino acid autophosphorylation; F:protein serine/threonine kinase activity; C:integral to membrane; P:regulation of transcription, DNA-dependent; P:transmembrane receptor protein tyrosine kinase signaling pathway; F:ATP binding; ; F:transcription factor activity; P:positive regulation of seed germination	EC:2.7.11.0
maker-A01-augustus-gene-43.106-mRNA-1	dnaj heat shock protein	0	1	0	1	4	P:protein folding; F:unfolded protein binding; P:response to stress; F:heat shock protein binding	-
augustus_masked-A01-processed-gene-43.13-mRNA-1	ap2 erf domain-containing transcription factor	0	1	0	1	7	P:response to cold; F:DNA binding; P:response to chitin; F:transcription factor activity; P:positive regulation of transcription, DNA-dependent; C:nucleus; P:ethylene mediated signaling pathway	-
augustus_masked-A01-processed-gene-43.11-mRNA-1	12s cruciferin seed storage protein	0	1	0	1	6	F:nutrient reservoir activity; C:protein body; P:seed maturation; P:embryonic development ending in seed dormancy; P:cellular response to abscisic acid stimulus; P:seed germination	-
maker-A01-snap-gene-43.116-mRNA-1	protein kinase adk1-like protein	0	1	0	1	11	P:protein amino acid autophosphorylation; C:cortical microtubule; F:protein serine/threonine kinase activity; P:root development; P:auxin metabolic process; F:protein serine/threonine/tyrosine kinase activity; C:plasmodesma; P:response to brassinosteroid stimulus; F:ATP binding; P:unidimensional cell growth; C:nucleus	EC:2.7.11.0; EC:2.7.112.1
augustus_masked-A01-processed-gene-43.3-mRNA-1	protein phosphatase 2c	0	1	0	1	2	P:metabolic process; F:protein serine/threonine phosphatase activity	-
maker-A01-augustus-gene-43.110-mRNA-1	tyrosine transaminase family protein	0	1	0	1	10	P:indoleacetic acid biosynthetic process; P:1-aminocyclopropane-1-carboxylate biosynthetic process; F:transaminase activity; P:adventitious root development; F:S-alkylthiohydroximate lyase activity; P:regulation of cell growth by extracellular stimulus; F:1-aminocyclopropane-1-carboxylate synthase activity; P:glucosinolate biosynthetic process; F:pyridoxal phosphate binding; C:membrane	EC:2.6.1.0; EC:4.4.1.14
augustus_masked-A01-processed-gene-43.23-mRNA-1	cytochrome p450	0	1	0	1	11	C:membrane; P:response to other organism; F:heme binding; F:electron carrier activity; P:cyanogenic glycoside biosynthetic process; C:cell part; F:oxygen binding; F:oxidoreductase activity, acting on paired donors, with incorporation or reduction of molecular oxygen, NADH or NADPH as one donor, and incorporation of one atom of oxygen; P:glucosinolate biosynthetic process; P:oxidation reduction; P…	EC:1.14.13.0
augustus_masked-A01-processed-gene-44.21-mRNA-1	peroxidase 65	0	1	0	1	5	F:heme binding; F:peroxidase activity; P:oxidation reduction; P:response to oxidative stress; F:xylan 1,4-beta-xylosidase activity	EC:1.11.1.7; EC:3.2.1.37
maker-A01-augustus-gene-44.120-mRNA-1	nuclear rna binding	0	1	0	1	4	C:cytosol; C:peroxisome; C:nucleus; C:plasma membrane	-
augustus_masked-A01-processed-gene-44.22-mRNA-1	ethylene responsive element binding factor 2	0	1	0	1	6	P:induced systemic resistance, jasmonic acid mediated signaling pathway; C:nuclear pore; F:DNA binding; P:response to chitin; F:transcription factor activity; P:positive regulation of transcription, DNA-dependent	-
maker-A01-augustus-gene-44.107-mRNA-1	calcineurin b-like protein 1	0	1	0	1	14	P:hypotonic salinity response; P:stomatal movement; P:response to water deprivation; F:kinase binding; F:calcium ion binding; P:potassium ion import; P:response to cold; C:protein serine/threonine phosphatase complex; P:detection of calcium ion; P:abscisic acid mediated signaling pathway; P:cellular potassium ion homeostasis; C:cytoplasm; P:calcium-mediated signaling; C:plasma membrane	-
maker-A01-augustus-gene-44.112-mRNA-1	polyketide cyclase dehydrase and lipid transport protein	0	1	0	1	1	C:mitochondrion	-
maker-A01-augustus-gene-44.110-mRNA-1	protein dom3z-like protein	0	1	0	1	5	F:kinase activity; C:protein kinase CK2 complex; C:cytosol; P:phosphorylation; F:protein kinase regulator activity	-
maker-A01-augustus-gene-44.119-mRNA-1	protein	0	1	0	1	6	P:transmembrane transport; C:integral to membrane; P:phosphate ion homeostasis; C:vacuolar membrane; P:carbohydrate transport; F:sugar:hydrogen symporter activity	-
maker-A01-snap-gene-44.141-mRNA-1	protein	0	1	0	1	4	P:vesicle-mediated transport; P:intracellular protein transport; F:binding; C:membrane coat	-
maker-A01-snap-gene-44.139-mRNA-1	gata transcription factor 26	0	1	0	1	4	F:transcription factor activity; F:sequence-specific DNA binding; F:zinc ion binding; P:regulation of transcription, DNA-dependent	-
maker-A01-augustus-gene-44.117-mRNA-1	ras-related small gtp-binding protein	0	1	0	1	15	C:cytosol; P:two-component signal transduction system (phosphorelay); P:small GTPase mediated signal transduction; C:plasmodesma; P:regulation of transcription, DNA-dependent; F:DNA binding; C:cytoplasmic membrane-bounded vesicle; P:pollen tube growth; P:pollen development; C:vacuole; F:hydrolase activity; P:protein transport; C:Golgi apparatus; F:GTP binding; C:plasma membrane	-
maker-A01-augustus-gene-44.116-mRNA-1	ubiquitin carboxyl-terminal hydrolase isozyme l3	0	1	0	1	3	C:cytosol; P:ubiquitin-dependent protein catabolic process; F:ubiquitin thiolesterase activity	EC:3.1.2.15
maker-A01-snap-gene-44.126-mRNA-1	trna rrna methyltransferase family protein	0	1	0	1	4	F:RNA binding; F:RNA methyltransferase activity; P:RNA processing; P:RNA methylation	-
augustus_masked-A01-processed-gene-45.1-mRNA-1	palmate-like pentafoliata 1 transcription factor	0	1	0	1	5	F:transcription factor activity; F:nucleic acid binding; C:intracellular; F:zinc ion binding; P:regulation of transcription, DNA-dependent	-
maker-A01-augustus-gene-45.85-mRNA-1	snare associated golgi protein	0	1	0	1	2	C:membrane; C:cytoplasmic membrane-bounded vesicle	-
maker-A01-augustus-gene-45.88-mRNA-1	acetylornithine deacetylase	0	1	0	1	4	C:cytosol; F:acetylornithine deacetylase activity; F:metallopeptidase activity; P:proteolysis	EC:3.5.1.16
maker-A01-augustus-gene-45.82-mRNA-1	syntaxin	0	1	0	1	11	P:vesicle-mediated transport; P:stomatal movement; P:amyloplast organization; C:plant-type vacuole membrane; F:SNAP receptor activity; C:late endosome; P:cellular membrane fusion; P:negative gravitropism; C:trans-Golgi network transport vesicle; P:vacuole organization; P:intracellular protein transport	-
genemark-A01-processed-gene-45.46-mRNA-1	#NAME?	0	1	0	1	3	F:alpha,alpha-trehalose-phosphate synthase (UDP-forming) activity; F:trehalose-phosphatase activity; P:trehalose biosynthetic process	EC:2.4.1.15; EC:3.1.3.12
maker-A01-augustus-gene-45.90-mRNA-1	uncharacterized protein	0	1	0	1	1	F:zinc ion binding	-
augustus_masked-A01-processed-gene-45.0-mRNA-1	at-hook dna-binding protein	0	1	0	1	5	P:carpel development; F:AT DNA binding; P:anther development; P:negative regulation of transcription, DNA-dependent; C:nucleoplasm	-
maker-A01-snap-gene-45.93-mRNA-1	heat shock transcription factor 1	0	1	0	1	6	F:transcription factor activity; F:sequence-specific DNA binding; F:protein binding; C:nucleus; P:response to heat; P:regulation of transcription, DNA-dependent	-
maker-A01-snap-gene-45.101-mRNA-1	protein kanadi 3	0	1	0	1	5	F:transcription factor activity; F:DNA binding; P:polarity specification of adaxial/abaxial axis; P:ovule development; P:regulation of transcription, DNA-dependent	-
maker-A01-augustus-gene-45.87-mRNA-1	uncharacterized protein	0	1	0	1	2	C:plastid; C:membrane	-
maker-A01-augustus-gene-45.84-mRNA-1	transcription factor myb39	0	1	0	1	4	F:transcription factor activity; F:DNA binding; P:response to abscisic acid stimulus; P:regulation of transcription, DNA-dependent	-
maker-A01-augustus-gene-45.92-mRNA-1	rna recognition motif-containing protein	0	1	0	1	5	C:cytosol; F:nucleic acid binding; F:oxidoreductase activity; F:nucleotide binding; P:oxidation reduction	-
genemark-A01-processed-gene-45.51-mRNA-1	cysteine histidine-rich c1 domain-containing protein	0	1	0	1	6	; C:intracellular; C:plasmodesma; F:protein-disulfide reductase activity; F:zinc ion binding; P:oxidation reduction	EC:1.8.1.8
augustus_masked-A01-processed-gene-46.15-mRNA-1	abscisic acid receptor pyr1	0	1	0	1	5	F:receptor activity; ; F:protein homodimerization activity; P:abscisic acid mediated signaling pathway; F:abscisic acid binding	-
genemark-A01-processed-gene-46.31-mRNA-1	adp-ribosylation factor gtpase-activating protein agd8	0	1	0	1	10	C:cytosol; F:ARF GTPase activator activity; P:ubiquitin-dependent protein catabolic process; F:ubiquitin thiolesterase activity; P:regulation of ARF GTPase activity; F:zinc ion binding; F:DNA binding; P:response to abscisic acid stimulus; P:multicellular organismal development; C:nucleus	EC:3.1.2.15
snap_masked-A01-processed-gene-46.71-mRNA-1	tpr domain protein	0	1	0	1	1	F:binding	-
genemark-A01-processed-gene-46.30-mRNA-1	protein	0	1	0	1	1	F:nucleotide binding	-
maker-A01-augustus-gene-46.89-mRNA-1	type i inositol- -trisphosphate 5-phosphatase 2	0	1	0	1	6	P:phosphoinositide phosphorylation; F:inositol-polyphosphate 5-phosphatase activity; P:response to abscisic acid stimulus; P:inositol phosphate dephosphorylation; P:inositol trisphosphate metabolic process; P:seed germination	EC:3.1.3.56
maker-A01-augustus-gene-46.84-mRNA-1	at hook motif dna-binding family protein	0	1	0	1	4	F:DNA binding; C:nucleus; C:cytosol; P:regulation of transcription, DNA-dependent	-
augustus_masked-A01-processed-gene-46.11-mRNA-1	basic helix-loop-helix family protein	0	1	0	1	8	P:defense response; P:response to jasmonic acid stimulus; F:bHLH transcription factor binding; P:anthocyanin biosynthetic process; F:DNA binding; F:transcription factor activity; P:positive regulation of transcription, DNA-dependent; C:nucleus	-
augustus_masked-A01-processed-gene-46.9-mRNA-1	nac domain ipr003441	0	1	0	1	4	F:transcription factor activity; F:DNA binding; P:multicellular organismal development; P:regulation of transcription, DNA-dependent	-
genemark-A01-processed-gene-46.62-mRNA-1	protein kinase-like protein	0	1	0	1	16	P:protein amino acid phosphorylation; C:internal side of plasma membrane; F:protein serine/threonine kinase activity; P:cellular cell wall organization; P:carbohydrate metabolic process; F:receptor activity; F:protein tyrosine kinase activity; F:ATP binding; P:response to abscisic acid stimulus; ; P:positive regulation of intracellular protein kinase cascade; P:suspensor development; F:polygalact…	EC:2.7.11.0; EC:2.7.10.0; EC:3.2.1.15
augustus_masked-A01-processed-gene-46.0-mRNA-1	e3 ubiquitin-protein ligase os04g0590900-like	0	1	0	1	5	C:endoplasmic reticulum membrane; P:GPI anchor biosynthetic process; F:transferase activity, transferring acyl groups; C:integral to membrane; F:zinc ion binding	-
snap_masked-A01-processed-gene-46.69-mRNA-1	zinc finger family protein	0	1	0	1	1	F:zinc ion binding	-
maker-A01-augustus-gene-47.96-mRNA-1	protein	0	1	0	1	4	F:purine transmembrane transporter activity; C:integral to membrane; P:response to nematode; P:purine transport	-
maker-A01-augustus-gene-47.109-mRNA-1	outward rectifying potassium channel	0	1	0	1	3	C:plant-type vacuole membrane; P:potassium ion transport; F:outward rectifier potassium channel activity	-
maker-A01-augustus-gene-47.114-mRNA-1	wrky dna-binding protein 28	0	1	0	1	8	P:defense response to bacterium; P:regulation of transcription, DNA-dependent; P:cellular response to hydrogen peroxide; F:sequence-specific DNA binding; P:response to abscisic acid stimulus; F:transcription factor activity; P:defense response to fungus; C:nucleus	-
maker-A01-snap-gene-47.124-mRNA-1	protein mei2-like 3	0	1	0	1	4	P:positive regulation of growth; F:nucleic acid binding; P:positive regulation of meiosis; C:nucleus	-
snap_masked-A01-processed-gene-47.91-mRNA-1	protein	0	1	0	1	1	F:nucleic acid binding	-
genemark-A01-processed-gene-47.24-mRNA-1	phytochrome e	0	1	0	1	13	P:red, far-red light phototransduction; P:two-component signal transduction system (phosphorelay); P:protein-tetrapyrrole linkage; P:peptidyl-histidine phosphorylation; P:regulation of transcription, DNA-dependent; P:protein-chromophore linkage; P:detection of visible light; P:signal transmission via phosphorylation event; F:ATP binding; F:G-protein coupled photoreceptor activity; F:protein homod…	-
maker-A01-augustus-gene-47.95-mRNA-1	sequence-specific dna binding transcription factor	0	1	0	1	3	F:transcription factor activity; C:nucleus; P:regulation of transcription, DNA-dependent	-
augustus_masked-A01-processed-gene-47.14-mRNA-1	protein	0	1	0	1	6	C:vacuolar membrane; C:plant-type cell wall; C:Golgi apparatus; P:methylation; C:plasma membrane; F:methyltransferase activity	EC:2.1.1.0
maker-A01-augustus-gene-47.97-mRNA-1	receptor serine threonine kinase	0	1	0	1	7	P:defense response; P:protein amino acid phosphorylation; P:glycerol metabolic process; C:plasmodesma; F:glycerophosphodiester phosphodiesterase activity; F:ATP binding; F:transmembrane receptor protein serine/threonine kinase activity	EC:3.1.4.46
maker-A01-augustus-gene-47.115-mRNA-1	udp-n-acetylglucosamine transferase subunit alg14 homolog	0	1	0	1	3	C:membrane; C:cytoplasmic membrane-bounded vesicle; F:transferase activity	-
maker-A01-augustus-gene-47.111-mRNA-1	eukaryotic translation initiation factor 4e	0	1	0	1	7	C:cytoplasm; C:nucleolus; P:translational initiation; F:protein binding; F:RNA cap binding; F:translation initiation factor activity; P:response to virus	-
maker-A01-augustus-gene-47.100-mRNA-1	two-component response regulator-like aprr2	0	1	0	1	7	F:two-component response regulator activity; P:two-component signal transduction system (phosphorelay); P:response to hormone stimulus; P:circadian rhythm; F:protein binding; F:transcription factor activity; C:nucleus	-
snap_masked-A01-processed-gene-47.94-mRNA-1	lrr receptor-like kinase	0	1	0	1	13	P:protein amino acid phosphorylation; C:plasmodesma; P:cell morphogenesis; P:shoot system development; P:transmembrane receptor protein tyrosine kinase signaling pathway; P:circadian rhythm; P:ovule development; F:ATP binding; P:root meristem specification; P:positive regulation of trichoblast fate specification; C:plasma membrane; F:receptor signaling protein serine/threonine kinase activity; P:…	-
augustus_masked-A01-processed-gene-48.12-mRNA-1	9-cis-epoxycarotenoid dioxygenase	0	1	0	1	6	P:seed dormancy; P:response to water deprivation; C:chloroplast thylakoid membrane; C:chloroplast stroma; P:abscisic acid biosynthetic process; F:9-cis-epoxycarotenoid dioxygenase activity	EC:1.13.11.51
augustus_masked-A01-processed-gene-48.3-mRNA-1	f-box family protein	0	1	0	1	1	P:heat acclimation	-
maker-A01-snap-gene-48.100-mRNA-1	kh domain-containing protein	0	1	0	1	5	P:photosystem II repair; F:serine-type endopeptidase activity; C:chloroplast thylakoid lumen; F:nucleic acid binding; P:proteolysis	EC:3.4.21.0
maker-A01-augustus-gene-48.85-mRNA-1	potassium channel kat1	0	1	0	1	22	C:vacuolar membrane; P:response to wounding; P:fatty acid beta-oxidation; F:protein binding; F:acetyl-CoA C-acyltransferase activity; P:stomatal movement; C:integral to membrane; C:chloroplast; C:peroxisome; C:nucleolus; C:cytosol; F:cyclic nucleotide binding; P:response to high light intensity; P:jasmonic acid biosynthetic process; F:inward rectifier potassium channel activity; P:glyoxysome orga…	EC:2.3.1.16
genemark-A01-processed-gene-48.46-mRNA-1	protein	0	1	0	1	6	P:cellular macromolecule metabolic process; C:cell part; P:primary metabolic process; P:regulation of cellular process; P:response to stress; F:binding	-
augustus_masked-A01-processed-gene-48.5-mRNA-1	tcp2	0	1	0	1	4	P:leaf morphogenesis; P:cell differentiation; P:positive regulation of development, heterochronic; P:regulation of transcription, DNA-dependent	-
genemark-A01-processed-gene-48.49-mRNA-1	uncharacterized protein	0	1	0	1	3	C:endoplasmic reticulum; C:plant-type vacuole membrane; C:chloroplast	-
maker-A01-augustus-gene-48.83-mRNA-1	glycosyl hydrolase family 17 protein	0	1	0	1	4	P:carbohydrate metabolic process; C:cytoplasmic membrane-bounded vesicle; F:glucan endo-1,3-beta-D-glucosidase activity; F:cation binding	EC:3.2.1.39
augustus_masked-A01-processed-gene-48.20-mRNA-1	small nuclear ribonucleoprotein-associated protein b	0	1	0	1	2	F:nucleic acid binding; C:ribonucleoprotein complex	-
augustus_masked-A01-processed-gene-48.14-mRNA-1	glycolate oxidase	0	1	0	1	15	; C:cytosolic ribosome; C:vacuole; F:glycolate oxidase activity; ; ; C:peroxisome; C:plasmodesma; P:oxidative photosynthetic carbon pathway; F:FMN binding; C:chloroplast stroma; C:membrane; C:nucleus; C:apoplast; P:oxidation reduction	-
genemark-A01-processed-gene-48.52-mRNA-1	protein	0	1	0	1	7	P:cellular macromolecule metabolic process; P:cellular response to stimulus; C:cell part; P:primary metabolic process; P:regulation of cellular process; P:response to stress; F:binding	-
augustus_masked-A01-processed-gene-49.1-mRNA-1	protein clavata3 esr-related 2	0	1	0	1	4	C:apoplast; P:signal transduction; P:cell-cell signaling involved in cell fate specification; F:receptor serine/threonine kinase binding	-
augustus_masked-A01-processed-gene-49.14-mRNA-1	negative regulator of systemic acquired resistance	0	1	0	1	6	F:DNA regulatory region binding; P:negative regulation of systemic acquired resistance; P:somatic cell DNA recombination; P:histone modification; P:negative regulation of transcription, DNA-dependent; C:nucleus	-
augustus_masked-A01-processed-gene-49.3-mRNA-1	protein	0	1	0	1	6	F:RNA helicase activity; F:ATP-dependent helicase activity; F:nucleic acid binding; C:plasmodesma; F:ATP binding; C:cytosol	-
maker-A01-snap-gene-49.97-mRNA-1	aaa-type atpase family protein	0	1	0	1	2	C:plasma membrane; F:catalytic activity	-
snap_masked-A01-processed-gene-49.66-mRNA-1	aaa-type atpase family protein	0	1	0	1	4	F:binding; C:plasma membrane; F:transferase activity; C:intracellular part	-
maker-A01-snap-gene-49.96-mRNA-1	aaa-type atpase family protein	0	1	0	1	7	F:DNA-directed DNA polymerase activity; P:DNA replication; F:DNA binding; C:plasma membrane; C:DNA polymerase III complex; F:ATP binding; F:nucleoside-triphosphatase activity	EC:2.7.7.7; EC:3.6.1.15
augustus_masked-A01-processed-gene-49.5-mRNA-1	ap2 erf domain-containing transcription factor	0	1	0	1	6	P:regulation of transcription, DNA-dependent; F:DNA binding; P:response to chitin; F:transcription factor activity; C:nucleus; P:ethylene mediated signaling pathway	-
maker-A01-snap-gene-49.103-mRNA-1	protein	0	1	0	1	3	P:lipid metabolic process; F:hydrolase activity, acting on ester bonds; C:membrane	-
maker-A01-augustus-gene-49.93-mRNA-1	magnesium-chelatase subunit chli	0	1	0	1	9	C:cell wall; F:magnesium chelatase activity; P:chlorophyll biosynthetic process; P:ATP catabolic process; C:magnesium chelatase complex; F:ATP binding; F:ATPase activity; C:chloroplast stroma; P:photosynthesis	EC:6.6.1.1; EC:3.6.1.3
maker-A01-augustus-gene-49.86-mRNA-1	gtp-binding protein ras-like protein	0	1	0	1	7	F:GTP binding; P:response to cadmium ion; C:plasma membrane; F:hydrolase activity; C:cytosol; P:small GTPase mediated signal transduction; P:protein transport	-
maker-A01-augustus-gene-49.87-mRNA-1	adenylosuccinate lyase	0	1	0	1	4	P:IMP biosynthetic process; F:N6-(1,2-dicarboxyethyl)AMP AMP-lyase (fumarate-forming) activity; C:chloroplast stroma; F:(S)-2-(5-amino-1-(5-phospho-D-ribosyl)imidazole-4-carboxamido)succinate AMP-lyase (fumarate-forming) activity	EC:4.3.2.2
maker-A01-snap-gene-49.108-mRNA-1	d-tyrosyl-trna deacylase	0	1	0	1	3	F:hydrolase activity, acting on ester bonds; P:D-amino acid catabolic process; C:cytoplasm	-
augustus_masked-A01-processed-gene-50.13-mRNA-1	bet v i allergen family protein	0	1	0	1	1	F:protein binding	-
maker-A01-augustus-gene-50.93-mRNA-1	uncharacterized protein	0	1	0	1	1	C:plastid	-
maker-A01-augustus-gene-50.101-mRNA-1	leucine-rich repeat receptor-like protein kinase	0	1	0	1	6	P:protein amino acid phosphorylation; F:protein serine/threonine kinase activity; C:integral to membrane; P:transmembrane receptor protein tyrosine kinase signaling pathway; F:ATP binding; P:root hair cell differentiation	EC:2.7.11.0
maker-A01-snap-gene-50.110-mRNA-1	dog1 alpha splice variant	0	1	0	1	3	P:sugar mediated signaling pathway; ; P:abscisic acid mediated signaling pathway	-
maker-A01-augustus-gene-50.95-mRNA-1	pollen ole e 1 allergen and extensin family protein	0	1	0	1	5	P:protein amino acid dephosphorylation; P:inactivation of MAPK activity; C:extracellular space; F:protein tyrosine/serine/threonine phosphatase activity; F:MAP kinase phosphatase activity	-
augustus_masked-A01-processed-gene-50.20-mRNA-1	phospholipase a1-iigamma-like	0	1	0	1	8	F:phospholipase A1 activity; ; P:negative regulation of seed germination; F:acylglycerol lipase activity; P:lipid storage; F:triglyceride lipase activity; P:diacylglycerol catabolic process; C:mitochondrion	EC:3.1.1.32; EC:3.1.1.23; EC:3.1.1.3
genemark-A01-processed-gene-50.46-mRNA-1	protein scar3	0	1	0	1	6	F:actin monomer binding; C:membrane fraction; C:intracellular organelle; P:positive regulation of actin nucleation; C:SCAR complex;	-
augustus_masked-A01-processed-gene-51.2-mRNA-1	pentatricopeptide repeat-containing protein	0	1	0	1	6	F:binding; P:cotyledon vascular tissue pattern formation; C:cytoplasmic membrane-bounded vesicle; P:phloem or xylem histogenesis; P:leaf vascular tissue pattern formation; P:leaf development	-
snap_masked-A01-processed-gene-51.91-mRNA-1	ovate family protein 5	0	1	0	1	4	C:cortical cytoskeleton; C:nucleolus; P:embryo sac development; P:negative regulation of transcription, DNA-dependent	-
maker-A01-augustus-gene-51.105-mRNA-1	myb family transcription factor	0	1	0	1	5	P:regulation of synergid differentiation; P:regulation of transcription, DNA-dependent; F:DNA binding; F:transcription factor activity; P:pollen tube guidance	-
maker-A01-augustus-gene-51.94-mRNA-1	aaa-type atpase family protein	0	1	0	1	3	C:plasma membrane; F:nucleotidyltransferase activity; F:nucleotide binding	EC:2.7.7.0
augustus_masked-A01-processed-gene-51.22-mRNA-1	60s ribosomal protein l11	0	1	0	1	10	C:nucleolus; C:vacuole; C:Golgi apparatus; F:structural constituent of ribosome; C:plasmodesma; C:cytosolic large ribosomal subunit; C:chloroplast; C:membrane; P:translation; F:rRNA binding	-
maker-A01-augustus-gene-51.98-mRNA-1	shaggy-related protein kinase eta-like	0	1	0	1	12	P:multidimensional cell growth; P:protein amino acid autophosphorylation; F:protein serine/threonine kinase activity; P:positive regulation of protein export from nucleus; P:leaf morphogenesis; P:response to auxin stimulus; F:ATP binding; F:protein binding; F:tau-protein kinase activity; P:detection of brassinosteroid stimulus; P:brassinosteroid mediated signaling pathway; C:plasma membrane	EC:2.7.11.0; EC:2.7.11.26
augustus_masked-A01-processed-gene-51.4-mRNA-1	leucine-rich repeat family protein	0	1	0	1	2	C:plasma membrane; P:signal transduction	-
maker-A01-snap-gene-51.110-mRNA-1	heat stress transcription factor a-4a-like	0	1	0	1	13	P:positive gravitropism; P:fruit morphogenesis; P:regulation of transcription, DNA-dependent; P:vacuolar transport; P:response to heat; C:vacuolar membrane; F:sequence-specific DNA binding; P:response to auxin stimulus; P:response to chitin; F:protein binding; F:transcription factor activity; P:lateral root development; C:nucleus	-
maker-A01-augustus-gene-51.104-mRNA-1	gtp-binding protein	0	1	0	1	12	C:vacuole; F:GTP binding; C:trans-Golgi network membrane; F:DNA binding; C:plasmodesma; C:plasma membrane; C:early endosome membrane; F:hydrolase activity; C:nucleus; C:cytosol; P:small GTPase mediated signal transduction; P:protein transport	-
augustus_masked-A01-processed-gene-51.11-mRNA-1	pentatricopeptide repeat-containing protein	0	1	0	1	1	F:binding	-
maker-A01-snap-gene-51.112-mRNA-1	rho termination factor	0	1	0	1	1	C:cytosol	-
maker-A01-augustus-gene-51.107-mRNA-1	rossmann-fold nad -binding domain-containing protein	0	1	0	1	5	C:vacuole; P:metabolic process; F:catalytic activity; F:nucleotide binding; C:chloroplast stroma	-
augustus_masked-A01-processed-gene-51.17-mRNA-1	tir-nbs-lrr class disease resistance protein	0	1	0	1	2	P:defense response to bacterium; P:response to red light	-
augustus_masked-A01-processed-gene-51.18-mRNA-1	protein kinase	0	1	0	1	5	F:calmodulin-dependent protein kinase activity; F:protein binding; P:protein amino acid phosphorylation; F:ATP binding; P:signal transduction	EC:2.7.11.17
genemark-A01-processed-gene-51.45-mRNA-1	extensin-like protein	0	1	0	1	7	F:kinase activity; C:plasmodesma; C:plant-type cell wall; F:receptor activity; P:phosphorylation; F:structural constituent of cell wall; F:protein binding	-
maker-A01-snap-gene-51.115-mRNA-1	f-box protein	0	1	0	1	1	C:cytosol	-
augustus_masked-A01-processed-gene-52.21-mRNA-1	carotenoid cleavage dioxygenase 4	0	1	0	1	7	C:plastoglobule; C:ribosome; F:structural constituent of ribosome; F:protein binding; F:oxidoreductase activity, acting on single donors with incorporation of molecular oxygen, incorporation of two atoms of oxygen; P:translation; F:rRNA binding	EC:1.13.11.0
maker-A01-augustus-gene-52.104-mRNA-1	protein	0	1	0	1	1	P:regulation of transcription, DNA-dependent	-
maker-A01-snap-gene-52.128-mRNA-1	uncharacterized protein	0	1	0	1	1	C:mitochondrion	-
maker-A01-augustus-gene-52.112-mRNA-1	cyclic phosphodiesterase	0	1	0	1	3	P:tRNA splicing, via endonucleolytic cleavage and ligation; C:cytoplasm; F:cyclic-nucleotide phosphodiesterase activity	-
maker-A01-augustus-gene-52.95-mRNA-1	integrin-linked protein kinase family protein	0	1	0	1	8	C:plasma membrane; P:protein amino acid phosphorylation; F:protein serine/threonine/tyrosine kinase activity; F:ATP binding; P:regulation of signal transduction; C:nucleus; C:cytosol; F:protein serine/threonine kinase activity	EC:2.7.112.1; EC:2.7.11.0
maker-A01-snap-gene-52.119-mRNA-1	chromomethylase 2	0	1	0	1	4	P:DNA methylation; F:DNA binding; C:intracellular organelle; F:methyltransferase activity	EC:2.1.1.0
maker-A01-augustus-gene-52.108-mRNA-1	aquaporin nip1-2	0	1	0	1	14	P:arsenite transport; P:response to hypoxia; C:integral to membrane; F:arsenite transmembrane transporter activity; F:water channel activity; F:lactate transmembrane transporter activity; ; ; F:protein binding; P:water transport; P:regulation of defense response; P:response to arsenic; C:endoplasmic reticulum; C:plasma membrane	-
augustus_masked-A01-processed-gene-52.2-mRNA-1	agamous-like protein 1	0	1	0	1	9	P:carpel development; P:regulation of transcription, DNA-dependent; P:maintenance of floral organ identity; F:DNA binding; F:protein dimerization activity; P:stamen development; F:transcription factor activity; P:leaf development; C:nucleus	-
maker-A01-augustus-gene-52.107-mRNA-1	transducin wd40 domain-containing protein	0	1	0	1	2	F:transferase activity, transferring acyl groups; F:nucleotide binding	-
genemark-A01-processed-gene-52.48-mRNA-1	uncharacterized protein	0	1	0	1	4	P:leaf senescence; P:regulation of gene expression; P:response to gibberellin stimulus; C:nucleus	-
augustus_masked-A01-processed-gene-52.3-mRNA-1	nbs-lrr partial	0	1	0	1	1	C:cytosol	-
augustus_masked-A01-processed-gene-52.15-mRNA-1	ankyrin repeat-containing protein	0	1	0	1	1	C:cytosol	-
maker-A01-augustus-gene-52.97-mRNA-1	4-coumarate ligase	0	1	0	1	3	C:cytoplasmic membrane-bounded vesicle; P:metabolic process; F:4-coumarate-CoA ligase activity	EC:6.2.1.12
maker-A01-augustus-gene-52.111-mRNA-1	xyloglucan:xyloglucosyl transferase	0	1	0	1	6	F:hydrolase activity, hydrolyzing O-glycosyl compounds; F:xyloglucan:xyloglucosyl transferase activity; C:cytoplasmic membrane-bounded vesicle; C:cell wall; P:cellular glucan metabolic process; C:apoplast	EC:3.2.1.0; EC:2.4.1.207
maker-A01-snap-gene-52.131-mRNA-1	vacuolar protein sorting-associated protein 25	0	1	0	1	3	C:ESCRT II complex; P:vesicle-mediated transport; F:protein binding	-
maker-A01-augustus-gene-52.103-mRNA-1	methyltransferase pmt20	0	1	0	1	5	F:kinase activity; C:Golgi apparatus; P:phosphorylation; P:methylation; F:methyltransferase activity	EC:2.1.1.0
maker-A01-augustus-gene-52.99-mRNA-1	enhanced disease resistance 2 protein	0	1	0	1	4	F:kinase activity; F:phospholipid binding; P:phosphorylation; C:plasma membrane	-
genemark-A01-processed-gene-52.38-mRNA-1	gdsl esterase lipase	0	1	0	1	2	P:lipid metabolic process; F:carboxylesterase activity	EC:3.1.1.1
genemark-A01-processed-gene-53.54-mRNA-1	putatative protein	0	1	0	1	2	F:zinc ion binding; F:nucleic acid binding	-
maker-A01-augustus-gene-53.102-mRNA-1	general transcription factor iie subunit	0	1	0	1	2	P:transcription initiation from RNA polymerase II promoter; C:transcription factor TFIIE complex	-
maker-A01-augustus-gene-53.88-mRNA-1	abscisic acid 8 -hydroxylase	0	1	0	1	13	P:electron transport chain; F:(+)-abscisic acid 8'-hydroxylase activity; P:response to water deprivation; P:abscisic acid catabolic process; P:secretion by cell; F:electron carrier activity; F:oxygen binding; P:response to deep water; P:response to abscisic acid stimulus; F:heme binding; P:release of seed from dormancy; P:defense response to fungus; P:response to red or far red light	EC:1.14.13.93
maker-A01-augustus-gene-53.87-mRNA-1	rnase l inhibitor-like protein	0	1	0	1	5	F:iron-sulfur cluster binding; P:ATP catabolic process; F:electron carrier activity; F:ATP binding; F:ferric-transporting ATPase activity	EC:3.6.3.30
maker-A01-augustus-gene-53.89-mRNA-1	f-box kelch-repeat protein	0	1	0	1	1	P:response to cold	-
maker-A01-augustus-gene-53.98-mRNA-1	long-chain-alcohol oxidase fao4a-like	0	1	0	1	7	F:FAD binding; F:long-chain-alcohol oxidase activity; C:microsome; F:electron carrier activity; P:oxidation reduction; P:alcohol metabolic process; P:response to cold	EC:1.1.3.20
maker-A01-snap-gene-53.111-mRNA-1	protein	0	1	0	1	1	P:embryonic development ending in seed dormancy	-
maker-A01-augustus-gene-53.90-mRNA-1	ectonucleoside triphosphate diphosphohydrolase	0	1	0	1	3	F:hydrolase activity; C:Golgi apparatus; C:membrane	-
maker-A01-augustus-gene-53.101-mRNA-1	protein	0	1	0	1	2	C:membrane; C:chloroplast envelope	-
maker-A01-snap-gene-53.110-mRNA-1	general transcription factor iie subunit 1-like	0	1	0	1	1	C:transcription factor TFIIE complex	-
maker-A01-augustus-gene-54.99-mRNA-1	protein vps54	0	1	0	1	3	P:retrograde transport, endosome to Golgi; C:chloroplast; C:cytosol	-
maker-A01-snap-gene-54.106-mRNA-1	major facilitator protein	0	1	0	1	8	C:chromatin; P:chromatin assembly or disassembly; F:DNA binding; F:chromatin binding; F:structural constituent of chromatin; C:nucleus; P:response to salt stress; C:mitochondrion	-
genemark-A01-processed-gene-54.43-mRNA-1	tir-nbs-lrr resistance protein	0	1	0	1	7	P:defense response; F:ADP binding; F:zinc ion binding; P:regulation of transcription, DNA-dependent; F:DNA binding; P:signal transduction; C:nucleus	-
maker-A01-augustus-gene-54.104-mRNA-1	protein	0	1	0	1	4	C:nucleolus; F:RNA binding; C:mitochondrion; F:nucleotide binding	-
maker-A01-augustus-gene-54.101-mRNA-1	atp binding	0	1	0	1	1	C:mitochondrion	-
maker-A01-augustus-gene-54.102-mRNA-1	cyclin family protein	0	1	0	1	10	P:response to virus; P:trichome morphogenesis; P:regulation of transcription, DNA-dependent; P:flower development; P:regulation of viral reproduction; P:leaf development; F:protein kinase binding; F:cyclin-dependent protein kinase activity; P:regulation of cyclin-dependent protein kinase activity; C:nucleus	EC:2.7.11.22
augustus_masked-A01-processed-gene-54.6-mRNA-1	udp-glycosyltransferase-like protein	0	1	0	1	2	F:transferase activity, transferring glycosyl groups; P:biosynthetic process	-
maker-A01-augustus-gene-54.97-mRNA-1	heat stress transcription factor a-4a-like	0	1	0	1	2	F:transcription factor activity; F:DNA binding	-
maker-A01-augustus-gene-54.105-mRNA-1	pectinacetylesterase family protein	0	1	0	1	7	C:plant-type cell wall; F:carboxylesterase activity; F:actin binding; C:plasmodesma; P:cytoskeleton organization; C:membrane; C:cytosol	EC:3.1.1.1
maker-A01-augustus-gene-55.87-mRNA-1	bifunctional aspartokinase homoserine dehydrogenase 1	0	1	0	1	9	P:methionine biosynthetic process; P:oxidation reduction; F:homoserine dehydrogenase activity; F:aspartate kinase activity; F:ATP binding; P:phosphorylation; C:chloroplast stroma; F:amino acid binding; F:NADP or NADPH binding	EC:1.1.1.3; EC:2.7.2.4
genemark-A01-processed-gene-55.34-mRNA-1	heat stress transcription factor a-4a-like	0	1	0	1	4	F:transcription factor activity; F:sequence-specific DNA binding; C:nucleus; P:regulation of transcription, DNA-dependent	-
augustus_masked-A01-processed-gene-55.8-mRNA-1	fe transport protein	0	1	0	1	19	F:zinc ion transmembrane transporter activity; F:copper uptake transmembrane transporter activity; P:zinc ion transmembrane transport; F:iron ion transmembrane transporter activity; P:nickel ion transport; P:cellular response to iron ion; C:integral to membrane; P:cellular response to ethylene stimulus; P:manganese ion transport; P:cadmium ion transport; F:manganese ion transmembrane transporter …	-
augustus_masked-A01-processed-gene-55.17-mRNA-1	fe transport protein	0	1	0	1	20	F:zinc ion transmembrane transporter activity; F:copper uptake transmembrane transporter activity; P:zinc ion transmembrane transport; F:iron ion transmembrane transporter activity; P:nickel ion transport; P:cellular response to iron ion; C:integral to membrane; P:cellular response to ethylene stimulus; P:manganese ion transport; P:cadmium ion transport; P:iron ion transmembrane transport; F:mang…	-
augustus_masked-A01-processed-gene-55.10-mRNA-1	fe transport protein	0	1	0	1	19	F:zinc ion transmembrane transporter activity; F:copper uptake transmembrane transporter activity; P:zinc ion transmembrane transport; F:iron ion transmembrane transporter activity; P:nickel ion transport; P:cellular response to iron ion; C:integral to membrane; P:cellular response to ethylene stimulus; P:manganese ion transport; P:cadmium ion transport; F:manganese ion transmembrane transporter …	-
genemark-A01-processed-gene-55.62-mRNA-1	fe transport protein	0	1	0	1	20	F:zinc ion transmembrane transporter activity; F:copper uptake transmembrane transporter activity; P:zinc ion transmembrane transport; F:iron ion transmembrane transporter activity; P:nickel ion transport; P:cellular response to iron ion; C:integral to membrane; P:cellular response to ethylene stimulus; P:manganese ion transport; P:cadmium ion transport; P:iron ion transmembrane transport; F:mang…	-
snap_masked-A01-processed-gene-55.72-mRNA-1	zip transporter	0	1	0	1	24	F:zinc ion transmembrane transporter activity; F:copper uptake transmembrane transporter activity; F:RNA binding; P:zinc ion transmembrane transport; F:iron ion transmembrane transporter activity; P:oxidation reduction; P:nickel ion transport; P:RNA-dependent DNA replication; P:cellular response to iron ion; C:integral to membrane; P:cellular response to ethylene stimulus; P:manganese ion transpo…	EC:2.7.7.49; EC:1.3.1.74
augustus_masked-A01-processed-gene-55.13-mRNA-1	zip transporter	0	1	0	1	15	F:zinc ion transmembrane transporter activity; F:copper uptake transmembrane transporter activity; P:zinc ion transmembrane transport; F:iron ion transmembrane transporter activity; P:nickel ion transport; P:cellular response to iron ion; C:integral to membrane; P:cellular response to ethylene stimulus; P:iron ion transmembrane transport; P:cellular iron ion homeostasis; P:response to bacterium; …	-
augustus_masked-A01-processed-gene-55.6-mRNA-1	ring u-box domain-containing protein	0	1	0	1	1	F:zinc ion binding	-
augustus_masked-A01-processed-gene-55.3-mRNA-1	protein	0	1	0	1	7	P:defense response to bacterium; F:metal ion binding; P:response to gibberellin stimulus; P:defense response to fungus; P:regulation of programmed cell death; F:ubiquitin-protein ligase activity; C:nucleus	EC:6.3.2.19
maker-A01-snap-gene-55.101-mRNA-1	npr1-1 protein	0	1	0	1	6	; ; P:defense response to fungus, incompatible interaction; F:protein binding; C:nucleus; P:defense response to bacterium, incompatible interaction	-
maker-A01-snap-gene-55.104-mRNA-1	glycosyl hydrolase family protein with chitinase insertion domain	0	1	0	1	7	F:endochitinase activity; P:response to jasmonic acid stimulus; P:chitin catabolic process; F:cation binding; C:cell wall; P:response to abscisic acid stimulus; P:response to salt stress	-
maker-A01-augustus-gene-55.91-mRNA-1	myb domain protein 4r1	0	1	0	1	2	F:transcription factor activity; P:regulation of transcription, DNA-dependent	-
maker-A01-snap-gene-55.99-mRNA-1	lag1 and cln8 lipid-sensing domain containing protein	0	1	0	1	1	C:integral to membrane	-
maker-A01-augustus-gene-55.88-mRNA-1	gtp binding protein	0	1	0	1	15	P:positive gravitropism; P:small GTPase mediated signal transduction; P:fruit morphogenesis; P:vacuolar transport; P:response to heat; F:DNA binding; C:vacuolar membrane; P:response to auxin stimulus; C:early endosome; F:protein binding; F:transcription factor activity; P:lateral root development; P:protein transport; F:GTP binding; C:plasma membrane	-
maker-A01-augustus-gene-56.100-mRNA-1	rna binding	0	1	0	1	3	F:RNA binding; C:nucleus; F:nucleotide binding	-
augustus_masked-A01-processed-gene-56.1-mRNA-1	protein far-red impaired response 1-like	0	1	0	1	9	P:response to far red light; F:protein binding; F:oxidoreductase activity, acting on the aldehyde or oxo group of donors, NAD or NADP as acceptor; C:intracellular membrane-bounded organelle; P:positive regulation of biological process; P:regulation of transcription, DNA-dependent; P:red or far-red light signaling pathway; P:response to stress; P:circadian rhythm	EC:1.2.1.0
maker-A01-augustus-gene-56.97-mRNA-1	protein	0	1	0	1	1	C:mitochondrion	-
maker-A01-snap-gene-56.109-mRNA-1	k+ uptake permease 9	0	1	0	1	4	P:pollen development; F:potassium ion transmembrane transporter activity; C:plasma membrane;	-
maker-A01-augustus-gene-56.104-mRNA-1	protein phloem protein 2-like a2	0	1	0	1	4	P:response to insect; F:carbohydrate binding; F:proteoglycan binding; C:plastid	-
augustus_masked-A01-processed-gene-56.7-mRNA-1	pentatricopeptide repeat-containing	0	1	0	1	3	C:mitochondrion; F:binding; C:plastid	-
maker-A01-augustus-gene-56.95-mRNA-1	protein	0	1	0	1	3	F:polygalacturonase activity; P:microsporogenesis; P:pollen exine formation	EC:3.2.1.15
maker-A01-augustus-gene-56.92-mRNA-1	uncharacterized protein	0	1	0	1	1	C:mitochondrion	-
maker-A01-augustus-gene-56.102-mRNA-1	pre-mrna-processing-splicing factor	0	1	0	1	12	P:response to hypoxia; P:sucrose biosynthetic process; C:cytosol; P:starch metabolic process; C:spliceosomal complex; P:seed maturation; F:sucrose synthase activity; C:plant-type cell wall; C:cytoplasmic membrane-bounded vesicle; P:nuclear mRNA splicing, via spliceosome; C:chloroplast; C:membrane	EC:2.4.1.13
maker-A01-augustus-gene-56.91-mRNA-1	gcn5-related n-acetyltransferase family protein	0	1	0	1	2	F:N-acetyltransferase activity; P:metabolic process	-
maker-A01-augustus-gene-56.101-mRNA-1	protein	0	1	0	1	4	C:cytosol; F:phospholipase activity; P:phospholipid catabolic process; F:phosphatidylcholine-sterol O-acyltransferase activity	EC:2.3.1.43
maker-A01-augustus-gene-57.89-mRNA-1	receptor protein kinase clavata1	0	1	0	1	17	F:beta-amylase activity; P:regulation of meristem structural organization; P:microsporocyte differentiation; P:starch catabolic process; P:regulation of meristem growth; F:oxidoreductase activity; C:integral to membrane; P:transmembrane receptor protein tyrosine kinase signaling pathway; P:protein amino acid phosphorylation; F:protein serine/threonine kinase activity; C:chloroplast stroma; P:malt…	EC:3.2.1.2; EC:2.7.11.0
genemark-A01-processed-gene-57.19-mRNA-1	uncharacterized protein	0	1	0	1	1	C:vacuole	-
maker-A01-augustus-gene-57.81-mRNA-1	lrr receptor-like serine threonine-protein kinase gso1-like	0	1	0	1	10	P:protein amino acid phosphorylation; F:protein serine/threonine kinase activity; C:integral to membrane; P:embryo sac development; P:epidermis development; P:transmembrane receptor protein tyrosine kinase signaling pathway; F:oxidoreductase activity; C:cytoplasmic membrane-bounded vesicle; F:ATP binding; P:embryonic development	EC:2.7.11.0
maker-A01-augustus-gene-57.87-mRNA-1	plasma-membrane associated cation-binding protein 1	0	1	0	1	10	P:defense response to bacterium; C:vacuole; P:response to cold; F:copper ion binding; C:plasma membrane; F:calcium ion binding; F:phosphatidylinositol-3,4,5-trisphosphate binding; F:phosphatidylinositol-3,5-bisphosphate binding; C:chloroplast; F:calmodulin binding	-
maker-A01-augustus-gene-57.93-mRNA-1	peptidase m50 family protein	0	1	0	1	3	C:membrane; F:metalloendopeptidase activity; P:proteolysis	EC:3.4.24.0
augustus_masked-A01-processed-gene-57.10-mRNA-1	protein	0	1	0	1	5	P:translational initiation; F:DNA binding; P:transcription initiation from RNA polymerase II promoter; F:translation initiation factor activity; C:nucleus	-
maker-A01-augustus-gene-57.84-mRNA-1	uncharacterized protein	0	1	0	1	1	C:chloroplast	-
augustus_masked-A01-processed-gene-57.8-mRNA-1	vacuolar-sorting receptor 7	0	1	0	1	6	P:protein targeting to vacuole; C:integral to plasma membrane; C:cytoplasmic membrane-bounded vesicle; F:calcium ion binding; C:Golgi transport complex; C:trans-Golgi network	-
maker-A01-snap-gene-57.108-mRNA-1	protein	0	1	0	1	1	C:plastid	-
snap_masked-A01-processed-gene-57.63-mRNA-1	pentatricopeptide repeat-containing protein	0	1	0	1	2	P:embryonic development ending in seed dormancy; F:binding	-
genemark-A01-processed-gene-57.48-mRNA-1	integrator complex subunit 7	0	1	0	1	2	P:embryonic development ending in seed dormancy; F:binding	-
maker-A01-augustus-gene-57.82-mRNA-1	protein	0	1	0	1	2	C:vacuolar membrane; C:mitochondrial respiratory chain complex I	-
maker-A01-snap-gene-57.102-mRNA-1	cytochrome p450 like protein	0	1	0	1	10	F:indoleacetaldoxime dehydratase activity; P:defense response to bacterium; C:plasmodesma; F:oxidoreductase activity; F:oxygen binding; P:camalexin biosynthetic process; F:protein binding; C:chloroplast; P:defense response to fungus; F:iron ion binding	EC:4.99.1.6
maker-A01-snap-gene-57.104-mRNA-1	terpene c1 domain-containing protein	0	1	0	1	5	F:metal ion binding; C:plasmodesma; P:sesquiterpene biosynthetic process; F:lyase activity; P:sesquiterpenoid biosynthetic process	-
maker-A01-augustus-gene-58.110-mRNA-1	pentatricopeptide repeat-containing protein	0	1	0	1	3	F:oxidoreductase activity; P:oxidation reduction; F:nucleotide binding	-
snap_masked-A01-processed-gene-58.91-mRNA-1	transcription factor jumonji and c5hc2 type zinc finger domain-containing protein	0	1	0	1	9	P:histone H3-K4 demethylation; P:maintenance of DNA methylation; F:histone demethylase activity (H3-K4 specific); P:negative regulation of flower development; P:regulation of transcription, DNA-dependent; P:photoperiodism, flowering; P:pollen development; F:transcription factor activity; P:embryonic development ending in seed dormancy	-
maker-A01-snap-gene-58.117-mRNA-1	ribonuclease h2 subunit b	0	1	0	1	2	F:catalytic activity; C:nucleus	-
maker-A01-augustus-gene-58.107-mRNA-1	zinc finger protein lsd1	0	1	0	1	12	P:response to hypoxia; P:regulation of ethylene mediated signaling pathway; P:systemic acquired resistance, salicylic acid mediated signaling pathway; P:regulation of 1-aminocyclopropane-1-carboxylate metabolic process; P:plant-type hypersensitive response; P:response to molecule of oomycetes origin; F:protein binding; P:response to superoxide; F:transcription factor activity; P:regulation of pro…	-
maker-A01-augustus-gene-58.96-mRNA-1	ctp synthase	0	1	0	1	2	P:pyrimidine nucleotide biosynthetic process; F:CTP synthase activity	EC:6.3.4.2
maker-A01-augustus-gene-58.100-mRNA-1	chloroplast elongation factor tub	0	1	0	1	13	C:cytosol; F:translation elongation factor activity; C:nucleoid; C:nucleolus; C:chloroplast envelope; P:translational elongation; P:GTP catabolic process; F:protein binding; C:chloroplast thylakoid membrane; C:chloroplast stroma; F:GTPase activity; F:GTP binding; C:apoplast	-
genemark-A01-processed-gene-58.24-mRNA-1	dehydrodolichyl diphosphate synthase	0	1	0	1	2	P:dolichol biosynthetic process; F:dehydrodolichyl diphosphate synthase activity	-
augustus_masked-A01-processed-gene-58.6-mRNA-1	pentatricopeptide repeat-containing protein	0	1	0	1	2	F:binding; C:plastid	-
augustus_masked-A01-processed-gene-58.8-mRNA-1	calcium binding protein	0	1	0	1	4	P:response to cadmium ion; P:trichome branching; F:protein binding; F:calcium ion binding	-
maker-A01-augustus-gene-58.109-mRNA-1	protein	0	1	0	1	3	F:protein kinase activity; P:protein amino acid phosphorylation; F:ATP binding	-
genemark-A01-processed-gene-58.66-mRNA-1	subtilase family protein	0	1	0	1	7	F:identical protein binding; C:plant-type cell wall; F:serine-type endopeptidase activity; C:plasmodesma; C:cytoplasmic membrane-bounded vesicle; P:proteolysis; P:negative regulation of catalytic activity	EC:3.4.21.0
maker-A01-augustus-gene-58.106-mRNA-1	udp-arabinose 4-epimerase	0	1	0	1	9	F:UDP-arabinose 4-epimerase activity; C:Golgi apparatus; P:arabinose biosynthetic process; F:UDP-glucose 4-epimerase activity; P:nucleotide-sugar metabolic process; P:plant-type cell wall biogenesis; P:galactose metabolic process; F:coenzyme binding; F:nucleotide binding	EC:5.1.3.5; EC:5.1.3.2
maker-A01-snap-gene-58.118-mRNA-1	gamma-soluble nsf attachment protein	0	1	0	1	6	C:endoplasmic reticulum; C:Golgi apparatus; P:intracellular protein transport; F:binding; C:plasma membrane; F:transporter activity	-
genemark-A01-processed-gene-58.43-mRNA-1	vacuolar protein sorting-associated protein 2-2	0	1	0	1	4	P:protein transport; P:vesicle-mediated transport; F:protein binding; C:ESCRT III complex	-
augustus_masked-A01-processed-gene-59.12-mRNA-1	dof zinc finger protein	0	1	0	1	3	F:DNA binding; F:zinc ion binding; P:regulation of transcription, DNA-dependent	-
augustus_masked-A01-processed-gene-59.5-mRNA-1	fad-linked oxidoreductase	0	1	0	1	5	F:FAD binding; F:UDP-N-acetylmuramate dehydrogenase activity; F:electron carrier activity; C:cytosol; P:oxidation reduction	EC:1.1.1.158
genemark-A01-processed-gene-59.40-mRNA-1	tubulin beta-9 chain	0	1	0	1	16	C:cytosol; C:cell wall; C:microtubule; C:tubulin complex; C:plasmodesma; P:protein polymerization; C:vacuolar membrane; P:GTP catabolic process; P:microtubule-based movement; C:chloroplast stroma; F:GTPase activity; F:structural constituent of cytoskeleton; P:response to cadmium ion; C:Golgi apparatus; F:GTP binding; C:plasma membrane	-
maker-A01-augustus-gene-59.80-mRNA-1	basic helix-loop-helix family protein	0	1	0	1	4	F:transcription factor activity; F:DNA binding; P:defense response to fungus; P:regulation of transcription, DNA-dependent	-
maker-A01-snap-gene-59.91-mRNA-1	probable lrr receptor-like serine threonine-protein kinase at4g20940-like	0	1	0	1	12	P:protein amino acid phosphorylation; P:oxidation reduction; F:protein serine/threonine kinase activity; C:integral to membrane; F:oxidoreductase activity, acting on the CH-OH group of donors, NAD or NADP as acceptor; P:cellular nitrogen compound metabolic process; C:cytoplasmic membrane-bounded vesicle; F:ATP binding; P:signal transduction; P:small molecule metabolic process; F:hydrolase activit…	EC:2.7.11.0; EC:1.1.1.0
maker-A01-augustus-gene-59.81-mRNA-1	carbonic anhydrase family protein	0	1	0	1	12	F:carbonate dehydratase activity; F:calcium-transporting ATPase activity; F:calmodulin binding; F:zinc ion binding; P:anion homeostasis; P:response to salt stress; P:defense response to bacterium; P:one-carbon metabolic process; C:plant-type vacuole membrane; P:negative regulation of programmed cell death; C:chloroplast thylakoid membrane; P:response to nematode	EC:4.2.1.1; EC:3.6.3.8
genemark-A01-processed-gene-59.45-mRNA-1	fad-binding and bbe domain-containing protein	0	1	0	1	3	C:cytosol; F:oxidoreductase activity, acting on CH-OH group of donors; F:electron carrier activity	-
augustus_masked-A01-processed-gene-59.11-mRNA-1	ethylene-regulated transcript 2	0	1	0	1	1	C:nucleus	-
maker-A01-augustus-gene-59.74-mRNA-1	fatty acid 2-hydroxylase-like	0	1	0	1	15	P:very-long-chain fatty acid metabolic process; F:nutrient reservoir activity; P:fatty acid biosynthetic process; P:oxidation reduction; P:response to UV-B; F:fatty acid alpha-hydroxylase activity; C:integral to membrane; F:manganese ion binding; P:negative regulation of programmed cell death; F:protein binding; P:lignin biosynthetic process; F:ferulate 5-hydroxylase activity; F:iron ion binding;…	-
maker-A01-augustus-gene-59.73-mRNA-1	tripeptidyl peptidase ii	0	1	0	1	8	C:cytosolic ribosome; F:tripeptidyl-peptidase activity; F:serine-type endopeptidase activity; C:plasma membrane; C:vacuolar membrane; C:chloroplast; P:proteolysis; C:mitochondrion	EC:3.4.21.0
genemark-A01-processed-gene-59.44-mRNA-1	rna methylase hua enhancer 1	0	1	0	1	10	F:RNA methyltransferase activity; P:production of miRNAs involved in gene silencing by miRNA; P:mRNA cleavage involved in gene silencing by miRNA; P:virus induced gene silencing; P:regulation of flower development; F:double-stranded RNA binding; P:specification of floral organ identity; P:production of siRNA involved in RNA interference; C:cytoplasm; C:nucleus	-
snap_masked-A01-processed-gene-59.58-mRNA-1	rna methylase hua enhancer 1	0	1	0	1	11	F:RNA methyltransferase activity; C:mitochondrion; P:protein folding; P:production of miRNAs involved in gene silencing by miRNA; P:mRNA cleavage involved in gene silencing by miRNA; P:virus induced gene silencing; P:regulation of flower development; F:double-stranded RNA binding; P:specification of floral organ identity; P:production of siRNA involved in RNA interference; C:nucleus	-
snap_masked-A01-processed-gene-60.116-mRNA-1	g10-like protein	0	1	0	1	2	C:nucleus; C:cytosol	-
maker-A01-augustus-gene-60.128-mRNA-1	cox viia-like protein	0	1	0	1	5	C:plasma membrane; F:electron carrier activity; C:vacuolar membrane; F:cytochrome-c oxidase activity; C:mitochondrial respiratory chain	EC:1.9.3.1
maker-A01-augustus-gene-60.140-mRNA-1	phosphate dikinase regulatory protein 1	0	1	0	1	16	P:translation; C:cell wall; F:protein serine/threonine kinase activity; C:nucleolus; F:phosphotransferase activity, phosphate group as acceptor; C:plasmodesma; F:structural constituent of ribosome; C:vacuolar membrane; F:ATP binding; P:phosphorylation; C:chloroplast; F:phosphoprotein phosphatase activity; C:cytosolic large ribosomal subunit; C:Golgi apparatus; C:plasma membrane; P:embryonic devel…	EC:2.7.11.0; EC:2.7.4.0; EC:3.1.3.16
maker-A01-augustus-gene-60.135-mRNA-1	translocation protein sec63	0	1	0	1	10	C:integral to endoplasmic reticulum membrane; P:protein folding; C:Golgi apparatus; C:cytoplasmic membrane-bounded vesicle; C:plasma membrane; P:response to stress; F:heat shock protein binding; F:unfolded protein binding; C:cytosol; C:mitochondrion	-
maker-A01-augustus-gene-60.145-mRNA-1	oxygen-evolving enhancer protein 3-1	0	1	0	1	8	C:chloroplast photosystem II; C:chloroplast thylakoid lumen; C:extrinsic to membrane; F:calcium ion binding; C:chloroplast stroma; C:apoplast; P:photosynthesis; C:oxygen evolving complex	-
augustus_masked-A01-processed-gene-60.28-mRNA-1	sulfite exporter family protein	0	1	0	1	1	C:integral to membrane	-
maker-A01-snap-gene-60.150-mRNA-1	ribophorin ii family protein	0	1	0	1	11	C:oligosaccharyltransferase complex; P:protein amino acid N-linked glycosylation via asparagine; C:mitochondrion; C:plasmodesma; P:response to cold; C:plant-type cell wall; C:vacuolar membrane; C:cytoplasmic membrane-bounded vesicle; F:dolichyl-diphosphooligosaccharide-protein glycotransferase activity; C:Golgi apparatus; C:plasma membrane	EC:2.4.1.119
maker-A01-snap-gene-60.163-mRNA-1	pentatricopeptide repeat-containing protein	0	1	0	1	7	F:binding; C:cytoplasmic membrane-bounded vesicle; F:ubiquitin-protein ligase activity; P:response to gamma radiation; C:membrane; P:DNA recombination; P:DNA repair	EC:6.3.2.19
maker-A01-snap-gene-60.156-mRNA-1	gibberellin 20-	0	1	0	1	4	P:gibberellin metabolic process; ; ; P:oxidation reduction	-
maker-A01-snap-gene-60.160-mRNA-1	protein	0	1	0	1	6	F:sugar binding; F:galactosylxylosylprotein 3-beta-galactosyltransferase activity; C:Golgi apparatus; P:protein amino acid glycosylation; C:integral to membrane; C:mitochondrion	EC:2.4.1.134
maker-A01-augustus-gene-60.133-mRNA-1	adp-ribosylation factor gtpase-activating protein agd12	0	1	0	1	9	F:ARF GTPase activator activity; P:regulation of ARF GTPase activity; F:zinc ion binding; F:phospholipid binding; P:pollen development; P:intracellular protein transport; C:vacuole; C:Golgi apparatus; C:plasma membrane	-
augustus_masked-A01-processed-gene-60.12-mRNA-1	cytochrome p450-like protein	0	1	0	1	6	F:heme binding; F:oxidoreductase activity, acting on paired donors, with incorporation or reduction of molecular oxygen; F:monooxygenase activity; F:electron carrier activity; P:oxidation reduction; F:oxygen binding	-
augustus_masked-A01-processed-gene-60.6-mRNA-1	copper ion binding protein	0	1	0	1	1	F:copper ion binding	-
augustus_masked-A01-processed-gene-60.0-mRNA-1	fad-linked oxidoreductase	0	1	0	1	5	F:FAD binding; C:cytosol; F:UDP-N-acetylmuramate dehydrogenase activity; F:electron carrier activity; P:oxidation reduction	EC:1.1.1.158
augustus_masked-A01-processed-gene-60.7-mRNA-1	protein	0	1	0	1	1	P:embryonic development ending in seed dormancy	-
augustus_masked-A01-processed-gene-60.26-mRNA-1	ferredoxin 2	0	1	0	1	5	P:pollen tube development; F:metal ion binding; F:electron carrier activity; C:mitochondrion; F:2 iron, 2 sulfur cluster binding	-
augustus_masked-A01-processed-gene-60.27-mRNA-1	pentatricopeptide repeat-containing protein	0	1	0	1	1	C:membrane	-
augustus_masked-A01-processed-gene-60.1-mRNA-1	pentatricopeptide repeat-containing protein	0	1	0	1	1	C:membrane	-
maker-A01-snap-gene-60.159-mRNA-1	cysteine-rich receptor-like protein kinase 25-like	0	1	0	1	2	F:protein kinase activity; P:phosphorylation	-
maker-A01-snap-gene-60.161-mRNA-1	dof zinc finger protein	0	1	0	1	3	F:DNA binding; F:zinc ion binding; P:regulation of transcription, DNA-dependent	-
augustus_masked-A01-processed-gene-61.13-mRNA-1	pentatricopeptide repeat-containing protein	0	1	0	1	2	C:mitochondrion; F:binding	-
augustus_masked-A01-processed-gene-61.9-mRNA-1	ribonuclease h protein at1g65750-like	0	1	0	1	5	F:ribonuclease H activity; F:nucleic acid binding; P:transport; C:plastid; C:mitochondrion	EC:3.1.26.4
maker-A01-augustus-gene-61.113-mRNA-1	receptor-interacting protein	0	1	0	1	3	F:receptor activity; C:mitochondrion; C:chloroplast stroma	-
maker-A01-augustus-gene-61.110-mRNA-1	transcription factor bhlh123-like	0	1	0	1	3	F:transcription factor activity; C:nucleus; P:regulation of transcription, DNA-dependent	-
maker-A01-augustus-gene-61.115-mRNA-1	vesicle-associated membrane family protein	0	1	0	1	3	F:structural molecule activity; P:response to gibberellin stimulus; C:plasma membrane	-
genemark-A01-processed-gene-61.33-mRNA-1	riboflavin kinase	0	1	0	1	5	F:riboflavin kinase activity; P:riboflavin biosynthetic process; P:phosphorylation; F:phosphoglycolate phosphatase activity; F:FMN adenylyltransferase activity	EC:2.7.1.26; EC:3.1.3.18; EC:2.7.7.2
maker-A01-snap-gene-61.136-mRNA-1	anaphase-promoting complex subunit 4	0	1	0	1	8	F:diacylglycerol kinase activity; P:ovule development; P:anaphase-promoting complex-dependent proteasomal ubiquitin-dependent protein catabolic process; F:nucleotide binding; P:regulation of mitotic metaphase/anaphase transition; P:activation of protein kinase C activity by G-protein coupled receptor protein signaling pathway; P:embryonic development; C:anaphase-promoting complex	EC:2.7.1.107
augustus_masked-A01-processed-gene-61.22-mRNA-1	transcription factor dysfunctional tapetum 1-like	0	1	0	1	11	C:cell wall; P:tapetal layer development; P:regulation of transcription, DNA-dependent; F:identical protein binding; F:DNA binding; P:proteolysis; P:coenzyme M biosynthetic process; P:negative regulation of catalytic activity; F:transcription factor activity; F:serine-type endopeptidase activity; C:nucleus	EC:3.4.21.0
snap_masked-A01-processed-gene-61.77-mRNA-1	at4g21350-like protein	0	1	0	1	3	F:ligase activity; F:binding; P:protein ubiquitination	-
maker-A01-augustus-gene-61.105-mRNA-1	protein	0	1	0	1	6	C:extracellular region; C:integral to membrane; F:oxidoreductase activity; F:nucleotide binding; P:oxidation reduction; F:zinc ion binding	-
maker-A01-augustus-gene-61.117-mRNA-1	glucose transporter	0	1	0	1	13	P:response to nematode; C:vacuole; C:plasmodesma; C:plasma membrane; P:transmembrane transport; F:sugar:hydrogen symporter activity; P:carbohydrate transport; P:response to cytokinin stimulus; P:multidimensional cell growth; F:2-alkenal reductase activity; C:integral to membrane; C:nucleus; P:oxidation reduction	EC:1.3.1.74
augustus_masked-A01-processed-gene-61.14-mRNA-1	myb-related protein m4	0	1	0	1	8	P:response to jasmonic acid stimulus; P:response to salt stress; P:regulation of transcription, DNA-dependent; P:response to wounding; F:DNA binding; P:response to abscisic acid stimulus; F:transcription factor activity; P:response to ethylene stimulus	-
maker-A01-augustus-gene-61.111-mRNA-1	b160	0	1	0	1	2	F:transcription factor activity; F:metal ion binding	-
maker-A01-snap-gene-61.128-mRNA-1	serine threonine kinase	0	1	0	1	7	F:receptor activity; F:sugar binding; C:plasma membrane; P:recognition of pollen; P:protein amino acid phosphorylation; F:ATP binding; F:protein serine/threonine kinase activity	EC:2.7.11.0
augustus_masked-A01-processed-gene-61.24-mRNA-1	protein	0	1	0	1	5	C:ESCRT I complex; C:trans-Golgi network; F:protein binding; P:transport; F:transporter activity	-
maker-A01-augustus-gene-61.103-mRNA-1	guanine nucleotide-binding protein	0	1	0	1	3	C:CUL4 RING ubiquitin ligase complex; C:mitochondrion; F:nucleotide binding	-
snap_masked-A01-processed-gene-61.86-mRNA-1	protein	0	1	0	1	6	P:cellular macromolecule metabolic process; C:cell part; P:primary metabolic process; P:regulation of cellular process; P:response to stress; F:binding	-
augustus_masked-A01-processed-gene-62.10-mRNA-1	protein	0	1	0	1	2	P:response to chitin; P:heat acclimation	-
genemark-A01-processed-gene-62.51-mRNA-1	uncharacterized protein	0	1	0	1	1	C:chloroplast	-
maker-A01-augustus-gene-62.83-mRNA-1	nadph quinone oxidoreductase	0	1	0	1	5	C:cytosol; F:oxidoreductase activity; F:nucleotide binding; P:oxidation reduction; F:zinc ion binding	-
maker-A01-snap-gene-62.97-mRNA-1	rna polymerase ii c-terminal domain phosphatase-like 1-like	0	1	0	1	9	P:response to abiotic stimulus; P:dephosphorylation; P:response to wounding; F:double-stranded RNA binding; F:nucleotide phosphatase activity; F:phosphoserine phosphatase activity; P:abscisic acid mediated signaling pathway; P:negative regulation of transcription, DNA-dependent; C:nucleus	EC:3.1.3.3
maker-A01-augustus-gene-62.86-mRNA-1	endonuclease 3	0	1	0	1	4	F:nucleic acid binding; F:T/G mismatch-specific endonuclease activity; P:DNA catabolic process; F:single-stranded DNA specific endodeoxyribonuclease activity	-
maker-A01-augustus-gene-62.90-mRNA-1	bcl-2-associated athanogene 7	0	1	0	1	9	P:protein folding; C:plasmodesma; C:plasma membrane; F:protein binding; P:cellular response to heat; C:cytosol; P:cellular response to unfolded protein; C:endoplasmic reticulum; P:cellular response to cold	-
maker-A01-augustus-gene-62.85-mRNA-1	nitrate transporter -like	0	1	0	1	7	P:oligopeptide transport; P:response to cadmium ion; C:plasma membrane; P:nitrate assimilation; P:nitrate transport; P:response to nitrate; F:nitrate transmembrane transporter activity	-
maker-A01-augustus-gene-62.87-mRNA-1	rna polymerase ii second largest subunit	0	1	0	1	9	F:DNA-directed RNA polymerase activity; C:cytosol; F:metal ion binding; C:plasmodesma; C:DNA-directed RNA polymerase II, core complex; F:DNA binding; F:ribonucleoside binding; P:transcription, DNA-dependent; P:embryonic development ending in seed dormancy	EC:2.7.7.6
maker-A01-augustus-gene-62.81-mRNA-1	subtilase family protein	0	1	0	1	5	C:plant-type cell wall; C:apoplast; P:proteolysis; F:identical protein binding; F:serine-type endopeptidase activity	EC:3.4.21.0
maker-A01-augustus-gene-62.82-mRNA-1	splicing factor 3b subunit 2	0	1	0	1	3	C:cytosol; P:mRNA processing; C:plastid	-
maker-A01-snap-gene-63.120-mRNA-1	homeobox-leucine zipper protein meristem l1	0	1	0	1	9	P:protein folding; P:regulation of transcription, DNA-dependent; P:epidermal cell differentiation; F:sequence-specific DNA binding; F:transcription factor activity; P:cotyledon development; F:unfolded protein binding; C:prefoldin complex; C:nucleus	-
maker-A01-snap-gene-63.109-mRNA-1	binding calmodulin binding protein	0	1	0	1	1	F:calmodulin binding	-
maker-A01-snap-gene-63.121-mRNA-1	beta-glucosidase 47	0	1	0	1	5	P:carbohydrate metabolic process; C:membrane; P:lignin biosynthetic process; F:coniferin beta-glucosidase activity; F:cation binding	EC:3.2.1.126
maker-A01-augustus-gene-63.94-mRNA-1	xpa-binding protein 1	0	1	0	1	6	C:microtubule; P:cell division; C:vacuolar membrane; F:ATP binding; P:viral replication complex formation and maintenance; P:embryonic development	-
maker-A01-snap-gene-63.118-mRNA-1	protein	0	1	0	1	1	C:plasmodesma	-
maker-A01-augustus-gene-63.104-mRNA-1	kda class i heat shock protein	0	1	0	1	1	P:response to heat	-
maker-A01-snap-gene-63.113-mRNA-1	ribosomal pseudouridine	0	1	0	1	4	F:pseudouridine synthase activity; F:RNA binding; P:pseudouridine synthesis; C:plastid	EC:5.4.99.12
maker-A01-snap-gene-63.115-mRNA-1	protein	0	1	0	1	4	C:integral to membrane; C:endoplasmic reticulum membrane; P:response to stress; P:proteolysis	-
maker-A01-augustus-gene-63.102-mRNA-1	peptide methionine sulfoxide reductase b2	0	1	0	1	8	F:peptide-methionine (R)-S-oxide reductase activity; P:cellular response to oxidative stress; F:methionine-R-sulfoxide reductase activity; C:chloroplast stroma; P:cold acclimation; C:nucleus; F:peptide-methionine-(S)-S-oxide reductase activity; P:oxidation reduction	EC:1.8.4.12; EC:1.8.4.11
augustus_masked-A01-processed-gene-64.20-mRNA-1	autophagy-related protein 8a	0	1	0	1	9	F:receptor activity; F:microtubule binding; C:autophagic vacuole; F:APG8-specific protease activity; P:defense response to fungus; F:APG8 activating enzyme activity; C:vacuolar lumen; F:Atg8 ligase activity; P:autophagy	-
maker-A01-augustus-gene-64.105-mRNA-1	l-ascorbate oxidase homolog	0	1	0	1	7	F:copper ion binding; C:membrane; C:plasmodesma; C:plant-type cell wall; F:L-ascorbate oxidase activity; C:apoplast; P:oxidation reduction	EC:1.10.3.3
maker-A01-augustus-gene-64.113-mRNA-1	calcium-dependent protein kinase	0	1	0	1	10	F:calmodulin-dependent protein kinase activity; P:response to cadmium ion; C:plasmodesma; C:plasma membrane; P:response to salicylic acid stimulus; F:calcium ion binding; P:protein amino acid phosphorylation; F:ATP binding; F:protein phosphatase binding; C:cytosol	EC:2.7.11.17
maker-A01-augustus-gene-64.110-mRNA-1	prh26 protein	0	1	0	1	7	F:phosphoadenylyl-sulfate reductase (thioredoxin) activity; F:adenylyl-sulfate reductase activity; P:cell redox homeostasis; P:sulfate assimilation, phosphoadenylyl sulfate reduction by phosphoadenylyl-sulfate reductase (thioredoxin); C:chloroplast thylakoid; C:chloroplast stroma; P:cysteine biosynthetic process	EC:1.8.4.8; EC:1.8.99.2
maker-A01-augustus-gene-64.118-mRNA-1	defensin-like protein 235	0	1	0	1	1	P:signal transduction	-
maker-A01-snap-gene-64.127-mRNA-1	pectate lyase	0	1	0	1	1	F:pectate lyase activity	EC:4.2.2.2
maker-A01-augustus-gene-64.109-mRNA-1	peroxidase	0	1	0	1	4	F:heme binding; F:peroxidase activity; P:oxidation reduction; P:response to oxidative stress	EC:1.11.1.7
maker-A01-snap-gene-64.120-mRNA-1	mate efflux domain-containing protein	0	1	0	1	5	P:drug transmembrane transport; C:membrane; F:antiporter activity; C:nucleus; F:drug transmembrane transporter activity	-
maker-A01-augustus-gene-64.114-mRNA-1	wrky dna-binding protein 31	0	1	0	1	8	F:DNA regulatory region binding; F:sequence-specific DNA binding; P:response to chitin; F:protein binding; F:transcription factor activity; P:negative regulation of transcription, DNA-dependent; P:cellular response to phosphate starvation;	-
augustus_masked-A01-processed-gene-64.1-mRNA-1	zinc finger mynd domain-containing protein 15-like	0	1	0	1	2	F:metal ion binding; C:nucleus	-
maker-A01-snap-gene-65.100-mRNA-1	protein strubbelig-receptor family 8-like	0	1	0	1	6	P:protein amino acid phosphorylation; F:protein serine/threonine kinase activity; C:integral to membrane; C:cytoplasmic membrane-bounded vesicle; F:ATP binding; C:plasma membrane	EC:2.7.11.0
maker-A01-snap-gene-65.104-mRNA-1	serine threonine kinase-like protein	0	1	0	1	8	P:defense response to bacterium; C:plasma membrane; F:protein kinase activity; P:response to salicylic acid stimulus; P:protein amino acid phosphorylation; F:ATP binding; P:programmed cell death; C:chloroplast	-
maker-A01-snap-gene-65.97-mRNA-1	ebs-bah-phd domain-containing protein	0	1	0	1	5	F:DNA binding; P:positive regulation of flower development; F:zinc ion binding; P:seed germination; P:regulation of transcription, DNA-dependent	-
maker-A01-snap-gene-65.101-mRNA-1	potassium channel	0	1	0	1	9	F:identical protein binding; F:cyclic nucleotide binding; C:plasmodesma; P:regulation of membrane potential; P:transmembrane transport; F:inward rectifier potassium channel activity; P:response to abscisic acid stimulus; P:potassium ion transport; C:integral to membrane	-
maker-A01-augustus-gene-65.94-mRNA-1	early-responsive to dehydration stress-related protein	0	1	0	1	1	C:plasma membrane	-
maker-A01-augustus-gene-65.82-mRNA-1	replication protein a1	0	1	0	1	1	C:plasmodesma	-
augustus_masked-A01-processed-gene-65.7-mRNA-1	iron-sulfur cluster assembly enzyme mitochondrial-like	0	1	0	1	6	F:iron ion binding; P:iron-sulfur cluster assembly; F:structural molecule activity; C:mitochondrion; F:iron-sulfur cluster binding; C:chloroplast	-
maker-A01-augustus-gene-65.93-mRNA-1	alcohol dehydrogenase-like protein	0	1	0	1	5	C:cytosol; F:oxidoreductase activity; F:nucleotide binding; P:oxidation reduction; F:zinc ion binding	-
augustus_masked-A01-processed-gene-66.25-mRNA-1	bifunctional inhibitor lipid-transfer protein seed storage 2s albumin-like protein	0	1	0	1	2	P:response to auxin stimulus; P:lateral root morphogenesis	-
maker-A01-augustus-gene-66.119-mRNA-1	uncharacterized protein	0	1	0	1	3	P:organ growth; P:regulation of cell division; C:plasma membrane	-
maker-A01-augustus-gene-66.125-mRNA-1	protein	0	1	0	1	5	P:ceramide metabolic process; C:integral to membrane; C:endoplasmic reticulum; C:Golgi apparatus; F:hydrolase activity, acting on carbon-nitrogen (but not peptide) bonds, in linear amides	EC:3.5.1.0
augustus_masked-A01-processed-gene-66.12-mRNA-1	protein	0	1	0	1	3	C:integral to membrane; C:endoplasmic reticulum; C:mitochondrion	-
genemark-A01-processed-gene-66.41-mRNA-1	brain protein 44	0	1	0	1	1	C:mitochondrion	-
maker-A01-augustus-gene-66.113-mRNA-1	fibrillin precursor-like protein	0	1	0	1	11	C:thylakoid lumen; P:response to cold; F:oxidoreductase activity; P:response to abscisic acid stimulus; F:protein binding; C:chloroplast thylakoid membrane; P:photoinhibition; C:plastoglobule; F:structural molecule activity; C:nucleus; C:stromule	-
maker-A01-augustus-gene-66.121-mRNA-1	protein	0	1	0	1	3	P:ubiquitin-dependent protein catabolic process; C:plasma membrane; F:ubiquitin thiolesterase activity	EC:3.1.2.15
maker-A01-snap-gene-66.153-mRNA-1	f-box protein	0	1	0	1	6	P:cellular response to chemical stimulus; P:stomatal movement; P:response to water deprivation; P:response to abscisic acid stimulus; P:regulation of cellular process; P:cell communication	-
augustus_masked-A01-processed-gene-66.3-mRNA-1	immutans protein	0	1	0	1	13	F:alternative oxidase activity; P:electron transport chain; C:integral to membrane; F:metal ion binding; C:plastid; P:carotenoid biosynthetic process; P:response to temperature stimulus; P:chloroplast organization; C:thylakoid; C:respiratory chain; P:respiratory gaseous exchange; C:mitochondrial envelope; P:response to high light intensity	-
genemark-A01-processed-gene-66.40-mRNA-1	u4 tri-snrnp-associated protein 2	0	1	0	1	5	F:peptidase activity; P:ubiquitin-dependent protein catabolic process; F:ubiquitin thiolesterase activity; C:cytosol; F:zinc ion binding	EC:3.1.2.15
maker-A01-augustus-gene-66.133-mRNA-1	ribosomal protein l7ae l30e s12e gadd45 family protein	0	1	0	1	5	C:nucleolus; C:ribosome; F:RNA binding; P:ribosome biogenesis; C:cytosol	-
maker-A01-augustus-gene-66.116-mRNA-1	osbp(oxysterol binding protein)-related protein 2a	0	1	0	1	4	F:phosphoinositide binding; P:signal transduction; P:steroid metabolic process; F:oxysterol binding	-
maker-A01-snap-gene-66.145-mRNA-1	cytidinediphosphate diacylglycerol synthase 2	0	1	0	1	3	C:integral to membrane; F:phosphatidate cytidylyltransferase activity; P:phospholipid biosynthetic process	EC:2.7.7.41
augustus_masked-A01-processed-gene-66.26-mRNA-1	ring u-box domain-containing protein	0	1	0	1	1	F:zinc ion binding	-
maker-A01-snap-gene-66.136-mRNA-1	bifunctional inhibitor lipid-transfer protein seed storage 2s albumin-like protein	0	1	0	1	1	P:lipid transport	-
augustus_masked-A01-processed-gene-67.6-mRNA-1	saur family protein	0	1	0	1	1	P:response to auxin stimulus	-
augustus_masked-A01-processed-gene-67.18-mRNA-1	flavonoid 3 5 -hydroxylase-like protein	0	1	0	1	12	C:Golgi apparatus; C:plasmodesma; C:plasma membrane; F:electron carrier activity; F:monooxygenase activity; F:heme binding; C:cell wall; C:vacuolar membrane; F:oxidoreductase activity, acting on paired donors, with incorporation or reduction of molecular oxygen; F:oxygen binding; C:mitochondrion; P:oxidation reduction	-
maker-A01-augustus-gene-67.75-mRNA-1	receptor-like protein kinase	0	1	0	1	7	F:oxidoreductase activity; C:plasma membrane; P:protein amino acid phosphorylation; F:ATP binding; C:integral to membrane; F:protein serine/threonine kinase activity; P:transmembrane receptor protein tyrosine kinase signaling pathway	EC:2.7.11.0
maker-A01-snap-gene-67.86-mRNA-1	jacalin lectin family protein	0	1	0	1	12	P:anatomical structure morphogenesis; P:flower development; P:root development; C:intracellular membrane-bounded organelle; P:ubiquitin-dependent protein catabolic process; C:proteasome complex; P:response to abiotic stimulus; P:post-embryonic organ development; P:response to stress; P:response to hormone stimulus; C:cytoplasmic part; P:proteasome assembly	-
genemark-A01-processed-gene-67.41-mRNA-1	glycoprotease m22 family protein	0	1	0	1	3	C:cytosol; F:metalloendopeptidase activity; P:proteolysis	EC:3.4.24.0
snap_masked-A01-processed-gene-67.68-mRNA-1	hsp associated protein like	0	1	0	1	4	F:metal ion binding; F:oxidoreductase activity; P:response to cadmium ion; C:cytosol	-
augustus_masked-A01-processed-gene-67.17-mRNA-1	exostosin family protein	0	1	0	1	2	C:membrane; F:transferase activity	-
maker-A01-augustus-gene-67.83-mRNA-1	protein odorant1-like	0	1	0	1	5	F:DNA binding; F:transcription factor activity; P:positive regulation of transcription, DNA-dependent; ; C:nucleus	-
augustus_masked-A01-processed-gene-67.0-mRNA-1	trehalose-6-phosphate phosphatase	0	1	0	1	2	F:trehalose-phosphatase activity; P:trehalose biosynthetic process	EC:3.1.3.12
maker-A01-snap-gene-67.88-mRNA-1	f-box protein	0	1	0	1	6	P:cellular response to chemical stimulus; P:stomatal movement; P:response to water deprivation; P:response to abscisic acid stimulus; P:regulation of cellular process; P:cell communication	-
maker-A01-augustus-gene-68.108-mRNA-1	wd-40 repeat family protein	0	1	0	1	9	P:positive regulation of DNA endoreduplication; P:cell growth; F:signal transducer activity; C:heterotrimeric G-protein complex; F:protein binding; P:trichome branching; P:signal transduction; C:cytoplasm; C:nucleus	-
maker-A01-augustus-gene-68.96-mRNA-1	pentatricopeptide repeat-containing protein	0	1	0	1	1	F:binding	-
maker-A01-augustus-gene-68.104-mRNA-1	pgr5-like protein 1a	0	1	0	1	2	P:photosynthetic electron transport in photosystem I; C:chloroplast thylakoid membrane	-
maker-A01-augustus-gene-68.98-mRNA-1	snare associated golgi protein family	0	1	0	1	1	P:response to oxidative stress	-
maker-A01-augustus-gene-68.102-mRNA-1	leucoanthocyanidin dioxygenase	0	1	0	1	8	P:anthocyanin biosynthetic process; P:response to jasmonic acid stimulus; P:response to wounding; P:proanthocyanidin biosynthetic process; F:oxidoreductase activity, acting on single donors with incorporation of molecular oxygen, incorporation of two atoms of oxygen; P:vacuole organization; F:leucocyanidin oxygenase activity; P:oxidation reduction	EC:1.13.11.0; EC:1.14.11.19
augustus_masked-A01-processed-gene-68.18-mRNA-1	mate efflux family protein dtx1-like	0	1	0	1	3	C:membrane; F:antiporter activity; P:transmembrane transport	-
maker-A01-augustus-gene-68.107-mRNA-1	senescence-inducible chloroplast stay-green protein	0	1	0	1	2	P:chlorophyll catabolic process; F:protein binding	-
maker-A01-augustus-gene-68.95-mRNA-1	dna-binding family protein	0	1	0	1	3	C:nucleolus; C:mitochondrion; F:DNA binding	-
maker-A01-augustus-gene-68.99-mRNA-1	uncharacterized protein	0	1	0	1	2	C:plastid; C:membrane	-
maker-A01-augustus-gene-68.97-mRNA-1	act domain repeat 7 protein	0	1	0	1	4	P:response to abscisic acid stimulus; F:amino acid binding; C:cytosol; P:metabolic process	-
augustus_masked-A01-processed-gene-68.2-mRNA-1	c-4 sterol methyl oxidase	0	1	0	1	8	P:fatty acid biosynthetic process; F:iron ion binding; F:4,4-dimethyl-9beta,19-cyclopropylsterol-4alpha-methyl oxidase activity; C:integral to membrane; F:zinc ion binding; C:endoplasmic reticulum; P:sterol biosynthetic process; P:oxidation reduction	-
genemark-A01-processed-gene-68.58-mRNA-1	sterol 4-alpha methyl oxidase 1-3	0	1	0	1	4	F:metal ion binding; C:Golgi apparatus; F:4,4-dimethyl-9beta,19-cyclopropylsterol-4alpha-methyl oxidase activity; P:metabolic process	-
maker-A01-snap-gene-68.110-mRNA-1	sterol 4-alpha methyl oxidase 1-3	0	1	0	1	4	F:transition metal ion binding; C:Golgi apparatus; F:4,4-dimethyl-9beta,19-cyclopropylsterol-4alpha-methyl oxidase activity; P:metabolic process	-
snap_masked-A01-processed-gene-68.91-mRNA-1	sterol 4-alpha methyl oxidase 1-3	0	1	0	1	8	P:fatty acid biosynthetic process; F:iron ion binding; F:4,4-dimethyl-9beta,19-cyclopropylsterol-4alpha-methyl oxidase activity; C:integral to membrane; F:zinc ion binding; C:endoplasmic reticulum; P:sterol biosynthetic process; P:oxidation reduction	-
augustus_masked-A01-processed-gene-68.14-mRNA-1	sterol 4-alpha methyl oxidase 1-3	0	1	0	1	7	P:fatty acid biosynthetic process; F:transferase activity; F:4,4-dimethyl-9beta,19-cyclopropylsterol-4alpha-methyl oxidase activity; C:membrane; F:zinc ion binding; C:endoplasmic reticulum; P:oxidation reduction	-
augustus_masked-A01-processed-gene-68.8-mRNA-1	glycine-rich protein	0	1	0	1	1	C:plasma membrane	-
maker-A01-snap-gene-69.84-mRNA-1	dihydroorotase	0	1	0	1	3	F:dihydroorotase activity; P:pyrimidine base biosynthetic process; C:chloroplast	EC:3.5.2.3
genemark-A01-processed-gene-69.20-mRNA-1	uncharacterized protein	0	1	0	1	3	C:cytosol; C:nucleus; C:plasma membrane	-
maker-A01-snap-gene-69.82-mRNA-1	serine threonine kinase-like protein	0	1	0	1	9	P:response to oxidative stress; P:protein amino acid autophosphorylation; F:protein serine/threonine kinase activity; P:plant-type hypersensitive response; F:ATP binding; P:response to molecule of bacterial origin; C:vacuole; P:defense response to bacterium, incompatible interaction; C:plasma membrane	EC:2.7.11.0
maker-A01-augustus-gene-69.78-mRNA-1	mads box agl protein	0	1	0	1	6	P:vernalization response; P:regulation of timing of transition from vegetative to reproductive phase; P:regulation of transcription, DNA-dependent; F:protein binding; F:transcription factor activity; C:nucleus	-
genemark-A01-processed-gene-69.43-mRNA-1	uncharacterized protein loc100259948	0	1	0	1	15	F:peptidase activity; P:response to jasmonic acid stimulus; P:meiotic chromosome separation; P:defense response to bacterium; P:positive regulation of sister chromatid cohesion; P:endosperm development; F:enzyme regulator activity; P:circadian rhythm; P:proteolysis; P:glucosinolate catabolic process; F:protein binding; P:leaf senescence; P:unidimensional cell growth; C:nucleus; P:embryonic develo…	-
maker-A01-snap-gene-69.88-mRNA-1	protein	0	1	0	1	4	C:vacuole; P:response to oxidative stress; P:defense response to bacterium, incompatible interaction; F:transferase activity, transferring phosphorus-containing groups	-
snap_masked-A01-processed-gene-69.66-mRNA-1	protein kinase-like protein	0	1	0	1	4	C:plasma membrane; P:protein amino acid phosphorylation; F:ATP binding; F:protein serine/threonine kinase activity	EC:2.7.11.0
maker-A01-snap-gene-69.92-mRNA-1	cysteine-rich repeat secretory protein 35	0	1	0	1	1	C:extracellular region	-
augustus_masked-A01-processed-gene-69.14-mRNA-1	protein kinase-like protein	0	1	0	1	4	F:RNA polymerase II carboxy-terminal domain kinase activity; C:plasma membrane; P:protein amino acid phosphorylation; F:ATP binding	EC:2.7.11.23
maker-A01-augustus-gene-70.74-mRNA-1	thaumatin-like protein	0	1	0	1	3	P:defense response; P:multi-organism process; P:response to biotic stimulus	-
augustus_masked-A01-processed-gene-70.2-mRNA-1	protein	0	1	0	1	4	P:drug transmembrane transport; C:membrane; F:antiporter activity; F:drug transmembrane transporter activity	-
maker-A01-augustus-gene-70.73-mRNA-1	iq-domain 22	0	1	0	1	1	P:response to gibberellin stimulus	-
maker-A01-augustus-gene-70.66-mRNA-1	major facilitator superfamily with spx domain-containing protein	0	1	0	1	5	C:vacuolar membrane; C:integral to membrane; C:Golgi apparatus; C:plant-type vacuole; P:transmembrane transport	-
maker-A01-snap-gene-70.78-mRNA-1	membrane protein	0	1	0	1	4	F:serine-type endopeptidase activity; C:Golgi apparatus; C:plasmodesma; C:membrane	EC:3.4.21.0
augustus_masked-A01-processed-gene-70.9-mRNA-1	udp-galactose transporter 2	0	1	0	1	3	; C:integral to Golgi membrane; F:UDP-galactose transmembrane transporter activity	-
maker-A01-snap-gene-70.79-mRNA-1	gamma-glutamylcysteine synthetase	0	1	0	1	15	P:flower development; P:defense response to bacterium, incompatible interaction; P:callose deposition in cell wall during defense response; P:response to jasmonic acid stimulus; P:defense response to fungus; P:indole phytoalexin biosynthetic process; C:chloroplast stroma; P:glucosinolate biosynthetic process; P:defense response to insect; P:response to cadmium ion; P:response to heat; P:response …	EC:6.3.2.2
augustus_masked-A01-processed-gene-71.4-mRNA-1	tir-nbs class of disease resistance protein	0	1	0	1	8	P:innate immune response; F:transmembrane receptor activity; C:plasma membrane; F:ATP binding; P:signal transduction; C:integral to membrane; F:nucleoside-triphosphatase activity; C:plastid	EC:3.6.1.15
maker-A01-augustus-gene-71.120-mRNA-1	uncharacterized protein loc100242744	0	1	0	1	2	C:integral to membrane; P:aging	-
snap_masked-A01-processed-gene-71.107-mRNA-1	pectin methylesterase	0	1	0	1	8	C:plant-type cell wall; P:cell wall modification; C:vacuolar membrane; F:pectinesterase activity; F:aspartyl esterase activity; F:enzyme inhibitor activity; C:cytosol; P:negative regulation of catalytic activity	EC:3.1.1.11
maker-A01-snap-gene-71.140-mRNA-1	rossmann-fold nad -binding domain-containing protein	0	1	0	1	6	F:protochlorophyllide reductase activity; C:chloroplast inner membrane; F:calmodulin binding; P:oxidation reduction; F:nucleotide binding; P:protein transport	EC:1.3.1.33
snap_masked-A01-processed-gene-71.106-mRNA-1	serine threonine kinase-like protein	0	1	0	1	9	P:defense response to bacterium; C:plasma membrane; F:protein binding; P:response to salicylic acid stimulus; P:protein amino acid phosphorylation; F:ATP binding; P:programmed cell death; C:chloroplast; F:protein serine/threonine kinase activity	EC:2.7.11.0
genemark-A01-processed-gene-71.83-mRNA-1	cysteine-rich receptor-like protein kinase 5	0	1	0	1	8	P:defense response to bacterium; C:plasma membrane; F:protein kinase activity; P:response to salicylic acid stimulus; P:protein amino acid phosphorylation; F:ATP binding; P:programmed cell death; C:chloroplast	-
snap_masked-A01-processed-gene-71.98-mRNA-1	serine threonine kinase-like protein	0	1	0	1	8	P:defense response to bacterium; C:plasma membrane; P:response to salicylic acid stimulus; P:protein amino acid phosphorylation; F:ATP binding; P:programmed cell death; C:chloroplast; F:protein serine/threonine kinase activity	EC:2.7.11.0
snap_masked-A01-processed-gene-71.102-mRNA-1	serine threonine kinase-like protein	0	1	0	1	8	P:defense response to bacterium; C:plasma membrane; F:protein binding; P:response to salicylic acid stimulus; F:ATP binding; P:programmed cell death; C:chloroplast; F:protein serine/threonine kinase activity	EC:2.7.11.0
snap_masked-A01-processed-gene-71.116-mRNA-1	serine threonine kinase-like protein	0	1	0	1	8	P:defense response to bacterium; C:plasma membrane; P:response to salicylic acid stimulus; P:protein amino acid phosphorylation; F:ATP binding; P:programmed cell death; C:chloroplast; F:protein serine/threonine kinase activity	EC:2.7.11.0
genemark-A01-processed-gene-71.33-mRNA-1	cysteine-rich receptor-like protein kinase 5	0	1	0	1	8	P:defense response to bacterium; C:plasma membrane; F:protein kinase activity; P:response to salicylic acid stimulus; P:protein amino acid phosphorylation; F:ATP binding; P:programmed cell death; C:chloroplast	-
maker-A01-snap-gene-71.146-mRNA-1	serine threonine kinase-like protein	0	1	0	1	9	P:defense response to bacterium; C:plasma membrane; P:response to salicylic acid stimulus; P:protein amino acid phosphorylation; F:ATP binding; P:programmed cell death; C:chloroplast; F:protein serine/threonine kinase activity; C:mitochondrion	EC:2.7.11.0
maker-A01-augustus-gene-71.133-mRNA-1	ring u-box domain-containing protein	0	1	0	1	7	P:positive regulation of abscisic acid mediated signaling pathway; F:zinc ion binding; P:response to water deprivation; P:positive regulation of hydrogen peroxide biosynthetic process; F:ubiquitin-protein ligase activity; F:protein binding; C:cytoplasm	EC:6.3.2.19
maker-A01-snap-gene-71.142-mRNA-1	serine threonine kinase-like protein	0	1	0	1	6	C:plasma membrane; P:protein amino acid autophosphorylation; F:protein kinase activity; F:ATP binding; P:response to abscisic acid stimulus; C:mitochondrion	-
augustus_masked-A01-processed-gene-71.12-mRNA-1	serine threonine kinase-like protein	0	1	0	1	8	P:defense response to bacterium; C:plasma membrane; F:protein binding; F:protein kinase activity; P:response to salicylic acid stimulus; P:programmed cell death; C:chloroplast; F:nucleotide binding	-
genemark-A01-processed-gene-71.55-mRNA-1	serine threonine kinase-like protein	0	1	0	1	7	P:response to oxidative stress; F:protein kinase activity; P:protein amino acid phosphorylation; F:ATP binding; P:response to abscisic acid stimulus; P:defense response to bacterium, incompatible interaction; C:mitochondrion	-
maker-A01-snap-gene-71.143-mRNA-1	serine threonine kinase-like protein	0	1	0	1	6	C:vacuole; P:protein amino acid phosphorylation; F:ATP binding; P:response to abscisic acid stimulus; F:protein serine/threonine kinase activity; C:mitochondrion	EC:2.7.11.0
genemark-A01-processed-gene-71.62-mRNA-1	serine threonine kinase-like protein	0	1	0	1	8	P:defense response to bacterium; C:plasma membrane; F:protein binding; F:protein kinase activity; P:response to salicylic acid stimulus; P:programmed cell death; C:chloroplast; F:nucleotide binding	-
maker-A01-augustus-gene-72.101-mRNA-1	probable polygalacturonase-like	0	1	0	1	6	P:carbohydrate metabolic process; C:extracellular region; C:integral to membrane; F:polygalacturonase activity; C:cell wall; P:cellular cell wall organization	EC:3.2.1.15
maker-A01-augustus-gene-72.99-mRNA-1	plac8 family protein	0	1	0	1	1	C:plasma membrane	-
maker-A01-augustus-gene-72.94-mRNA-1	protein spiral1-like5	0	1	0	1	3	P:translational termination; F:translation release factor activity; C:mitochondrion	-
maker-A01-augustus-gene-72.102-mRNA-1	cysteine proteinase rd21a	0	1	0	1	12	P:response to water deprivation; C:vacuole; F:oxidoreductase activity; C:plasmodesma; F:protein binding; P:defense response to fungus; F:cysteine-type endopeptidase activity; C:chloroplast; P:proteolysis; C:cytosol; C:apoplast; P:response to salt stress	EC:3.4.22.0
maker-A01-augustus-gene-72.103-mRNA-1	uncharacterized protein	0	1	0	1	1	F:transferase activity, transferring glycosyl groups	-
genemark-A01-processed-gene-72.24-mRNA-1	phosphatidylinositol 3- and 4-kinase-like protein	0	1	0	1	1	F:transferase activity, transferring phosphorus-containing groups	-
genemark-A01-processed-gene-72.23-mRNA-1	tir-nbs-lrr class disease resistance protein	0	1	0	1	3	P:defense response; P:signal transduction; F:adenyl ribonucleotide binding	-
maker-A01-augustus-gene-72.98-mRNA-1	tir-nbs-lrr class disease resistance protein	0	1	0	1	3	P:innate immune response; P:signal transduction; C:membrane	-
maker-A01-snap-gene-72.113-mRNA-1	transcription factor bhlh87	0	1	0	1	3	F:transcription factor activity; F:DNA binding; P:regulation of transcription, DNA-dependent	-
maker-A01-snap-gene-72.114-mRNA-1	glycoside hydrolase family 28 protein	0	1	0	1	5	P:carbohydrate metabolic process; C:extracellular region; F:polygalacturonase activity; C:cell wall; P:cellular cell wall organization	EC:3.2.1.15
maker-A01-augustus-gene-73.108-mRNA-1	wrky transcription factor 22	0	1	0	1	9	P:response to gibberellin stimulus; P:defense response to bacterium; P:nitric oxide mediated signal transduction; F:DNA binding; P:response to chitin; F:protein binding; F:transcription factor activity; P:negative regulation of transcription, DNA-dependent; C:nucleus	-
maker-A01-snap-gene-73.127-mRNA-1	phosphatase sgt1a	0	1	0	1	10	C:cytosol; P:ubiquitin-dependent protein catabolic process; P:jasmonic acid mediated signaling pathway; C:SCF ubiquitin ligase complex; P:negative regulation of seed germination; P:response to heat; ; F:protein binding; P:auxin mediated signaling pathway; C:nucleus	-
maker-A01-augustus-gene-73.102-mRNA-1	protein	0	1	0	1	7	C:vacuole; ; C:Golgi apparatus; C:plasmodesma; C:plasma membrane; ; C:integral to cytosolic side of endoplasmic reticulum membrane	-
augustus_masked-A01-processed-gene-73.0-mRNA-1	tyrosine transaminase like protein	0	1	0	1	21	P:indoleacetic acid biosynthetic process; P:response to jasmonic acid stimulus; P:1-aminocyclopropane-1-carboxylate biosynthetic process; F:L-aspartate:2-oxoglutarate aminotransferase activity; P:adventitious root development; P:response to wounding; F:S-alkylthiohydroximate lyase activity; P:regulation of cell growth by extracellular stimulus; P:hyperosmotic salinity response; F:L-tryptophan:2-o…	EC:2.6.1.1; EC:2.6.1.27; EC:4.4.1.14; EC:2.6.1.2; EC:4.4.1.8; EC:2.6.1.5
maker-A01-augustus-gene-73.99-mRNA-1	tyrosine transaminase like protein	0	1	0	1	21	P:indoleacetic acid biosynthetic process; P:response to jasmonic acid stimulus; P:1-aminocyclopropane-1-carboxylate biosynthetic process; F:L-aspartate:2-oxoglutarate aminotransferase activity; P:adventitious root development; P:response to wounding; F:S-alkylthiohydroximate lyase activity; P:regulation of cell growth by extracellular stimulus; P:hyperosmotic salinity response; F:L-tryptophan:2-o…	EC:2.6.1.1; EC:2.6.1.27; EC:4.4.1.14; EC:2.6.1.2; EC:4.4.1.8; EC:2.6.1.5
maker-A01-snap-gene-73.116-mRNA-1	phosphatase sgt1a	0	1	0	1	10	C:cytosol; P:ubiquitin-dependent protein catabolic process; P:jasmonic acid mediated signaling pathway; C:SCF ubiquitin ligase complex; P:negative regulation of seed germination; P:response to heat; ; F:protein binding; P:auxin mediated signaling pathway; C:nucleus	-
maker-A01-augustus-gene-73.101-mRNA-1	major latex protein	0	1	0	1	8	P:defense response to bacterium; C:vacuole; F:copper ion binding; P:response to cadmium ion; P:response to zinc ion; C:cytosol; P:response to salt stress; P:vegetative to reproductive phase transition of meristem	-
maker-A01-augustus-gene-73.106-mRNA-1	ribosomal l25 tl5 ctc n-terminal 5s rrna binding domain-containing protein	0	1	0	1	7	C:ribosome; F:cobalt ion binding; F:5S rRNA binding; F:structural constituent of ribosome; F:zinc ion binding; P:translation; C:mitochondrion	-
augustus_masked-A01-processed-gene-73.17-mRNA-1	tiny root hair 1 protein	0	1	0	1	4	F:potassium ion transmembrane transporter activity; ; P:cell tip growth; C:vacuolar membrane	-
maker-A01-augustus-gene-73.103-mRNA-1	nuc173 domain-containing protein	0	1	0	1	4	P:vesicle-mediated transport; P:intracellular protein transport; F:binding; C:membrane coat	-
augustus_masked-A01-processed-gene-73.1-mRNA-1	polyprenyltransferase 1	0	1	0	1	5	P:embryonic development; F:4-hydroxybenzoate nonaprenyltransferase activity; P:ubiquinone biosynthetic process; C:membrane; C:mitochondrion	EC:2.5.1.39
maker-A01-augustus-gene-73.111-mRNA-1	calcium-dependent protein kinase	0	1	0	1	12	C:cytosol; P:protein amino acid autophosphorylation; F:calcium ion binding; P:response to salt stress; P:regulation of anion channel activity; P:regulation of stomatal movement; F:ATP binding; F:protein binding; P:abscisic acid mediated signaling pathway; C:vacuole; F:calmodulin-dependent protein kinase activity; C:plasma membrane	EC:2.7.11.17
maker-A01-augustus-gene-73.104-mRNA-1	glycosyl hydrolase family 9 protein	0	1	0	1	3	F:cellulase activity; P:cellulose catabolic process; P:cell wall modification involved in ripening	EC:3.2.1.4
augustus_masked-A01-processed-gene-74.11-mRNA-1	ap2 domain protein	0	1	0	1	9	P:root development; P:transcription factor import into nucleus; P:regulation of transcription, DNA-dependent; F:DNA binding; F:protein binding; F:transcription factor activity; P:leaf development; P:cotyledon development; C:nucleus	-
maker-A01-augustus-gene-74.80-mRNA-1	probable inactive receptor kinase at4g23740-like	0	1	0	1	6	C:plasma membrane; P:protein amino acid phosphorylation; F:ATP binding; C:integral to membrane; F:protein serine/threonine kinase activity; P:transmembrane receptor protein tyrosine kinase signaling pathway	EC:2.7.11.0
maker-A01-augustus-gene-74.77-mRNA-1	vacuolar atp synthase subunit g	0	1	0	1	8	P:ATP hydrolysis coupled proton transport; C:plant-type vacuole; C:Golgi apparatus; C:plasma membrane; C:cytosol; C:vacuolar proton-transporting V-type ATPase complex; F:hydrolase activity, acting on acid anhydrides, catalyzing transmembrane movement of substances; F:hydrogen ion transporting ATP synthase activity, rotational mechanism	EC:3.6.3.0
maker-A01-augustus-gene-74.81-mRNA-1	hmg (high mobility group) box protein	0	1	0	1	1	F:DNA binding	-
augustus_masked-A01-processed-gene-74.5-mRNA-1	aldose 1-epimerase family protein	0	1	0	1	3	F:carbohydrate binding; F:aldose 1-epimerase activity; P:galactose metabolic process	EC:5.1.3.3
augustus_masked-A01-processed-gene-74.2-mRNA-1	disease resistance response protein	0	1	0	1	2	P:defense response; P:lignan biosynthetic process	-
maker-A01-augustus-gene-74.74-mRNA-1	cation proton exchanger	0	1	0	1	7	P:transmembrane transport; F:sodium:hydrogen antiporter activity; P:protein targeting to vacuole; C:integral to membrane; C:late endosome; P:cation transport; P:regulation of pH	-
genemark-A01-processed-gene-74.27-mRNA-1	protein	0	1	0	1	13	P:response to ozone; P:response to salicylic acid stimulus; F:sequence-specific DNA binding; P:response to chitin; F:protein binding; F:transcription factor activity; P:leaf senescence; P:regulation of defense response; C:chloroplast; P:positive regulation of transcription, DNA-dependent; P:response to hydrogen peroxide; P:defense response to bacterium, incompatible interaction; C:nucleus	-
maker-A01-snap-gene-75.116-mRNA-1	uncharacterized protein	0	1	0	1	1	C:mitochondrion	-
augustus_masked-A01-processed-gene-75.6-mRNA-1	ubiquitin-protein ligase ubr7	0	1	0	1	4	C:cytoplasm; F:metal ion binding; P:primary metabolic process; F:catalytic activity	-
maker-A01-augustus-gene-75.97-mRNA-1	protein	0	1	0	1	6	C:chloroplast envelope; C:anchored to plasma membrane; F:ATPase activity; F:metalloendopeptidase activity; F:ATP binding; P:proteolysis	EC:3.6.1.3; EC:3.4.24.0
maker-A01-snap-gene-75.108-mRNA-1	udp-glucose 4-epimerase	0	1	0	1	13	C:cytosol; P:galactose metabolic process; P:root epidermal cell differentiation; C:Golgi stack; P:rhamnogalacturonan II biosynthetic process; P:rhamnogalacturonan I biosynthetic process; F:protein dimerization activity; F:nucleotide binding; F:UDP-glucose 4-epimerase activity; F:coenzyme binding; P:plant-type cell wall biogenesis; P:xyloglucan biosynthetic process; P:response to stress	EC:5.1.3.2
genemark-A01-processed-gene-75.52-mRNA-1	auxin response factor 9	0	1	0	1	6	P:regulation of transcription, DNA-dependent; F:DNA binding; F:protein dimerization activity; F:transcription factor activity; P:auxin mediated signaling pathway; C:nucleus	-
maker-A01-augustus-gene-75.101-mRNA-1	protein	0	1	0	1	4	F:cellulose synthase (UDP-forming) activity; P:cellulose biosynthetic process; C:integral to membrane; P:cellular cell wall organization	EC:2.4.1.12
maker-A01-augustus-gene-75.106-mRNA-1	nucleoside diphosphate kinase 3	0	1	0	1	14	P:nucleoside diphosphate phosphorylation; F:nucleoside diphosphate kinase activity; P:response to oxidative stress; C:cytosol; F:zinc ion binding; C:mitochondrial inner membrane; F:cobalt ion binding; P:UTP biosynthetic process; C:thylakoid; F:ATP binding; P:GTP biosynthetic process; C:chloroplast; C:Golgi apparatus; P:CTP biosynthetic process	EC:2.7.4.6
snap_masked-A01-processed-gene-75.93-mRNA-1	protein	0	1	0	1	4	F:cellulose synthase activity; P:polysaccharide biosynthetic process; P:cellular process; C:membrane	-
augustus_masked-A01-processed-gene-75.16-mRNA-1	protein	0	1	0	1	1	C:chloroplast thylakoid membrane	-
maker-A01-augustus-gene-75.98-mRNA-1	ring-h2 zinc finger protein rha4a-like	0	1	0	1	4	F:zinc ion binding; F:ubiquitin-protein ligase activity; P:protein ubiquitination; C:membrane	EC:6.3.2.19
maker-A01-augustus-gene-75.102-mRNA-1	glycoside hydrolase family 28 protein	0	1	0	1	7	P:carbohydrate metabolic process; F:polygalacturonase activity; F:galacturan 1,4-alpha-galacturonidase activity; C:cytoplasmic membrane-bounded vesicle; C:extracellular region; P:cellular cell wall organization; C:membrane	EC:3.2.1.15; EC:3.2.1.67
maker-A01-augustus-gene-75.104-mRNA-1	acyl- synthetase	0	1	0	1	5	P:fatty acid biosynthetic process; C:Golgi apparatus; F:long-chain-fatty-acid-CoA ligase activity; C:plasma membrane; C:cytosol	EC:6.2.1.3
augustus_masked-A01-processed-gene-75.3-mRNA-1	nucleosome assembly protein 1 2	0	1	0	1	8	P:DNA mediated transformation; F:DNA binding; P:response to cadmium ion; P:nucleosome assembly; C:plasma membrane; C:nucleus; C:cytosol; P:DNA repair	-
maker-A01-snap-gene-76.99-mRNA-1	uncharacterized protein	0	1	0	1	1	C:nucleus	-
augustus_masked-A01-processed-gene-76.7-mRNA-1	dof zinc finger protein	0	1	0	1	4	F:transcription factor activity; F:DNA binding; F:zinc ion binding; P:regulation of transcription, DNA-dependent	-
maker-A01-augustus-gene-76.87-mRNA-1	rwp-rk domain-containing protein	0	1	0	1	6	P:response to nitrate; P:response to water deprivation; F:transcription factor activity; P:stomatal movement; P:nitrate assimilation; C:nucleus	-
maker-A01-augustus-gene-76.95-mRNA-1	2-keto-3-deoxy-l-rhamnonate aldolase-like	0	1	0	1	5	F:carbon-carbon lyase activity; P:cellular aromatic compound metabolic process; C:chloroplast; P:cytokinin mediated signaling pathway; C:mitochondrion	-
maker-A01-snap-gene-76.98-mRNA-1	metal-nicotianamine transporter ysl1	0	1	0	1	8	P:oligopeptide transport; C:plasma membrane; F:oligopeptide transporter activity; F:iron-nicotianamine transmembrane transporter activity; P:transmembrane transport; P:response to iron ion; P:metal ion transport; P:seed development	-
genemark-A01-processed-gene-76.31-mRNA-1	short-chain dehydrogenase reductase family protein	0	1	0	1	3	F:protochlorophyllide reductase activity; P:oxidation reduction; F:nucleotide binding	EC:1.3.1.33
maker-A01-augustus-gene-76.91-mRNA-1	protein	0	1	0	1	3	P:trehalose catabolic process; F:alpha,alpha-trehalase activity; C:plasma membrane	EC:3.2.1.28
snap_masked-A01-processed-gene-76.70-mRNA-1	cinnamoyl- reductase	0	1	0	1	5	F:oxidoreductase activity; F:coenzyme binding; C:cytosol; P:sporopollenin biosynthetic process; F:nucleotide binding	-
genemark-A01-processed-gene-76.58-mRNA-1	partial	0	1	0	1	6	F:binding; C:chloroplast envelope; C:plant-type cell wall; P:brassinosteroid mediated signaling pathway; C:nucleus; C:plasma membrane	-
genemark-A01-processed-gene-76.41-mRNA-1	protein kinase family protein	0	1	0	1	5	C:cytoplasmic membrane-bounded vesicle; C:plasma membrane; P:protein amino acid phosphorylation; F:ATP binding; F:protein serine/threonine kinase activity	EC:2.7.11.0
augustus_masked-A01-processed-gene-76.14-mRNA-1	protein	0	1	0	1	1		-
augustus_masked-A01-processed-gene-76.3-mRNA-1	alpha beta fold family protein	0	1	0	1	6	C:middle lamella-containing extracellular matrix; P:cutin biosynthetic process; C:cytoplasmic membrane-bounded vesicle; P:response to osmotic stress; P:regulation of abscisic acid biosynthetic process; F:hydrolase activity	-
maker-A01-snap-gene-76.104-mRNA-1	2-keto-3-deoxy-l-rhamnonate aldolase-like	0	1	0	1	5	F:carbon-carbon lyase activity; P:cellular aromatic compound metabolic process; C:chloroplast; P:cytokinin mediated signaling pathway; C:mitochondrion	-
augustus_masked-A01-processed-gene-77.23-mRNA-1	f-box protein	0	1	0	1	2	P:cellular process; P:response to chemical stimulus	-
augustus_masked-A01-processed-gene-77.8-mRNA-1	dna-binding protein	0	1	0	1	5	F:transcription factor activity; F:sequence-specific DNA binding; C:nucleus; F:calmodulin binding; P:regulation of transcription, DNA-dependent	-
augustus_masked-A01-processed-gene-77.15-mRNA-1	protein	0	1	0	1	2	C:membrane; C:endoplasmic reticulum	-
augustus_masked-A01-processed-gene-77.29-mRNA-1	f-box protein gid2-like	0	1	0	1	6	P:seed dormancy; P:positive regulation of gibberellic acid mediated signaling pathway; P:seed germination; C:SCF ubiquitin ligase complex; F:protein binding; C:nucleus	-
maker-A01-augustus-gene-77.137-mRNA-1	progesterone 5-beta-reductase	0	1	0	1	10	P:response to wounding; F:3-beta-hydroxy-delta5-steroid dehydrogenase activity; F:delta4-3-oxosteroid 5beta-reductase activity; P:xylem and phloem pattern formation; P:cellular metabolic process; P:steroid metabolic process; F:coenzyme binding; C:cytosol; P:oxidation reduction; F:nucleotide binding	EC:1.1.1.145; EC:1.3.1.3
maker-A01-augustus-gene-77.130-mRNA-1	alpha beta fold family protein	0	1	0	1	7	F:phospholipase A2 activity; C:cytoplasmic membrane-bounded vesicle; F:lysophosphatidic acid acyltransferase activity; P:triglyceride homeostasis; P:phospholipid homeostasis; P:fatty acid homeostasis; P:metabolic process	EC:3.1.1.4
maker-A01-augustus-gene-77.146-mRNA-1	mac perforin domain-containing protein	0	1	0	1	1	C:plasma membrane	-
maker-A01-augustus-gene-77.134-mRNA-1	atp binding microtubule motor family protein	0	1	0	1	5	P:microtubule-based movement; C:plasma membrane; F:ATP binding; F:microtubule motor activity; C:microtubule	-
maker-A01-augustus-gene-77.136-mRNA-1	uncharacterized protein	0	1	0	1	7	F:pyridoxamine-phosphate oxidase activity; C:peroxisome; F:FMN binding; F:hydrolase activity; P:pyridoxal phosphate biosynthetic process; P:oxidation reduction; P:pyridoxine biosynthetic process	EC:1.4.3.5
maker-A01-augustus-gene-77.144-mRNA-1	chloroplast heat shock protein 70-1	0	1	0	1	15	P:oxidation reduction; C:mitochondrion; P:protein folding; P:response to cold; C:chloroplast envelope; P:response to heat; C:thylakoid; F:ATP binding; C:chloroplast stroma; F:2-alkenal reductase activity; F:unfolded protein binding; P:protein targeting to chloroplast; P:response to cadmium ion; C:nucleus; C:apoplast	EC:1.3.1.74
maker-A01-augustus-gene-77.133-mRNA-1	phosphorylase family protein	0	1	0	1	6	F:nutrient reservoir activity; C:plant-type cell wall; P:response to wounding; C:intracellular membrane-bounded organelle; P:nucleoside metabolic process; F:catalytic activity	-
maker-A01-snap-gene-77.165-mRNA-1	uncharacterized protein	0	1	0	1	3	C:Golgi apparatus; C:cytoplasmic membrane-bounded vesicle; C:endoplasmic reticulum	-
maker-A01-snap-gene-77.156-mRNA-1	acyl- -binding domain 3	0	1	0	1	7	P:response to absence of light; F:acyl-CoA binding; P:fatty acid transport; P:defense response to bacterium; C:extracellular space; ; P:defense response to fungus	-
augustus_masked-A01-processed-gene-77.19-mRNA-1	thaumatin-like protein	0	1	0	1	6	F:transcription factor activity; F:phosphoric diester hydrolase activity; P:induced systemic resistance; C:anchored to membrane; P:response to ethylene stimulus; P:regulation of transcription, DNA-dependent	EC:3.1.4.0
maker-A01-snap-gene-77.163-mRNA-1	protein embryo defective 140	0	1	0	1	5	C:intracellular; P:embryonic development ending in seed dormancy; F:RNA binding; F:nucleotide binding; P:RNA processing	-
genemark-A01-processed-gene-77.68-mRNA-1	ring-finger domain-containing protein	0	1	0	1	1	F:zinc ion binding	-
maker-A01-augustus-gene-77.138-mRNA-1	endoplasmin-like protein	0	1	0	1	20	C:cytosol; P:protein secretion; P:response to water deprivation; C:mitochondrion; P:protein folding; P:response to salt stress; P:regulation of meristem growth; C:plasmodesma; P:response to cold; C:vacuolar membrane; C:cytoplasmic membrane-bounded vesicle; F:ATP binding; C:endoplasmic reticulum lumen; P:regulation of meristem structural organization; F:unfolded protein binding; C:chloroplast; P:r…	-
maker-A01-augustus-gene-77.142-mRNA-1	endo- -beta-glucanase	0	1	0	1	12	C:cell plate; P:response to cytokinin stimulus; P:cellulose biosynthetic process; P:hyperosmotic salinity response; C:early endosome; P:cortical microtubule organization; F:cellulase activity; P:unidimensional cell growth; P:shoot development; P:response to nematode; C:Golgi apparatus; C:plasma membrane	EC:3.2.1.4
genemark-A01-processed-gene-77.41-mRNA-1	cell division cycle cofactor of apc complex	0	1	0	1	6	C:heterotrimeric G-protein complex; F:signal transducer activity; C:mitotic checkpoint complex; F:protein binding; P:signal transduction; P:cell division	-
snap_masked-A01-processed-gene-78.78-mRNA-1	transcription factor iia small subunit	0	1	0	1	6	F:translation initiation factor activity; P:translational initiation; P:transcription initiation from RNA polymerase II promoter; P:defense response to bacterium; P:regulation of transcription, DNA-dependent; C:transcription factor TFIIA complex	-
maker-A01-augustus-gene-78.94-mRNA-1	hxxxd-type acyl-transferase-like protein	0	1	0	1	3	F:transferase activity, transferring acyl groups other than amino-acyl groups; P:wax biosynthetic process; C:nucleus	EC:2.3.1.0
augustus_masked-A01-processed-gene-78.7-mRNA-1	glutathione s-transferase theta 3	0	1	0	1	2	P:toxin catabolic process; F:catalytic activity	-
genemark-A01-processed-gene-78.25-mRNA-1	map3k delta-1 protein	0	1	0	1	4	P:protein amino acid phosphorylation; F:protein serine/threonine kinase activity; F:protein serine/threonine/tyrosine kinase activity; F:ATP binding	EC:2.7.11.0; EC:2.7.112.1
genemark-A01-processed-gene-78.51-mRNA-1	gata transcription factor 25	0	1	0	1	6	P:circadian rhythm; F:transcription factor activity; F:sequence-specific DNA binding; C:nucleus; F:zinc ion binding; P:regulation of transcription, DNA-dependent	-
maker-A01-augustus-gene-78.105-mRNA-1	crt homolog 1-like	0	1	0	1	5	P:response to cadmium ion; P:defense response to oomycetes; P:glutathione transport; C:chloroplast; C:membrane	-
maker-A01-augustus-gene-78.97-mRNA-1	lg27 30-like gene	0	1	0	1	4	C:vacuolar membrane; F:carbohydrate binding; F:lyase activity; C:plasma membrane	-
maker-A01-augustus-gene-78.98-mRNA-1	ap-4 complex subunit mu-1	0	1	0	1	5	C:clathrin vesicle coat; P:vesicle-mediated transport; P:intracellular protein transport; C:cytosol; C:clathrin adaptor complex	-
maker-A01-augustus-gene-78.103-mRNA-1	protein	0	1	0	1	13	P:protein amino acid autophosphorylation; C:mitochondrion; P:response to symbiotic fungus; C:chloroplast envelope; F:ligase activity; P:starch catabolic process; F:carbohydrate kinase activity; F:ATP binding; F:alpha-glucan, water dikinase activity; P:cold acclimation; F:protein binding; C:chloroplast stroma; F:phosphoglucan, water dikinase activity	EC:2.7.9.4; EC:2.7.9.5
augustus_masked-A01-processed-gene-78.8-mRNA-1	nadph-ferrihemoprotein reductase	0	1	0	1	20	P:indole glucosinolate biosynthetic process; F:kinase activity; P:tryptophan biosynthetic process; P:cellular response to sulfur starvation; F:NADPH-hemoprotein reductase activity; P:response to jasmonic acid stimulus; C:endoplasmic reticulum membrane; P:phenylpropanoid metabolic process; P:response to reactive oxygen species; C:cytosol; F:iron ion binding; F:DNA binding; P:defense response to in…	EC:1.6.2.4
genemark-A01-processed-gene-78.45-mRNA-1	cbl-interacting serine threonine-protein kinase 8	0	1	0	1	8	F:calmodulin-dependent protein kinase activity; C:plasma membrane; P:protein amino acid autophosphorylation; P:root development; F:ATP binding; P:response to nitrate; P:signal transduction; P:response to glucose stimulus	EC:2.7.11.17
maker-A01-snap-gene-78.118-mRNA-1	f-box family protein	0	1	0	1	4	P:ubiquitin-dependent protein catabolic process; F:ubiquitin-protein ligase activity; P:auxin mediated signaling pathway; F:inositol hexakisphosphate binding	EC:6.3.2.19
maker-A01-snap-gene-78.120-mRNA-1	rab geranylgeranyl transferase alpha subunit 1	0	1	0	1	5	P:response to cadmium ion; P:protein prenylation; C:cytosol; F:protein prenyltransferase activity; P:transport	-
maker-A01-augustus-gene-78.104-mRNA-1	nadph-ferrihemoprotein reductase	0	1	0	1	20	P:indole glucosinolate biosynthetic process; F:kinase activity; P:tryptophan biosynthetic process; P:cellular response to sulfur starvation; F:NADPH-hemoprotein reductase activity; P:response to jasmonic acid stimulus; C:endoplasmic reticulum membrane; P:phenylpropanoid metabolic process; P:response to reactive oxygen species; C:cytosol; F:iron ion binding; F:DNA binding; P:defense response to in…	EC:1.6.2.4
maker-A01-snap-gene-78.126-mRNA-1	mads-box protein agl24	0	1	0	1	16	P:maintenance of floral meristem identity; P:response to gibberellin stimulus; P:floral whorl development; P:maintenance of inflorescence meristem identity; P:DNA metabolic process; C:cytoplasm; F:protein heterodimerization activity; P:regulation of timing of transition from vegetative to reproductive phase; F:sequence-specific DNA binding; P:protein import into nucleus, translocation; F:transcri…	-
augustus_masked-A01-processed-gene-79.9-mRNA-1	mitochondrial dicarboxylate carrier	0	1	0	1	6	F:dicarboxylic acid transmembrane transporter activity; F:binding; C:mitochondrial inner membrane; P:transmembrane transport; P:mitochondrial transport; C:integral to membrane	-
maker-A01-augustus-gene-79.105-mRNA-1	plant invertase pectin methylesterase inhibitor domain-containing protein	0	1	0	1	4	F:pectinesterase activity; C:vacuole; P:negative regulation of catalytic activity; F:pectinesterase inhibitor activity	EC:3.1.1.11
maker-A01-augustus-gene-79.89-mRNA-1	protein	0	1	0	1	2	F:zinc ion binding; C:cytoplasm	-
maker-A01-augustus-gene-79.86-mRNA-1	protein	0	1	0	1	1	P:regulation of gene expression, epigenetic	-
maker-A01-augustus-gene-79.103-mRNA-1	zinc ion binding protein	0	1	0	1	5	F:oxidoreductase activity; F:receptor activity; P:multicellular organismal development; F:zinc ion binding; C:plasma membrane	-
augustus_masked-A01-processed-gene-79.15-mRNA-1	zf-hd homeobox protein at4g24660-like	0	1	0	1	6	F:transcription factor activity; F:DNA binding; P:embryonic development ending in seed dormancy; F:protein binding; C:nucleus; P:regulation of transcription, DNA-dependent	-
maker-A01-snap-gene-79.118-mRNA-1	alliin lyase	0	1	0	1	16	F:L-tyrosine aminotransferase activity; P:positive gravitropism; P:maintenance of root meristem identity; F:L-tryptophan:pyruvate aminotransferase activity; F:L-tryptophan:2-oxoglutarate aminotransferase activity; P:cotyledon development; P:defense response to bacterium; F:carbon-sulfur lyase activity; P:gynoecium development; F:pyridoxal phosphate binding; P:primary root development; P:indoleace…	EC:2.6.1.27
maker-A01-augustus-gene-79.99-mRNA-1	glucose-6-phosphate isomerase	0	1	0	1	12	C:cytosol; F:RNA binding; P:starch metabolic process; C:chloroplast envelope; P:positive regulation of flower development; P:immune response; F:glucose-6-phosphate isomerase activity; F:ATP binding; F:transferase activity; P:glycolysis; C:chloroplast stroma; P:gluconeogenesis	EC:5.3.1.9
genemark-A01-processed-gene-79.41-mRNA-1	ubiquitin carboxyl-terminal hydrolase 16-like	0	1	0	1	8	F:ubiquitin-specific protease activity; P:cell proliferation; P:ubiquitin-dependent protein catabolic process; P:root development; F:ubiquitin thiolesterase activity; P:leaf development; P:flower development; F:zinc ion binding	EC:3.1.2.15
maker-A01-augustus-gene-79.97-mRNA-1	protein	0	1	0	1	2	F:serine-type peptidase activity; P:proteolysis	-
genemark-A01-processed-gene-79.23-mRNA-1	pachytene checkpoint protein 2 homolog	0	1	0	1	4	F:microtubule-severing ATPase activity; F:ATP binding; F:receptor activity; C:plastid	EC:3.6.4.3
maker-A01-augustus-gene-79.95-mRNA-1	protein	0	1	0	1	12	P:activation of Rho GTPase activity; C:exocytic vesicle; F:phosphoinositide binding; P:negative regulation of Rho protein signal transduction; F:Rho GTPase activator activity; P:pollen germination; C:endocytic vesicle; F:Rho GTPase binding; ; C:apical part of cell; C:cell cortex; P:pollen tube adhesion	-
maker-A01-augustus-gene-79.94-mRNA-1	protein	0	1	0	1	1	C:chloroplast	-
maker-A01-augustus-gene-79.91-mRNA-1	serine threonine-protein kinase afc2	0	1	0	1	9	P:protein amino acid autophosphorylation; F:ferrochelatase activity; P:heme biosynthetic process; F:protein serine/threonine kinase activity; F:protein serine/threonine/tyrosine kinase activity; F:ATP binding; F:protein binding; P:mRNA processing; C:chloroplast	EC:4.99.1.1; EC:2.7.11.0; EC:2.7.112.1
maker-A01-augustus-gene-79.98-mRNA-1	uncharacterized protein	0	1	0	1	1	C:plasma membrane	-
maker-A01-snap-gene-79.108-mRNA-1	calcineurin-like phosphoesterase family protein	0	1	0	1	1	F:protein serine/threonine phosphatase activity	-
genemark-A01-processed-gene-80.71-mRNA-1	protein	0	1	0	1	3	P:cell fate determination; P:anther development; F:protein binding	-
maker-A01-augustus-gene-80.117-mRNA-1	ma3 domain-containing protein	0	1	0	1	8	P:translational initiation; C:Golgi apparatus; P:methylation; F:translation initiation factor activity; P:response to ethylene stimulus; C:cytosol; F:methyltransferase activity; P:response to salt stress	EC:2.1.1.0
genemark-A01-processed-gene-80.51-mRNA-1	cytochrome p450	0	1	0	1	5	F:oxidoreductase activity; C:plasma membrane; F:iron ion binding; P:metabolic process; F:oxygen binding	-
maker-A01-snap-gene-80.136-mRNA-1	aaa-type atpase family protein	0	1	0	1	2	F:nucleotidyltransferase activity; F:nucleotide binding	EC:2.7.7.0
maker-A01-augustus-gene-80.130-mRNA-1	60s ribosomal protein l7a	0	1	0	1	11	P:translation; F:zinc ion binding; C:nucleolus; C:plasmodesma; F:structural constituent of ribosome; C:vacuolar membrane; P:ribosome biogenesis; C:chloroplast; C:cytosolic large ribosomal subunit; C:Golgi apparatus; C:plasma membrane	-
snap_masked-A01-processed-gene-80.108-mRNA-1	zinc finger	0	1	0	1	2	F:ATP binding; C:membrane	-
augustus_masked-A01-processed-gene-80.7-mRNA-1	sumo-activating enzyme subunit 1b	0	1	0	1	3	F:SUMO activating enzyme activity; P:protein sumoylation; F:nucleotide binding	-
snap_masked-A01-processed-gene-80.107-mRNA-1	hva22d	0	1	0	1	8	P:hyperosmotic salinity response; P:pollen development; P:response to water deprivation; P:response to cold; P:negative regulation of autophagy; P:response to abscisic acid stimulus; P:flower development; C:membrane	-
augustus_masked-A01-processed-gene-80.1-mRNA-1	protein transport protein sec61 gamma subunit	0	1	0	1	4	F:P-P-bond-hydrolysis-driven protein transmembrane transporter activity; C:intracellular; C:plasma membrane; P:protein targeting	-
genemark-A01-processed-gene-80.75-mRNA-1	pectate lyase	0	1	0	1	2	F:pectate lyase activity; C:membrane	EC:4.2.2.2
maker-A01-augustus-gene-80.120-mRNA-1	rna-binding protein cp31	0	1	0	1	10	C:chloroplast envelope; P:innate immune response; F:poly(U) RNA binding; C:chloroplast stroma; C:ribonucleoprotein complex; F:catalytic activity; P:RNA modification; C:chloroplast thylakoid membrane; F:nucleotide binding; P:RNA processing	-
maker-A01-augustus-gene-80.119-mRNA-1	protein	0	1	0	1	1	C:chloroplast thylakoid lumen	-
maker-A01-augustus-gene-80.121-mRNA-1	membrane-anchored ubiquitin-fold protein 3	0	1	0	1	1	C:plasma membrane	-
augustus_masked-A01-processed-gene-80.18-mRNA-1	atpap24 pap24	0	1	0	1	4	F:metal ion binding; F:protein serine/threonine phosphatase activity; C:cell wall; F:acid phosphatase activity	EC:3.1.3.2
maker-A01-augustus-gene-80.131-mRNA-1	conserved oligomeric golgi complex subunit	0	1	0	1	5	P:protein transport; C:membrane; C:cytosol; C:vacuole; P:Golgi organization	-
genemark-A01-processed-gene-80.76-mRNA-1	ran gtpase-activating protein 1	0	1	0	1	12	C:cell division site; F:Ran GTPase activator activity; P:cytokinesis; C:cell plate; P:response to salt stress; P:protein import into nucleus; F:protein binding; P:M phase specific microtubule process; C:nuclear envelope; C:chloroplast; C:endoplasmic reticulum; C:plasma membrane	-
maker-A01-augustus-gene-80.129-mRNA-1	argininosuccinate synthase	0	1	0	1	9	C:cytosol; P:ubiquitin-dependent protein catabolic process; P:arginine biosynthetic process; F:ATP binding; C:proteasome regulatory particle, lid subcomplex; C:chloroplast stroma; F:argininosuccinate synthase activity; C:nucleus; C:plasma membrane	EC:6.3.4.5
maker-A01-augustus-gene-80.125-mRNA-1	nodulin 3 family protein	0	1	0	1	3	C:integral to plasma membrane; F:sugar transmembrane transporter activity; P:carbohydrate transport	-
augustus_masked-A01-processed-gene-80.12-mRNA-1	early nodulin-like protein	0	1	0	1	3	C:anchored to plasma membrane; C:plasmodesma; F:binding	-
augustus_masked-A01-processed-gene-80.2-mRNA-1	mitochondrial import inner membrane translocase subunit tim8	0	1	0	1	5	F:P-P-bond-hydrolysis-driven protein transmembrane transporter activity; C:mitochondrial inner membrane; F:metal ion binding; P:protein import into mitochondrial inner membrane; C:mitochondrial intermembrane space protein transporter complex	-
genemark-A01-processed-gene-80.44-mRNA-1	protein	0	1	0	1	1	F:zinc ion binding	-
genemark-A01-processed-gene-81.28-mRNA-1	small heat shock protein	0	1	0	1	4	P:response to cadmium ion; C:cytoplasmic part; C:intracellular membrane-bounded organelle; P:response to heat	-
maker-A01-augustus-gene-81.103-mRNA-1	protein	0	1	0	1	7	P:phosphate ion homeostasis; P:glycerol-3-phosphate transport; F:glycerol-3-phosphate transmembrane transporter activity; P:transmembrane transport; F:sugar:hydrogen symporter activity; C:integral to membrane; C:mitochondrion	-
augustus_masked-A01-processed-gene-81.4-mRNA-1	oleosin-like protein	0	1	0	1	6	P:response to freezing; C:monolayer-surrounded lipid storage body; P:seed oilbody biogenesis; C:integral to membrane; P:lipid storage; P:seed germination	-
augustus_masked-A01-processed-gene-81.1-mRNA-1	dna-binding storekeeper transcriptional regulator	0	1	0	1	4	C:nucleolus; C:chloroplast; C:cytosol; P:regulation of transcription, DNA-dependent	-
maker-A01-augustus-gene-81.105-mRNA-1	protein	0	1	0	1	1	C:membrane	-
genemark-A01-processed-gene-81.38-mRNA-1	magnesium-protoporphyrin ix methyltransferase	0	1	0	1	7	C:chloroplast envelope; C:plasma membrane; P:chlorophyll biosynthetic process; P:methylation; P:photosynthesis; C:chloroplast thylakoid membrane; F:magnesium protoporphyrin IX methyltransferase activity	EC:2.1.1.11
maker-A01-augustus-gene-81.107-mRNA-1	acyl carrier protein	0	1	0	1	7	P:fatty acid biosynthetic process; C:chloroplast envelope; F:acyl carrier activity; C:chloroplast stroma; F:cofactor binding; F:phosphopantetheine binding; P:response to light stimulus	-
snap_masked-A01-processed-gene-81.82-mRNA-1	protein	0	1	0	1	6	P:cellular macromolecule metabolic process; C:cell part; P:primary metabolic process; P:regulation of cellular process; P:response to stress; F:binding	-
augustus_masked-A01-processed-gene-81.7-mRNA-1	uncharacterized protein	0	1	0	1	1	C:cytoplasmic membrane-bounded vesicle	-
maker-A01-augustus-gene-81.110-mRNA-1	protein-methionine-s-oxide reductase	0	1	0	1	13	F:peptide-methionine-(S)-S-oxide reductase activity; P:oxidation reduction; F:nucleic acid binding; P:response to red light; F:L-methionine-(S)-S-oxide reductase activity; C:chloroplast envelope; P:cellular response to oxidative stress; F:ATP binding; F:helicase activity; C:chloroplast stroma; P:response to far red light; ; P:protein modification process	EC:1.8.4.11; EC:1.8.4.13
maker-A01-augustus-gene-81.115-mRNA-1	gata transcription factor 5	0	1	0	1	4	P:response to light stimulus; P:regulation of transcription, DNA-dependent; F:DNA binding; F:transcription factor activity	-
maker-A01-augustus-gene-81.106-mRNA-1	superoxide dismutase	0	1	0	1	13	C:chloroplast envelope; P:circadian rhythm; P:response to copper ion; F:copper ion binding; P:response to cadmium ion; C:plasma membrane; P:removal of superoxide radicals; F:superoxide dismutase activity; C:chloroplast stroma; C:thylakoid; C:cytosol; C:mitochondrion; P:oxidation reduction	EC:1.15.1.1
maker-A01-augustus-gene-81.116-mRNA-1	dna binding	0	1	0	1	2	F:DNA-directed RNA polymerase activity; P:transcription, DNA-dependent	EC:2.7.7.6
maker-A01-augustus-gene-81.104-mRNA-1	chromophore lyase 3-like	0	1	0	1	5	C:chloroplast outer membrane; P:chloroplast fission; P:regulation of cell division; P:protein-phycocyanobilin linkage; P:response to reactive oxygen species	-
genemark-A01-processed-gene-81.48-mRNA-1	kinase family protein	0	1	0	1	10	C:plasma membrane; F:protein binding; P:response to stress; P:protein ubiquitination; P:protein amino acid phosphorylation; F:ATP binding; F:ubiquitin-protein ligase activity; C:chloroplast; F:protein serine/threonine kinase activity; C:ubiquitin ligase complex	EC:6.3.2.19; EC:2.7.11.0
maker-A01-augustus-gene-81.108-mRNA-1	protein	0	1	0	1	4	P:positive regulation of programmed cell death; P:negative regulation of programmed cell death; F:cysteine-type endopeptidase activity; P:proteolysis	EC:3.4.22.0
augustus_masked-A01-processed-gene-81.9-mRNA-1	zinc ion binding protein	0	1	0	1	1	P:response to cadmium ion	-
maker-A01-augustus-gene-82.95-mRNA-1	protein trichome birefringence-like 18	0	1	0	1	2	P:leaf senescence; C:mitochondrion	-
augustus_masked-A01-processed-gene-82.9-mRNA-1	at hook motif dna-binding family protein	0	1	0	1	2	C:nucleolus; C:mitochondrion	-
maker-A01-augustus-gene-82.102-mRNA-1	monocopper oxidase-like protein sku5	0	1	0	1	10	C:plant-type cell wall; C:anchored to plasma membrane; F:copper ion binding; C:plasmodesma; P:cell tip growth; F:L-ascorbate oxidase activity; C:vacuolar membrane; C:cytosol; C:apoplast; P:oxidation reduction	EC:1.10.3.3
genemark-A01-processed-gene-82.50-mRNA-1	protein	0	1	0	1	4	F:transcription factor activity; F:DNA binding; C:nucleus; P:regulation of transcription, DNA-dependent	-
maker-A01-augustus-gene-82.100-mRNA-1	e3 ubiquitin protein ligase rin2	0	1	0	1	5	C:plasma membrane; F:protein binding; P:positive regulation of plant-type hypersensitive response; F:ubiquitin-protein ligase activity; F:zinc ion binding	EC:6.3.2.19
maker-A01-augustus-gene-82.106-mRNA-1	protein srg1	0	1	0	1	6	P:flavonoid biosynthetic process; P:organ senescence; F:oxidoreductase activity, acting on diphenols and related substances as donors, oxygen as acceptor; F:iron ion binding; F:oxidoreductase activity, acting on paired donors, with incorporation or reduction of molecular oxygen, 2-oxoglutarate as one donor, and incorporation of one atom each of oxygen into both donors; P:oxidation reduction	EC:1.10.3.0; EC:1.14.11.0
augustus_masked-A01-processed-gene-82.4-mRNA-1	21 kda protein	0	1	0	1	1	F:pectinesterase inhibitor activity	-
snap_masked-A01-processed-gene-82.82-mRNA-1	21 kda protein	0	1	0	1	1	F:pectinesterase inhibitor activity	-
maker-A01-augustus-gene-82.107-mRNA-1	gibberellin 20-oxidase	0	1	0	1	13	P:oxidation reduction; F:gibberellin 20-oxidase activity; P:flower development; F:gibberellin 3-beta-dioxygenase activity; P:leaf development; P:gibberellin biosynthetic process; P:gibberellic acid mediated signaling pathway; P:unidimensional cell growth; P:short-day photoperiodism, flowering; C:cytoplasm; ; P:response to red or far red light; F:iron ion binding	EC:1.14.11.15
maker-A01-augustus-gene-82.99-mRNA-1	pentatricopeptide repeat-containing protein	0	1	0	1	9	P:RNA splicing; F:ATP binding; P:chloroplast RNA processing; F:phosphotransferase activity, phosphate group as acceptor; P:polycistronic mRNA processing; F:nucleotide kinase activity; C:plastid; P:RNA modification; P:nucleotide phosphorylation	EC:2.7.4.0
maker-A01-augustus-gene-82.104-mRNA-1	peptidylprolyl isomerase	0	1	0	1	7	C:cytosol; F:histone binding; P:protein peptidyl-prolyl isomerization; P:protein folding; C:nucleolus; F:peptidyl-prolyl cis-trans isomerase activity; P:nucleosome assembly	EC:5.2.1.8
augustus_masked-A01-processed-gene-82.10-mRNA-1	21 kda protein	0	1	0	1	4	F:pectinesterase activity; P:negative regulation of catalytic activity; P:shade avoidance; F:pectinesterase inhibitor activity	EC:3.1.1.11
maker-A01-augustus-gene-82.109-mRNA-1	mads-box protein	0	1	0	1	7	P:abscission; F:binding; P:regulation of transcription, DNA-dependent; P:regulation of flower development; F:transcription factor activity; P:leaf senescence; C:nucleus	-
augustus_masked-A01-processed-gene-83.11-mRNA-1	c2h2-like zinc finger protein	0	1	0	1	2	F:zinc ion binding; F:nucleic acid binding	-
maker-A01-augustus-gene-83.91-mRNA-1	cleavage and polyadenylation specificity factor 5	0	1	0	1	4	C:membrane; F:hydrolase activity; F:protein binding; C:plastid	-
maker-A01-snap-gene-83.99-mRNA-1	arginine serine-rich-splicing factor rsp40	0	1	0	1	3	P:RNA splicing; F:nucleic acid binding; C:nuclear speck	-
augustus_masked-A01-processed-gene-83.9-mRNA-1	oxoglutarate iron-dependent oxygenase	0	1	0	1	5	F:L-ascorbic acid binding; C:cytoplasmic membrane-bounded vesicle; F:iron ion binding; F:oxidoreductase activity, acting on paired donors, with incorporation or reduction of molecular oxygen; P:oxidation reduction	-
maker-A01-snap-gene-83.108-mRNA-1	myb transcription factor	0	1	0	1	7	P:response to salicylic acid stimulus; F:DNA binding; P:far-red light signaling pathway; F:protein binding; F:transcription factor activity; P:positive regulation of transcription, DNA-dependent; C:nucleus	-
augustus_masked-A01-processed-gene-83.1-mRNA-1	homeodomain-containing transcription factor fwa	0	1	0	1	5	P:regulation of gene expression by genetic imprinting; P:positive regulation of flower development; P:gene silencing by RNA; F:protein homodimerization activity; C:nucleus	-
genemark-A01-processed-gene-83.42-mRNA-1	peptidoglycan-binding domain-containing protein	0	1	0	1	1	P:cell wall macromolecule catabolic process	-
maker-A01-augustus-gene-83.87-mRNA-1	zinc finger ccch domain-containing protein 63	0	1	0	1	7	F:ADP-ribose diphosphatase activity; F:NAD or NADH binding; F:nucleic acid binding; F:transferase activity; P:metabolic process; C:cytosol; F:zinc ion binding	EC:3.6.1.13
maker-A01-snap-gene-83.97-mRNA-1	serine threonine-protein kinase nek2	0	1	0	1	1	F:kinase activity	-
maker-A01-augustus-gene-83.90-mRNA-1	actin depolymerizing factor	0	1	0	1	4	C:actin filament; F:nucleic acid binding; F:actin binding; F:zinc ion binding	-
augustus_masked-A01-processed-gene-84.18-mRNA-1	protein	0	1	0	1	2	P:multi-organism process; P:regulation of amino acid export	-
augustus_masked-A01-processed-gene-84.4-mRNA-1	pathogenesis-related protein	0	1	0	1	2	C:extracellular region; C:cytoplasmic membrane-bounded vesicle	-
maker-A01-augustus-gene-84.110-mRNA-1	aaa-type atpase family protein	0	1	0	1	2	F:ATPase activity; F:ATP binding	EC:3.6.1.3
genemark-A01-processed-gene-84.56-mRNA-1	protein	0	1	0	1	8	C:nucleolus; F:snoRNA binding; P:RNA methylation; P:rRNA processing; C:membrane; C:cytosol; F:methyltransferase activity; P:tRNA processing	EC:2.1.1.0
maker-A01-augustus-gene-84.105-mRNA-1	calmodulin-binding protein	0	1	0	1	1	F:calmodulin binding	-
maker-A01-snap-gene-84.126-mRNA-1	xyloglucan endotransglycosylase	0	1	0	1	13	C:cell wall; P:xyloglucan metabolic process; F:xyloglucan:xyloglucosyl transferase activity; P:response to cold; P:response to brassinosteroid stimulus; P:response to heat; P:response to auxin stimulus; F:xyloglucan endotransglucosylase activity; P:plant-type cell wall organization; F:xyloglucan-specific endo-beta-1,4-glucanase activity; C:Golgi apparatus; P:response to mechanical stimulus; C:apo…	EC:2.4.1.207; EC:3.2.1.151
augustus_masked-A01-processed-gene-84.15-mRNA-1	abc transporter family protein	0	1	0	1	4	F:ATPase activity, coupled to transmembrane movement of substances; P:ATP catabolic process; F:ATP binding; C:membrane	-
maker-A01-augustus-gene-84.109-mRNA-1	pathogenesis-related protein pr-1	0	1	0	1	3	C:extracellular region; C:cytoplasmic membrane-bounded vesicle; P:response to stimulus	-
maker-A01-augustus-gene-84.122-mRNA-1	glutaminyl-peptide cyclotransferase	0	1	0	1	2	F:glutaminyl-peptide cyclotransferase activity; P:peptidyl-pyroglutamic acid biosynthetic process, using glutaminyl-peptide cyclotransferase	EC:2.3.2.5
augustus_masked-A01-processed-gene-84.12-mRNA-1	ribosomal protein s10	0	1	0	1	7	F:DNA binding; F:structural constituent of ribosome; C:cell wall; C:cytosolic small ribosomal subunit; C:chloroplast; C:membrane; P:translation	-
maker-A01-augustus-gene-84.113-mRNA-1	pheophorbide a oxygenase	0	1	0	1	6	F:metal ion binding; C:chloroplast envelope; F:electron carrier activity; F:chlorophyllide a oxygenase activity; F:2 iron, 2 sulfur cluster binding; P:oxidation reduction	EC:1.13.12.14
maker-A01-augustus-gene-84.119-mRNA-1	beta-carotene hydroxylase	0	1	0	1	8	P:fatty acid biosynthetic process; P:xanthophyll biosynthetic process; P:carotene metabolic process; F:iron ion binding; C:integral to membrane; F:carotene beta-ring hydroxylase activity; C:endoplasmic reticulum; P:oxidation reduction	-
maker-A01-augustus-gene-84.112-mRNA-1	detoxifying efflux carrier 35	0	1	0	1	8	P:pollen development; F:drug transmembrane transporter activity; C:plasma membrane; P:drug transmembrane transport; P:flavonoid metabolic process; C:vacuolar membrane; F:antiporter activity; P:anther dehiscence	-
snap_masked-A01-processed-gene-84.86-mRNA-1	serine esterase family protein	0	1	0	1	1	C:mitochondrion	-
maker-A01-augustus-gene-85.106-mRNA-1	nucleic acid binding protein	0	1	0	1	14	P:gynoecium development; C:cytosol; P:regulation of cell division; F:nucleic acid binding; C:integral to membrane; P:negative regulation of peptidyl-tyrosine phosphorylation; F:protein tyrosine phosphatase activity; F:3R-hydroxyacyl-CoA dehydratase activity; P:cell differentiation; C:fatty acid elongase complex; P:very-long-chain fatty acid biosynthetic process; P:shoot development; C:nucleus; P:…	EC:3.1.3.48
maker-A01-augustus-gene-85.121-mRNA-1	multidrug pheromone mdr abc transporter family	0	1	0	1	11	P:transmembrane transport; P:basipetal auxin transport; C:mitochondrion; C:integral to membrane; F:ATPase activity, coupled to transmembrane movement of substances; P:ATP catabolic process; P:acropetal auxin transport; F:ATP binding; F:auxin efflux transmembrane transporter activity; P:auxin efflux; C:plasma membrane	-
maker-A01-snap-gene-85.137-mRNA-1	nitrogen fixation like protein	0	1	0	1	6	P:iron-sulfur cluster assembly; F:iron-sulfur cluster binding; F:iron ion binding; P:chloroplast organization; C:chloroplast stroma; F:structural molecule activity	-
maker-A01-snap-gene-85.132-mRNA-1	pumilio 6 protein	0	1	0	1	1	F:mRNA binding	-
maker-A01-snap-gene-85.129-mRNA-1	osbp(oxysterol binding protein)-related protein 4b	0	1	0	1	2	P:steroid metabolic process; F:oxysterol binding	-
maker-A01-augustus-gene-85.105-mRNA-1	phosphatidylserine decarboxylase	0	1	0	1	7	C:plant-type vacuole membrane; F:phosphatidylserine decarboxylase activity; P:phospholipid biosynthetic process; F:calcium ion binding; C:endoplasmic reticulum; C:plastid; C:mitochondrion	EC:4.1.1.65
genemark-A01-processed-gene-85.51-mRNA-1	aldose 1-epimerase family protein	0	1	0	1	7	C:plant-type cell wall; F:carbohydrate binding; C:plasma membrane; P:response to abscisic acid stimulus; P:galactose metabolic process; F:aldose 1-epimerase activity; C:cytosol	EC:5.1.3.3
maker-A01-augustus-gene-85.108-mRNA-1	calcium-transporting atpase plasma membrane-type-like	0	1	0	1	8	P:inflorescence morphogenesis; F:calcium-transporting ATPase activity; P:transport; C:plasmodesma; F:protein self-association; P:shoot development; P:response to nematode; C:plasma membrane	EC:3.6.3.8
maker-A01-augustus-gene-85.118-mRNA-1	chloroplast import apparatus 2 protein	0	1	0	1	3	P:protein targeting to chloroplast; C:nucleus; P:regulation of transcription, DNA-dependent	-
maker-A01-snap-gene-85.138-mRNA-1	transcriptional factor b3 family protein	0	1	0	1	4	F:binding; P:cellular macromolecule metabolic process; C:chloroplast envelope; P:nucleic acid metabolic process	-
maker-A01-augustus-gene-85.113-mRNA-1	armadillo beta-catenin-like repeat-containing protein	0	1	0	1	1	C:vacuolar membrane	-
maker-A01-augustus-gene-85.115-mRNA-1	protein	0	1	0	1	5	F:phosphatidylinositol binding; F:oxidoreductase activity; C:clathrin coat; F:clathrin binding; P:clathrin coat assembly	-
maker-A01-augustus-gene-85.109-mRNA-1	core-2 i-branching beta- -n-acetylglucosaminyltransferase family protein	0	1	0	1	2	C:membrane; F:acetylglucosaminyltransferase activity	-
augustus_masked-A01-processed-gene-85.5-mRNA-1	vacuolar atp synthase subunit g	0	1	0	1	1	C:vacuole	-
maker-A01-augustus-gene-86.97-mRNA-1	non-expressor of pr1	0	1	0	1	16	P:regulation of systemic acquired resistance; ; P:response to insect; P:systemic acquired resistance, salicylic acid mediated signaling pathway; P:negative regulation of defense response; P:cell death; ; P:response to wounding; P:response to heat; P:response to bacterium; P:response to chitin; F:protein binding; P:positive regulation of transcription, DNA-dependent; C:cytoplasm; P:defense respons…	-
maker-A01-augustus-gene-86.93-mRNA-1	non-expressor of pr1	0	1	0	1	16	P:regulation of systemic acquired resistance; ; P:response to insect; P:systemic acquired resistance, salicylic acid mediated signaling pathway; P:negative regulation of defense response; P:cell death; ; P:response to wounding; P:response to heat; P:response to bacterium; P:response to chitin; F:protein binding; P:positive regulation of transcription, DNA-dependent; C:cytoplasm; P:defense respons…	-
maker-A01-augustus-gene-86.88-mRNA-1	peroxidase	0	1	0	1	8	C:plant-type cell wall; P:response to oxidative stress; P:cellular response to hypoxia; C:plasmodesma; F:heme binding; F:peroxidase activity; C:membrane; P:oxidation reduction	EC:1.11.1.7
maker-A01-snap-gene-86.103-mRNA-1	leucine-rich-repeat protein	0	1	0	1	1	F:hydrolase activity	-
augustus_masked-A01-processed-gene-86.6-mRNA-1	disease resistance protein rps2	0	1	0	1	13	C:plastid small ribosomal subunit; P:translation; F:nucleoside-triphosphatase activity; F:ADP binding; P:plant-type hypersensitive response; P:defense response to bacterium; F:structural constituent of ribosome; F:ATP binding; C:mitochondrial small ribosomal subunit; F:protein binding; C:chloroplast stroma; P:detection of bacterium; C:plasma membrane	EC:3.6.1.15
genemark-A01-processed-gene-86.53-mRNA-1	nucleosome assembly protein 1-like 1	0	1	0	1	8	P:DNA mediated transformation; F:DNA binding; P:response to cadmium ion; P:nucleosome assembly; C:plasma membrane; C:nucleus; C:cytosol; P:DNA repair	-
maker-A01-augustus-gene-86.84-mRNA-1	calcium-transporting atpase plasma membrane-type-like	0	1	0	1	7	F:calcium-transporting ATPase activity; P:transport; F:calmodulin binding; C:plasmodesma; F:protein self-association; P:response to nematode; C:plasma membrane	EC:3.6.3.8
augustus_masked-A01-processed-gene-86.1-mRNA-1	uncharacterized protein	0	1	0	1	1	P:response to abscisic acid stimulus	-
maker-A01-augustus-gene-86.83-mRNA-1	abscisic acid insensitivity 1b	0	1	0	1	13	P:negative regulation of abscisic acid mediated signaling pathway; P:protein amino acid dephosphorylation; P:response to water deprivation; F:calcium ion binding; P:response to cold; C:protein serine/threonine phosphatase complex; P:regulation of stomatal movement; P:response to heat; P:response to osmotic stress; F:protein serine/threonine phosphatase activity; P:photoinhibition; F:protein kinas…	-
maker-A01-augustus-gene-86.86-mRNA-1	glycylpeptide n-tetradecanoyltransferase 1	0	1	0	1	19	P:N-terminal protein myristoylation; P:response to wounding; F:phosphoethanolamine N-methyltransferase activity; F:choline kinase activity; C:ribosome; F:glycylpeptide N-tetradecanoyltransferase activity; C:cytosol; P:choline biosynthetic process; P:pollen tube guidance; P:protein amino acid phosphorylation; F:protein serine/threonine kinase activity; P:pollen development; P:methylation; C:plasmo…	EC:2.1.1.103; EC:2.7.1.32; EC:2.3.1.97; EC:2.7.11.0
maker-A01-snap-gene-86.104-mRNA-1	beta-galactosidase	0	1	0	1	6	P:carbohydrate metabolic process; C:apoplast; C:cell wall; F:beta-galactosidase activity; F:sugar binding; F:cation binding	EC:3.2.1.23
maker-A01-snap-gene-87.116-mRNA-1	osbp(oxysterol binding protein)-related protein 1c	0	1	0	1	5	F:phosphoinositide binding; P:signal transduction; P:steroid metabolic process; C:plastid; F:oxysterol binding	-
maker-A01-snap-gene-87.111-mRNA-1	osbp(oxysterol binding protein)-related protein 1c	0	1	0	1	5	F:phosphoinositide binding; P:signal transduction; P:steroid metabolic process; C:plastid; F:oxysterol binding	-
maker-A01-snap-gene-88.127-mRNA-1	glycosyl hydrolase family 10 protein carbohydrate-binding domain-containing protein	0	1	0	1	4	P:xylan catabolic process; C:cell wall; F:endo-1,4-beta-xylanase activity; F:cation binding	EC:3.2.1.8
genemark-A01-processed-gene-88.32-mRNA-1	protein	0	1	0	1	1	F:binding	-
genemark-A01-processed-gene-88.34-mRNA-1	arogenate prephenate dehydratase	0	1	0	1	8	P:tyrosine biosynthetic process; F:arogenate dehydratase activity; P:L-phenylalanine biosynthetic process; C:chloroplast; C:cytosol; F:prephenate dehydratase activity; ; P:response to low fluence blue light stimulus by blue low-fluence system	EC:4.2.1.91; EC:4.2.1.51
maker-A01-augustus-gene-88.123-mRNA-1	xyloglucan glycosyltransferase 12	0	1	0	1	3	C:plasmodesma; F:cellulose synthase (UDP-forming) activity; C:membrane	EC:2.4.1.12
genemark-A01-processed-gene-88.24-mRNA-1	s-phase kinase-associated protein 1	0	1	0	1	15	C:cytosol; P:S phase of mitotic cell cycle; ; C:PcG protein complex; C:nucleolus; P:positive regulation of ubiquitin-protein ligase activity during mitotic cell cycle; C:SCF ubiquitin ligase complex; P:anaphase-promoting complex-dependent proteasomal ubiquitin-dependent protein catabolic process; F:ubiquitin-protein ligase activity; P:G1 phase of mitotic cell cycle; F:protein binding; P:G1/S tran…	EC:6.3.2.19
augustus_masked-A01-processed-gene-89.23-mRNA-1	serine-threonine protein plant-	0	1	0	1	6	P:defense response; C:plasmodesma; C:cell wall; P:signal transduction; C:cytosol; F:catalytic activity	-
maker-A01-snap-gene-89.132-mRNA-1	probable prefoldin subunit 5-like	0	1	0	1	3	P:protein folding; F:unfolded protein binding; C:prefoldin complex	-
augustus_masked-A01-processed-gene-89.1-mRNA-1	mads dna domain binding transcription factor	0	1	0	1	10	; P:seed development; P:regulation of cell shape; P:regulation of transcription, DNA-dependent; F:DNA binding; P:ovule development; ; F:protein dimerization activity; F:transcription factor activity; C:nucleus	-
augustus_masked-A01-processed-gene-89.13-mRNA-1	chloroplast iron superoxide dismutase	0	1	0	1	7	F:metal ion binding; P:removal of superoxide radicals; C:plastid nucleoid; F:superoxide dismutase activity; C:chloroplast; C:thylakoid; P:oxidation reduction	EC:1.15.1.1
maker-A01-augustus-gene-89.122-mRNA-1	uncharacterized protein	0	1	0	1	1	C:membrane	-
genemark-A01-processed-gene-89.60-mRNA-1	aldehyde dehydrogenase family 2 member mitochondrial-like	0	1	0	1	5	F:oxidoreductase activity, acting on the aldehyde or oxo group of donors, NAD or NADP as acceptor; P:response to cadmium ion; F:ATP binding; C:chloroplast; C:mitochondrion	EC:1.2.1.0
maker-A01-augustus-gene-89.118-mRNA-1	high-mobility group b6 protein	0	1	0	1	3	F:transcription factor activity; C:nucleus; F:DNA binding	-
maker-A01-augustus-gene-89.113-mRNA-1	dihydroorotate dehydrogenase	0	1	0	1	9	F:RNA binding; P:oxidation reduction; F:zinc ion binding; F:dihydroorotate oxidase activity; C:mitochondrion; P:UMP biosynthetic process; F:nucleotide binding; P:'de novo' pyrimidine base biosynthetic process; C:membrane	EC:1.3.3.1
genemark-A01-processed-gene-90.58-mRNA-1	protein	0	1	0	1	8	C:heterotrimeric G-protein complex; P:response to UV-B; C:CUL4 RING ubiquitin ligase complex; P:chloroplast organization; F:catalytic activity; P:response to far red light; P:response to red light; F:nucleotide binding	-
maker-A01-augustus-gene-90.123-mRNA-1	26s proteasome non-atpase regulatory subunit 14	0	1	0	1	5	C:proteasome regulatory particle, lid subcomplex; P:ubiquitin-dependent protein catabolic process; C:nucleus; C:cytosol; P:response to salt stress	-
maker-A01-augustus-gene-90.119-mRNA-1	kow domain-containing protein	0	1	0	1	3	F:structural constituent of ribosome; C:large ribosomal subunit; P:translation	-
maker-A01-augustus-gene-90.130-mRNA-1	uncharacterized protein	0	1	0	1	3	C:chloroplast thylakoid membrane; C:mitochondrion; C:chloroplast envelope	-
snap_masked-A01-processed-gene-90.84-mRNA-1	transmembrane clptm1 family protein	0	1	0	1	3	C:integral to membrane; C:endoplasmic reticulum; C:mitochondrion	-
maker-A01-augustus-gene-90.127-mRNA-1	amino acid permease	0	1	0	1	3	C:integral to membrane; P:amino acid transport; F:amino acid transmembrane transporter activity	-
genemark-A01-processed-gene-90.71-mRNA-1	uncharacterized protein	0	1	0	1	1	C:plasma membrane	-
maker-A01-augustus-gene-90.131-mRNA-1	atp binding microtubule motor family protein	0	1	0	1	6	P:microtubule-based movement; F:DNA binding; F:ATP binding; F:microtubule motor activity; P:DNA repair; C:microtubule	-
maker-A01-augustus-gene-90.114-mRNA-1	protein	0	1	0	1	3	P:metal ion transport; C:cytoplasmic membrane-bounded vesicle; F:metal ion binding	-
augustus_masked-A01-processed-gene-90.10-mRNA-1	probable carboxylesterase 18-like	0	1	0	1	3	F:carboxylesterase activity; P:metabolic process; P:pollen tube growth	EC:3.1.1.1
augustus_masked-A01-processed-gene-90.15-mRNA-1	uncharacterized protein	0	1	0	1	3	C:vacuole; C:plasma membrane; C:endoplasmic reticulum	-
augustus_masked-A01-processed-gene-90.11-mRNA-1	dna-directed rna polymerase iii subunit rpc6-like	0	1	0	1	1	C:chloroplast	-
maker-A01-augustus-gene-90.120-mRNA-1	calcium-dependent protein kinase	0	1	0	1	8	P:positive regulation of abscisic acid mediated signaling pathway; P:protein amino acid phosphorylation; F:calcium ion binding; P:regulation of pollen tube growth; F:ATP binding; C:cytoplasm; F:calmodulin-dependent protein kinase activity; C:plasma membrane	EC:2.7.11.17
maker-A01-snap-gene-90.146-mRNA-1	cation-transporting atpase	0	1	0	1	15	P:cellular response to phosphate starvation; P:stem cell fate determination; C:integral to membrane; P:drug transmembrane transport; P:pollen germination; P:pollen maturation; F:metal ion binding; P:cation transport; F:calcium-transporting ATPase activity; C:endoplasmic reticulum; P:ATP catabolic process; C:plasma membrane; P:meristem maintenance; F:ATP binding; P:cellular metal ion homeostasis	EC:3.6.3.8
maker-A01-augustus-gene-90.133-mRNA-1	40s ribosomal protein s11	0	1	0	1	9	F:structural constituent of ribosome; P:embryonic development ending in seed dormancy; C:plasmodesma; C:cell wall; C:cytosolic small ribosomal subunit; C:chloroplast; C:membrane; P:translation; F:rRNA binding	-
maker-A01-augustus-gene-90.128-mRNA-1	nodulin 3 family protein	0	1	0	1	4	C:integral to plasma membrane; C:cytoplasmic membrane-bounded vesicle; F:sugar transmembrane transporter activity; P:carbohydrate transport	-
maker-A01-augustus-gene-90.118-mRNA-1	60s ribosomal protein l13-1	0	1	0	1	10	C:nucleolus; C:Golgi apparatus; F:structural constituent of ribosome; C:plasmodesma; C:plasma membrane; P:ribosome biogenesis; C:cell wall; C:vacuolar membrane; C:cytosolic large ribosomal subunit; P:translation	-
maker-A01-snap-gene-90.135-mRNA-1	remorin family protein	0	1	0	1	3	F:galacturonate binding; F:DNA binding; C:plasma membrane	-
maker-A01-augustus-gene-90.117-mRNA-1	vesicle transport protein sft2b	0	1	0	1	2	C:integral to membrane; P:vesicle-mediated transport	-
maker-A01-snap-gene-90.136-mRNA-1	gpi-anchored protein	0	1	0	1	6	P:anatomical structure development; C:cytoplasmic membrane-bounded vesicle; C:anchored to membrane; P:reproductive developmental process; ; P:pollination	-
maker-A01-augustus-gene-91.93-mRNA-1	probable inactive receptor kinase at4g23740-like	0	1	0	1	6	C:plasma membrane; P:protein amino acid phosphorylation; F:ATP binding; C:integral to membrane; F:protein serine/threonine kinase activity; P:transmembrane receptor protein tyrosine kinase signaling pathway	EC:2.7.11.0
maker-A01-augustus-gene-91.97-mRNA-1	gata transcription factor 22-like	0	1	0	1	9	P:negative regulation of flower development; P:response to cytokinin stimulus; F:DNA regulatory region binding; P:response to light stimulus; P:regulation of gene expression; P:negative regulation of seed germination; P:circadian rhythm; P:regulation of chlorophyll biosynthetic process; P:gibberellic acid mediated signaling pathway	-
maker-A01-snap-gene-91.119-mRNA-1	thioredoxin-like 2-1	0	1	0	1	8	F:oxidoreductase activity, acting on sulfur group of donors, disulfide as acceptor; F:electron carrier activity; P:cell redox homeostasis; P:glycerol ether metabolic process; C:chloroplast membrane; C:chloroplast stroma; C:chloroplast thylakoid; F:protein disulfide oxidoreductase activity	EC:1.8.4.0
augustus_masked-A01-processed-gene-91.20-mRNA-1	transferase family protein	0	1	0	1	1	F:transferase activity, transferring acyl groups other than amino-acyl groups	EC:2.3.1.0
genemark-A01-processed-gene-91.37-mRNA-1	transferase family protein	0	1	0	1	1	F:transferase activity, transferring acyl groups other than amino-acyl groups	EC:2.3.1.0
maker-A01-augustus-gene-91.92-mRNA-1	protein	0	1	0	1	8	C:cytoplasm; F:transcription factor activity; F:protein binding; P:response to salicylic acid stimulus; P:response to ozone; P:response to hydrogen peroxide; C:nucleus; P:regulation of transcription, DNA-dependent	-
[truncated: 29,323 more rows]
