# Supplementary material for: Beyond genomic variation - comparison and functional annotation of three Brassica rapa genomes: a turnip, a rapid cycling and a Chinese cabbage
Source: BMC Genomics. 2014 Mar 31;15(1):250. doi: 10.1186/1471-2164-15-250 (PMC4230417; doi:10.1186/1471-2164-15-250)
Supplement: Supplementary file 3 — Additional file 3: The GO term enrichment analysis results on unique and dispensable genome of Chiifu, turnip and rapid cycling. Excel file of results obtained from GO term enrichment analysis using unique and dispensable genome of Chiifu, turnip and rapid cycling. (XLSX 345 KB) [file 12864_2013_7047_MOESM3_ESM.xlsx]

## Sheet: chiifu_go_enrich
GO-ID	Term	Category	FDR	P-Value	#Test	#Ref	#notAnnotTest	#notAnnotRef	Over/Under	TestSeqs	RefSeqs
GO:0000166	nucleotide binding	F	0.0648475	1.88612e-05	246	506	1077	3217	over	genemark-Scaffold002194-processed-gene-0.0-mRNA-1, augustus_masked-A03-processed-gene-250.81-mRNA-1, maker-A08-snap-gene-198.157-mRNA-1, genemark-A09-processed-gene-61.33-mRNA-1, maker-A06-snap-gene-107.103-mRNA-1, maker-Scaffold000609-snap-gene-0.9-mRNA-1, augustus_masked-A06-processed-gene-46.9-mRNA-1, augustus_masked-A01-processed-gene-69.14-mRNA-1, maker-A03-snap-gene-27.167-mRNA-1, genemark-…	maker-A04-snap-gene-29.100-mRNA-1, genemark-pd_cortex_83856-processed-gene-0.1-mRNA-1, maker-A08-snap-gene-118.76-mRNA-1, maker-A07-augustus-gene-60.106-mRNA-1, augustus_masked-A06-processed-gene-36.39-mRNA-1, maker-A05-snap-gene-69.115-mRNA-1, maker-A07-augustus-gene-195.117-mRNA-1, maker-A07-snap-gene-172.99-mRNA-1, augustus_masked-A01-processed-gene-137.57-mRNA-1, maker-A03-snap-gene-103.143-m…
GO:0003824	catalytic activity	F	0.0840355	0.000129498	614	1502	709	2221	over	genemark-A06-processed-gene-94.33-mRNA-1, maker-A08-snap-gene-128.139-mRNA-1, genemark-Scaffold002194-processed-gene-0.0-mRNA-1, maker-A09-augustus-gene-228.58-mRNA-1, genemark-A01-processed-gene-181.60-mRNA-1, augustus_masked-A06-processed-gene-146.3-mRNA-1, genemark-A03-processed-gene-267.6-mRNA-1, augustus_masked-A03-processed-gene-250.81-mRNA-1, maker-A08-snap-gene-198.157-mRNA-1, maker-A03-a…	maker-A04-snap-gene-29.100-mRNA-1, genemark-pd_cortex_83856-processed-gene-0.1-mRNA-1, genemark-A10-processed-gene-147.31-mRNA-1, maker-A08-snap-gene-118.76-mRNA-1, maker-A07-augustus-gene-60.106-mRNA-1, augustus_masked-A06-processed-gene-36.39-mRNA-1, snap_masked-A03-processed-gene-241.83-mRNA-1, augustus_masked-pd_cortex_13326-processed-gene-0.0-mRNA-1, genemark-A04-processed-gene-38.23-mRNA-1,…
GO:0017076	purine nucleotide binding	F	0.465147	0.00176652	182	392	1141	3331	over	maker-A08-snap-gene-198.157-mRNA-1, genemark-A09-processed-gene-61.33-mRNA-1, maker-A06-snap-gene-107.103-mRNA-1, maker-Scaffold000609-snap-gene-0.9-mRNA-1, augustus_masked-A01-processed-gene-69.14-mRNA-1, maker-A03-snap-gene-27.167-mRNA-1, augustus_masked-Scaffold000754-processed-gene-0.0-mRNA-1, maker-A09-snap-gene-287.129-mRNA-1, genemark-A10-processed-gene-147.44-mRNA-1, genemark-A02-processe…	maker-A04-snap-gene-29.100-mRNA-1, genemark-pd_cortex_83856-processed-gene-0.1-mRNA-1, maker-A08-snap-gene-118.76-mRNA-1, maker-A07-augustus-gene-60.106-mRNA-1, augustus_masked-A06-processed-gene-36.39-mRNA-1, maker-A05-snap-gene-69.115-mRNA-1, maker-A07-augustus-gene-195.117-mRNA-1, maker-A07-snap-gene-172.99-mRNA-1, augustus_masked-A01-processed-gene-137.57-mRNA-1, maker-A03-snap-gene-103.143-m…
GO:0032553	ribonucleotide binding	F	0.465147	0.00176652	182	392	1141	3331	over	maker-A08-snap-gene-198.157-mRNA-1, genemark-A09-processed-gene-61.33-mRNA-1, maker-A06-snap-gene-107.103-mRNA-1, maker-Scaffold000609-snap-gene-0.9-mRNA-1, augustus_masked-A01-processed-gene-69.14-mRNA-1, maker-A03-snap-gene-27.167-mRNA-1, augustus_masked-Scaffold000754-processed-gene-0.0-mRNA-1, maker-A09-snap-gene-287.129-mRNA-1, genemark-A10-processed-gene-147.44-mRNA-1, genemark-A02-processe…	maker-A04-snap-gene-29.100-mRNA-1, genemark-pd_cortex_83856-processed-gene-0.1-mRNA-1, maker-A08-snap-gene-118.76-mRNA-1, maker-A07-augustus-gene-60.106-mRNA-1, augustus_masked-A06-processed-gene-36.39-mRNA-1, maker-A05-snap-gene-69.115-mRNA-1, maker-A07-augustus-gene-195.117-mRNA-1, maker-A07-snap-gene-172.99-mRNA-1, augustus_masked-A01-processed-gene-137.57-mRNA-1, maker-A03-snap-gene-103.143-m…
GO:0032555	purine ribonucleotide binding	F	0.465147	0.00176652	182	392	1141	3331	over	maker-A08-snap-gene-198.157-mRNA-1, genemark-A09-processed-gene-61.33-mRNA-1, maker-A06-snap-gene-107.103-mRNA-1, maker-Scaffold000609-snap-gene-0.9-mRNA-1, augustus_masked-A01-processed-gene-69.14-mRNA-1, maker-A03-snap-gene-27.167-mRNA-1, augustus_masked-Scaffold000754-processed-gene-0.0-mRNA-1, maker-A09-snap-gene-287.129-mRNA-1, genemark-A10-processed-gene-147.44-mRNA-1, genemark-A02-processe…	maker-A04-snap-gene-29.100-mRNA-1, genemark-pd_cortex_83856-processed-gene-0.1-mRNA-1, maker-A08-snap-gene-118.76-mRNA-1, maker-A07-augustus-gene-60.106-mRNA-1, augustus_masked-A06-processed-gene-36.39-mRNA-1, maker-A05-snap-gene-69.115-mRNA-1, maker-A07-augustus-gene-195.117-mRNA-1, maker-A07-snap-gene-172.99-mRNA-1, augustus_masked-A01-processed-gene-137.57-mRNA-1, maker-A03-snap-gene-103.143-m…
GO:0032559	adenyl ribonucleotide binding	F	0.483697	0.00243777	163	347	1160	3376	over	maker-A08-snap-gene-198.157-mRNA-1, genemark-A09-processed-gene-61.33-mRNA-1, maker-A06-snap-gene-107.103-mRNA-1, maker-Scaffold000609-snap-gene-0.9-mRNA-1, augustus_masked-A01-processed-gene-69.14-mRNA-1, maker-A03-snap-gene-27.167-mRNA-1, augustus_masked-Scaffold000754-processed-gene-0.0-mRNA-1, maker-A09-snap-gene-287.129-mRNA-1, genemark-A10-processed-gene-147.44-mRNA-1, genemark-A02-processe…	maker-A04-snap-gene-29.100-mRNA-1, genemark-pd_cortex_83856-processed-gene-0.1-mRNA-1, maker-A08-snap-gene-118.76-mRNA-1, maker-A07-augustus-gene-60.106-mRNA-1, maker-A05-snap-gene-69.115-mRNA-1, maker-A07-augustus-gene-195.117-mRNA-1, maker-A07-snap-gene-172.99-mRNA-1, augustus_masked-A01-processed-gene-137.57-mRNA-1, maker-A03-snap-gene-103.143-mRNA-1, genemark-pd_cortex_35593-processed-gene-0.…
GO:0030554	adenyl nucleotide binding	F	0.483697	0.00243777	163	347	1160	3376	over	maker-A08-snap-gene-198.157-mRNA-1, genemark-A09-processed-gene-61.33-mRNA-1, maker-A06-snap-gene-107.103-mRNA-1, maker-Scaffold000609-snap-gene-0.9-mRNA-1, augustus_masked-A01-processed-gene-69.14-mRNA-1, maker-A03-snap-gene-27.167-mRNA-1, augustus_masked-Scaffold000754-processed-gene-0.0-mRNA-1, maker-A09-snap-gene-287.129-mRNA-1, genemark-A10-processed-gene-147.44-mRNA-1, genemark-A02-processe…	maker-A04-snap-gene-29.100-mRNA-1, genemark-pd_cortex_83856-processed-gene-0.1-mRNA-1, maker-A08-snap-gene-118.76-mRNA-1, maker-A07-augustus-gene-60.106-mRNA-1, maker-A05-snap-gene-69.115-mRNA-1, maker-A07-augustus-gene-195.117-mRNA-1, maker-A07-snap-gene-172.99-mRNA-1, augustus_masked-A01-processed-gene-137.57-mRNA-1, maker-A03-snap-gene-103.143-mRNA-1, genemark-pd_cortex_35593-processed-gene-0.…
GO:0006952	defense response	P	0.757661	0.00549668	124	260	1199	3463	over	augustus_masked-Scaffold007514-processed-gene-0.0-mRNA-1, augustus_masked-A06-processed-gene-146.3-mRNA-1, augustus_masked-A03-processed-gene-250.81-mRNA-1, genemark-A09-processed-gene-61.33-mRNA-1, maker-A06-snap-gene-107.103-mRNA-1, maker-Scaffold000609-snap-gene-0.9-mRNA-1, augustus_masked-A06-processed-gene-46.9-mRNA-1, genemark-A07-processed-gene-82.25-mRNA-1, augustus_masked-A06-processed-g…	snap_masked-A03-processed-gene-251.70-mRNA-1, maker-A07-snap-gene-172.99-mRNA-1, augustus_masked-A09-processed-gene-110.82-mRNA-1, maker-A07-snap-gene-203.137-mRNA-1, augustus_masked-A04-processed-gene-142.70-mRNA-1, augustus_masked-A01-processed-gene-33.45-mRNA-1, augustus_masked-A06-processed-gene-145.3-mRNA-1, maker-A07-snap-gene-153.149-mRNA-1, augustus_masked-A09-processed-gene-325.71-mRNA-1…
GO:0048038	quinone binding	F	0.757661	0.00578179	5	1	1318	3722	over	augustus_masked-Scaffold000424-processed-gene-0.0-mRNA-1, genemark-Scaffold000424-processed-gene-0.3-mRNA-1, maker-Scaffold000424-snap-gene-0.10-mRNA-1, maker-Scaffold000825-snap-gene-0.4-mRNA-1, maker-Scaffold000424-snap-gene-0.9-mRNA-1	snap_masked-A06-processed-gene-135.72-mRNA-1
GO:0003723	RNA binding	F	0.780414	0.00648338	94	188	1229	3535	over	genemark-A06-processed-gene-94.33-mRNA-1, maker-Scaffold000609-snap-gene-0.9-mRNA-1, genemark-A09-processed-gene-288.34-mRNA-1, genemark-A10-processed-gene-144.35-mRNA-1, genemark-A04-processed-gene-25.14-mRNA-1, genemark-A09-processed-gene-232.8-mRNA-1, maker-A08-augustus-gene-5.77-mRNA-1, genemark-Scaffold004173-processed-gene-0.1-mRNA-1, augustus_masked-Scaffold003510-processed-gene-0.0-mRNA-1…	maker-A01-snap-gene-165.77-mRNA-1, maker-A08-augustus-gene-5.75-mRNA-1, genemark-A07-processed-gene-55.19-mRNA-1, genemark-A09-processed-gene-234.1-mRNA-1, maker-A05-snap-gene-232.140-mRNA-1, snap_masked-A01-processed-gene-202.68-mRNA-1, genemark-A06-processed-gene-57.60-mRNA-1, maker-pd_cortex_76394-snap-gene-0.5-mRNA-1, maker-pd_cortex_5798-augustus-gene-0.5-mRNA-1, snap_masked-Scaffold000352-p…
GO:0010608	posttranscriptional regulation of gene expression	P	0.917519	0.00805796	23	31	1300	3692	over	maker-A08-augustus-gene-5.77-mRNA-1, augustus_masked-Scaffold003510-processed-gene-0.0-mRNA-1, augustus_masked-Scaffold005655-processed-gene-0.0-mRNA-1, genemark-Scaffold003518-processed-gene-0.1-mRNA-1, genemark-A01-processed-gene-277.57-mRNA-1, genemark-A01-processed-gene-165.18-mRNA-1, genemark-A05-processed-gene-233.47-mRNA-1, genemark-A02-processed-gene-157.62-mRNA-1, augustus_masked-A10-pro…	maker-A01-snap-gene-165.77-mRNA-1, maker-A08-augustus-gene-5.75-mRNA-1, maker-A05-snap-gene-232.140-mRNA-1, maker-pd_cortex_1543-snap-gene-0.5-mRNA-1, augustus_masked-A03-processed-gene-102.5-mRNA-1, maker-var_233613-augustus-gene-0.3-mRNA-1, maker-pd_cortex_79996-snap-gene-0.5-mRNA-1, augustus_masked-A04-processed-gene-181.15-mRNA-1, maker-A10-snap-gene-41.133-mRNA-1, augustus_masked-pd_cortex_5…
GO:0035639	purine ribonucleoside triphosphate binding	F	0.977305	0.008815	170	380	1153	3343	over	maker-A08-snap-gene-198.157-mRNA-1, genemark-A09-processed-gene-61.33-mRNA-1, maker-A06-snap-gene-107.103-mRNA-1, maker-Scaffold000609-snap-gene-0.9-mRNA-1, augustus_masked-A01-processed-gene-69.14-mRNA-1, maker-A03-snap-gene-27.167-mRNA-1, augustus_masked-Scaffold000754-processed-gene-0.0-mRNA-1, maker-A09-snap-gene-287.129-mRNA-1, genemark-A10-processed-gene-147.44-mRNA-1, genemark-A02-processe…	maker-A04-snap-gene-29.100-mRNA-1, genemark-pd_cortex_83856-processed-gene-0.1-mRNA-1, maker-A08-snap-gene-118.76-mRNA-1, maker-A07-augustus-gene-60.106-mRNA-1, augustus_masked-A06-processed-gene-36.39-mRNA-1, maker-A05-snap-gene-69.115-mRNA-1, maker-A07-augustus-gene-195.117-mRNA-1, augustus_masked-A01-processed-gene-137.57-mRNA-1, maker-A03-snap-gene-103.143-mRNA-1, genemark-pd_cortex_35593-pro…
GO:0042180	cellular ketone metabolic process	P	1	0.00994677	162	360	1161	3363	over	genemark-Scaffold002194-processed-gene-0.0-mRNA-1, maker-A08-snap-gene-198.157-mRNA-1, maker-A06-snap-gene-107.103-mRNA-1, augustus_masked-A07-processed-gene-142.2-mRNA-1, augustus_masked-A01-processed-gene-69.14-mRNA-1, maker-A03-snap-gene-27.167-mRNA-1, maker-Scaffold000291-augustus-gene-0.45-mRNA-1, genemark-A03-processed-gene-99.18-mRNA-1, augustus_masked-Scaffold000754-processed-gene-0.0-mRN…	genemark-pd_cortex_83856-processed-gene-0.1-mRNA-1, maker-A08-snap-gene-118.76-mRNA-1, maker-A07-augustus-gene-60.106-mRNA-1, snap_masked-A03-processed-gene-241.83-mRNA-1, maker-A07-augustus-gene-195.117-mRNA-1, augustus_masked-A01-processed-gene-137.57-mRNA-1, maker-A09-augustus-gene-63.86-mRNA-1, maker-A02-snap-gene-152.119-mRNA-1, maker-A03-snap-gene-103.143-mRNA-1, augustus_masked-A09-process…
GO:0055114	oxidation-reduction process	P	1	0.0118324	113	239	1210	3484	over	augustus_masked-A06-processed-gene-146.3-mRNA-1, maker-A03-augustus-gene-42.138-mRNA-1, maker-A05-snap-gene-118.101-mRNA-1, augustus_masked-A06-processed-gene-171.23-mRNA-1, genemark-A03-processed-gene-99.18-mRNA-1, augustus_masked-A06-processed-gene-174.26-mRNA-1, genemark-A02-processed-gene-277.113-mRNA-1, augustus_masked-A03-processed-gene-158.70-mRNA-1, augustus_masked-Scaffold000424-processe…	augustus_masked-pd_cortex_13326-processed-gene-0.0-mRNA-1, genemark-A04-processed-gene-38.23-mRNA-1, maker-A10-snap-gene-16.121-mRNA-1, maker-A07-augustus-gene-195.117-mRNA-1, snap_masked-A01-processed-gene-101.85-mRNA-1, maker-A03-augustus-gene-161.124-mRNA-1, augustus_masked-A01-processed-gene-283.16-mRNA-1, genemark-A01-processed-gene-8.5-mRNA-1, augustus_masked-A06-processed-gene-38.10-mRNA-1…
GO:0005524	ATP binding	F	1	0.012494	151	335	1172	3388	over	maker-A08-snap-gene-198.157-mRNA-1, genemark-A09-processed-gene-61.33-mRNA-1, maker-A06-snap-gene-107.103-mRNA-1, maker-Scaffold000609-snap-gene-0.9-mRNA-1, augustus_masked-A01-processed-gene-69.14-mRNA-1, maker-A03-snap-gene-27.167-mRNA-1, augustus_masked-Scaffold000754-processed-gene-0.0-mRNA-1, maker-A09-snap-gene-287.129-mRNA-1, genemark-A10-processed-gene-147.44-mRNA-1, genemark-A02-processe…	maker-A04-snap-gene-29.100-mRNA-1, genemark-pd_cortex_83856-processed-gene-0.1-mRNA-1, maker-A08-snap-gene-118.76-mRNA-1, maker-A07-augustus-gene-60.106-mRNA-1, maker-A05-snap-gene-69.115-mRNA-1, maker-A07-augustus-gene-195.117-mRNA-1, augustus_masked-A01-processed-gene-137.57-mRNA-1, maker-A03-snap-gene-103.143-mRNA-1, genemark-pd_cortex_35593-processed-gene-0.0-mRNA-1, maker-A08-snap-gene-176.1…
GO:0044281	small molecule metabolic process	P	1	0.014522	221	518	1102	3205	over	genemark-Scaffold002194-processed-gene-0.0-mRNA-1, maker-A09-augustus-gene-228.58-mRNA-1, maker-A08-snap-gene-198.157-mRNA-1, maker-A05-snap-gene-118.101-mRNA-1, maker-A06-snap-gene-107.103-mRNA-1, maker-Scaffold000609-snap-gene-0.9-mRNA-1, maker-A02-augustus-gene-160.91-mRNA-1, augustus_masked-A07-processed-gene-142.2-mRNA-1, augustus_masked-A01-processed-gene-69.14-mRNA-1, maker-A03-snap-gene-2…	genemark-pd_cortex_83856-processed-gene-0.1-mRNA-1, maker-A08-snap-gene-118.76-mRNA-1, maker-A07-augustus-gene-60.106-mRNA-1, snap_masked-A03-processed-gene-241.83-mRNA-1, genemark-A04-processed-gene-38.23-mRNA-1, snap_masked-A09-processed-gene-223.91-mRNA-1, maker-A07-augustus-gene-195.117-mRNA-1, augustus_masked-A01-processed-gene-137.57-mRNA-1, maker-A09-augustus-gene-63.86-mRNA-1, maker-A02-s…
GO:0010267	production of ta-siRNAs involved in RNA interference	P	1	0.0186203	4	1	1319	3722	over	augustus_masked-Scaffold003510-processed-gene-0.0-mRNA-1, augustus_masked-Scaffold005655-processed-gene-0.0-mRNA-1, genemark-A02-processed-gene-157.62-mRNA-1, genemark-A06-processed-gene-33.55-mRNA-1	maker-A06-augustus-gene-33.127-mRNA-1
GO:0019898	extrinsic to membrane	C	1	0.0214616	10	10	1313	3713	over	genemark-A05-processed-gene-210.41-mRNA-1, maker-A07-snap-gene-193.117-mRNA-1, genemark-A02-processed-gene-257.62-mRNA-1, snap_masked-A09-processed-gene-61.69-mRNA-1, augustus_masked-A05-processed-gene-105.11-mRNA-1, augustus_masked-A05-processed-gene-169.15-mRNA-1, genemark-Scaffold009596-processed-gene-0.1-mRNA-1, genemark-A04-processed-gene-28.58-mRNA-1, maker-A09-snap-gene-276.115-mRNA-1, gen…	snap_masked-pd_cortex_3905-processed-gene-0.4-mRNA-1, augustus_masked-pd_cortex_31194-processed-gene-0.0-mRNA-1, maker-pd_cortex_64366-snap-gene-0.5-mRNA-1, maker-A05-snap-gene-105.83-mRNA-1, maker-A07-augustus-gene-193.102-mRNA-1, augustus_masked-pd_cortex_42615-processed-gene-0.1-mRNA-1, genemark-A02-processed-gene-255.29-mRNA-1, maker-pd_cortex_1829-augustus-gene-0.7-mRNA-1, genemark-A05-proce…
GO:0006520	cellular amino acid metabolic process	P	1	0.0215581	126	279	1197	3444	over	genemark-Scaffold002194-processed-gene-0.0-mRNA-1, maker-A08-snap-gene-198.157-mRNA-1, maker-A06-snap-gene-107.103-mRNA-1, augustus_masked-A07-processed-gene-142.2-mRNA-1, augustus_masked-A01-processed-gene-69.14-mRNA-1, maker-A03-snap-gene-27.167-mRNA-1, maker-Scaffold000291-augustus-gene-0.45-mRNA-1, genemark-A03-processed-gene-99.18-mRNA-1, augustus_masked-Scaffold000754-processed-gene-0.0-mRN…	genemark-pd_cortex_83856-processed-gene-0.1-mRNA-1, maker-A08-snap-gene-118.76-mRNA-1, maker-A07-augustus-gene-60.106-mRNA-1, snap_masked-A03-processed-gene-241.83-mRNA-1, maker-A07-augustus-gene-195.117-mRNA-1, augustus_masked-A01-processed-gene-137.57-mRNA-1, maker-A02-snap-gene-152.119-mRNA-1, maker-A03-snap-gene-103.143-mRNA-1, snap_masked-A04-processed-gene-12.96-mRNA-1, snap_masked-pd_corte…
GO:0019752	carboxylic acid metabolic process	P	1	0.021671	154	350	1169	3373	over	genemark-Scaffold002194-processed-gene-0.0-mRNA-1, maker-A08-snap-gene-198.157-mRNA-1, maker-A06-snap-gene-107.103-mRNA-1, augustus_masked-A07-processed-gene-142.2-mRNA-1, augustus_masked-A01-processed-gene-69.14-mRNA-1, maker-A03-snap-gene-27.167-mRNA-1, maker-Scaffold000291-augustus-gene-0.45-mRNA-1, genemark-A03-processed-gene-99.18-mRNA-1, augustus_masked-Scaffold000754-processed-gene-0.0-mRN…	genemark-pd_cortex_83856-processed-gene-0.1-mRNA-1, maker-A08-snap-gene-118.76-mRNA-1, maker-A07-augustus-gene-60.106-mRNA-1, snap_masked-A03-processed-gene-241.83-mRNA-1, maker-A07-augustus-gene-195.117-mRNA-1, augustus_masked-A01-processed-gene-137.57-mRNA-1, maker-A09-augustus-gene-63.86-mRNA-1, maker-A02-snap-gene-152.119-mRNA-1, maker-A03-snap-gene-103.143-mRNA-1, augustus_masked-A09-process…
GO:0006082	organic acid metabolic process	P	1	0.021671	154	350	1169	3373	over	genemark-Scaffold002194-processed-gene-0.0-mRNA-1, maker-A08-snap-gene-198.157-mRNA-1, maker-A06-snap-gene-107.103-mRNA-1, augustus_masked-A07-processed-gene-142.2-mRNA-1, augustus_masked-A01-processed-gene-69.14-mRNA-1, maker-A03-snap-gene-27.167-mRNA-1, maker-Scaffold000291-augustus-gene-0.45-mRNA-1, genemark-A03-processed-gene-99.18-mRNA-1, augustus_masked-Scaffold000754-processed-gene-0.0-mRN…	genemark-pd_cortex_83856-processed-gene-0.1-mRNA-1, maker-A08-snap-gene-118.76-mRNA-1, maker-A07-augustus-gene-60.106-mRNA-1, snap_masked-A03-processed-gene-241.83-mRNA-1, maker-A07-augustus-gene-195.117-mRNA-1, augustus_masked-A01-processed-gene-137.57-mRNA-1, maker-A09-augustus-gene-63.86-mRNA-1, maker-A02-snap-gene-152.119-mRNA-1, maker-A03-snap-gene-103.143-mRNA-1, augustus_masked-A09-process…
GO:0043436	oxoacid metabolic process	P	1	0.021671	154	350	1169	3373	over	genemark-Scaffold002194-processed-gene-0.0-mRNA-1, maker-A08-snap-gene-198.157-mRNA-1, maker-A06-snap-gene-107.103-mRNA-1, augustus_masked-A07-processed-gene-142.2-mRNA-1, augustus_masked-A01-processed-gene-69.14-mRNA-1, maker-A03-snap-gene-27.167-mRNA-1, maker-Scaffold000291-augustus-gene-0.45-mRNA-1, genemark-A03-processed-gene-99.18-mRNA-1, augustus_masked-Scaffold000754-processed-gene-0.0-mRN…	genemark-pd_cortex_83856-processed-gene-0.1-mRNA-1, maker-A08-snap-gene-118.76-mRNA-1, maker-A07-augustus-gene-60.106-mRNA-1, snap_masked-A03-processed-gene-241.83-mRNA-1, maker-A07-augustus-gene-195.117-mRNA-1, augustus_masked-A01-processed-gene-137.57-mRNA-1, maker-A09-augustus-gene-63.86-mRNA-1, maker-A02-snap-gene-152.119-mRNA-1, maker-A03-snap-gene-103.143-mRNA-1, augustus_masked-A09-process…
GO:0006732	coenzyme metabolic process	P	1	0.021919	23	34	1300	3689	over	augustus_masked-A06-processed-gene-171.23-mRNA-1, genemark-A02-processed-gene-277.113-mRNA-1, augustus_masked-A07-processed-gene-8.14-mRNA-1, maker-A05-snap-gene-72.109-mRNA-1, genemark-A03-processed-gene-14.62-mRNA-1, maker-A10-snap-gene-101.118-mRNA-1, genemark-A09-processed-gene-293.86-mRNA-1, genemark-A06-processed-gene-171.67-mRNA-1, augustus_masked-A07-processed-gene-177.15-mRNA-1, maker-A0…	snap_masked-A09-processed-gene-48.77-mRNA-1, genemark-A09-processed-gene-102.2-mRNA-1, augustus_masked-A03-processed-gene-45.72-mRNA-1, genemark-A02-processed-gene-276.53-mRNA-1, augustus_masked-A05-processed-gene-219.3-mRNA-1, maker-A08-snap-gene-149.144-mRNA-1, maker-A03-snap-gene-27.154-mRNA-1, augustus_masked-A06-processed-gene-213.54-mRNA-1, maker-A03-snap-gene-251.93-mRNA-1, augustus_masked…
GO:0006733	oxidoreduction coenzyme metabolic process	P	1	0.022884	14	17	1309	3706	over	augustus_masked-A06-processed-gene-171.23-mRNA-1, maker-A05-snap-gene-72.109-mRNA-1, genemark-A03-processed-gene-14.62-mRNA-1, genemark-A09-processed-gene-293.86-mRNA-1, genemark-A06-processed-gene-171.67-mRNA-1, augustus_masked-A07-processed-gene-177.15-mRNA-1, genemark-Scaffold000424-processed-gene-0.3-mRNA-1, genemark-A09-processed-gene-102.19-mRNA-1, maker-Scaffold000424-snap-gene-0.10-mRNA-1…	genemark-A09-processed-gene-102.2-mRNA-1, maker-A08-snap-gene-149.144-mRNA-1, maker-A03-snap-gene-251.93-mRNA-1, augustus_masked-A03-processed-gene-14.81-mRNA-1, maker-A05-snap-gene-71.90-mRNA-1, genemark-A09-processed-gene-102.18-mRNA-1, augustus_masked-A07-processed-gene-176.57-mRNA-1, maker-A09-augustus-gene-292.127-mRNA-1, augustus_masked-A03-processed-gene-14.82-mRNA-1, maker-A05-snap-gene-7…
GO:0034660	ncRNA metabolic process	P	1	0.0235832	18	25	1305	3698	over	genemark-A05-processed-gene-24.54-mRNA-1, augustus_masked-Scaffold003510-processed-gene-0.0-mRNA-1, augustus_masked-Scaffold005655-processed-gene-0.0-mRNA-1, maker-A05-augustus-gene-58.115-mRNA-1, maker-A01-snap-gene-186.76-mRNA-1, genemark-A09-processed-gene-20.45-mRNA-1, maker-A01-augustus-gene-175.96-mRNA-1, maker-A09-augustus-gene-304.127-mRNA-1, maker-A05-snap-gene-50.121-mRNA-1, augustus_ma…	genemark-A05-processed-gene-23.39-mRNA-1, maker-A05-augustus-gene-49.115-mRNA-1, maker-A09-snap-gene-20.123-mRNA-1, maker-A03-snap-gene-148.148-mRNA-1, genemark-A09-processed-gene-303.72-mRNA-1, augustus_masked-A05-processed-gene-219.3-mRNA-1, maker-pd_cortex_58655-snap-gene-0.8-mRNA-1, maker-A01-augustus-gene-175.102-mRNA-1, genemark-A09-processed-gene-303.30-mRNA-1, genemark-A07-processed-gene-…
GO:0016246	RNA interference	P	1	0.0247909	6	4	1317	3719	over	augustus_masked-Scaffold003510-processed-gene-0.0-mRNA-1, augustus_masked-Scaffold005655-processed-gene-0.0-mRNA-1, genemark-A02-processed-gene-157.62-mRNA-1, genemark-A09-processed-gene-159.38-mRNA-1, augustus_masked-A02-processed-gene-189.11-mRNA-1, genemark-A06-processed-gene-33.55-mRNA-1	augustus_masked-A02-processed-gene-188.66-mRNA-1, snap_masked-A01-processed-gene-59.94-mRNA-1, maker-A06-augustus-gene-33.127-mRNA-1, genemark-A09-processed-gene-158.42-mRNA-1
GO:0044106	cellular amine metabolic process	P	1	0.025489	126	281	1197	3442	over	genemark-Scaffold002194-processed-gene-0.0-mRNA-1, maker-A08-snap-gene-198.157-mRNA-1, maker-A06-snap-gene-107.103-mRNA-1, augustus_masked-A07-processed-gene-142.2-mRNA-1, augustus_masked-A01-processed-gene-69.14-mRNA-1, maker-A03-snap-gene-27.167-mRNA-1, maker-Scaffold000291-augustus-gene-0.45-mRNA-1, genemark-A03-processed-gene-99.18-mRNA-1, augustus_masked-Scaffold000754-processed-gene-0.0-mRN…	genemark-pd_cortex_83856-processed-gene-0.1-mRNA-1, maker-A08-snap-gene-118.76-mRNA-1, maker-A07-augustus-gene-60.106-mRNA-1, snap_masked-A03-processed-gene-241.83-mRNA-1, maker-A07-augustus-gene-195.117-mRNA-1, augustus_masked-A01-processed-gene-137.57-mRNA-1, maker-A02-snap-gene-152.119-mRNA-1, maker-A03-snap-gene-103.143-mRNA-1, snap_masked-A04-processed-gene-12.96-mRNA-1, snap_masked-pd_corte…
GO:0009308	amine metabolic process	P	1	0.0297726	133	300	1190	3423	over	genemark-Scaffold002194-processed-gene-0.0-mRNA-1, maker-A08-snap-gene-198.157-mRNA-1, maker-A06-snap-gene-107.103-mRNA-1, augustus_masked-A07-processed-gene-142.2-mRNA-1, augustus_masked-A01-processed-gene-69.14-mRNA-1, maker-A03-snap-gene-27.167-mRNA-1, maker-Scaffold000291-augustus-gene-0.45-mRNA-1, genemark-A03-processed-gene-99.18-mRNA-1, augustus_masked-Scaffold000754-processed-gene-0.0-mRN…	genemark-pd_cortex_83856-processed-gene-0.1-mRNA-1, maker-A08-snap-gene-118.76-mRNA-1, maker-A07-augustus-gene-60.106-mRNA-1, snap_masked-A03-processed-gene-241.83-mRNA-1, maker-A07-augustus-gene-195.117-mRNA-1, augustus_masked-A01-processed-gene-137.57-mRNA-1, maker-A10-snap-gene-154.127-mRNA-1, maker-A02-snap-gene-152.119-mRNA-1, maker-A03-snap-gene-103.143-mRNA-1, snap_masked-A04-processed-gen…
GO:0010319	stromule	C	1	0.0301721	9	9	1314	3714	over	maker-Scaffold000609-snap-gene-0.9-mRNA-1, maker-Scaffold000516-augustus-gene-0.5-mRNA-1, augustus_masked-A09-processed-gene-233.50-mRNA-1, maker-A10-augustus-gene-155.126-mRNA-1, augustus_masked-A09-processed-gene-144.3-mRNA-1, genemark-A06-processed-gene-127.27-mRNA-1, augustus_masked-A01-processed-gene-202.8-mRNA-1, augustus_masked-Scaffold002957-processed-gene-0.0-mRNA-1, maker-Scaffold002373…	genemark-pd_cortex_38705-processed-gene-0.2-mRNA-1, augustus_masked-A01-processed-gene-202.34-mRNA-1, maker-A09-snap-gene-232.90-mRNA-1, maker-A10-augustus-gene-155.117-mRNA-1, genemark-A05-processed-gene-144.26-mRNA-1, augustus_masked-A09-processed-gene-144.1-mRNA-1, augustus_masked-pd_cortex_14127-processed-gene-0.1-mRNA-1, genemark-A05-processed-gene-144.24-mRNA-1, maker-A10-augustus-gene-154.…
GO:0010817	regulation of hormone levels	P	1	0.0305659	19	28	1304	3695	over	maker-A05-snap-gene-118.101-mRNA-1, maker-A06-snap-gene-221.131-mRNA-1, augustus_masked-A01-processed-gene-276.3-mRNA-1, augustus_masked-A09-processed-gene-266.47-mRNA-1, genemark-A05-processed-gene-177.42-mRNA-1, maker-A07-snap-gene-220.143-mRNA-1, maker-A02-snap-gene-2.103-mRNA-1, maker-A02-snap-gene-135.103-mRNA-1, maker-Scaffold000395-augustus-gene-0.10-mRNA-1, maker-A05-snap-gene-17.119-mRNA…	genemark-A07-processed-gene-219.8-mRNA-1, maker-A09-snap-gene-58.109-mRNA-1, maker-A05-augustus-gene-17.129-mRNA-1, augustus_masked-A03-processed-gene-267.72-mRNA-1, augustus_masked-pd_cortex_12295-processed-gene-0.0-mRNA-1, augustus_masked-A10-processed-gene-153.79-mRNA-1, augustus_masked-A02-processed-gene-199.66-mRNA-1, maker-A02-snap-gene-134.101-mRNA-1, augustus_masked-pd_cortex_22416-proces…
GO:0043531	ADP binding	F	1	0.0305659	19	28	1304	3695	over	genemark-A09-processed-gene-61.33-mRNA-1, genemark-A07-processed-gene-198.50-mRNA-1, augustus_masked-A02-processed-gene-52.9-mRNA-1, genemark-Scaffold000299-processed-gene-0.26-mRNA-1, genemark-A09-processed-gene-238.19-mRNA-1, genemark-A09-processed-gene-63.25-mRNA-1, maker-Scaffold000277-augustus-gene-0.41-mRNA-1, augustus_masked-A06-processed-gene-46.13-mRNA-1, augustus_masked-A06-processed-ge…	maker-A07-snap-gene-172.99-mRNA-1, genemark-A02-processed-gene-129.73-mRNA-1, genemark-A09-processed-gene-61.10-mRNA-1, augustus_masked-A06-processed-gene-98.58-mRNA-1, genemark-A09-processed-gene-257.36-mRNA-1, genemark-A09-processed-gene-61.14-mRNA-1, maker-A03-snap-gene-242.114-mRNA-1, genemark-A06-processed-gene-14.35-mRNA-1, augustus_masked-A02-processed-gene-186.53-mRNA-1, maker-pd_cortex_8…
GO:0043331	response to dsRNA	P	1	0.0332293	5	3	1318	3720	over	augustus_masked-Scaffold003510-processed-gene-0.0-mRNA-1, augustus_masked-Scaffold005655-processed-gene-0.0-mRNA-1, genemark-A02-processed-gene-157.62-mRNA-1, augustus_masked-A02-processed-gene-189.11-mRNA-1, genemark-A06-processed-gene-33.55-mRNA-1	augustus_masked-A02-processed-gene-188.66-mRNA-1, snap_masked-A01-processed-gene-59.94-mRNA-1, maker-A06-augustus-gene-33.127-mRNA-1
GO:0030422	production of siRNA involved in RNA interference	P	1	0.0332293	5	3	1318	3720	over	augustus_masked-Scaffold003510-processed-gene-0.0-mRNA-1, augustus_masked-Scaffold005655-processed-gene-0.0-mRNA-1, genemark-A02-processed-gene-157.62-mRNA-1, augustus_masked-A02-processed-gene-189.11-mRNA-1, genemark-A06-processed-gene-33.55-mRNA-1	augustus_masked-A02-processed-gene-188.66-mRNA-1, snap_masked-A01-processed-gene-59.94-mRNA-1, maker-A06-augustus-gene-33.127-mRNA-1
GO:0071359	cellular response to dsRNA	P	1	0.0332293	5	3	1318	3720	over	augustus_masked-Scaffold003510-processed-gene-0.0-mRNA-1, augustus_masked-Scaffold005655-processed-gene-0.0-mRNA-1, genemark-A02-processed-gene-157.62-mRNA-1, augustus_masked-A02-processed-gene-189.11-mRNA-1, genemark-A06-processed-gene-33.55-mRNA-1	augustus_masked-A02-processed-gene-188.66-mRNA-1, snap_masked-A01-processed-gene-59.94-mRNA-1, maker-A06-augustus-gene-33.127-mRNA-1
GO:0080046	quercetin 4'-O-glucosyltransferase activity	F	1	0.0332293	5	3	1318	3720	over	augustus_masked-A09-processed-gene-266.47-mRNA-1, augustus_masked-A05-processed-gene-161.16-mRNA-1, augustus_masked-A09-processed-gene-266.50-mRNA-1, genemark-A09-processed-gene-266.36-mRNA-1, augustus_masked-A05-processed-gene-161.12-mRNA-1	augustus_masked-A05-processed-gene-161.56-mRNA-1, maker-A09-augustus-gene-265.115-mRNA-1, augustus_masked-A05-processed-gene-161.51-mRNA-1
GO:0070918	production of small RNA involved in gene silencing by RNA	P	1	0.0332293	5	3	1318	3720	over	augustus_masked-Scaffold003510-processed-gene-0.0-mRNA-1, augustus_masked-Scaffold005655-processed-gene-0.0-mRNA-1, genemark-A02-processed-gene-157.62-mRNA-1, augustus_masked-A02-processed-gene-189.11-mRNA-1, genemark-A06-processed-gene-33.55-mRNA-1	augustus_masked-A02-processed-gene-188.66-mRNA-1, snap_masked-A01-processed-gene-59.94-mRNA-1, maker-A06-augustus-gene-33.127-mRNA-1
GO:0031050	dsRNA fragmentation	P	1	0.0332293	5	3	1318	3720	over	augustus_masked-Scaffold003510-processed-gene-0.0-mRNA-1, augustus_masked-Scaffold005655-processed-gene-0.0-mRNA-1, genemark-A02-processed-gene-157.62-mRNA-1, augustus_masked-A02-processed-gene-189.11-mRNA-1, genemark-A06-processed-gene-33.55-mRNA-1	augustus_masked-A02-processed-gene-188.66-mRNA-1, snap_masked-A01-processed-gene-59.94-mRNA-1, maker-A06-augustus-gene-33.127-mRNA-1
GO:0009072	aromatic amino acid family metabolic process	P	1	0.0371025	18	26	1305	3697	over	augustus_masked-A05-processed-gene-227.13-mRNA-1, genemark-A02-processed-gene-246.63-mRNA-1, genemark-A10-processed-gene-149.39-mRNA-1, maker-A04-snap-gene-91.135-mRNA-1, augustus_masked-Scaffold003549-processed-gene-0.0-mRNA-1, maker-A02-snap-gene-248.103-mRNA-1, augustus_masked-A08-processed-gene-19.17-mRNA-1, genemark-A05-processed-gene-24.55-mRNA-1, maker-A06-augustus-gene-148.98-mRNA-1, augu…	genemark-A05-processed-gene-23.16-mRNA-1, augustus_masked-A08-processed-gene-19.9-mRNA-1, augustus_masked-pd_cortex_65776-processed-gene-0.0-mRNA-1, augustus_masked-A07-processed-gene-129.57-mRNA-1, augustus_masked-A02-processed-gene-212.74-mRNA-1, maker-A06-augustus-gene-147.100-mRNA-1, augustus_masked-pd_cortex_14277-processed-gene-0.0-mRNA-1, genemark-Scaffold000178-processed-gene-0.26-mRNA-1,…
GO:0019538	protein metabolic process	P	1	0.0390798	269	661	1054	3062	over	augustus_masked-Scaffold007514-processed-gene-0.0-mRNA-1, genemark-Scaffold002194-processed-gene-0.0-mRNA-1, genemark-A03-processed-gene-267.6-mRNA-1, maker-A09-snap-gene-367.152-mRNA-1, maker-A08-snap-gene-198.157-mRNA-1, augustus_masked-A06-processed-gene-33.11-mRNA-1, genemark-A03-processed-gene-272.37-mRNA-1, genemark-A01-processed-gene-110.76-mRNA-1, maker-A06-snap-gene-107.103-mRNA-1, genem…	maker-A01-snap-gene-165.77-mRNA-1, genemark-pd_cortex_83856-processed-gene-0.1-mRNA-1, genemark-A10-processed-gene-147.31-mRNA-1, maker-A08-snap-gene-118.76-mRNA-1, maker-A07-augustus-gene-60.106-mRNA-1, maker-A06-augustus-gene-112.107-mRNA-1, genemark-A06-processed-gene-251.41-mRNA-1, maker-A04-augustus-gene-165.113-mRNA-1, maker-A07-augustus-gene-195.117-mRNA-1, augustus_masked-A06-processed-ge…
GO:0009898	internal side of plasma membrane	C	1	0.0426329	6	5	1317	3718	over	genemark-A05-processed-gene-210.41-mRNA-1, maker-A07-snap-gene-193.117-mRNA-1, snap_masked-A09-processed-gene-61.69-mRNA-1, augustus_masked-A05-processed-gene-105.11-mRNA-1, augustus_masked-A05-processed-gene-169.15-mRNA-1, genemark-A05-processed-gene-210.45-mRNA-1	maker-pd_cortex_64366-snap-gene-0.5-mRNA-1, maker-A05-snap-gene-105.83-mRNA-1, maker-A07-augustus-gene-193.102-mRNA-1, genemark-A05-processed-gene-168.35-mRNA-1, genemark-A05-processed-gene-209.27-mRNA-1
GO:0031234	extrinsic to internal side of plasma membrane	C	1	0.0426329	6	5	1317	3718	over	genemark-A05-processed-gene-210.41-mRNA-1, maker-A07-snap-gene-193.117-mRNA-1, snap_masked-A09-processed-gene-61.69-mRNA-1, augustus_masked-A05-processed-gene-105.11-mRNA-1, augustus_masked-A05-processed-gene-169.15-mRNA-1, genemark-A05-processed-gene-210.45-mRNA-1	maker-pd_cortex_64366-snap-gene-0.5-mRNA-1, maker-A05-snap-gene-105.83-mRNA-1, maker-A07-augustus-gene-193.102-mRNA-1, genemark-A05-processed-gene-168.35-mRNA-1, genemark-A05-processed-gene-209.27-mRNA-1
GO:0035194	posttranscriptional gene silencing by RNA	P	1	0.0426329	6	5	1317	3718	over	augustus_masked-Scaffold003510-processed-gene-0.0-mRNA-1, augustus_masked-Scaffold005655-processed-gene-0.0-mRNA-1, genemark-A02-processed-gene-157.62-mRNA-1, genemark-A09-processed-gene-159.38-mRNA-1, augustus_masked-A02-processed-gene-189.11-mRNA-1, genemark-A06-processed-gene-33.55-mRNA-1	augustus_masked-A02-processed-gene-188.66-mRNA-1, snap_masked-A04-processed-gene-184.86-mRNA-1, snap_masked-A01-processed-gene-59.94-mRNA-1, maker-A06-augustus-gene-33.127-mRNA-1, genemark-A09-processed-gene-158.42-mRNA-1
GO:0005834	heterotrimeric G-protein complex	C	1	0.0426329	6	5	1317	3718	over	genemark-A05-processed-gene-210.41-mRNA-1, maker-A07-snap-gene-193.117-mRNA-1, snap_masked-A09-processed-gene-61.69-mRNA-1, augustus_masked-A05-processed-gene-105.11-mRNA-1, augustus_masked-A05-processed-gene-169.15-mRNA-1, genemark-A05-processed-gene-210.45-mRNA-1	maker-pd_cortex_64366-snap-gene-0.5-mRNA-1, maker-A05-snap-gene-105.83-mRNA-1, maker-A07-augustus-gene-193.102-mRNA-1, genemark-A05-processed-gene-168.35-mRNA-1, genemark-A05-processed-gene-209.27-mRNA-1
GO:0031047	gene silencing by RNA	P	1	0.0426329	6	5	1317	3718	over	augustus_masked-Scaffold003510-processed-gene-0.0-mRNA-1, augustus_masked-Scaffold005655-processed-gene-0.0-mRNA-1, genemark-A02-processed-gene-157.62-mRNA-1, genemark-A09-processed-gene-159.38-mRNA-1, augustus_masked-A02-processed-gene-189.11-mRNA-1, genemark-A06-processed-gene-33.55-mRNA-1	augustus_masked-A02-processed-gene-188.66-mRNA-1, snap_masked-A04-processed-gene-184.86-mRNA-1, snap_masked-A01-processed-gene-59.94-mRNA-1, maker-A06-augustus-gene-33.127-mRNA-1, genemark-A09-processed-gene-158.42-mRNA-1
GO:0051607	defense response to virus	P	1	0.0430526	8	8	1315	3715	over	augustus_masked-Scaffold005655-processed-gene-0.0-mRNA-1, genemark-Scaffold000299-processed-gene-0.17-mRNA-1, genemark-A02-processed-gene-157.62-mRNA-1, genemark-A09-processed-gene-352.44-mRNA-1, genemark-A02-processed-gene-31.38-mRNA-1, maker-Scaffold000277-augustus-gene-0.40-mRNA-1, genemark-A09-processed-gene-127.64-mRNA-1, augustus_masked-A06-processed-gene-213.22-mRNA-1	maker-A02-snap-gene-197.75-mRNA-1, maker-A02-snap-gene-198.79-mRNA-1, augustus_masked-pd_cortex_27278-processed-gene-0.0-mRNA-1, genemark-A02-processed-gene-197.39-mRNA-1, snap_masked-A01-processed-gene-59.94-mRNA-1, maker-A02-snap-gene-198.80-mRNA-1, maker-A09-snap-gene-351.125-mRNA-1, genemark-pd_cortex_29707-processed-gene-0.1-mRNA-1
GO:0003755	peptidyl-prolyl cis-trans isomerase activity	F	1	0.0430526	8	8	1315	3715	over	genemark-A03-processed-gene-297.35-mRNA-1, augustus_masked-A01-processed-gene-210.14-mRNA-1, augustus_masked-A01-processed-gene-85.19-mRNA-1, maker-A04-augustus-gene-166.118-mRNA-1, maker-A07-snap-gene-33.145-mRNA-1, maker-A09-snap-gene-81.98-mRNA-1, genemark-A09-processed-gene-37.14-mRNA-1, genemark-A06-processed-gene-147.22-mRNA-1	maker-A04-augustus-gene-165.113-mRNA-1, snap_masked-pd_cortex_74001-processed-gene-0.3-mRNA-1, genemark-A03-processed-gene-295.13-mRNA-1, genemark-A06-processed-gene-212.31-mRNA-1, genemark-A09-processed-gene-37.18-mRNA-1, genemark-A09-processed-gene-36.54-mRNA-1, augustus_masked-A01-processed-gene-210.50-mRNA-1, maker-A07-snap-gene-33.134-mRNA-1
GO:0016859	cis-trans isomerase activity	F	1	0.0430526	8	8	1315	3715	over	genemark-A03-processed-gene-297.35-mRNA-1, augustus_masked-A01-processed-gene-210.14-mRNA-1, augustus_masked-A01-processed-gene-85.19-mRNA-1, maker-A04-augustus-gene-166.118-mRNA-1, maker-A07-snap-gene-33.145-mRNA-1, maker-A09-snap-gene-81.98-mRNA-1, genemark-A09-processed-gene-37.14-mRNA-1, genemark-A06-processed-gene-147.22-mRNA-1	maker-A04-augustus-gene-165.113-mRNA-1, snap_masked-pd_cortex_74001-processed-gene-0.3-mRNA-1, genemark-A03-processed-gene-295.13-mRNA-1, genemark-A06-processed-gene-212.31-mRNA-1, genemark-A09-processed-gene-37.18-mRNA-1, genemark-A09-processed-gene-36.54-mRNA-1, augustus_masked-A01-processed-gene-210.50-mRNA-1, maker-A07-snap-gene-33.134-mRNA-1
GO:0045261	proton-transporting ATP synthase complex, catalytic core F(1)	C	1	0.0442974	4	2	1319	3721	over	maker-Scaffold000609-snap-gene-0.9-mRNA-1, augustus_masked-Scaffold000625-processed-gene-0.0-mRNA-1, maker-A03-snap-gene-186.138-mRNA-1, maker-Scaffold002373-snap-gene-0.2-mRNA-1	maker-A03-snap-gene-185.137-mRNA-1, maker-A03-snap-gene-185.135-mRNA-1
GO:0035195	gene silencing by miRNA	P	1	0.0442974	4	2	1319	3721	over	augustus_masked-Scaffold003510-processed-gene-0.0-mRNA-1, augustus_masked-Scaffold005655-processed-gene-0.0-mRNA-1, genemark-A02-processed-gene-157.62-mRNA-1, genemark-A06-processed-gene-33.55-mRNA-1	snap_masked-A01-processed-gene-59.94-mRNA-1, maker-A06-augustus-gene-33.127-mRNA-1
GO:0035196	production of miRNAs involved in gene silencing by miRNA	P	1	0.0442974	4	2	1319	3721	over	augustus_masked-Scaffold003510-processed-gene-0.0-mRNA-1, augustus_masked-Scaffold005655-processed-gene-0.0-mRNA-1, genemark-A02-processed-gene-157.62-mRNA-1, genemark-A06-processed-gene-33.55-mRNA-1	snap_masked-A01-processed-gene-59.94-mRNA-1, maker-A06-augustus-gene-33.127-mRNA-1
GO:0005200	structural constituent of cytoskeleton	F	1	0.0442974	4	2	1319	3721	over	augustus_masked-Scaffold006274-processed-gene-0.0-mRNA-1, augustus_masked-A04-processed-gene-177.4-mRNA-1, genemark-Scaffold005959-processed-gene-0.1-mRNA-1, augustus_masked-Scaffold009625-processed-gene-0.0-mRNA-1	maker-A04-augustus-gene-176.126-mRNA-1, maker-A04-augustus-gene-176.101-mRNA-1
GO:0003725	double-stranded RNA binding	F	1	0.0442974	4	2	1319	3721	over	augustus_masked-Scaffold003510-processed-gene-0.0-mRNA-1, augustus_masked-Scaffold005655-processed-gene-0.0-mRNA-1, genemark-A02-processed-gene-157.62-mRNA-1, genemark-A06-processed-gene-33.55-mRNA-1	snap_masked-A01-processed-gene-59.94-mRNA-1, maker-A06-augustus-gene-33.127-mRNA-1
GO:0015979	photosynthesis	P	1	0.0452169	14	19	1309	3704	over	augustus_masked-Scaffold000989-processed-gene-0.0-mRNA-1, maker-Scaffold001161-snap-gene-0.4-mRNA-1, maker-A07-augustus-gene-198.132-mRNA-1, maker-A01-snap-gene-186.76-mRNA-1, maker-A01-snap-gene-215.97-mRNA-1, maker-Scaffold000635-snap-gene-0.7-mRNA-1, maker-A04-augustus-gene-64.93-mRNA-1, genemark-Scaffold009596-processed-gene-0.1-mRNA-1, maker-A09-snap-gene-276.115-mRNA-1, maker-Scaffold000598…	augustus_masked-A06-processed-gene-38.10-mRNA-1, augustus_masked-pd_cortex_31194-processed-gene-0.0-mRNA-1, augustus_masked-A01-processed-gene-104.70-mRNA-1, maker-A07-augustus-gene-197.109-mRNA-1, maker-A01-snap-gene-215.112-mRNA-1, snap_masked-A06-processed-gene-135.72-mRNA-1, maker-pd_cortex_41695-augustus-gene-0.4-mRNA-1, augustus_masked-A04-processed-gene-64.0-mRNA-1, maker-pd_cortex_60336-a…
GO:0004521	endoribonuclease activity	F	1	0.0453612	12	15	1311	3708	over	augustus_masked-A02-processed-gene-197.17-mRNA-1, augustus_masked-Scaffold005655-processed-gene-0.0-mRNA-1, augustus_masked-A03-processed-gene-201.69-mRNA-1, augustus_masked-A03-processed-gene-94.57-mRNA-1, augustus_masked-Scaffold003465-processed-gene-0.0-mRNA-1, genemark-A01-processed-gene-220.32-mRNA-1, augustus_masked-A07-processed-gene-96.10-mRNA-1, genemark-Scaffold000547-processed-gene-0.1…	augustus_masked-A02-processed-gene-196.74-mRNA-1, snap_masked-A03-processed-gene-94.71-mRNA-1, genemark-A02-processed-gene-196.26-mRNA-1, snap_masked-A10-processed-gene-77.58-mRNA-1, maker-A03-snap-gene-143.149-mRNA-1, genemark-A09-processed-gene-328.45-mRNA-1, genemark-A10-processed-gene-122.34-mRNA-1, augustus_masked-A05-processed-gene-68.57-mRNA-1, genemark-pd_cortex_35524-processed-gene-0.2-m…
GO:0016891	endoribonuclease activity, producing 5'-phosphomonoesters	F	1	0.0453612	12	15	1311	3708	over	augustus_masked-A02-processed-gene-197.17-mRNA-1, augustus_masked-Scaffold005655-processed-gene-0.0-mRNA-1, augustus_masked-A03-processed-gene-201.69-mRNA-1, augustus_masked-A03-processed-gene-94.57-mRNA-1, augustus_masked-Scaffold003465-processed-gene-0.0-mRNA-1, genemark-A01-processed-gene-220.32-mRNA-1, augustus_masked-A07-processed-gene-96.10-mRNA-1, genemark-Scaffold000547-processed-gene-0.1…	augustus_masked-A02-processed-gene-196.74-mRNA-1, snap_masked-A03-processed-gene-94.71-mRNA-1, genemark-A02-processed-gene-196.26-mRNA-1, snap_masked-A10-processed-gene-77.58-mRNA-1, maker-A03-snap-gene-143.149-mRNA-1, genemark-A09-processed-gene-328.45-mRNA-1, genemark-A10-processed-gene-122.34-mRNA-1, augustus_masked-A05-processed-gene-68.57-mRNA-1, genemark-pd_cortex_35524-processed-gene-0.2-m…
GO:0016893	endonuclease activity, active with either ribo- or deoxyribonucleic acids and producing 5'-phosphomonoesters	F	1	0.0453612	12	15	1311	3708	over	augustus_masked-A02-processed-gene-197.17-mRNA-1, augustus_masked-Scaffold005655-processed-gene-0.0-mRNA-1, augustus_masked-A03-processed-gene-201.69-mRNA-1, augustus_masked-A03-processed-gene-94.57-mRNA-1, augustus_masked-Scaffold003465-processed-gene-0.0-mRNA-1, genemark-A01-processed-gene-220.32-mRNA-1, augustus_masked-A07-processed-gene-96.10-mRNA-1, genemark-Scaffold000547-processed-gene-0.1…	augustus_masked-A02-processed-gene-196.74-mRNA-1, snap_masked-A03-processed-gene-94.71-mRNA-1, genemark-A02-processed-gene-196.26-mRNA-1, snap_masked-A10-processed-gene-77.58-mRNA-1, maker-A03-snap-gene-143.149-mRNA-1, genemark-A09-processed-gene-328.45-mRNA-1, genemark-A10-processed-gene-122.34-mRNA-1, augustus_masked-A05-processed-gene-68.57-mRNA-1, genemark-pd_cortex_35524-processed-gene-0.2-m…
GO:0004497	monooxygenase activity	F	1	0.0473978	22	35	1301	3688	over	augustus_masked-A03-processed-gene-158.70-mRNA-1, maker-A04-snap-gene-31.94-mRNA-1, maker-A09-snap-gene-326.107-mRNA-1, augustus_masked-A06-processed-gene-21.0-mRNA-1, augustus_masked-A08-processed-gene-159.0-mRNA-1, augustus_masked-A01-processed-gene-244.21-mRNA-1, genemark-A09-processed-gene-58.27-mRNA-1, augustus_masked-A04-processed-gene-46.8-mRNA-1, augustus_masked-Scaffold005879-processed-g…	augustus_masked-A09-processed-gene-325.71-mRNA-1, maker-A01-augustus-gene-267.116-mRNA-1, maker-A09-augustus-gene-343.146-mRNA-1, maker-A06-augustus-gene-99.81-mRNA-1, genemark-A09-processed-gene-297.74-mRNA-1, snap_masked-A05-processed-gene-165.93-mRNA-1, maker-A01-snap-gene-68.122-mRNA-1, augustus_masked-A06-processed-gene-99.46-mRNA-1, augustus_masked-A06-processed-gene-174.48-mRNA-1, augustus…
GO:0016462	pyrophosphatase activity	F	1	0.0477452	69	146	1254	3577	over	genemark-A09-processed-gene-61.33-mRNA-1, maker-Scaffold000609-snap-gene-0.9-mRNA-1, genemark-A10-processed-gene-147.44-mRNA-1, augustus_masked-Scaffold005655-processed-gene-0.0-mRNA-1, augustus_masked-Scaffold000625-processed-gene-0.0-mRNA-1, genemark-Scaffold003518-processed-gene-0.1-mRNA-1, genemark-A09-processed-gene-238.19-mRNA-1, maker-A01-snap-gene-151.79-mRNA-1, maker-A06-snap-gene-221.13…	maker-A04-snap-gene-29.100-mRNA-1, augustus_masked-A06-processed-gene-36.39-mRNA-1, genemark-A07-processed-gene-219.8-mRNA-1, maker-pd_cortex_27479-snap-gene-0.5-mRNA-1, maker-A08-snap-gene-176.122-mRNA-1, genemark-pd_cortex_57182-processed-gene-0.2-mRNA-1, augustus_masked-A06-processed-gene-220.81-mRNA-1, maker-pd_cortex_56618-augustus-gene-0.4-mRNA-1, snap_masked-A01-processed-gene-202.68-mRNA-…
GO:0016818	hydrolase activity, acting on acid anhydrides, in phosphorus-containing anhydrides	F	1	0.0477452	69	146	1254	3577	over	genemark-A09-processed-gene-61.33-mRNA-1, maker-Scaffold000609-snap-gene-0.9-mRNA-1, genemark-A10-processed-gene-147.44-mRNA-1, augustus_masked-Scaffold005655-processed-gene-0.0-mRNA-1, augustus_masked-Scaffold000625-processed-gene-0.0-mRNA-1, genemark-Scaffold003518-processed-gene-0.1-mRNA-1, genemark-A09-processed-gene-238.19-mRNA-1, maker-A01-snap-gene-151.79-mRNA-1, maker-A06-snap-gene-221.13…	maker-A04-snap-gene-29.100-mRNA-1, augustus_masked-A06-processed-gene-36.39-mRNA-1, genemark-A07-processed-gene-219.8-mRNA-1, maker-pd_cortex_27479-snap-gene-0.5-mRNA-1, maker-A08-snap-gene-176.122-mRNA-1, genemark-pd_cortex_57182-processed-gene-0.2-mRNA-1, augustus_masked-A06-processed-gene-220.81-mRNA-1, maker-pd_cortex_56618-augustus-gene-0.4-mRNA-1, snap_masked-A01-processed-gene-202.68-mRNA-…
GO:0003700	sequence-specific DNA binding transcription factor activity	F	0.0648475	4.61767e-05	43	226	1280	3497	under	maker-A09-augustus-gene-228.58-mRNA-1, maker-A02-snap-gene-245.97-mRNA-1, maker-A07-augustus-gene-141.127-mRNA-1, augustus_masked-Scaffold008915-processed-gene-0.0-mRNA-1, maker-A04-snap-gene-73.106-mRNA-1, augustus_masked-Scaffold005531-processed-gene-0.0-mRNA-1, genemark-A07-processed-gene-153.54-mRNA-1, maker-A03-augustus-gene-11.113-mRNA-1, genemark-A06-processed-gene-83.51-mRNA-1, maker-A05-…	augustus_masked-pd_cortex_38092-processed-gene-0.0-mRNA-1, augustus_masked-pd_cortex_6761-processed-gene-0.0-mRNA-1, snap_masked-pd_cortex_45454-processed-gene-0.7-mRNA-1, augustus_masked-pd_cortex_13756-processed-gene-0.0-mRNA-1, augustus_masked-A07-processed-gene-167.14-mRNA-1, augustus_masked-A06-processed-gene-79.6-mRNA-1, augustus_masked-pd_cortex_59151-processed-gene-0.0-mRNA-1, snap_masked…
GO:0001071	nucleic acid binding transcription factor activity	F	0.0648475	4.61767e-05	43	226	1280	3497	under	maker-A09-augustus-gene-228.58-mRNA-1, maker-A02-snap-gene-245.97-mRNA-1, maker-A07-augustus-gene-141.127-mRNA-1, augustus_masked-Scaffold008915-processed-gene-0.0-mRNA-1, maker-A04-snap-gene-73.106-mRNA-1, augustus_masked-Scaffold005531-processed-gene-0.0-mRNA-1, genemark-A07-processed-gene-153.54-mRNA-1, maker-A03-augustus-gene-11.113-mRNA-1, genemark-A06-processed-gene-83.51-mRNA-1, maker-A05-…	augustus_masked-pd_cortex_38092-processed-gene-0.0-mRNA-1, augustus_masked-pd_cortex_6761-processed-gene-0.0-mRNA-1, snap_masked-pd_cortex_45454-processed-gene-0.7-mRNA-1, augustus_masked-pd_cortex_13756-processed-gene-0.0-mRNA-1, augustus_masked-A07-processed-gene-167.14-mRNA-1, augustus_masked-A06-processed-gene-79.6-mRNA-1, augustus_masked-pd_cortex_59151-processed-gene-0.0-mRNA-1, snap_masked…
GO:0006355	regulation of transcription, DNA-dependent	P	0.0840355	0.000126852	63	291	1260	3432	under	maker-A09-augustus-gene-228.58-mRNA-1, maker-A06-snap-gene-37.110-mRNA-1, augustus_masked-A06-processed-gene-125.5-mRNA-1, genemark-A01-processed-gene-236.55-mRNA-1, maker-A02-augustus-gene-209.79-mRNA-1, maker-A02-snap-gene-245.97-mRNA-1, maker-A07-augustus-gene-141.127-mRNA-1, augustus_masked-Scaffold008915-processed-gene-0.0-mRNA-1, maker-A01-snap-gene-98.123-mRNA-1, maker-A04-snap-gene-73.106…	augustus_masked-pd_cortex_38092-processed-gene-0.0-mRNA-1, augustus_masked-pd_cortex_6761-processed-gene-0.0-mRNA-1, snap_masked-pd_cortex_45454-processed-gene-0.7-mRNA-1, maker-A04-snap-gene-171.115-mRNA-1, augustus_masked-pd_cortex_13756-processed-gene-0.0-mRNA-1, augustus_masked-A06-processed-gene-79.6-mRNA-1, augustus_masked-pd_cortex_59151-processed-gene-0.0-mRNA-1, snap_masked-pd_cortex_299…
GO:0006351	transcription, DNA-dependent	P	0.0840355	0.000139627	70	315	1253	3408	under	maker-A09-augustus-gene-228.58-mRNA-1, maker-A06-snap-gene-37.110-mRNA-1, augustus_masked-A06-processed-gene-125.5-mRNA-1, genemark-A01-processed-gene-236.55-mRNA-1, maker-A02-augustus-gene-209.79-mRNA-1, maker-A02-snap-gene-245.97-mRNA-1, maker-A07-augustus-gene-141.127-mRNA-1, augustus_masked-Scaffold008915-processed-gene-0.0-mRNA-1, maker-A01-snap-gene-98.123-mRNA-1, maker-A04-snap-gene-73.106…	maker-A01-snap-gene-165.77-mRNA-1, augustus_masked-pd_cortex_38092-processed-gene-0.0-mRNA-1, augustus_masked-pd_cortex_6761-processed-gene-0.0-mRNA-1, snap_masked-pd_cortex_45454-processed-gene-0.7-mRNA-1, maker-A04-snap-gene-171.115-mRNA-1, augustus_masked-pd_cortex_13756-processed-gene-0.0-mRNA-1, augustus_masked-A06-processed-gene-79.6-mRNA-1, augustus_masked-pd_cortex_59151-processed-gene-0.…
GO:0032774	RNA biosynthetic process	P	0.0840355	0.000139627	70	315	1253	3408	under	maker-A09-augustus-gene-228.58-mRNA-1, maker-A06-snap-gene-37.110-mRNA-1, augustus_masked-A06-processed-gene-125.5-mRNA-1, genemark-A01-processed-gene-236.55-mRNA-1, maker-A02-augustus-gene-209.79-mRNA-1, maker-A02-snap-gene-245.97-mRNA-1, maker-A07-augustus-gene-141.127-mRNA-1, augustus_masked-Scaffold008915-processed-gene-0.0-mRNA-1, maker-A01-snap-gene-98.123-mRNA-1, maker-A04-snap-gene-73.106…	maker-A01-snap-gene-165.77-mRNA-1, augustus_masked-pd_cortex_38092-processed-gene-0.0-mRNA-1, augustus_masked-pd_cortex_6761-processed-gene-0.0-mRNA-1, snap_masked-pd_cortex_45454-processed-gene-0.7-mRNA-1, maker-A04-snap-gene-171.115-mRNA-1, augustus_masked-pd_cortex_13756-processed-gene-0.0-mRNA-1, augustus_masked-A06-processed-gene-79.6-mRNA-1, augustus_masked-pd_cortex_59151-processed-gene-0.…
GO:0005667	transcription factor complex	C	0.106326	0.000201902	50	242	1273	3481	under	maker-A09-augustus-gene-228.58-mRNA-1, maker-A02-snap-gene-24.107-mRNA-1, maker-A02-snap-gene-245.97-mRNA-1, maker-A07-augustus-gene-141.127-mRNA-1, augustus_masked-Scaffold008915-processed-gene-0.0-mRNA-1, maker-A04-snap-gene-73.106-mRNA-1, augustus_masked-Scaffold005531-processed-gene-0.0-mRNA-1, genemark-A07-processed-gene-153.54-mRNA-1, maker-A03-augustus-gene-11.113-mRNA-1, genemark-A06-proc…	augustus_masked-pd_cortex_38092-processed-gene-0.0-mRNA-1, augustus_masked-pd_cortex_6761-processed-gene-0.0-mRNA-1, snap_masked-pd_cortex_45454-processed-gene-0.7-mRNA-1, augustus_masked-pd_cortex_13756-processed-gene-0.0-mRNA-1, augustus_masked-A07-processed-gene-167.14-mRNA-1, augustus_masked-A06-processed-gene-79.6-mRNA-1, augustus_masked-pd_cortex_59151-processed-gene-0.0-mRNA-1, snap_masked…
GO:0005654	nucleoplasm	C	0.19414	0.000460811	60	271	1263	3452	under	maker-A09-augustus-gene-228.58-mRNA-1, augustus_masked-Scaffold003510-processed-gene-0.0-mRNA-1, augustus_masked-Scaffold005655-processed-gene-0.0-mRNA-1, maker-A02-snap-gene-24.107-mRNA-1, maker-A02-snap-gene-245.97-mRNA-1, maker-A07-augustus-gene-141.127-mRNA-1, augustus_masked-Scaffold008915-processed-gene-0.0-mRNA-1, maker-A04-snap-gene-73.106-mRNA-1, augustus_masked-Scaffold005531-processed-…	augustus_masked-pd_cortex_38092-processed-gene-0.0-mRNA-1, augustus_masked-pd_cortex_6761-processed-gene-0.0-mRNA-1, snap_masked-pd_cortex_45454-processed-gene-0.7-mRNA-1, augustus_masked-pd_cortex_13756-processed-gene-0.0-mRNA-1, augustus_masked-A07-processed-gene-167.14-mRNA-1, augustus_masked-A06-processed-gene-79.6-mRNA-1, augustus_masked-pd_cortex_59151-processed-gene-0.0-mRNA-1, snap_masked…
GO:0044451	nucleoplasm part	C	0.19414	0.000460811	60	271	1263	3452	under	maker-A09-augustus-gene-228.58-mRNA-1, augustus_masked-Scaffold003510-processed-gene-0.0-mRNA-1, augustus_masked-Scaffold005655-processed-gene-0.0-mRNA-1, maker-A02-snap-gene-24.107-mRNA-1, maker-A02-snap-gene-245.97-mRNA-1, maker-A07-augustus-gene-141.127-mRNA-1, augustus_masked-Scaffold008915-processed-gene-0.0-mRNA-1, maker-A04-snap-gene-73.106-mRNA-1, augustus_masked-Scaffold005531-processed-…	augustus_masked-pd_cortex_38092-processed-gene-0.0-mRNA-1, augustus_masked-pd_cortex_6761-processed-gene-0.0-mRNA-1, snap_masked-pd_cortex_45454-processed-gene-0.7-mRNA-1, augustus_masked-pd_cortex_13756-processed-gene-0.0-mRNA-1, augustus_masked-A07-processed-gene-167.14-mRNA-1, augustus_masked-A06-processed-gene-79.6-mRNA-1, augustus_masked-pd_cortex_59151-processed-gene-0.0-mRNA-1, snap_masked…
GO:0031974	membrane-enclosed lumen	C	0.413202	0.00107886	110	429	1213	3294	under	maker-A09-augustus-gene-228.58-mRNA-1, maker-A09-snap-gene-367.152-mRNA-1, augustus_masked-A06-processed-gene-33.11-mRNA-1, maker-Scaffold000609-snap-gene-0.9-mRNA-1, augustus_masked-A05-processed-gene-105.1-mRNA-1, augustus_masked-Scaffold003510-processed-gene-0.0-mRNA-1, genemark-A10-processed-gene-147.44-mRNA-1, augustus_masked-Scaffold005655-processed-gene-0.0-mRNA-1, augustus_masked-A03-proc…	maker-A04-snap-gene-29.100-mRNA-1, augustus_masked-pd_cortex_38092-processed-gene-0.0-mRNA-1, augustus_masked-A03-processed-gene-44.23-mRNA-1, augustus_masked-pd_cortex_6761-processed-gene-0.0-mRNA-1, genemark-A04-processed-gene-38.23-mRNA-1, snap_masked-pd_cortex_45454-processed-gene-0.7-mRNA-1, genemark-A06-processed-gene-251.41-mRNA-1, augustus_masked-A06-processed-gene-32.64-mRNA-1, maker-A10…
GO:0043233	organelle lumen	C	0.465147	0.00144824	109	422	1214	3301	under	maker-A09-augustus-gene-228.58-mRNA-1, maker-A09-snap-gene-367.152-mRNA-1, augustus_masked-A06-processed-gene-33.11-mRNA-1, maker-Scaffold000609-snap-gene-0.9-mRNA-1, augustus_masked-Scaffold003510-processed-gene-0.0-mRNA-1, genemark-A10-processed-gene-147.44-mRNA-1, augustus_masked-Scaffold005655-processed-gene-0.0-mRNA-1, augustus_masked-A03-processed-gene-47.100-mRNA-1, genemark-Scaffold003518…	maker-A04-snap-gene-29.100-mRNA-1, augustus_masked-pd_cortex_38092-processed-gene-0.0-mRNA-1, augustus_masked-A03-processed-gene-44.23-mRNA-1, augustus_masked-pd_cortex_6761-processed-gene-0.0-mRNA-1, genemark-A04-processed-gene-38.23-mRNA-1, snap_masked-pd_cortex_45454-processed-gene-0.7-mRNA-1, genemark-A06-processed-gene-251.41-mRNA-1, augustus_masked-A06-processed-gene-32.64-mRNA-1, maker-A10…
GO:0070013	intracellular organelle lumen	C	0.465147	0.00144824	109	422	1214	3301	under	maker-A09-augustus-gene-228.58-mRNA-1, maker-A09-snap-gene-367.152-mRNA-1, augustus_masked-A06-processed-gene-33.11-mRNA-1, maker-Scaffold000609-snap-gene-0.9-mRNA-1, augustus_masked-Scaffold003510-processed-gene-0.0-mRNA-1, genemark-A10-processed-gene-147.44-mRNA-1, augustus_masked-Scaffold005655-processed-gene-0.0-mRNA-1, augustus_masked-A03-processed-gene-47.100-mRNA-1, genemark-Scaffold003518…	maker-A04-snap-gene-29.100-mRNA-1, augustus_masked-pd_cortex_38092-processed-gene-0.0-mRNA-1, augustus_masked-A03-processed-gene-44.23-mRNA-1, augustus_masked-pd_cortex_6761-processed-gene-0.0-mRNA-1, genemark-A04-processed-gene-38.23-mRNA-1, snap_masked-pd_cortex_45454-processed-gene-0.7-mRNA-1, genemark-A06-processed-gene-251.41-mRNA-1, augustus_masked-A06-processed-gene-32.64-mRNA-1, maker-A10…
GO:0019219	regulation of nucleobase-containing compound metabolic process	P	0.480152	0.00193748	78	317	1245	3406	under	maker-A09-augustus-gene-228.58-mRNA-1, maker-A06-snap-gene-37.110-mRNA-1, augustus_masked-A02-processed-gene-197.17-mRNA-1, augustus_masked-Scaffold005655-processed-gene-0.0-mRNA-1, augustus_masked-A06-processed-gene-125.5-mRNA-1, genemark-A01-processed-gene-236.55-mRNA-1, maker-A02-augustus-gene-209.79-mRNA-1, maker-A02-snap-gene-245.97-mRNA-1, maker-A07-augustus-gene-141.127-mRNA-1, augustus_ma…	augustus_masked-pd_cortex_38092-processed-gene-0.0-mRNA-1, augustus_masked-pd_cortex_6761-processed-gene-0.0-mRNA-1, snap_masked-pd_cortex_45454-processed-gene-0.7-mRNA-1, maker-A04-snap-gene-171.115-mRNA-1, augustus_masked-pd_cortex_13756-processed-gene-0.0-mRNA-1, augustus_masked-A06-processed-gene-79.6-mRNA-1, augustus_masked-pd_cortex_59151-processed-gene-0.0-mRNA-1, snap_masked-pd_cortex_299…
GO:0010556	regulation of macromolecule biosynthetic process	P	0.483697	0.00220761	77	313	1246	3410	under	maker-A09-augustus-gene-228.58-mRNA-1, maker-A08-augustus-gene-5.77-mRNA-1, maker-A06-snap-gene-37.110-mRNA-1, augustus_masked-A06-processed-gene-125.5-mRNA-1, genemark-A01-processed-gene-236.55-mRNA-1, genemark-Scaffold003518-processed-gene-0.1-mRNA-1, maker-A02-augustus-gene-209.79-mRNA-1, maker-A02-snap-gene-245.97-mRNA-1, maker-A07-augustus-gene-141.127-mRNA-1, augustus_masked-Scaffold008915-…	maker-A01-snap-gene-165.77-mRNA-1, augustus_masked-pd_cortex_38092-processed-gene-0.0-mRNA-1, augustus_masked-pd_cortex_6761-processed-gene-0.0-mRNA-1, snap_masked-pd_cortex_45454-processed-gene-0.7-mRNA-1, maker-A08-augustus-gene-5.75-mRNA-1, maker-A04-snap-gene-171.115-mRNA-1, augustus_masked-pd_cortex_13756-processed-gene-0.0-mRNA-1, augustus_masked-A06-processed-gene-79.6-mRNA-1, augustus_mas…
GO:2000112	regulation of cellular macromolecule biosynthetic process	P	0.483697	0.00220761	77	313	1246	3410	under	maker-A09-augustus-gene-228.58-mRNA-1, maker-A08-augustus-gene-5.77-mRNA-1, maker-A06-snap-gene-37.110-mRNA-1, augustus_masked-A06-processed-gene-125.5-mRNA-1, genemark-A01-processed-gene-236.55-mRNA-1, genemark-Scaffold003518-processed-gene-0.1-mRNA-1, maker-A02-augustus-gene-209.79-mRNA-1, maker-A02-snap-gene-245.97-mRNA-1, maker-A07-augustus-gene-141.127-mRNA-1, augustus_masked-Scaffold008915-…	maker-A01-snap-gene-165.77-mRNA-1, augustus_masked-pd_cortex_38092-processed-gene-0.0-mRNA-1, augustus_masked-pd_cortex_6761-processed-gene-0.0-mRNA-1, snap_masked-pd_cortex_45454-processed-gene-0.7-mRNA-1, maker-A08-augustus-gene-5.75-mRNA-1, maker-A04-snap-gene-171.115-mRNA-1, augustus_masked-pd_cortex_13756-processed-gene-0.0-mRNA-1, augustus_masked-A06-processed-gene-79.6-mRNA-1, augustus_mas…
GO:0051252	regulation of RNA metabolic process	P	0.483697	0.00252583	76	309	1247	3414	under	maker-A09-augustus-gene-228.58-mRNA-1, maker-A06-snap-gene-37.110-mRNA-1, augustus_masked-A02-processed-gene-197.17-mRNA-1, augustus_masked-Scaffold005655-processed-gene-0.0-mRNA-1, augustus_masked-A06-processed-gene-125.5-mRNA-1, genemark-A01-processed-gene-236.55-mRNA-1, maker-A02-augustus-gene-209.79-mRNA-1, maker-A02-snap-gene-245.97-mRNA-1, maker-A07-augustus-gene-141.127-mRNA-1, augustus_ma…	augustus_masked-pd_cortex_38092-processed-gene-0.0-mRNA-1, augustus_masked-pd_cortex_6761-processed-gene-0.0-mRNA-1, snap_masked-pd_cortex_45454-processed-gene-0.7-mRNA-1, maker-A04-snap-gene-171.115-mRNA-1, augustus_masked-pd_cortex_13756-processed-gene-0.0-mRNA-1, augustus_masked-A06-processed-gene-79.6-mRNA-1, augustus_masked-pd_cortex_59151-processed-gene-0.0-mRNA-1, snap_masked-pd_cortex_299…
GO:0031326	regulation of cellular biosynthetic process	P	0.485011	0.00275581	82	327	1241	3396	under	maker-A09-augustus-gene-228.58-mRNA-1, maker-A08-augustus-gene-5.77-mRNA-1, maker-A06-snap-gene-37.110-mRNA-1, augustus_masked-A06-processed-gene-125.5-mRNA-1, genemark-A01-processed-gene-236.55-mRNA-1, genemark-Scaffold003518-processed-gene-0.1-mRNA-1, maker-A02-augustus-gene-209.79-mRNA-1, maker-A02-snap-gene-245.97-mRNA-1, maker-A07-augustus-gene-141.127-mRNA-1, augustus_masked-Scaffold008915-…	maker-A01-snap-gene-165.77-mRNA-1, augustus_masked-pd_cortex_38092-processed-gene-0.0-mRNA-1, augustus_masked-pd_cortex_6761-processed-gene-0.0-mRNA-1, snap_masked-pd_cortex_45454-processed-gene-0.7-mRNA-1, maker-A10-snap-gene-16.121-mRNA-1, maker-A07-snap-gene-203.137-mRNA-1, maker-A08-augustus-gene-5.75-mRNA-1, maker-A04-snap-gene-171.115-mRNA-1, augustus_masked-pd_cortex_13756-processed-gene-0…
GO:0009889	regulation of biosynthetic process	P	0.485011	0.00276294	82	328	1241	3395	under	maker-A09-augustus-gene-228.58-mRNA-1, maker-A08-augustus-gene-5.77-mRNA-1, maker-A06-snap-gene-37.110-mRNA-1, augustus_masked-A06-processed-gene-125.5-mRNA-1, genemark-A01-processed-gene-236.55-mRNA-1, genemark-Scaffold003518-processed-gene-0.1-mRNA-1, maker-A02-augustus-gene-209.79-mRNA-1, maker-A02-snap-gene-245.97-mRNA-1, maker-A07-augustus-gene-141.127-mRNA-1, augustus_masked-Scaffold008915-…	maker-A01-snap-gene-165.77-mRNA-1, augustus_masked-pd_cortex_38092-processed-gene-0.0-mRNA-1, augustus_masked-pd_cortex_6761-processed-gene-0.0-mRNA-1, snap_masked-pd_cortex_45454-processed-gene-0.7-mRNA-1, maker-A10-snap-gene-16.121-mRNA-1, maker-A07-snap-gene-203.137-mRNA-1, maker-A08-augustus-gene-5.75-mRNA-1, maker-A04-snap-gene-171.115-mRNA-1, augustus_masked-pd_cortex_13756-processed-gene-0…
GO:0051171	regulation of nitrogen compound metabolic process	P	0.529554	0.00314238	81	323	1242	3400	under	maker-A09-augustus-gene-228.58-mRNA-1, maker-A06-snap-gene-37.110-mRNA-1, augustus_masked-A02-processed-gene-197.17-mRNA-1, augustus_masked-Scaffold005655-processed-gene-0.0-mRNA-1, augustus_masked-A06-processed-gene-125.5-mRNA-1, genemark-A01-processed-gene-236.55-mRNA-1, maker-A02-augustus-gene-209.79-mRNA-1, maker-A02-snap-gene-245.97-mRNA-1, maker-A07-augustus-gene-141.127-mRNA-1, augustus_ma…	augustus_masked-pd_cortex_38092-processed-gene-0.0-mRNA-1, augustus_masked-pd_cortex_6761-processed-gene-0.0-mRNA-1, snap_masked-pd_cortex_45454-processed-gene-0.7-mRNA-1, maker-A04-snap-gene-171.115-mRNA-1, augustus_masked-pd_cortex_13756-processed-gene-0.0-mRNA-1, augustus_masked-A06-processed-gene-79.6-mRNA-1, augustus_masked-pd_cortex_59151-processed-gene-0.0-mRNA-1, snap_masked-pd_cortex_299…
GO:0031981	nuclear lumen	C	0.756567	0.00466906	106	399	1217	3324	under	maker-A09-augustus-gene-228.58-mRNA-1, maker-A09-snap-gene-367.152-mRNA-1, augustus_masked-A06-processed-gene-33.11-mRNA-1, maker-Scaffold000609-snap-gene-0.9-mRNA-1, augustus_masked-Scaffold003510-processed-gene-0.0-mRNA-1, genemark-A10-processed-gene-147.44-mRNA-1, augustus_masked-Scaffold005655-processed-gene-0.0-mRNA-1, augustus_masked-A03-processed-gene-47.100-mRNA-1, genemark-Scaffold003518…	augustus_masked-pd_cortex_38092-processed-gene-0.0-mRNA-1, augustus_masked-A03-processed-gene-44.23-mRNA-1, augustus_masked-pd_cortex_6761-processed-gene-0.0-mRNA-1, snap_masked-pd_cortex_45454-processed-gene-0.7-mRNA-1, genemark-A06-processed-gene-251.41-mRNA-1, augustus_masked-A06-processed-gene-32.64-mRNA-1, maker-A10-snap-gene-154.127-mRNA-1, snap_masked-A06-processed-gene-210.88-mRNA-1, augu…
GO:0000003	reproduction	P	0.757661	0.00521572	81	317	1242	3406	under	genemark-Scaffold002194-processed-gene-0.0-mRNA-1, genemark-A01-processed-gene-284.56-mRNA-1, augustus_masked-A02-processed-gene-13.15-mRNA-1, maker-A09-snap-gene-367.152-mRNA-1, maker-A03-augustus-gene-42.138-mRNA-1, genemark-A05-processed-gene-24.54-mRNA-1, maker-A03-snap-gene-4.148-mRNA-1, maker-A03-augustus-gene-215.89-mRNA-1, augustus_masked-Scaffold005655-processed-gene-0.0-mRNA-1, augustus…	maker-A08-snap-gene-118.76-mRNA-1, snap_masked-A03-processed-gene-251.70-mRNA-1, maker-A05-snap-gene-69.115-mRNA-1, genemark-A04-processed-gene-38.23-mRNA-1, augustus_masked-pd_cortex_2168-processed-gene-0.0-mRNA-1, genemark-A05-processed-gene-23.39-mRNA-1, augustus_masked-A07-processed-gene-167.14-mRNA-1, augustus_masked-A06-processed-gene-79.6-mRNA-1, maker-pd_cortex_43320-augustus-gene-0.4-mRN…
GO:0032502	developmental process	P	0.757661	0.0052954	159	564	1164	3159	under	genemark-A01-processed-gene-284.56-mRNA-1, augustus_masked-A02-processed-gene-13.15-mRNA-1, maker-A09-snap-gene-367.152-mRNA-1, maker-A03-augustus-gene-42.138-mRNA-1, genemark-A05-processed-gene-24.54-mRNA-1, maker-A03-snap-gene-4.148-mRNA-1, maker-A03-augustus-gene-215.89-mRNA-1, augustus_masked-Scaffold005655-processed-gene-0.0-mRNA-1, augustus_masked-Scaffold006542-processed-gene-0.0-mRNA-1, a…	maker-A08-snap-gene-118.76-mRNA-1, snap_masked-A03-processed-gene-251.70-mRNA-1, maker-A05-snap-gene-69.115-mRNA-1, genemark-A04-processed-gene-38.23-mRNA-1, genemark-A07-processed-gene-219.8-mRNA-1, augustus_masked-A01-processed-gene-137.57-mRNA-1, augustus_masked-pd_cortex_2168-processed-gene-0.0-mRNA-1, maker-A02-snap-gene-53.107-mRNA-1, maker-pd_cortex_15328-snap-gene-0.10-mRNA-1, genemark-A0…
GO:0003677	DNA binding	F	0.757661	0.00544264	96	365	1227	3358	under	maker-A09-augustus-gene-228.58-mRNA-1, genemark-A01-processed-gene-181.60-mRNA-1, augustus_masked-A01-processed-gene-69.14-mRNA-1, maker-A09-augustus-gene-283.128-mRNA-1, genemark-A08-processed-gene-96.56-mRNA-1, maker-A03-snap-gene-102.127-mRNA-1, augustus_masked-Scaffold006542-processed-gene-0.0-mRNA-1, augustus_masked-A03-processed-gene-47.100-mRNA-1, augustus_masked-A07-processed-gene-76.2-mR…	maker-A01-snap-gene-165.77-mRNA-1, genemark-A10-processed-gene-147.31-mRNA-1, augustus_masked-A03-processed-gene-44.23-mRNA-1, augustus_masked-pd_cortex_6761-processed-gene-0.0-mRNA-1, genemark-A09-processed-gene-90.24-mRNA-1, augustus_masked-pd_cortex_13756-processed-gene-0.0-mRNA-1, augustus_masked-A07-processed-gene-167.14-mRNA-1, augustus_masked-A06-processed-gene-79.6-mRNA-1, genemark-pd_cor…
GO:0009908	flower development	P	0.757661	0.00561989	18	99	1305	3624	under	augustus_masked-A02-processed-gene-13.15-mRNA-1, augustus_masked-Scaffold005655-processed-gene-0.0-mRNA-1, augustus_masked-A03-processed-gene-67.51-mRNA-1, maker-A01-snap-gene-186.76-mRNA-1, augustus_masked-Scaffold003152-processed-gene-0.0-mRNA-1, maker-A08-snap-gene-193.165-mRNA-1, augustus_masked-A07-processed-gene-168.12-mRNA-1, maker-A08-snap-gene-193.163-mRNA-1, augustus_masked-A06-processe…	augustus_masked-A07-processed-gene-167.14-mRNA-1, augustus_masked-A06-processed-gene-79.6-mRNA-1, maker-pd_cortex_43320-augustus-gene-0.4-mRNA-1, snap_masked-A04-processed-gene-5.91-mRNA-1, augustus_masked-A01-processed-gene-83.66-mRNA-1, maker-pd_cortex_11766-augustus-gene-0.4-mRNA-1, genemark-pd_cortex_13447-processed-gene-0.0-mRNA-1, maker-pd_cortex_50053-augustus-gene-0.4-mRNA-1, augustus_mas…
GO:0022414	reproductive process	P	0.757661	0.00593468	80	313	1243	3410	under	genemark-Scaffold002194-processed-gene-0.0-mRNA-1, genemark-A01-processed-gene-284.56-mRNA-1, augustus_masked-A02-processed-gene-13.15-mRNA-1, maker-A09-snap-gene-367.152-mRNA-1, maker-A03-augustus-gene-42.138-mRNA-1, genemark-A05-processed-gene-24.54-mRNA-1, maker-A03-snap-gene-4.148-mRNA-1, maker-A03-augustus-gene-215.89-mRNA-1, augustus_masked-Scaffold005655-processed-gene-0.0-mRNA-1, augustus…	maker-A08-snap-gene-118.76-mRNA-1, snap_masked-A03-processed-gene-251.70-mRNA-1, maker-A05-snap-gene-69.115-mRNA-1, genemark-A04-processed-gene-38.23-mRNA-1, augustus_masked-pd_cortex_2168-processed-gene-0.0-mRNA-1, genemark-A05-processed-gene-23.39-mRNA-1, augustus_masked-A07-processed-gene-167.14-mRNA-1, augustus_masked-A06-processed-gene-79.6-mRNA-1, maker-pd_cortex_43320-augustus-gene-0.4-mRN…
GO:0010468	regulation of gene expression	P	0.780414	0.00648187	87	334	1236	3389	under	maker-A09-augustus-gene-228.58-mRNA-1, maker-A08-augustus-gene-5.77-mRNA-1, maker-A06-snap-gene-37.110-mRNA-1, augustus_masked-Scaffold003510-processed-gene-0.0-mRNA-1, augustus_masked-Scaffold005655-processed-gene-0.0-mRNA-1, augustus_masked-A06-processed-gene-125.5-mRNA-1, genemark-A01-processed-gene-236.55-mRNA-1, augustus_masked-A03-processed-gene-67.51-mRNA-1, genemark-Scaffold003518-process…	maker-A01-snap-gene-165.77-mRNA-1, augustus_masked-pd_cortex_38092-processed-gene-0.0-mRNA-1, augustus_masked-pd_cortex_6761-processed-gene-0.0-mRNA-1, snap_masked-pd_cortex_45454-processed-gene-0.7-mRNA-1, maker-A08-augustus-gene-5.75-mRNA-1, maker-A04-snap-gene-171.115-mRNA-1, augustus_masked-pd_cortex_13756-processed-gene-0.0-mRNA-1, augustus_masked-A06-processed-gene-79.6-mRNA-1, augustus_mas…
GO:0044428	nuclear part	C	0.834338	0.0071294	116	425	1207	3298	under	maker-A09-augustus-gene-228.58-mRNA-1, maker-A09-snap-gene-367.152-mRNA-1, augustus_masked-A06-processed-gene-33.11-mRNA-1, maker-Scaffold000609-snap-gene-0.9-mRNA-1, augustus_masked-Scaffold003510-processed-gene-0.0-mRNA-1, genemark-A10-processed-gene-147.44-mRNA-1, augustus_masked-Scaffold005655-processed-gene-0.0-mRNA-1, augustus_masked-A03-processed-gene-47.100-mRNA-1, genemark-Scaffold003518…	augustus_masked-pd_cortex_38092-processed-gene-0.0-mRNA-1, augustus_masked-A03-processed-gene-44.23-mRNA-1, augustus_masked-pd_cortex_6761-processed-gene-0.0-mRNA-1, snap_masked-pd_cortex_45454-processed-gene-0.7-mRNA-1, genemark-A06-processed-gene-251.41-mRNA-1, augustus_masked-A06-processed-gene-32.64-mRNA-1, maker-A10-snap-gene-154.127-mRNA-1, snap_masked-A06-processed-gene-210.88-mRNA-1, augu…
GO:0009846	pollen germination	P	1	0.0096074	1	23	1322	3700	under	maker-A03-augustus-gene-42.138-mRNA-1	genemark-A04-processed-gene-38.23-mRNA-1, snap_masked-A07-processed-gene-182.82-mRNA-1, genemark-A04-processed-gene-38.8-mRNA-1, maker-pd_cortex_70650-augustus-gene-0.4-mRNA-1, genemark-A04-processed-gene-38.21-mRNA-1, augustus_masked-pd_cortex_49238-processed-gene-0.1-mRNA-1, maker-A03-augustus-gene-41.119-mRNA-1, augustus_masked-pd_cortex_62983-processed-gene-0.1-mRNA-1, genemark-pd_cortex_5966…
GO:0032501	multicellular organismal process	P	1	0.011887	154	537	1169	3186	under	genemark-Scaffold002194-processed-gene-0.0-mRNA-1, genemark-A01-processed-gene-284.56-mRNA-1, augustus_masked-A02-processed-gene-13.15-mRNA-1, maker-A09-snap-gene-367.152-mRNA-1, maker-A03-augustus-gene-42.138-mRNA-1, genemark-A05-processed-gene-24.54-mRNA-1, maker-A03-snap-gene-4.148-mRNA-1, maker-A03-augustus-gene-215.89-mRNA-1, augustus_masked-Scaffold005655-processed-gene-0.0-mRNA-1, augustus…	maker-A08-snap-gene-118.76-mRNA-1, snap_masked-A03-processed-gene-251.70-mRNA-1, maker-A05-snap-gene-69.115-mRNA-1, genemark-A04-processed-gene-38.23-mRNA-1, genemark-A07-processed-gene-219.8-mRNA-1, augustus_masked-A01-processed-gene-137.57-mRNA-1, augustus_masked-pd_cortex_2168-processed-gene-0.0-mRNA-1, maker-A02-snap-gene-53.107-mRNA-1, maker-pd_cortex_15328-snap-gene-0.10-mRNA-1, genemark-A0…
GO:0003006	developmental process involved in reproduction	P	1	0.0130978	75	288	1248	3435	under	genemark-A01-processed-gene-284.56-mRNA-1, augustus_masked-A02-processed-gene-13.15-mRNA-1, maker-A09-snap-gene-367.152-mRNA-1, genemark-A05-processed-gene-24.54-mRNA-1, maker-A03-snap-gene-4.148-mRNA-1, maker-A03-augustus-gene-215.89-mRNA-1, augustus_masked-Scaffold005655-processed-gene-0.0-mRNA-1, augustus_masked-A03-processed-gene-67.51-mRNA-1, augustus_masked-A03-processed-gene-10.84-mRNA-1, …	maker-A08-snap-gene-118.76-mRNA-1, snap_masked-A03-processed-gene-251.70-mRNA-1, maker-A05-snap-gene-69.115-mRNA-1, genemark-A04-processed-gene-38.23-mRNA-1, augustus_masked-pd_cortex_2168-processed-gene-0.0-mRNA-1, genemark-A05-processed-gene-23.39-mRNA-1, augustus_masked-A07-processed-gene-167.14-mRNA-1, augustus_masked-A06-processed-gene-79.6-mRNA-1, maker-pd_cortex_43320-augustus-gene-0.4-mRN…
GO:0034599	cellular response to oxidative stress	P	1	0.0151676	1	21	1322	3702	under	maker-A06-snap-gene-14.134-mRNA-1	genemark-A04-processed-gene-38.23-mRNA-1, genemark-pd_cortex_29190-processed-gene-0.1-mRNA-1, genemark-A04-processed-gene-38.8-mRNA-1, augustus_masked-A03-processed-gene-13.66-mRNA-1, augustus_masked-A03-processed-gene-13.68-mRNA-1, genemark-A04-processed-gene-38.21-mRNA-1, genemark-A06-processed-gene-14.35-mRNA-1, snap_masked-pd_cortex_15102-processed-gene-0.2-mRNA-1, augustus_masked-A03-process…
GO:0007275	multicellular organismal development	P	1	0.0158582	149	516	1174	3207	under	genemark-A01-processed-gene-284.56-mRNA-1, augustus_masked-A02-processed-gene-13.15-mRNA-1, maker-A09-snap-gene-367.152-mRNA-1, maker-A03-augustus-gene-42.138-mRNA-1, genemark-A05-processed-gene-24.54-mRNA-1, maker-A03-snap-gene-4.148-mRNA-1, maker-A03-augustus-gene-215.89-mRNA-1, augustus_masked-Scaffold005655-processed-gene-0.0-mRNA-1, augustus_masked-Scaffold006542-processed-gene-0.0-mRNA-1, a…	maker-A08-snap-gene-118.76-mRNA-1, snap_masked-A03-processed-gene-251.70-mRNA-1, maker-A05-snap-gene-69.115-mRNA-1, genemark-A04-processed-gene-38.23-mRNA-1, genemark-A07-processed-gene-219.8-mRNA-1, augustus_masked-A01-processed-gene-137.57-mRNA-1, augustus_masked-pd_cortex_2168-processed-gene-0.0-mRNA-1, maker-A02-snap-gene-53.107-mRNA-1, maker-pd_cortex_15328-snap-gene-0.10-mRNA-1, genemark-A0…
GO:0034614	cellular response to reactive oxygen species	P	1	0.0162238	0	15	1323	3708	under		genemark-A04-processed-gene-38.23-mRNA-1, genemark-pd_cortex_29190-processed-gene-0.1-mRNA-1, genemark-A04-processed-gene-38.8-mRNA-1, genemark-A04-processed-gene-38.21-mRNA-1, snap_masked-pd_cortex_15102-processed-gene-0.2-mRNA-1, genemark-A04-processed-gene-38.32-mRNA-1, genemark-A04-processed-gene-38.11-mRNA-1, genemark-A04-processed-gene-38.24-mRNA-1, augustus_masked-A02-processed-gene-207.2-…
GO:0009856	pollination	P	1	0.0167054	9	58	1314	3665	under	genemark-Scaffold002194-processed-gene-0.0-mRNA-1, maker-A03-augustus-gene-42.138-mRNA-1, maker-A04-snap-gene-171.137-mRNA-1, maker-A01-augustus-gene-12.97-mRNA-1, augustus_masked-A08-processed-gene-23.10-mRNA-1, maker-A01-snap-gene-268.143-mRNA-1, genemark-A03-processed-gene-219.39-mRNA-1, maker-A07-augustus-gene-207.103-mRNA-1, genemark-A04-processed-gene-166.29-mRNA-1	genemark-A04-processed-gene-38.23-mRNA-1, snap_masked-A04-processed-gene-12.96-mRNA-1, genemark-pd_cortex_43092-processed-gene-0.1-mRNA-1, genemark-A03-processed-gene-218.16-mRNA-1, snap_masked-A07-processed-gene-182.82-mRNA-1, genemark-A04-processed-gene-38.8-mRNA-1, maker-pd_cortex_70650-augustus-gene-0.4-mRNA-1, genemark-var_18522-processed-gene-0.0-mRNA-1, maker-pd_cortex_60623-augustus-gene-…
GO:0048608	reproductive structure development	P	1	0.0187522	67	258	1256	3465	under	augustus_masked-A02-processed-gene-13.15-mRNA-1, maker-A09-snap-gene-367.152-mRNA-1, genemark-A05-processed-gene-24.54-mRNA-1, maker-A03-snap-gene-4.148-mRNA-1, maker-A03-augustus-gene-215.89-mRNA-1, augustus_masked-Scaffold005655-processed-gene-0.0-mRNA-1, augustus_masked-A03-processed-gene-67.51-mRNA-1, augustus_masked-A03-processed-gene-10.84-mRNA-1, genemark-A03-processed-gene-55.41-mRNA-1, a…	maker-A08-snap-gene-118.76-mRNA-1, snap_masked-A03-processed-gene-251.70-mRNA-1, maker-A05-snap-gene-69.115-mRNA-1, genemark-A04-processed-gene-38.23-mRNA-1, augustus_masked-pd_cortex_2168-processed-gene-0.0-mRNA-1, genemark-A05-processed-gene-23.39-mRNA-1, augustus_masked-A07-processed-gene-167.14-mRNA-1, augustus_masked-A06-processed-gene-79.6-mRNA-1, maker-pd_cortex_43320-augustus-gene-0.4-mRN…
GO:0043234	protein complex	C	1	0.019257	146	504	1177	3219	under	genemark-A05-processed-gene-210.41-mRNA-1, maker-A09-augustus-gene-228.58-mRNA-1, maker-Scaffold000609-snap-gene-0.9-mRNA-1, genemark-A02-processed-gene-277.113-mRNA-1, augustus_masked-Scaffold000625-processed-gene-0.0-mRNA-1, genemark-A04-processed-gene-90.28-mRNA-1, maker-A02-snap-gene-24.107-mRNA-1, maker-A07-snap-gene-193.117-mRNA-1, maker-A02-snap-gene-245.97-mRNA-1, maker-A07-augustus-gene-…	augustus_masked-pd_cortex_38092-processed-gene-0.0-mRNA-1, maker-A05-snap-gene-69.115-mRNA-1, augustus_masked-pd_cortex_6761-processed-gene-0.0-mRNA-1, maker-A03-augustus-gene-309.82-mRNA-1, snap_masked-pd_cortex_45454-processed-gene-0.7-mRNA-1, snap_masked-A01-processed-gene-101.85-mRNA-1, augustus_masked-pd_cortex_13756-processed-gene-0.0-mRNA-1, augustus_masked-A07-processed-gene-167.14-mRNA-1…
GO:0048856	anatomical structure development	P	1	0.0259173	127	442	1196	3281	under	augustus_masked-A02-processed-gene-13.15-mRNA-1, maker-A09-snap-gene-367.152-mRNA-1, genemark-A05-processed-gene-24.54-mRNA-1, maker-A03-snap-gene-4.148-mRNA-1, maker-A03-augustus-gene-215.89-mRNA-1, augustus_masked-Scaffold005655-processed-gene-0.0-mRNA-1, augustus_masked-A03-processed-gene-67.51-mRNA-1, genemark-A04-processed-gene-90.28-mRNA-1, augustus_masked-A03-processed-gene-10.84-mRNA-1, a…	maker-A08-snap-gene-118.76-mRNA-1, snap_masked-A03-processed-gene-251.70-mRNA-1, maker-A05-snap-gene-69.115-mRNA-1, genemark-A04-processed-gene-38.23-mRNA-1, genemark-A07-processed-gene-219.8-mRNA-1, augustus_masked-A01-processed-gene-137.57-mRNA-1, augustus_masked-pd_cortex_2168-processed-gene-0.0-mRNA-1, maker-pd_cortex_15328-snap-gene-0.10-mRNA-1, genemark-A05-processed-gene-23.39-mRNA-1, augu…
GO:0009909	regulation of flower development	P	1	0.0264185	4	35	1319	3688	under	augustus_masked-A03-processed-gene-67.51-mRNA-1, augustus_masked-A06-processed-gene-79.3-mRNA-1, genemark-A06-processed-gene-193.24-mRNA-1, augustus_masked-Scaffold004800-processed-gene-0.0-mRNA-1	augustus_masked-A06-processed-gene-79.6-mRNA-1, maker-pd_cortex_50053-augustus-gene-0.4-mRNA-1, augustus_masked-pd_cortex_29249-processed-gene-0.1-mRNA-1, maker-pd_cortex_20799-snap-gene-0.3-mRNA-1, maker-pd_cortex_459-snap-gene-0.5-mRNA-1, maker-pd_cortex_20405-snap-gene-0.5-mRNA-1, genemark-pd_cortex_51587-processed-gene-0.0-mRNA-1, snap_masked-A03-processed-gene-67.86-mRNA-1, augustus_masked-p…
GO:0005634	nucleus	C	1	0.0322128	219	717	1104	3006	under	genemark-A01-processed-gene-284.56-mRNA-1, maker-A09-augustus-gene-228.58-mRNA-1, maker-A09-snap-gene-367.152-mRNA-1, augustus_masked-A06-processed-gene-33.11-mRNA-1, maker-Scaffold000609-snap-gene-0.9-mRNA-1, augustus_masked-A07-processed-gene-142.2-mRNA-1, maker-A06-snap-gene-37.110-mRNA-1, augustus_masked-Scaffold003510-processed-gene-0.0-mRNA-1, genemark-A10-processed-gene-147.44-mRNA-1, augu…	maker-A01-snap-gene-165.77-mRNA-1, augustus_masked-pd_cortex_38092-processed-gene-0.0-mRNA-1, augustus_masked-A03-processed-gene-44.23-mRNA-1, augustus_masked-pd_cortex_6761-processed-gene-0.0-mRNA-1, snap_masked-pd_cortex_45454-processed-gene-0.7-mRNA-1, genemark-A06-processed-gene-251.41-mRNA-1, augustus_masked-A06-processed-gene-32.64-mRNA-1, maker-A10-snap-gene-154.127-mRNA-1, snap_masked-A06…
GO:0016070	RNA metabolic process	P	1	0.0338923	114	397	1209	3326	under	maker-A09-augustus-gene-228.58-mRNA-1, genemark-Scaffold010090-processed-gene-0.0-mRNA-1, genemark-A05-processed-gene-24.54-mRNA-1, maker-A06-snap-gene-37.110-mRNA-1, augustus_masked-A02-processed-gene-197.17-mRNA-1, augustus_masked-Scaffold003510-processed-gene-0.0-mRNA-1, augustus_masked-Scaffold005655-processed-gene-0.0-mRNA-1, augustus_masked-A06-processed-gene-125.5-mRNA-1, genemark-A01-proc…	maker-A01-snap-gene-165.77-mRNA-1, augustus_masked-pd_cortex_38092-processed-gene-0.0-mRNA-1, augustus_masked-pd_cortex_6761-processed-gene-0.0-mRNA-1, snap_masked-pd_cortex_45454-processed-gene-0.7-mRNA-1, maker-A04-snap-gene-171.115-mRNA-1, augustus_masked-pd_cortex_13756-processed-gene-0.0-mRNA-1, genemark-A05-processed-gene-23.39-mRNA-1, augustus_masked-A06-processed-gene-79.6-mRNA-1, genemar…
GO:0005982	starch metabolic process	P	1	0.0358179	12	64	1311	3659	under	genemark-A06-processed-gene-32.65-mRNA-1, augustus_masked-Scaffold005655-processed-gene-0.0-mRNA-1, augustus_masked-Scaffold000625-processed-gene-0.0-mRNA-1, augustus_masked-A06-processed-gene-245.18-mRNA-1, maker-A09-augustus-gene-304.127-mRNA-1, genemark-A02-processed-gene-41.87-mRNA-1, genemark-A03-processed-gene-102.14-mRNA-1, genemark-A02-processed-gene-13.49-mRNA-1, augustus_masked-A10-proc…	maker-A10-augustus-gene-22.108-mRNA-1, genemark-A01-processed-gene-8.5-mRNA-1, augustus_masked-A01-processed-gene-245.42-mRNA-1, snap_masked-pd_cortex_56834-processed-gene-0.4-mRNA-1, maker-A07-augustus-gene-200.124-mRNA-1, maker-A09-snap-gene-10.132-mRNA-1, snap_masked-pd_cortex_60068-processed-gene-0.3-mRNA-1, augustus_masked-A05-processed-gene-65.71-mRNA-1, genemark-A09-processed-gene-242.21-m…
GO:0009059	macromolecule biosynthetic process	P	1	0.0405818	189	623	1134	3100	under	genemark-A06-processed-gene-94.33-mRNA-1, augustus_masked-Scaffold007514-processed-gene-0.0-mRNA-1, maker-A09-augustus-gene-228.58-mRNA-1, maker-A09-snap-gene-367.152-mRNA-1, augustus_masked-A06-processed-gene-33.11-mRNA-1, genemark-A03-processed-gene-272.37-mRNA-1, genemark-A01-processed-gene-110.76-mRNA-1, genemark-A09-processed-gene-325.13-mRNA-1, genemark-A09-processed-gene-288.34-mRNA-1, gen…	maker-A01-snap-gene-165.77-mRNA-1, augustus_masked-pd_cortex_38092-processed-gene-0.0-mRNA-1, maker-A06-augustus-gene-112.107-mRNA-1, augustus_masked-pd_cortex_6761-processed-gene-0.0-mRNA-1, genemark-A04-processed-gene-38.23-mRNA-1, snap_masked-pd_cortex_45454-processed-gene-0.7-mRNA-1, genemark-A06-processed-gene-251.41-mRNA-1, augustus_masked-A06-processed-gene-32.64-mRNA-1, maker-A10-snap-gen…
GO:0042964	thioredoxin biosynthetic process	P	1	0.0443802	0	12	1323	3711	under		genemark-A04-processed-gene-38.23-mRNA-1, genemark-A04-processed-gene-38.8-mRNA-1, genemark-A04-processed-gene-38.21-mRNA-1, genemark-A04-processed-gene-38.32-mRNA-1, genemark-A04-processed-gene-38.11-mRNA-1, genemark-A04-processed-gene-38.24-mRNA-1, augustus_masked-A02-processed-gene-207.2-mRNA-1, genemark-A04-processed-gene-38.39-mRNA-1, genemark-A04-processed-gene-38.41-mRNA-1, genemark-A04-pr…
GO:0004791	thioredoxin-disulfide reductase activity	F	1	0.0443802	0	12	1323	3711	under		genemark-A04-processed-gene-38.23-mRNA-1, genemark-A04-processed-gene-38.8-mRNA-1, genemark-A04-processed-gene-38.21-mRNA-1, genemark-A04-processed-gene-38.32-mRNA-1, genemark-A04-processed-gene-38.11-mRNA-1, genemark-A04-processed-gene-38.24-mRNA-1, augustus_masked-A02-processed-gene-207.2-mRNA-1, genemark-A04-processed-gene-38.39-mRNA-1, genemark-A04-processed-gene-38.41-mRNA-1, genemark-A04-pr…
GO:0019430	removal of superoxide radicals	P	1	0.0443802	0	12	1323	3711	under		genemark-A04-processed-gene-38.23-mRNA-1, genemark-A04-processed-gene-38.8-mRNA-1, genemark-A04-processed-gene-38.21-mRNA-1, genemark-A04-processed-gene-38.32-mRNA-1, genemark-A04-processed-gene-38.11-mRNA-1, genemark-A04-processed-gene-38.24-mRNA-1, augustus_masked-A02-processed-gene-207.2-mRNA-1, genemark-A04-processed-gene-38.39-mRNA-1, genemark-A04-processed-gene-38.41-mRNA-1, genemark-A04-pr…
GO:0071450	cellular response to oxygen radical	P	1	0.0443802	0	12	1323	3711	under		genemark-A04-processed-gene-38.23-mRNA-1, genemark-A04-processed-gene-38.8-mRNA-1, genemark-A04-processed-gene-38.21-mRNA-1, genemark-A04-processed-gene-38.32-mRNA-1, genemark-A04-processed-gene-38.11-mRNA-1, genemark-A04-processed-gene-38.24-mRNA-1, augustus_masked-A02-processed-gene-207.2-mRNA-1, genemark-A04-processed-gene-38.39-mRNA-1, genemark-A04-processed-gene-38.41-mRNA-1, genemark-A04-pr…
GO:0071451	cellular response to superoxide	P	1	0.0443802	0	12	1323	3711	under		genemark-A04-processed-gene-38.23-mRNA-1, genemark-A04-processed-gene-38.8-mRNA-1, genemark-A04-processed-gene-38.21-mRNA-1, genemark-A04-processed-gene-38.32-mRNA-1, genemark-A04-processed-gene-38.11-mRNA-1, genemark-A04-processed-gene-38.24-mRNA-1, augustus_masked-A02-processed-gene-207.2-mRNA-1, genemark-A04-processed-gene-38.39-mRNA-1, genemark-A04-processed-gene-38.41-mRNA-1, genemark-A04-pr…
GO:0031225	anchored to membrane	C	1	0.0473822	10	56	1313	3667	under	augustus_masked-A06-processed-gene-108.22-mRNA-1, augustus_masked-A07-processed-gene-137.16-mRNA-1, maker-A04-augustus-gene-187.122-mRNA-1, maker-A03-augustus-gene-206.117-mRNA-1, augustus_masked-A05-processed-gene-164.16-mRNA-1, maker-A05-snap-gene-153.106-mRNA-1, maker-A02-snap-gene-25.135-mRNA-1, augustus_masked-A09-processed-gene-28.28-mRNA-1, maker-A07-augustus-gene-180.83-mRNA-1, maker-A08-…	maker-pd_cortex_17838-augustus-gene-0.4-mRNA-1, snap_masked-A10-processed-gene-159.99-mRNA-1, augustus_masked-pd_cortex_51637-processed-gene-0.0-mRNA-1, genemark-A09-processed-gene-368.110-mRNA-1, augustus_masked-pd_cortex_23979-processed-gene-0.0-mRNA-1, maker-pd_cortex_30640-augustus-gene-0.7-mRNA-1, maker-pd_cortex_13837-augustus-gene-0.9-mRNA-1, augustus_masked-pd_cortex_88749-processed-gene-…
GO:0060255	regulation of macromolecule metabolic process	P	1	0.0493943	115	395	1208	3328	under	maker-A09-augustus-gene-228.58-mRNA-1, genemark-A03-processed-gene-272.37-mRNA-1, maker-A08-augustus-gene-5.77-mRNA-1, maker-A03-snap-gene-27.167-mRNA-1, maker-A06-snap-gene-37.110-mRNA-1, augustus_masked-A02-processed-gene-197.17-mRNA-1, augustus_masked-Scaffold003510-processed-gene-0.0-mRNA-1, augustus_masked-Scaffold005655-processed-gene-0.0-mRNA-1, augustus_masked-A06-processed-gene-125.5-mRN…	maker-A01-snap-gene-165.77-mRNA-1, augustus_masked-pd_cortex_38092-processed-gene-0.0-mRNA-1, augustus_masked-pd_cortex_6761-processed-gene-0.0-mRNA-1, snap_masked-pd_cortex_45454-processed-gene-0.7-mRNA-1, maker-A08-augustus-gene-5.75-mRNA-1, maker-A04-snap-gene-171.115-mRNA-1, augustus_masked-pd_cortex_13756-processed-gene-0.0-mRNA-1, augustus_masked-A06-processed-gene-79.6-mRNA-1, augustus_mas…
GO:0080090	regulation of primary metabolic process	P	1	0.0493943	115	395	1208	3328	under	maker-A09-augustus-gene-228.58-mRNA-1, genemark-A03-processed-gene-272.37-mRNA-1, maker-A08-augustus-gene-5.77-mRNA-1, maker-A03-snap-gene-27.167-mRNA-1, maker-A06-snap-gene-37.110-mRNA-1, augustus_masked-A02-processed-gene-197.17-mRNA-1, augustus_masked-Scaffold005655-processed-gene-0.0-mRNA-1, augustus_masked-A06-processed-gene-125.5-mRNA-1, genemark-A01-processed-gene-236.55-mRNA-1, genemark-S…	maker-A01-snap-gene-165.77-mRNA-1, augustus_masked-pd_cortex_38092-processed-gene-0.0-mRNA-1, augustus_masked-pd_cortex_6761-processed-gene-0.0-mRNA-1, snap_masked-pd_cortex_45454-processed-gene-0.7-mRNA-1, maker-A10-snap-gene-16.121-mRNA-1, maker-A07-snap-gene-203.137-mRNA-1, maker-A08-augustus-gene-5.75-mRNA-1, maker-A04-snap-gene-171.115-mRNA-1, augustus_masked-pd_cortex_13756-processed-gene-0…
_masked-pd_cortex_77883-processed-gene-0.0-mRNA-1, genemark-A04-processed-gene-154.8-mRNA-1, genemark-pd_cortex_35524-processed-gene-0.2-mRNA-1, augustus_masked-A08-processed-gene-212.59-mRNA-1, genemark-A01-processed-gene-90.39-mRNA-1, augustus_masked-A03-processed-gene-237.58-mRNA-1, snap_masked-A06-processed-gene-182.106-mRNA-1, snap_masked-A09-processed-gene-152.52-mRNA-1, augustus_masked-A07…
.165-mRNA-1, genemark-pd_cortex_62904-processed-gene-0.1-mRNA-1, snap_masked-A03-processed-gene-270.87-mRNA-1, genemark-A04-processed-gene-130.22-mRNA-1, augustus_masked-A01-processed-gene-210.50-mRNA-1, genemark-A05-processed-gene-187.35-mRNA-1, genemark-A09-processed-gene-184.23-mRNA-1, augustus_masked-pd_cortex_45979-processed-gene-0.7-mRNA-1, maker-A03-augustus-gene-161.109-mRNA-1, genemark-A…
A-1, maker-A07-snap-gene-33.134-mRNA-1, maker-pd_cortex_44583-augustus-gene-0.5-mRNA-1, augustus_masked-A05-processed-gene-31.52-mRNA-1, genemark-A01-processed-gene-263.42-mRNA-1, genemark-A05-processed-gene-177.0-mRNA-1

## Sheet: turnip_go_enrich
GO-ID	Term	Category	FDR	P-Value	#Test	#Ref	#notAnnotTest	#notAnnotRef	Over/Under	TestSeqs	RefSeqs
GO:0032991	macromolecular complex	C	1	0.00640329	399	519	1591	2537	over	augustus_masked-pd_cortex_29819-processed-gene-0.0-mRNA-1, maker-A08-snap-gene-138.153-mRNA-1, maker-var_887603_2-snap-gene-0.6-mRNA-1, maker-pd_cortex_35419-augustus-gene-0.6-mRNA-1, augustus_masked-A02-processed-gene-10.67-mRNA-1, maker-A06-augustus-gene-63.102-mRNA-1, maker-pd_cortex_3009-augustus-gene-0.4-mRNA-1, maker-A03-snap-gene-157.151-mRNA-1, augustus_masked-A01-processed-gene-243.66-mR…	augustus_masked-pd_cortex_38092-processed-gene-0.0-mRNA-1, maker-A05-snap-gene-69.115-mRNA-1, maker-A06-augustus-gene-112.107-mRNA-1, augustus_masked-pd_cortex_6761-processed-gene-0.0-mRNA-1, maker-A03-augustus-gene-309.82-mRNA-1, genemark-A06-processed-gene-251.41-mRNA-1, maker-A10-snap-gene-154.127-mRNA-1, snap_masked-A01-processed-gene-101.85-mRNA-1, augustus_masked-pd_cortex_13756-processed-g…
GO:0003700	sequence-specific DNA binding transcription factor activity	F	1	0.00848145	127	142	1863	2914	over	maker-pd_cortex_35419-augustus-gene-0.6-mRNA-1, maker-A06-augustus-gene-63.102-mRNA-1, maker-pd_cortex_3009-augustus-gene-0.4-mRNA-1, snap_masked-pd_cortex_29977-processed-gene-0.3-mRNA-1, snap_masked-A07-processed-gene-204.85-mRNA-1, snap_masked-A07-processed-gene-30.87-mRNA-1, maker-pd_cortex_56115-snap-gene-0.11-mRNA-1, genemark-pd_cortex_767-processed-gene-0.0-mRNA-1, snap_masked-pd_cortex_50…	augustus_masked-pd_cortex_38092-processed-gene-0.0-mRNA-1, augustus_masked-pd_cortex_6761-processed-gene-0.0-mRNA-1, augustus_masked-pd_cortex_13756-processed-gene-0.0-mRNA-1, augustus_masked-A07-processed-gene-167.14-mRNA-1, maker-pd_cortex_1543-snap-gene-0.5-mRNA-1, maker-A02-snap-gene-208.75-mRNA-1, augustus_masked-Scaffold005531-processed-gene-0.0-mRNA-1, maker-A02-snap-gene-244.125-mRNA-1, g…
GO:0001071	nucleic acid binding transcription factor activity	F	1	0.00848145	127	142	1863	2914	over	maker-pd_cortex_35419-augustus-gene-0.6-mRNA-1, maker-A06-augustus-gene-63.102-mRNA-1, maker-pd_cortex_3009-augustus-gene-0.4-mRNA-1, snap_masked-pd_cortex_29977-processed-gene-0.3-mRNA-1, snap_masked-A07-processed-gene-204.85-mRNA-1, snap_masked-A07-processed-gene-30.87-mRNA-1, maker-pd_cortex_56115-snap-gene-0.11-mRNA-1, genemark-pd_cortex_767-processed-gene-0.0-mRNA-1, snap_masked-pd_cortex_50…	augustus_masked-pd_cortex_38092-processed-gene-0.0-mRNA-1, augustus_masked-pd_cortex_6761-processed-gene-0.0-mRNA-1, augustus_masked-pd_cortex_13756-processed-gene-0.0-mRNA-1, augustus_masked-A07-processed-gene-167.14-mRNA-1, maker-pd_cortex_1543-snap-gene-0.5-mRNA-1, maker-A02-snap-gene-208.75-mRNA-1, augustus_masked-Scaffold005531-processed-gene-0.0-mRNA-1, maker-A02-snap-gene-244.125-mRNA-1, g…
GO:0043234	protein complex	C	1	0.00873297	287	363	1703	2693	over	augustus_masked-pd_cortex_29819-processed-gene-0.0-mRNA-1, maker-var_887603_2-snap-gene-0.6-mRNA-1, maker-pd_cortex_35419-augustus-gene-0.6-mRNA-1, maker-A06-augustus-gene-63.102-mRNA-1, maker-pd_cortex_3009-augustus-gene-0.4-mRNA-1, maker-A09-augustus-gene-1.117-mRNA-1, maker-A10-snap-gene-12.129-mRNA-1, augustus_masked-pd_cortex_45461-processed-gene-0.0-mRNA-1, genemark-A06-processed-gene-108.3…	augustus_masked-pd_cortex_38092-processed-gene-0.0-mRNA-1, maker-A05-snap-gene-69.115-mRNA-1, augustus_masked-pd_cortex_6761-processed-gene-0.0-mRNA-1, maker-A03-augustus-gene-309.82-mRNA-1, snap_masked-A01-processed-gene-101.85-mRNA-1, augustus_masked-pd_cortex_13756-processed-gene-0.0-mRNA-1, augustus_masked-A07-processed-gene-167.14-mRNA-1, maker-pd_cortex_1543-snap-gene-0.5-mRNA-1, maker-A01-…
GO:0005667	transcription factor complex	C	1	0.016052	135	157	1855	2899	over	maker-pd_cortex_35419-augustus-gene-0.6-mRNA-1, maker-A06-augustus-gene-63.102-mRNA-1, maker-pd_cortex_3009-augustus-gene-0.4-mRNA-1, snap_masked-pd_cortex_29977-processed-gene-0.3-mRNA-1, snap_masked-A07-processed-gene-204.85-mRNA-1, snap_masked-A07-processed-gene-30.87-mRNA-1, maker-pd_cortex_56115-snap-gene-0.11-mRNA-1, genemark-pd_cortex_767-processed-gene-0.0-mRNA-1, snap_masked-pd_cortex_50…	augustus_masked-pd_cortex_38092-processed-gene-0.0-mRNA-1, augustus_masked-pd_cortex_6761-processed-gene-0.0-mRNA-1, augustus_masked-pd_cortex_13756-processed-gene-0.0-mRNA-1, augustus_masked-A07-processed-gene-167.14-mRNA-1, maker-pd_cortex_1543-snap-gene-0.5-mRNA-1, maker-A02-snap-gene-208.75-mRNA-1, augustus_masked-Scaffold005531-processed-gene-0.0-mRNA-1, genemark-A06-processed-gene-61.49-mRN…
GO:0003677	DNA binding	F	1	0.0164167	206	255	1784	2801	over	snap_masked-A07-processed-gene-175.96-mRNA-1, maker-pd_cortex_35419-augustus-gene-0.6-mRNA-1, augustus_masked-A02-processed-gene-10.67-mRNA-1, maker-A06-augustus-gene-63.102-mRNA-1, maker-pd_cortex_3009-augustus-gene-0.4-mRNA-1, snap_masked-A01-processed-gene-167.84-mRNA-1, genemark-A10-processed-gene-131.31-mRNA-1, snap_masked-A07-processed-gene-204.85-mRNA-1, maker-A06-augustus-gene-26.102-mRNA…	genemark-A10-processed-gene-147.31-mRNA-1, augustus_masked-pd_cortex_6761-processed-gene-0.0-mRNA-1, augustus_masked-A01-processed-gene-49.14-mRNA-1, genemark-A09-processed-gene-90.24-mRNA-1, augustus_masked-pd_cortex_13756-processed-gene-0.0-mRNA-1, augustus_masked-A07-processed-gene-167.14-mRNA-1, genemark-Scaffold005740-processed-gene-0.2-mRNA-1, genemark-A09-processed-gene-90.1-mRNA-1, maker-…
GO:0010119	regulation of stomatal movement	P	1	0.0194947	28	22	1962	3034	over	genemark-A04-processed-gene-144.3-mRNA-1, genemark-pd_cortex_58589-processed-gene-0.1-mRNA-1, augustus_masked-A04-processed-gene-144.89-mRNA-1, genemark-pd_cortex_63441-processed-gene-0.1-mRNA-1, augustus_masked-A04-processed-gene-186.77-mRNA-1, augustus_masked-A08-processed-gene-116.54-mRNA-1, augustus_masked-A05-processed-gene-106.60-mRNA-1, genemark-A04-processed-gene-144.8-mRNA-1, maker-A02-s…	genemark-A04-processed-gene-144.7-mRNA-1, augustus_masked-A04-processed-gene-147.7-mRNA-1, maker-A02-snap-gene-169.96-mRNA-1, snap_masked-A03-processed-gene-220.107-mRNA-1, maker-A07-snap-gene-206.118-mRNA-1, maker-A03-augustus-gene-221.104-mRNA-1, genemark-Scaffold006020-processed-gene-0.0-mRNA-1, augustus_masked-pd_cortex_42921-processed-gene-0.1-mRNA-1, maker-A07-augustus-gene-207.103-mRNA-1, …
GO:0031974	membrane-enclosed lumen	C	1	0.0196673	238	301	1752	2755	over	maker-var_887603_2-snap-gene-0.6-mRNA-1, maker-pd_cortex_35419-augustus-gene-0.6-mRNA-1, maker-A06-augustus-gene-63.102-mRNA-1, maker-pd_cortex_3009-augustus-gene-0.4-mRNA-1, snap_masked-A01-processed-gene-239.89-mRNA-1, genemark-A06-processed-gene-108.32-mRNA-1, snap_masked-pd_cortex_29977-processed-gene-0.3-mRNA-1, snap_masked-A07-processed-gene-204.85-mRNA-1, snap_masked-A07-processed-gene-30.…	augustus_masked-pd_cortex_38092-processed-gene-0.0-mRNA-1, augustus_masked-pd_cortex_6761-processed-gene-0.0-mRNA-1, genemark-A06-processed-gene-251.41-mRNA-1, maker-A10-snap-gene-154.127-mRNA-1, snap_masked-A06-processed-gene-210.88-mRNA-1, augustus_masked-A08-processed-gene-29.9-mRNA-1, augustus_masked-pd_cortex_13756-processed-gene-0.0-mRNA-1, maker-A09-snap-gene-225.94-mRNA-1, augustus_masked…
GO:0043233	organelle lumen	C	1	0.0215068	234	297	1756	2759	over	maker-var_887603_2-snap-gene-0.6-mRNA-1, maker-pd_cortex_35419-augustus-gene-0.6-mRNA-1, maker-A06-augustus-gene-63.102-mRNA-1, maker-pd_cortex_3009-augustus-gene-0.4-mRNA-1, genemark-A06-processed-gene-108.32-mRNA-1, snap_masked-pd_cortex_29977-processed-gene-0.3-mRNA-1, snap_masked-A07-processed-gene-204.85-mRNA-1, snap_masked-A07-processed-gene-30.87-mRNA-1, maker-A06-augustus-gene-26.102-mRNA…	augustus_masked-pd_cortex_38092-processed-gene-0.0-mRNA-1, augustus_masked-pd_cortex_6761-processed-gene-0.0-mRNA-1, genemark-A06-processed-gene-251.41-mRNA-1, maker-A10-snap-gene-154.127-mRNA-1, snap_masked-A06-processed-gene-210.88-mRNA-1, augustus_masked-A08-processed-gene-29.9-mRNA-1, augustus_masked-pd_cortex_13756-processed-gene-0.0-mRNA-1, maker-A09-snap-gene-225.94-mRNA-1, augustus_masked…
GO:0070013	intracellular organelle lumen	C	1	0.0215068	234	297	1756	2759	over	maker-var_887603_2-snap-gene-0.6-mRNA-1, maker-pd_cortex_35419-augustus-gene-0.6-mRNA-1, maker-A06-augustus-gene-63.102-mRNA-1, maker-pd_cortex_3009-augustus-gene-0.4-mRNA-1, genemark-A06-processed-gene-108.32-mRNA-1, snap_masked-pd_cortex_29977-processed-gene-0.3-mRNA-1, snap_masked-A07-processed-gene-204.85-mRNA-1, snap_masked-A07-processed-gene-30.87-mRNA-1, maker-A06-augustus-gene-26.102-mRNA…	augustus_masked-pd_cortex_38092-processed-gene-0.0-mRNA-1, augustus_masked-pd_cortex_6761-processed-gene-0.0-mRNA-1, genemark-A06-processed-gene-251.41-mRNA-1, maker-A10-snap-gene-154.127-mRNA-1, snap_masked-A06-processed-gene-210.88-mRNA-1, augustus_masked-A08-processed-gene-29.9-mRNA-1, augustus_masked-pd_cortex_13756-processed-gene-0.0-mRNA-1, maker-A09-snap-gene-225.94-mRNA-1, augustus_masked…
GO:0045597	positive regulation of cell differentiation	P	1	0.0241451	4	0	1986	3056	over	genemark-pd_cortex_767-processed-gene-0.0-mRNA-1, snap_masked-A09-processed-gene-349.86-mRNA-1, genemark-pd_cortex_35291-processed-gene-0.0-mRNA-1, maker-pd_cortex_24728-augustus-gene-0.5-mRNA-1
GO:0044422	organelle part	C	1	0.0243432	516	707	1474	2349	over	augustus_masked-pd_cortex_29819-processed-gene-0.0-mRNA-1, maker-A08-snap-gene-138.153-mRNA-1, maker-var_887603_2-snap-gene-0.6-mRNA-1, maker-pd_cortex_35419-augustus-gene-0.6-mRNA-1, augustus_masked-A02-processed-gene-10.67-mRNA-1, augustus_masked-A07-processed-gene-140.9-mRNA-1, maker-A06-augustus-gene-63.102-mRNA-1, maker-A07-augustus-gene-135.96-mRNA-1, maker-pd_cortex_3009-augustus-gene-0.4-…	maker-pd_cortex_44211-augustus-gene-0.8-mRNA-1, augustus_masked-pd_cortex_38092-processed-gene-0.0-mRNA-1, augustus_masked-A06-processed-gene-36.39-mRNA-1, maker-A05-snap-gene-69.115-mRNA-1, maker-A06-augustus-gene-112.107-mRNA-1, augustus_masked-pd_cortex_6761-processed-gene-0.0-mRNA-1, maker-A03-augustus-gene-309.82-mRNA-1, genemark-A06-processed-gene-251.41-mRNA-1, maker-A05-snap-gene-234.123-…
GO:0044446	intracellular organelle part	C	1	0.0243432	516	707	1474	2349	over	augustus_masked-pd_cortex_29819-processed-gene-0.0-mRNA-1, maker-A08-snap-gene-138.153-mRNA-1, maker-var_887603_2-snap-gene-0.6-mRNA-1, maker-pd_cortex_35419-augustus-gene-0.6-mRNA-1, augustus_masked-A02-processed-gene-10.67-mRNA-1, augustus_masked-A07-processed-gene-140.9-mRNA-1, maker-A06-augustus-gene-63.102-mRNA-1, maker-A07-augustus-gene-135.96-mRNA-1, maker-pd_cortex_3009-augustus-gene-0.4-…	maker-pd_cortex_44211-augustus-gene-0.8-mRNA-1, augustus_masked-pd_cortex_38092-processed-gene-0.0-mRNA-1, augustus_masked-A06-processed-gene-36.39-mRNA-1, maker-A05-snap-gene-69.115-mRNA-1, maker-A06-augustus-gene-112.107-mRNA-1, augustus_masked-pd_cortex_6761-processed-gene-0.0-mRNA-1, maker-A03-augustus-gene-309.82-mRNA-1, genemark-A06-processed-gene-251.41-mRNA-1, maker-A05-snap-gene-234.123-…
GO:0005654	nucleoplasm	C	1	0.026927	150	181	1840	2875	over	maker-pd_cortex_35419-augustus-gene-0.6-mRNA-1, maker-A06-augustus-gene-63.102-mRNA-1, maker-pd_cortex_3009-augustus-gene-0.4-mRNA-1, snap_masked-pd_cortex_29977-processed-gene-0.3-mRNA-1, snap_masked-A07-processed-gene-204.85-mRNA-1, snap_masked-A07-processed-gene-30.87-mRNA-1, maker-pd_cortex_56115-snap-gene-0.11-mRNA-1, genemark-pd_cortex_767-processed-gene-0.0-mRNA-1, snap_masked-pd_cortex_50…	augustus_masked-pd_cortex_38092-processed-gene-0.0-mRNA-1, augustus_masked-pd_cortex_6761-processed-gene-0.0-mRNA-1, augustus_masked-pd_cortex_13756-processed-gene-0.0-mRNA-1, augustus_masked-A07-processed-gene-167.14-mRNA-1, maker-pd_cortex_1543-snap-gene-0.5-mRNA-1, maker-A03-snap-gene-281.136-mRNA-1, maker-A02-snap-gene-208.75-mRNA-1, augustus_masked-Scaffold005531-processed-gene-0.0-mRNA-1, g…
GO:0044451	nucleoplasm part	C	1	0.026927	150	181	1840	2875	over	maker-pd_cortex_35419-augustus-gene-0.6-mRNA-1, maker-A06-augustus-gene-63.102-mRNA-1, maker-pd_cortex_3009-augustus-gene-0.4-mRNA-1, snap_masked-pd_cortex_29977-processed-gene-0.3-mRNA-1, snap_masked-A07-processed-gene-204.85-mRNA-1, snap_masked-A07-processed-gene-30.87-mRNA-1, maker-pd_cortex_56115-snap-gene-0.11-mRNA-1, genemark-pd_cortex_767-processed-gene-0.0-mRNA-1, snap_masked-pd_cortex_50…	augustus_masked-pd_cortex_38092-processed-gene-0.0-mRNA-1, augustus_masked-pd_cortex_6761-processed-gene-0.0-mRNA-1, augustus_masked-pd_cortex_13756-processed-gene-0.0-mRNA-1, augustus_masked-A07-processed-gene-167.14-mRNA-1, maker-pd_cortex_1543-snap-gene-0.5-mRNA-1, maker-A03-snap-gene-281.136-mRNA-1, maker-A02-snap-gene-208.75-mRNA-1, augustus_masked-Scaffold005531-processed-gene-0.0-mRNA-1, g…
GO:0009908	flower development	P	1	0.0274	58	59	1932	2997	over	maker-pd_cortex_3009-augustus-gene-0.4-mRNA-1, augustus_masked-A08-processed-gene-154.46-mRNA-1, augustus_masked-pd_cortex_11347-processed-gene-0.0-mRNA-1, maker-A02-snap-gene-74.131-mRNA-1, snap_masked-A07-processed-gene-182.82-mRNA-1, augustus_masked-pd_cortex_25386-processed-gene-0.0-mRNA-1, genemark-pd_cortex_767-processed-gene-0.0-mRNA-1, snap_masked-pd_cortex_61958-processed-gene-0.3-mRNA-1…	augustus_masked-A07-processed-gene-167.14-mRNA-1, snap_masked-A04-processed-gene-5.91-mRNA-1, augustus_masked-A01-processed-gene-83.66-mRNA-1, augustus_masked-pd_cortex_29249-processed-gene-0.1-mRNA-1, maker-pd_cortex_459-snap-gene-0.5-mRNA-1, augustus_masked-A03-processed-gene-67.51-mRNA-1, maker-A01-snap-gene-29.159-mRNA-1, augustus_masked-A07-processed-gene-168.12-mRNA-1, augustus_masked-pd_co…
GO:0009059	macromolecule biosynthetic process	P	1	0.0310915	348	464	1642	2592	over	genemark-A07-processed-gene-28.32-mRNA-1, maker-A08-snap-gene-138.153-mRNA-1, maker-var_887603_2-snap-gene-0.6-mRNA-1, maker-pd_cortex_35419-augustus-gene-0.6-mRNA-1, maker-A06-augustus-gene-63.102-mRNA-1, maker-pd_cortex_3009-augustus-gene-0.4-mRNA-1, maker-A03-snap-gene-157.151-mRNA-1, genemark-A09-processed-gene-114.56-mRNA-1, augustus_masked-A01-processed-gene-243.66-mRNA-1, genemark-A01-proc…	augustus_masked-pd_cortex_38092-processed-gene-0.0-mRNA-1, maker-A06-augustus-gene-112.107-mRNA-1, augustus_masked-pd_cortex_6761-processed-gene-0.0-mRNA-1, maker-A02-snap-gene-237.140-mRNA-1, genemark-A06-processed-gene-251.41-mRNA-1, maker-A10-snap-gene-154.127-mRNA-1, maker-A04-snap-gene-172.102-mRNA-1, genemark-A02-processed-gene-93.48-mRNA-1, genemark-A07-processed-gene-55.19-mRNA-1, augustu…
GO:0009909	regulation of flower development	P	1	0.0328726	22	17	1968	3039	over	augustus_masked-A08-processed-gene-154.46-mRNA-1, maker-A02-snap-gene-74.131-mRNA-1, genemark-pd_cortex_58589-processed-gene-0.1-mRNA-1, genemark-A05-processed-gene-105.17-mRNA-1, snap_masked-A03-processed-gene-67.86-mRNA-1, augustus_masked-A02-processed-gene-271.7-mRNA-1, snap_masked-pd_cortex_58438-processed-gene-0.6-mRNA-1, maker-pd_cortex_14380-snap-gene-0.9-mRNA-1, snap_masked-pd_cortex_8373…	augustus_masked-pd_cortex_29249-processed-gene-0.1-mRNA-1, maker-pd_cortex_459-snap-gene-0.5-mRNA-1, augustus_masked-A03-processed-gene-67.51-mRNA-1, augustus_masked-pd_cortex_60161-processed-gene-0.0-mRNA-1, augustus_masked-A06-processed-gene-79.10-mRNA-1, snap_masked-A03-processed-gene-67.103-mRNA-1, augustus_masked-A06-processed-gene-79.3-mRNA-1, maker-pd_cortex_25396-augustus-gene-0.4-mRNA-1,…
GO:0009582	detection of abiotic stimulus	P	1	0.0338232	7	2	1983	3054	over	genemark-A05-processed-gene-105.17-mRNA-1, maker-pd_cortex_24440-snap-gene-0.5-mRNA-1, genemark-A02-processed-gene-48.37-mRNA-1, snap_masked-pd_cortex_24109-processed-gene-0.7-mRNA-1, maker-pd_cortex_31484-augustus-gene-0.4-mRNA-1, maker-pd_cortex_64771-augustus-gene-0.4-mRNA-1, maker-pd_cortex_50053-augustus-gene-0.4-mRNA-1	augustus_masked-pd_cortex_29249-processed-gene-0.1-mRNA-1, augustus_masked-A02-processed-gene-48.2-mRNA-1
GO:0022414	reproductive process	P	1	0.035958	175	218	1815	2838	over	maker-var_887603_2-snap-gene-0.6-mRNA-1, maker-A08-snap-gene-118.76-mRNA-1, maker-pd_cortex_3009-augustus-gene-0.4-mRNA-1, maker-A03-snap-gene-157.151-mRNA-1, augustus_masked-A08-processed-gene-154.46-mRNA-1, augustus_masked-pd_cortex_11347-processed-gene-0.0-mRNA-1, maker-A02-snap-gene-74.131-mRNA-1, maker-A04-snap-gene-171.118-mRNA-1, snap_masked-pd_cortex_29977-processed-gene-0.3-mRNA-1, snap_…	snap_masked-A03-processed-gene-251.70-mRNA-1, maker-A05-snap-gene-69.115-mRNA-1, genemark-A05-processed-gene-23.39-mRNA-1, augustus_masked-A07-processed-gene-167.14-mRNA-1, maker-A02-snap-gene-35.124-mRNA-1, augustus_masked-A06-processed-gene-220.81-mRNA-1, snap_masked-A07-processed-gene-56.65-mRNA-1, snap_masked-A04-processed-gene-5.91-mRNA-1, augustus_masked-Scaffold000140-processed-gene-1.3-mR…
GO:0005777	peroxisome	C	1	0.0360598	23	18	1967	3038	over	augustus_masked-A08-processed-gene-212.59-mRNA-1, genemark-A09-processed-gene-290.56-mRNA-1, genemark-pd_cortex_40691-processed-gene-0.0-mRNA-1, genemark-pd_cortex_35250-processed-gene-0.1-mRNA-1, augustus_masked-A03-processed-gene-45.72-mRNA-1, genemark-pd_cortex_55822-processed-gene-0.3-mRNA-1, augustus_masked-A07-processed-gene-165.49-mRNA-1, maker-A09-snap-gene-295.127-mRNA-1, augustus_masked…	augustus_masked-A07-processed-gene-101.12-mRNA-1, maker-A01-snap-gene-57.107-mRNA-1, augustus_masked-A07-processed-gene-129.57-mRNA-1, genemark-A06-processed-gene-110.61-mRNA-1, maker-A05-snap-gene-224.145-mRNA-1, genemark-Scaffold006020-processed-gene-0.0-mRNA-1, snap_masked-A10-processed-gene-14.86-mRNA-1, snap_masked-A07-processed-gene-164.83-mRNA-1, augustus_masked-A08-processed-gene-213.13-m…
GO:0042579	microbody	C	1	0.0360598	23	18	1967	3038	over	augustus_masked-A08-processed-gene-212.59-mRNA-1, genemark-A09-processed-gene-290.56-mRNA-1, genemark-pd_cortex_40691-processed-gene-0.0-mRNA-1, genemark-pd_cortex_35250-processed-gene-0.1-mRNA-1, augustus_masked-A03-processed-gene-45.72-mRNA-1, genemark-pd_cortex_55822-processed-gene-0.3-mRNA-1, augustus_masked-A07-processed-gene-165.49-mRNA-1, maker-A09-snap-gene-295.127-mRNA-1, augustus_masked…	augustus_masked-A07-processed-gene-101.12-mRNA-1, maker-A01-snap-gene-57.107-mRNA-1, augustus_masked-A07-processed-gene-129.57-mRNA-1, genemark-A06-processed-gene-110.61-mRNA-1, maker-A05-snap-gene-224.145-mRNA-1, genemark-Scaffold006020-processed-gene-0.0-mRNA-1, snap_masked-A10-processed-gene-14.86-mRNA-1, snap_masked-A07-processed-gene-164.83-mRNA-1, augustus_masked-A08-processed-gene-213.13-m…
GO:0009521	photosystem	C	1	0.0360977	10	5	1980	3051	over	augustus_masked-pd_cortex_5754-processed-gene-0.2-mRNA-1, maker-pd_cortex_41695-augustus-gene-0.4-mRNA-1, maker-Scaffold001161-snap-gene-0.4-mRNA-1, augustus_masked-pd_cortex_41575-processed-gene-0.0-mRNA-1, augustus_masked-pd_cortex_42615-processed-gene-0.1-mRNA-1, augustus_masked-A01-processed-gene-104.70-mRNA-1, maker-Scaffold000635-snap-gene-0.7-mRNA-1, augustus_masked-var_375140-processed-ge…	genemark-Scaffold009596-processed-gene-0.1-mRNA-1, maker-A09-snap-gene-276.115-mRNA-1, augustus_masked-Scaffold000989-processed-gene-0.0-mRNA-1, augustus_masked-A04-processed-gene-135.76-mRNA-1, augustus_masked-pd_cortex_52179-processed-gene-0.0-mRNA-1
GO:0000003	reproduction	P	1	0.0370442	177	221	1813	2835	over	maker-var_887603_2-snap-gene-0.6-mRNA-1, maker-A08-snap-gene-118.76-mRNA-1, maker-pd_cortex_3009-augustus-gene-0.4-mRNA-1, maker-A03-snap-gene-157.151-mRNA-1, augustus_masked-A08-processed-gene-154.46-mRNA-1, augustus_masked-pd_cortex_11347-processed-gene-0.0-mRNA-1, maker-A02-snap-gene-74.131-mRNA-1, maker-A04-snap-gene-171.118-mRNA-1, snap_masked-pd_cortex_29977-processed-gene-0.3-mRNA-1, snap_…	snap_masked-A03-processed-gene-251.70-mRNA-1, maker-A05-snap-gene-69.115-mRNA-1, genemark-A05-processed-gene-23.39-mRNA-1, augustus_masked-A07-processed-gene-167.14-mRNA-1, maker-A02-snap-gene-35.124-mRNA-1, augustus_masked-A06-processed-gene-220.81-mRNA-1, snap_masked-A07-processed-gene-56.65-mRNA-1, snap_masked-A04-processed-gene-5.91-mRNA-1, augustus_masked-Scaffold000140-processed-gene-1.3-mR…
GO:0001708	cell fate specification	P	1	0.0383384	5	1	1985	3055	over	maker-A02-snap-gene-58.120-mRNA-1, snap_masked-A09-processed-gene-349.86-mRNA-1, genemark-pd_cortex_35291-processed-gene-0.0-mRNA-1, maker-pd_cortex_24728-augustus-gene-0.5-mRNA-1, augustus_masked-pd_cortex_13980-processed-gene-0.1-mRNA-1	maker-A02-snap-gene-253.111-mRNA-1
GO:0016585	chromatin remodeling complex	C	1	0.0383384	5	1	1985	3055	over	maker-A03-snap-gene-93.81-mRNA-1, maker-A03-snap-gene-93.84-mRNA-1, maker-A01-snap-gene-220.87-mRNA-1, maker-pd_cortex_64366-snap-gene-0.5-mRNA-1, genemark-A03-processed-gene-179.56-mRNA-1	genemark-A03-processed-gene-179.0-mRNA-1
GO:0005275	amine transmembrane transporter activity	F	1	0.0383384	5	1	1985	3055	over	genemark-A08-processed-gene-174.7-mRNA-1, snap_masked-A05-processed-gene-58.54-mRNA-1, maker-A05-snap-gene-214.142-mRNA-1, maker-var_1034758-augustus-gene-0.4-mRNA-1, snap_masked-A09-processed-gene-161.71-mRNA-1	maker-A05-snap-gene-215.135-mRNA-1
GO:0031981	nuclear lumen	C	1	0.0389904	221	284	1769	2772	over	maker-var_887603_2-snap-gene-0.6-mRNA-1, maker-pd_cortex_35419-augustus-gene-0.6-mRNA-1, maker-A06-augustus-gene-63.102-mRNA-1, maker-pd_cortex_3009-augustus-gene-0.4-mRNA-1, genemark-A06-processed-gene-108.32-mRNA-1, snap_masked-pd_cortex_29977-processed-gene-0.3-mRNA-1, snap_masked-A07-processed-gene-204.85-mRNA-1, snap_masked-A07-processed-gene-30.87-mRNA-1, maker-A06-augustus-gene-26.102-mRNA…	augustus_masked-pd_cortex_38092-processed-gene-0.0-mRNA-1, augustus_masked-pd_cortex_6761-processed-gene-0.0-mRNA-1, genemark-A06-processed-gene-251.41-mRNA-1, maker-A10-snap-gene-154.127-mRNA-1, snap_masked-A06-processed-gene-210.88-mRNA-1, augustus_masked-A08-processed-gene-29.9-mRNA-1, augustus_masked-pd_cortex_13756-processed-gene-0.0-mRNA-1, maker-A09-snap-gene-225.94-mRNA-1, augustus_masked…
GO:0003006	developmental process involved in reproduction	P	1	0.0390756	162	201	1828	2855	over	maker-var_887603_2-snap-gene-0.6-mRNA-1, maker-A08-snap-gene-118.76-mRNA-1, maker-pd_cortex_3009-augustus-gene-0.4-mRNA-1, maker-A03-snap-gene-157.151-mRNA-1, augustus_masked-A08-processed-gene-154.46-mRNA-1, augustus_masked-pd_cortex_11347-processed-gene-0.0-mRNA-1, maker-A02-snap-gene-74.131-mRNA-1, snap_masked-pd_cortex_29977-processed-gene-0.3-mRNA-1, snap_masked-A07-processed-gene-182.82-mRN…	snap_masked-A03-processed-gene-251.70-mRNA-1, maker-A05-snap-gene-69.115-mRNA-1, genemark-A05-processed-gene-23.39-mRNA-1, augustus_masked-A07-processed-gene-167.14-mRNA-1, maker-A02-snap-gene-35.124-mRNA-1, augustus_masked-A06-processed-gene-220.81-mRNA-1, snap_masked-A07-processed-gene-56.65-mRNA-1, snap_masked-A04-processed-gene-5.91-mRNA-1, augustus_masked-Scaffold000140-processed-gene-1.3-mR…
GO:0051094	positive regulation of developmental process	P	1	0.0406291	15	10	1975	3046	over	maker-A02-snap-gene-74.131-mRNA-1, genemark-pd_cortex_767-processed-gene-0.0-mRNA-1, maker-pd_cortex_38948-snap-gene-0.3-mRNA-1, genemark-pd_cortex_58589-processed-gene-0.1-mRNA-1, snap_masked-A05-processed-gene-140.73-mRNA-1, snap_masked-A09-processed-gene-349.86-mRNA-1, genemark-pd_cortex_65701-processed-gene-0.1-mRNA-1, snap_masked-pd_cortex_58438-processed-gene-0.6-mRNA-1, snap_masked-pd_cort…	augustus_masked-Scaffold005531-processed-gene-0.0-mRNA-1, augustus_masked-A06-processed-gene-79.10-mRNA-1, maker-var_958648-snap-gene-0.3-mRNA-1, augustus_masked-A06-processed-gene-79.3-mRNA-1, genemark-A05-processed-gene-141.72-mRNA-1, augustus_masked-Scaffold004800-processed-gene-0.0-mRNA-1, genemark-A05-processed-gene-140.34-mRNA-1, augustus_masked-pd_cortex_76122-processed-gene-0.0-mRNA-1, sn…
GO:0034645	cellular macromolecule biosynthetic process	P	1	0.0413987	330	442	1660	2614	over	genemark-A07-processed-gene-28.32-mRNA-1, maker-A08-snap-gene-138.153-mRNA-1, maker-var_887603_2-snap-gene-0.6-mRNA-1, maker-pd_cortex_35419-augustus-gene-0.6-mRNA-1, maker-A06-augustus-gene-63.102-mRNA-1, maker-pd_cortex_3009-augustus-gene-0.4-mRNA-1, maker-A03-snap-gene-157.151-mRNA-1, genemark-A09-processed-gene-114.56-mRNA-1, augustus_masked-A01-processed-gene-243.66-mRNA-1, genemark-A01-proc…	augustus_masked-pd_cortex_38092-processed-gene-0.0-mRNA-1, maker-A06-augustus-gene-112.107-mRNA-1, augustus_masked-pd_cortex_6761-processed-gene-0.0-mRNA-1, maker-A02-snap-gene-237.140-mRNA-1, genemark-A06-processed-gene-251.41-mRNA-1, maker-A10-snap-gene-154.127-mRNA-1, maker-A04-snap-gene-172.102-mRNA-1, genemark-A02-processed-gene-93.48-mRNA-1, genemark-A07-processed-gene-55.19-mRNA-1, augustu…
GO:0032501	multicellular organismal process	P	1	0.0442692	297	394	1693	2662	over	snap_masked-A05-processed-gene-85.86-mRNA-1, maker-var_887603_2-snap-gene-0.6-mRNA-1, maker-A08-snap-gene-118.76-mRNA-1, maker-pd_cortex_3009-augustus-gene-0.4-mRNA-1, maker-A03-snap-gene-157.151-mRNA-1, augustus_masked-A08-processed-gene-154.46-mRNA-1, augustus_masked-pd_cortex_11347-processed-gene-0.0-mRNA-1, maker-A02-snap-gene-74.131-mRNA-1, genemark-A02-processed-gene-65.17-mRNA-1, maker-A04…	snap_masked-A03-processed-gene-251.70-mRNA-1, maker-A05-snap-gene-69.115-mRNA-1, augustus_masked-A08-processed-gene-29.9-mRNA-1, maker-pd_cortex_15328-snap-gene-0.10-mRNA-1, genemark-A05-processed-gene-23.39-mRNA-1, augustus_masked-A07-processed-gene-167.14-mRNA-1, maker-A05-augustus-gene-0.105-mRNA-1, maker-A02-snap-gene-35.124-mRNA-1, augustus_masked-A06-processed-gene-220.81-mRNA-1, snap_maske…
GO:0006325	chromatin organization	P	1	0.0455949	43	43	1947	3013	over	augustus_masked-A02-processed-gene-10.67-mRNA-1, maker-pd_cortex_3009-augustus-gene-0.4-mRNA-1, augustus_masked-A08-processed-gene-154.46-mRNA-1, maker-A06-augustus-gene-26.102-mRNA-1, augustus_masked-A03-processed-gene-46.14-mRNA-1, snap_masked-pd_cortex_61958-processed-gene-0.3-mRNA-1, maker-A02-snap-gene-74.118-mRNA-1, augustus_masked-A04-processed-gene-161.54-mRNA-1, genemark-A05-processed-ge…	augustus_masked-A01-processed-gene-49.14-mRNA-1, genemark-Scaffold005740-processed-gene-0.2-mRNA-1, augustus_masked-A09-processed-gene-268.86-mRNA-1, augustus_masked-A03-processed-gene-44.51-mRNA-1, augustus_masked-pd_cortex_29249-processed-gene-0.1-mRNA-1, augustus_masked-pd_cortex_77213-processed-gene-0.0-mRNA-1, augustus_masked-A03-processed-gene-47.100-mRNA-1, maker-A02-augustus-gene-137.87-m…
GO:0009733	response to auxin stimulus	P	1	0.0471452	69	76	1921	2980	over	augustus_masked-A02-processed-gene-204.60-mRNA-1, maker-pd_cortex_3009-augustus-gene-0.4-mRNA-1, genemark-A02-processed-gene-65.17-mRNA-1, genemark-A10-processed-gene-113.42-mRNA-1, augustus_masked-pd_cortex_25386-processed-gene-0.0-mRNA-1, genemark-pd_cortex_767-processed-gene-0.0-mRNA-1, augustus_masked-A02-processed-gene-204.49-mRNA-1, augustus_masked-A10-processed-gene-113.4-mRNA-1, snap_mask…	maker-A09-snap-gene-225.94-mRNA-1, augustus_masked-A02-processed-gene-44.8-mRNA-1, maker-pd_cortex_1543-snap-gene-0.5-mRNA-1, maker-A03-augustus-gene-34.127-mRNA-1, maker-A06-snap-gene-221.131-mRNA-1, snap_masked-A03-processed-gene-159.86-mRNA-1, augustus_masked-pd_cortex_63747-processed-gene-0.0-mRNA-1, maker-A01-snap-gene-115.102-mRNA-1, maker-A03-augustus-gene-11.103-mRNA-1, maker-A01-snap-gen…
GO:0009788	negative regulation of abscisic acid mediated signaling pathway	P	1	0.047546	19	14	1971	3042	over	genemark-A04-processed-gene-144.3-mRNA-1, augustus_masked-A04-processed-gene-144.89-mRNA-1, augustus_masked-A04-processed-gene-186.77-mRNA-1, augustus_masked-A08-processed-gene-116.54-mRNA-1, augustus_masked-A05-processed-gene-106.60-mRNA-1, genemark-A04-processed-gene-144.8-mRNA-1, augustus_masked-A04-processed-gene-144.74-mRNA-1, genemark-A09-processed-gene-202.82-mRNA-1, augustus_masked-pd_cor…	genemark-A04-processed-gene-144.7-mRNA-1, augustus_masked-pd_cortex_42921-processed-gene-0.1-mRNA-1, maker-A01-snap-gene-122.76-mRNA-1, augustus_masked-A04-processed-gene-186.73-mRNA-1, genemark-Scaffold010503-processed-gene-0.0-mRNA-1, genemark-A06-processed-gene-118.18-mRNA-1, maker-A10-snap-gene-162.177-mRNA-1, augustus_masked-A05-processed-gene-65.24-mRNA-1, augustus_masked-A04-processed-gene…
GO:0009607	response to biotic stimulus	P	1	0.00054267	117	259	1873	2797	under	maker-A07-augustus-gene-135.96-mRNA-1, snap_masked-A01-processed-gene-239.89-mRNA-1, maker-A03-augustus-gene-237.110-mRNA-1, snap_masked-A02-processed-gene-33.115-mRNA-1, maker-A02-snap-gene-74.131-mRNA-1, maker-Scaffold000516-augustus-gene-0.5-mRNA-1, augustus_masked-pd_cortex_25386-processed-gene-0.0-mRNA-1, maker-A03-snap-gene-207.130-mRNA-1, augustus_masked-pd_cortex_19682-processed-gene-0.0-…	snap_masked-A03-processed-gene-251.70-mRNA-1, augustus_masked-A06-processed-gene-114.14-mRNA-1, maker-A05-snap-gene-234.123-mRNA-1, genemark-A06-processed-gene-191.20-mRNA-1, genemark-A09-processed-gene-243.42-mRNA-1, augustus_masked-Scaffold005879-processed-gene-0.0-mRNA-1, augustus_masked-A01-processed-gene-49.14-mRNA-1, augustus_masked-A01-processed-gene-33.45-mRNA-1, augustus_masked-A06-proce…
GO:0051707	response to other organism	P	1	0.003048	116	246	1874	2810	under	maker-A07-augustus-gene-135.96-mRNA-1, snap_masked-A01-processed-gene-239.89-mRNA-1, maker-A03-augustus-gene-237.110-mRNA-1, snap_masked-A02-processed-gene-33.115-mRNA-1, maker-A02-snap-gene-74.131-mRNA-1, maker-Scaffold000516-augustus-gene-0.5-mRNA-1, augustus_masked-pd_cortex_25386-processed-gene-0.0-mRNA-1, maker-A03-snap-gene-207.130-mRNA-1, augustus_masked-pd_cortex_19682-processed-gene-0.0-…	snap_masked-A03-processed-gene-251.70-mRNA-1, augustus_masked-A06-processed-gene-114.14-mRNA-1, maker-A05-snap-gene-234.123-mRNA-1, genemark-A09-processed-gene-243.42-mRNA-1, augustus_masked-Scaffold005879-processed-gene-0.0-mRNA-1, augustus_masked-A01-processed-gene-49.14-mRNA-1, augustus_masked-A01-processed-gene-33.45-mRNA-1, augustus_masked-A06-processed-gene-145.3-mRNA-1, genemark-A02-proces…
GO:0006952	defense response	P	1	0.00558911	126	258	1864	2798	under	maker-A03-augustus-gene-237.110-mRNA-1, maker-A02-snap-gene-74.131-mRNA-1, genemark-A02-processed-gene-129.73-mRNA-1, maker-Scaffold000516-augustus-gene-0.5-mRNA-1, genemark-A07-processed-gene-197.24-mRNA-1, maker-A03-snap-gene-207.130-mRNA-1, augustus_masked-pd_cortex_19682-processed-gene-0.0-mRNA-1, snap_masked-A07-processed-gene-197.71-mRNA-1, snap_masked-A05-processed-gene-158.82-mRNA-1, gene…	snap_masked-A03-processed-gene-251.70-mRNA-1, augustus_masked-A06-processed-gene-114.14-mRNA-1, augustus_masked-Scaffold005879-processed-gene-0.0-mRNA-1, maker-A05-snap-gene-60.126-mRNA-1, augustus_masked-A01-processed-gene-49.14-mRNA-1, augustus_masked-A04-processed-gene-142.70-mRNA-1, augustus_masked-A01-processed-gene-33.45-mRNA-1, augustus_masked-A06-processed-gene-145.3-mRNA-1, genemark-A02-…
GO:0003824	catalytic activity	F	1	0.0111307	791	1325	1199	1731	under	snap_masked-A09-processed-gene-193.87-mRNA-1, snap_masked-A05-processed-gene-85.86-mRNA-1, genemark-A07-processed-gene-28.32-mRNA-1, augustus_masked-A01-processed-gene-198.53-mRNA-1, maker-A09-augustus-gene-343.146-mRNA-1, augustus_masked-pd_cortex_29819-processed-gene-0.0-mRNA-1, snap_masked-A07-processed-gene-175.96-mRNA-1, maker-A08-snap-gene-118.76-mRNA-1, genemark-pd_cortex_25322-processed-g…
GO:0080022	primary root development	P	1	0.0143057	0	9	1990	3047	under		genemark-A09-processed-gene-270.36-mRNA-1, snap_masked-A05-processed-gene-225.106-mRNA-1, genemark-A02-processed-gene-215.57-mRNA-1, augustus_masked-A02-processed-gene-215.8-mRNA-1, maker-A05-augustus-gene-236.130-mRNA-1, augustus_masked-pd_cortex_23710-processed-gene-0.0-mRNA-1, maker-A09-augustus-gene-269.130-mRNA-1, genemark-A02-processed-gene-213.5-mRNA-1, maker-A05-snap-gene-227.140-mRNA-1
GO:0050832	defense response to fungus	P	1	0.018679	32	80	1958	2976	under	maker-A03-augustus-gene-237.110-mRNA-1, maker-A02-snap-gene-74.131-mRNA-1, maker-A03-snap-gene-207.130-mRNA-1, genemark-A09-processed-gene-325.31-mRNA-1, snap_masked-pd_cortex_60648-processed-gene-0.3-mRNA-1, genemark-pd_cortex_59720-processed-gene-0.6-mRNA-1, maker-A05-snap-gene-158.114-mRNA-1, maker-pd_cortex_35872-snap-gene-0.9-mRNA-1, maker-A08-augustus-gene-13.84-mRNA-1, maker-A02-snap-gene-…	augustus_masked-A01-processed-gene-33.45-mRNA-1, augustus_masked-A06-processed-gene-145.3-mRNA-1, augustus_masked-A09-processed-gene-325.71-mRNA-1, augustus_masked-A09-processed-gene-110.8-mRNA-1, maker-pd_cortex_17838-augustus-gene-0.4-mRNA-1, genemark-A09-processed-gene-61.33-mRNA-1, augustus_masked-A03-processed-gene-102.5-mRNA-1, maker-pd_cortex_41421-snap-gene-0.5-mRNA-1, maker-pd_cortex_162…
GO:0006396	RNA processing	P	1	0.0235352	20	55	1970	3001	under	augustus_masked-A07-processed-gene-50.56-mRNA-1, augustus_masked-A07-processed-gene-151.83-mRNA-1, snap_masked-A04-processed-gene-184.86-mRNA-1, genemark-A09-processed-gene-239.68-mRNA-1, maker-var_364544-snap-gene-0.4-mRNA-1, maker-A05-augustus-gene-0.122-mRNA-1, maker-pd_cortex_35856-augustus-gene-0.4-mRNA-1, augustus_masked-pd_cortex_33678-processed-gene-0.0-mRNA-1, genemark-A07-processed-gene…	augustus_masked-A08-processed-gene-29.9-mRNA-1, genemark-A05-processed-gene-23.39-mRNA-1, maker-A05-augustus-gene-0.105-mRNA-1, genemark-A02-processed-gene-157.62-mRNA-1, snap_masked-A01-processed-gene-202.68-mRNA-1, maker-pd_cortex_5798-augustus-gene-0.5-mRNA-1, maker-A09-snap-gene-20.123-mRNA-1, maker-A01-snap-gene-217.99-mRNA-1, maker-pd_cortex_82925-augustus-gene-0.9-mRNA-1, maker-A03-snap-ge…
GO:0016627	oxidoreductase activity, acting on the CH-CH group of donors	F	1	0.0334166	11	35	1979	3021	under	maker-A08-snap-gene-200.108-mRNA-1, snap_masked-A07-processed-gene-195.106-mRNA-1, genemark-A02-processed-gene-276.53-mRNA-1, augustus_masked-A03-processed-gene-158.19-mRNA-1, genemark-A07-processed-gene-219.8-mRNA-1, maker-A05-snap-gene-118.102-mRNA-1, genemark-pd_cortex_46635-processed-gene-0.1-mRNA-1, augustus_masked-pd_cortex_50043-processed-gene-0.0-mRNA-1, augustus_masked-A09-processed-gene…	maker-A07-augustus-gene-195.117-mRNA-1, maker-A08-snap-gene-201.109-mRNA-1, genemark-A02-processed-gene-31.38-mRNA-1, genemark-pd_cortex_59434-processed-gene-0.1-mRNA-1, maker-A03-augustus-gene-42.138-mRNA-1, snap_masked-A08-processed-gene-199.91-mRNA-1, augustus_masked-A06-processed-gene-23.6-mRNA-1, maker-A03-augustus-gene-134.131-mRNA-1, genemark-A03-processed-gene-207.35-mRNA-1, maker-A05-sna…
GO:0000166	nucleotide binding	F	1	0.0391953	271	481	1719	2575	under	maker-A08-snap-gene-118.76-mRNA-1, snap_masked-A04-processed-gene-3.96-mRNA-1, maker-A01-augustus-gene-14.118-mRNA-1, augustus_masked-A08-processed-gene-154.46-mRNA-1, maker-A09-snap-gene-287.154-mRNA-1, maker-A10-snap-gene-5.118-mRNA-1, maker-A04-snap-gene-171.118-mRNA-1, maker-pd_cortex_993-augustus-gene-0.5-mRNA-1, genemark-A06-processed-gene-108.32-mRNA-1, snap_masked-A07-processed-gene-182.8…	augustus_masked-Scaffold007740-processed-gene-0.0-mRNA-1, genemark-A09-processed-gene-293.86-mRNA-1, genemark-pd_cortex_83856-processed-gene-0.1-mRNA-1, maker-A07-augustus-gene-60.106-mRNA-1, genemark-A06-processed-gene-221.56-mRNA-1, augustus_masked-A06-processed-gene-114.14-mRNA-1, augustus_masked-A06-processed-gene-36.39-mRNA-1, maker-A05-snap-gene-69.115-mRNA-1, genemark-A09-processed-gene-35…
GO:0051704	multi-organism process	P	1	0.0425355	156	291	1834	2765	under	maker-A07-augustus-gene-135.96-mRNA-1, snap_masked-A01-processed-gene-239.89-mRNA-1, maker-A03-augustus-gene-237.110-mRNA-1, snap_masked-A02-processed-gene-33.115-mRNA-1, maker-A02-snap-gene-74.131-mRNA-1, maker-A04-snap-gene-171.118-mRNA-1, snap_masked-A07-processed-gene-182.82-mRNA-1, maker-Scaffold000516-augustus-gene-0.5-mRNA-1, augustus_masked-pd_cortex_25386-processed-gene-0.0-mRNA-1, maker…	snap_masked-A03-processed-gene-251.70-mRNA-1, augustus_masked-A06-processed-gene-114.14-mRNA-1, maker-A05-snap-gene-234.123-mRNA-1, genemark-A09-processed-gene-243.42-mRNA-1, augustus_masked-Scaffold005879-processed-gene-0.0-mRNA-1, augustus_masked-A01-processed-gene-49.14-mRNA-1, augustus_masked-A01-processed-gene-33.45-mRNA-1, augustus_masked-A06-processed-gene-145.3-mRNA-1, genemark-A02-proces…
GO:0032440	2-alkenal reductase [NAD(P)] activity	F	1	0.0458201	7	25	1983	3031	under	maker-A08-snap-gene-200.108-mRNA-1, snap_masked-A07-processed-gene-195.106-mRNA-1, genemark-pd_cortex_46635-processed-gene-0.1-mRNA-1, augustus_masked-pd_cortex_50043-processed-gene-0.0-mRNA-1, augustus_masked-A09-processed-gene-327.59-mRNA-1, maker-A03-augustus-gene-41.129-mRNA-1, augustus_masked-A07-processed-gene-136.73-mRNA-1	maker-A07-augustus-gene-195.117-mRNA-1, maker-A08-snap-gene-201.109-mRNA-1, genemark-A02-processed-gene-31.38-mRNA-1, genemark-pd_cortex_59434-processed-gene-0.1-mRNA-1, maker-A03-augustus-gene-42.138-mRNA-1, snap_masked-A08-processed-gene-199.91-mRNA-1, augustus_masked-A06-processed-gene-23.6-mRNA-1, genemark-A03-processed-gene-207.35-mRNA-1, maker-A03-augustus-gene-41.119-mRNA-1, genemark-A03-p…
GO:0016628	oxidoreductase activity, acting on the CH-CH group of donors, NAD or NADP as acceptor	F	1	0.0468339	9	29	1981	3027	under	maker-A08-snap-gene-200.108-mRNA-1, snap_masked-A07-processed-gene-195.106-mRNA-1, genemark-A07-processed-gene-219.8-mRNA-1, maker-A05-snap-gene-118.102-mRNA-1, genemark-pd_cortex_46635-processed-gene-0.1-mRNA-1, augustus_masked-pd_cortex_50043-processed-gene-0.0-mRNA-1, augustus_masked-A09-processed-gene-327.59-mRNA-1, maker-A03-augustus-gene-41.129-mRNA-1, augustus_masked-A07-processed-gene-136…	maker-A07-augustus-gene-195.117-mRNA-1, maker-A08-snap-gene-201.109-mRNA-1, genemark-A02-processed-gene-31.38-mRNA-1, genemark-pd_cortex_59434-processed-gene-0.1-mRNA-1, maker-A03-augustus-gene-42.138-mRNA-1, snap_masked-A08-processed-gene-199.91-mRNA-1, augustus_masked-A06-processed-gene-23.6-mRNA-1, genemark-A03-processed-gene-207.35-mRNA-1, maker-A05-snap-gene-118.101-mRNA-1, genemark-Scaffold…
GO:0032260	response to jasmonic acid stimulus involved in jasmonic acid and ethylene-dependent systemic resistance	P	1	0.0471729	0	7	1990	3049	under		augustus_masked-A07-processed-gene-200.77-mRNA-1, augustus_masked-A07-processed-gene-152.6-mRNA-1, augustus_masked-A07-processed-gene-200.80-mRNA-1, snap_masked-A07-processed-gene-151.102-mRNA-1, augustus_masked-A07-processed-gene-152.15-mRNA-1, augustus_masked-pd_cortex_31086-processed-gene-0.0-mRNA-1, augustus_masked-A07-processed-gene-151.77-mRNA-1

## Sheet: rc_go_enrich
GO-ID	Term	Category	FDR	P-Value	#Test	#Ref	#notAnnotTest	#notAnnotRef	Over/Under	TestSeqs	RefSeqs
GO:0009631	cold acclimation	P	1	0.0105685	6	1	1813	3226	over	maker-A06-snap-gene-112.122-mRNA-1, snap_masked-A01-processed-gene-197.58-mRNA-1, maker-A01-snap-gene-37.136-mRNA-1, augustus_masked-A03-processed-gene-102.5-mRNA-1, genemark-pd_cortex_72854-processed-gene-0.0-mRNA-1, genemark-A09-processed-gene-38.33-mRNA-1	snap_masked-A01-processed-gene-197.65-mRNA-1
GO:0031225	anchored to membrane	C	1	0.0200965	33	33	1786	3194	over	genemark-pd_cortex_1125-processed-gene-0.3-mRNA-1, snap_masked-pd_cortex_3617-processed-gene-0.3-mRNA-1, augustus_masked-pd_cortex_88749-processed-gene-0.0-mRNA-1, snap_masked-A08-processed-gene-53.110-mRNA-1, augustus_masked-A02-processed-gene-6.55-mRNA-1, snap_masked-pd_cortex_72675-processed-gene-0.3-mRNA-1, snap_masked-pd_cortex_12159-processed-gene-0.7-mRNA-1, snap_masked-pd_cortex_32752-pro…	snap_masked-A10-processed-gene-159.99-mRNA-1, maker-A02-snap-gene-25.135-mRNA-1, maker-pd_cortex_30640-augustus-gene-0.7-mRNA-1, maker-pd_cortex_13837-augustus-gene-0.9-mRNA-1, maker-A04-augustus-gene-186.140-mRNA-1, maker-A09-augustus-gene-369.164-mRNA-1, augustus_masked-A09-processed-gene-28.28-mRNA-1, augustus_masked-A05-processed-gene-164.41-mRNA-1, augustus_masked-A05-processed-gene-164.16-m…
GO:0007131	reciprocal meiotic recombination	P	1	0.0254816	5	1	1814	3226	over	augustus_masked-pd_cortex_28126-processed-gene-0.0-mRNA-1, snap_masked-A03-processed-gene-270.87-mRNA-1, snap_masked-A03-processed-gene-190.108-mRNA-1, maker-A03-snap-gene-64.171-mRNA-1, augustus_masked-Scaffold000164-processed-gene-1.5-mRNA-1	maker-Scaffold000164-snap-gene-1.113-mRNA-1
GO:0035825	reciprocal DNA recombination	P	1	0.0254816	5	1	1814	3226	over	augustus_masked-pd_cortex_28126-processed-gene-0.0-mRNA-1, snap_masked-A03-processed-gene-270.87-mRNA-1, snap_masked-A03-processed-gene-190.108-mRNA-1, maker-A03-snap-gene-64.171-mRNA-1, augustus_masked-Scaffold000164-processed-gene-1.5-mRNA-1	maker-Scaffold000164-snap-gene-1.113-mRNA-1
GO:0007127	meiosis I	P	1	0.0420234	7	3	1812	3224	over	genemark-pd_cortex_57145-processed-gene-0.1-mRNA-1, augustus_masked-pd_cortex_28126-processed-gene-0.0-mRNA-1, snap_masked-A03-processed-gene-270.87-mRNA-1, snap_masked-A03-processed-gene-190.108-mRNA-1, maker-A03-snap-gene-64.171-mRNA-1, augustus_masked-Scaffold000164-processed-gene-1.5-mRNA-1, maker-A04-augustus-gene-69.72-mRNA-1	maker-Scaffold000164-snap-gene-1.113-mRNA-1, maker-pd_cortex_52662-augustus-gene-0.4-mRNA-1, augustus_masked-pd_cortex_25184-processed-gene-0.0-mRNA-1
GO:0051704	multi-organism process	P	1	0.0441216	181	266	1638	2961	over	maker-A01-snap-gene-270.128-mRNA-1, snap_masked-A05-processed-gene-165.93-mRNA-1, snap_masked-A01-processed-gene-174.74-mRNA-1, genemark-pd_cortex_46164-processed-gene-0.1-mRNA-1, maker-A09-snap-gene-62.96-mRNA-1, snap_masked-A09-processed-gene-342.84-mRNA-1, maker-A05-snap-gene-61.100-mRNA-1, snap_masked-A03-processed-gene-251.70-mRNA-1, snap_masked-A07-processed-gene-125.92-mRNA-1, genemark-A02…	augustus_masked-A06-processed-gene-114.14-mRNA-1, maker-A05-snap-gene-234.123-mRNA-1, augustus_masked-A09-processed-gene-110.82-mRNA-1, genemark-A09-processed-gene-243.42-mRNA-1, augustus_masked-Scaffold005879-processed-gene-0.0-mRNA-1, maker-A07-snap-gene-203.137-mRNA-1, augustus_masked-A01-processed-gene-49.14-mRNA-1, snap_masked-A04-processed-gene-12.96-mRNA-1, genemark-A02-processed-gene-157.…
GO:0009607	response to biotic stimulus	P	1	0.0443274	154	222	1665	3005	over	maker-A01-snap-gene-270.128-mRNA-1, snap_masked-A05-processed-gene-165.93-mRNA-1, genemark-pd_cortex_46164-processed-gene-0.1-mRNA-1, maker-A09-snap-gene-62.96-mRNA-1, snap_masked-A09-processed-gene-342.84-mRNA-1, maker-A05-snap-gene-61.100-mRNA-1, snap_masked-A03-processed-gene-251.70-mRNA-1, snap_masked-A07-processed-gene-125.92-mRNA-1, genemark-A02-processed-gene-197.39-mRNA-1, augustus_masked…	augustus_masked-A06-processed-gene-114.14-mRNA-1, maker-A05-snap-gene-234.123-mRNA-1, augustus_masked-A09-processed-gene-110.82-mRNA-1, genemark-A09-processed-gene-243.42-mRNA-1, augustus_masked-Scaffold005879-processed-gene-0.0-mRNA-1, maker-A07-snap-gene-203.137-mRNA-1, augustus_masked-A01-processed-gene-49.14-mRNA-1, genemark-A02-processed-gene-157.62-mRNA-1, genemark-A09-processed-gene-61.33-…
GO:0050826	response to freezing	P	1	0.0467948	3	0	1816	3227	over	maker-pd_cortex_29393-snap-gene-0.6-mRNA-1, augustus_masked-A03-processed-gene-102.5-mRNA-1, maker-pd_cortex_29394-augustus-gene-0.13-mRNA-1
GO:0000712	resolution of meiotic recombination intermediates	P	1	0.0467948	3	0	1816	3227	over	augustus_masked-pd_cortex_28126-processed-gene-0.0-mRNA-1, snap_masked-A03-processed-gene-270.87-mRNA-1, maker-A03-snap-gene-64.171-mRNA-1
GO:0010623	developmental programmed cell death	P	1	0.0467948	3	0	1816	3227	over	genemark-A02-processed-gene-140.40-mRNA-1, snap_masked-pd_cortex_12159-processed-gene-0.7-mRNA-1, augustus_masked-pd_cortex_27798-processed-gene-0.1-mRNA-1
GO:0045786	negative regulation of cell cycle	P	1	0.0467948	3	0	1816	3227	over	augustus_masked-pd_cortex_45264-processed-gene-0.0-mRNA-1, maker-pd_cortex_60000-snap-gene-0.5-mRNA-1, snap_masked-A03-processed-gene-270.87-mRNA-1
GO:0010119	regulation of stomatal movement	P	1	0.00270361	8	42	1811	3185	under	genemark-A04-processed-gene-144.7-mRNA-1, genemark-pd_cortex_57145-processed-gene-0.1-mRNA-1, snap_masked-A03-processed-gene-220.107-mRNA-1, augustus_masked-A04-processed-gene-186.73-mRNA-1, maker-A02-snap-gene-169.96-mRNA-1, augustus_masked-pd_cortex_42921-processed-gene-0.1-mRNA-1, maker-A07-snap-gene-206.118-mRNA-1, maker-A07-augustus-gene-8.97-mRNA-1	augustus_masked-A04-processed-gene-144.89-mRNA-1, augustus_masked-A04-processed-gene-144.66-mRNA-1, augustus_masked-A04-processed-gene-147.7-mRNA-1, maker-A02-snap-gene-169.110-mRNA-1, genemark-pd_cortex_51587-processed-gene-0.0-mRNA-1, augustus_masked-A04-processed-gene-186.77-mRNA-1, maker-A03-augustus-gene-221.104-mRNA-1, genemark-Scaffold006020-processed-gene-0.0-mRNA-1, augustus_masked-pd_co…
GO:0009788	negative regulation of abscisic acid mediated signaling pathway	P	1	0.00314355	4	29	1815	3198	under	genemark-A04-processed-gene-144.7-mRNA-1, augustus_masked-A04-processed-gene-186.73-mRNA-1, maker-A03-augustus-gene-25.112-mRNA-1, augustus_masked-pd_cortex_42921-processed-gene-0.1-mRNA-1	augustus_masked-A04-processed-gene-144.89-mRNA-1, augustus_masked-A04-processed-gene-144.66-mRNA-1, augustus_masked-A04-processed-gene-186.77-mRNA-1, augustus_masked-pd_cortex_62534-processed-gene-0.0-mRNA-1, genemark-A04-processed-gene-144.8-mRNA-1, genemark-var_294080-processed-gene-0.1-mRNA-1, maker-A01-snap-gene-122.76-mRNA-1, genemark-Scaffold010503-processed-gene-0.0-mRNA-1, genemark-A06-pr…
GO:0009787	regulation of abscisic acid mediated signaling pathway	P	1	0.00993649	6	31	1813	3196	under	genemark-A04-processed-gene-144.7-mRNA-1, maker-A09-augustus-gene-165.83-mRNA-1, augustus_masked-A04-processed-gene-186.73-mRNA-1, maker-A03-augustus-gene-25.112-mRNA-1, augustus_masked-pd_cortex_42921-processed-gene-0.1-mRNA-1, maker-A01-snap-gene-199.93-mRNA-1	augustus_masked-A04-processed-gene-144.89-mRNA-1, augustus_masked-A04-processed-gene-144.66-mRNA-1, augustus_masked-A04-processed-gene-186.77-mRNA-1, augustus_masked-pd_cortex_62534-processed-gene-0.0-mRNA-1, genemark-A04-processed-gene-144.8-mRNA-1, genemark-var_294080-processed-gene-0.1-mRNA-1, maker-A01-snap-gene-122.76-mRNA-1, genemark-Scaffold010503-processed-gene-0.0-mRNA-1, genemark-A06-pr…
GO:0009968	negative regulation of signal transduction	P	1	0.00995716	6	32	1813	3195	under	genemark-A04-processed-gene-144.7-mRNA-1, genemark-pd_cortex_57145-processed-gene-0.1-mRNA-1, snap_masked-A08-processed-gene-13.74-mRNA-1, augustus_masked-A04-processed-gene-186.73-mRNA-1, maker-A03-augustus-gene-25.112-mRNA-1, augustus_masked-pd_cortex_42921-processed-gene-0.1-mRNA-1	augustus_masked-A04-processed-gene-144.89-mRNA-1, augustus_masked-A04-processed-gene-144.66-mRNA-1, maker-A08-augustus-gene-13.84-mRNA-1, augustus_masked-A04-processed-gene-186.77-mRNA-1, augustus_masked-pd_cortex_62534-processed-gene-0.0-mRNA-1, genemark-A04-processed-gene-144.8-mRNA-1, genemark-var_294080-processed-gene-0.1-mRNA-1, maker-A01-snap-gene-122.76-mRNA-1, augustus_masked-pd_cortex_19…
GO:0023057	negative regulation of signaling	P	1	0.00995716	6	32	1813	3195	under	genemark-A04-processed-gene-144.7-mRNA-1, genemark-pd_cortex_57145-processed-gene-0.1-mRNA-1, snap_masked-A08-processed-gene-13.74-mRNA-1, augustus_masked-A04-processed-gene-186.73-mRNA-1, maker-A03-augustus-gene-25.112-mRNA-1, augustus_masked-pd_cortex_42921-processed-gene-0.1-mRNA-1	augustus_masked-A04-processed-gene-144.89-mRNA-1, augustus_masked-A04-processed-gene-144.66-mRNA-1, maker-A08-augustus-gene-13.84-mRNA-1, augustus_masked-A04-processed-gene-186.77-mRNA-1, augustus_masked-pd_cortex_62534-processed-gene-0.0-mRNA-1, genemark-A04-processed-gene-144.8-mRNA-1, genemark-var_294080-processed-gene-0.1-mRNA-1, maker-A01-snap-gene-122.76-mRNA-1, augustus_masked-pd_cortex_19…
GO:0010648	negative regulation of cell communication	P	1	0.00995716	6	32	1813	3195	under	genemark-A04-processed-gene-144.7-mRNA-1, genemark-pd_cortex_57145-processed-gene-0.1-mRNA-1, snap_masked-A08-processed-gene-13.74-mRNA-1, augustus_masked-A04-processed-gene-186.73-mRNA-1, maker-A03-augustus-gene-25.112-mRNA-1, augustus_masked-pd_cortex_42921-processed-gene-0.1-mRNA-1	augustus_masked-A04-processed-gene-144.89-mRNA-1, augustus_masked-A04-processed-gene-144.66-mRNA-1, maker-A08-augustus-gene-13.84-mRNA-1, augustus_masked-A04-processed-gene-186.77-mRNA-1, augustus_masked-pd_cortex_62534-processed-gene-0.0-mRNA-1, genemark-A04-processed-gene-144.8-mRNA-1, genemark-var_294080-processed-gene-0.1-mRNA-1, maker-A01-snap-gene-122.76-mRNA-1, augustus_masked-pd_cortex_19…
GO:0042631	cellular response to water deprivation	P	1	0.0175079	10	40	1809	3187	under	genemark-A04-processed-gene-144.7-mRNA-1, maker-A02-snap-gene-52.123-mRNA-1, genemark-A07-processed-gene-141.79-mRNA-1, genemark-A02-processed-gene-153.54-mRNA-1, maker-A02-snap-gene-45.101-mRNA-1, augustus_masked-A04-processed-gene-186.73-mRNA-1, augustus_masked-A07-processed-gene-140.56-mRNA-1, genemark-A03-processed-gene-151.56-mRNA-1, augustus_masked-pd_cortex_42921-processed-gene-0.1-mRNA-1,…	augustus_masked-A04-processed-gene-144.89-mRNA-1, genemark-A07-processed-gene-142.61-mRNA-1, augustus_masked-A04-processed-gene-144.66-mRNA-1, augustus_masked-A07-processed-gene-140.7-mRNA-1, augustus_masked-A07-processed-gene-140.9-mRNA-1, maker-A02-snap-gene-52.118-mRNA-1, augustus_masked-A04-processed-gene-186.77-mRNA-1, genemark-A07-processed-gene-140.42-mRNA-1, augustus_masked-pd_cortex_6253…
GO:0010646	regulation of cell communication	P	1	0.0230538	8	34	1811	3193	under	genemark-A04-processed-gene-144.7-mRNA-1, maker-A09-augustus-gene-165.83-mRNA-1, genemark-pd_cortex_57145-processed-gene-0.1-mRNA-1, snap_masked-A08-processed-gene-13.74-mRNA-1, augustus_masked-A04-processed-gene-186.73-mRNA-1, maker-A03-augustus-gene-25.112-mRNA-1, augustus_masked-pd_cortex_42921-processed-gene-0.1-mRNA-1, maker-A01-snap-gene-199.93-mRNA-1	augustus_masked-A04-processed-gene-144.89-mRNA-1, augustus_masked-A04-processed-gene-144.66-mRNA-1, maker-A08-augustus-gene-13.84-mRNA-1, augustus_masked-A04-processed-gene-186.77-mRNA-1, augustus_masked-pd_cortex_62534-processed-gene-0.0-mRNA-1, genemark-A04-processed-gene-144.8-mRNA-1, genemark-var_294080-processed-gene-0.1-mRNA-1, maker-A01-snap-gene-122.76-mRNA-1, augustus_masked-pd_cortex_19…
GO:0048585	negative regulation of response to stimulus	P	1	0.0262627	17	55	1802	3172	under	genemark-A04-processed-gene-144.7-mRNA-1, maker-pd_cortex_25396-augustus-gene-0.4-mRNA-1, augustus_masked-pd_cortex_27398-processed-gene-0.0-mRNA-1, genemark-A09-processed-gene-102.18-mRNA-1, genemark-pd_cortex_57145-processed-gene-0.1-mRNA-1, augustus_masked-A09-processed-gene-91.67-mRNA-1, maker-A01-augustus-gene-231.101-mRNA-1, genemark-A03-processed-gene-169.28-mRNA-1, maker-A05-augustus-gene…	augustus_masked-A01-processed-gene-49.14-mRNA-1, augustus_masked-A04-processed-gene-144.89-mRNA-1, augustus_masked-A04-processed-gene-144.66-mRNA-1, genemark-A09-processed-gene-102.2-mRNA-1, maker-A08-augustus-gene-13.84-mRNA-1, maker-pd_cortex_20799-snap-gene-0.3-mRNA-1, maker-A05-augustus-gene-223.108-mRNA-1, genemark-pd_cortex_40691-processed-gene-0.0-mRNA-1, augustus_masked-A04-processed-gene…
GO:0010118	stomatal movement	P	1	0.0321524	19	59	1800	3168	under	genemark-A04-processed-gene-144.7-mRNA-1, maker-A09-augustus-gene-165.83-mRNA-1, augustus_masked-pd_cortex_72541-processed-gene-0.1-mRNA-1, genemark-A09-processed-gene-102.18-mRNA-1, genemark-pd_cortex_57145-processed-gene-0.1-mRNA-1, genemark-A02-processed-gene-245.30-mRNA-1, genemark-A06-processed-gene-23.29-mRNA-1, snap_masked-pd_cortex_75426-processed-gene-0.5-mRNA-1, genemark-A03-processed-g…	augustus_masked-A04-processed-gene-144.89-mRNA-1, augustus_masked-A04-processed-gene-144.66-mRNA-1, augustus_masked-A04-processed-gene-147.7-mRNA-1, genemark-A09-processed-gene-102.2-mRNA-1, genemark-A08-processed-gene-116.13-mRNA-1, maker-A02-snap-gene-169.110-mRNA-1, augustus_masked-A06-processed-gene-23.6-mRNA-1, maker-A02-augustus-gene-40.111-mRNA-1, genemark-pd_cortex_51587-processed-gene-0.…
GO:0005488	binding	F	1	0.033157	1067	1992	752	1235	under	snap_masked-Scaffold000100-processed-gene-4.101-mRNA-1, snap_masked-A05-processed-gene-85.86-mRNA-1, genemark-pd_cortex_3666-processed-gene-0.0-mRNA-1, snap_masked-A04-processed-gene-60.78-mRNA-1, snap_masked-A03-processed-gene-67.83-mRNA-1, genemark-A03-processed-gene-135.32-mRNA-1, snap_masked-A01-processed-gene-174.74-mRNA-1, maker-A07-snap-gene-197.131-mRNA-1, genemark-A09-processed-gene-290.…
GO:0009733	response to auxin stimulus	P	1	0.0348787	40	105	1779	3122	under	genemark-pd_cortex_46164-processed-gene-0.1-mRNA-1, snap_masked-pd_cortex_67521-processed-gene-0.3-mRNA-1, maker-A01-augustus-gene-84.109-mRNA-1, maker-pd_cortex_56861-augustus-gene-0.4-mRNA-1, maker-A03-augustus-gene-76.112-mRNA-1, maker-A04-augustus-gene-3.103-mRNA-1, snap_masked-A01-processed-gene-73.73-mRNA-1, augustus_masked-A10-processed-gene-112.93-mRNA-1, genemark-A02-processed-gene-236.2…	augustus_masked-A06-processed-gene-79.6-mRNA-1, augustus_masked-A02-processed-gene-44.8-mRNA-1, maker-A06-snap-gene-221.131-mRNA-1, augustus_masked-pd_cortex_22664-processed-gene-0.0-mRNA-1, augustus_masked-A02-processed-gene-43.26-mRNA-1, genemark-A03-processed-gene-218.16-mRNA-1, augustus_masked-A10-processed-gene-113.35-mRNA-1, maker-pd_cortex_50471-snap-gene-0.5-mRNA-1, genemark-A03-processed…
GO:0006412	translation	P	1	0.0353438	58	142	1761	3085	under	genemark-A09-processed-gene-66.45-mRNA-1, maker-A03-snap-gene-148.148-mRNA-1, genemark-A09-processed-gene-303.72-mRNA-1, maker-A09-snap-gene-366.162-mRNA-1, maker-A06-augustus-gene-33.129-mRNA-1, maker-A10-snap-gene-154.127-mRNA-1, maker-A10-snap-gene-41.133-mRNA-1, genemark-A05-processed-gene-27.25-mRNA-1, maker-A07-augustus-gene-160.92-mRNA-1, augustus_masked-A05-processed-gene-212.90-mRNA-1, m…	maker-A01-snap-gene-165.77-mRNA-1, augustus_masked-A06-processed-gene-32.64-mRNA-1, maker-A08-augustus-gene-5.75-mRNA-1, maker-A03-snap-gene-0.127-mRNA-1, augustus_masked-A06-processed-gene-112.22-mRNA-1, maker-A05-snap-gene-232.140-mRNA-1, genemark-A01-processed-gene-277.57-mRNA-1, maker-A07-augustus-gene-161.82-mRNA-1, augustus_masked-A07-processed-gene-161.18-mRNA-1, maker-A08-augustus-gene-5.…
GO:0071215	cellular response to abscisic acid stimulus	P	1	0.035984	15	49	1804	3178	under	genemark-A04-processed-gene-144.7-mRNA-1, genemark-A02-processed-gene-213.5-mRNA-1, maker-A09-augustus-gene-165.83-mRNA-1, maker-A03-augustus-gene-218.119-mRNA-1, augustus_masked-A02-processed-gene-112.44-mRNA-1, augustus_masked-A04-processed-gene-186.73-mRNA-1, maker-A05-augustus-gene-205.97-mRNA-1, maker-A02-snap-gene-169.96-mRNA-1, maker-A09-augustus-gene-282.134-mRNA-1, maker-A01-snap-gene-12…	augustus_masked-A04-processed-gene-144.89-mRNA-1, genemark-A03-processed-gene-218.16-mRNA-1, augustus_masked-A04-processed-gene-144.66-mRNA-1, snap_masked-A07-processed-gene-182.82-mRNA-1, maker-A02-snap-gene-169.110-mRNA-1, augustus_masked-A03-processed-gene-1.20-mRNA-1, augustus_masked-A10-processed-gene-112.54-mRNA-1, augustus_masked-A04-processed-gene-186.77-mRNA-1, genemark-A04-processed-gen…
GO:0009605	response to external stimulus	P	1	0.0364547	37	98	1782	3129	under	genemark-A04-processed-gene-144.7-mRNA-1, genemark-pd_cortex_46164-processed-gene-0.1-mRNA-1, maker-A05-snap-gene-61.100-mRNA-1, genemark-A02-processed-gene-213.5-mRNA-1, augustus_masked-A07-processed-gene-179.62-mRNA-1, augustus_masked-A03-processed-gene-77.9-mRNA-1, maker-A01-augustus-gene-84.109-mRNA-1, maker-A04-augustus-gene-3.103-mRNA-1, maker-A02-snap-gene-52.123-mRNA-1, snap_masked-A04-pr…	augustus_masked-A04-processed-gene-144.89-mRNA-1, genemark-A07-processed-gene-142.61-mRNA-1, augustus_masked-A04-processed-gene-144.66-mRNA-1, augustus_masked-A04-processed-gene-147.7-mRNA-1, maker-pd_cortex_50053-augustus-gene-0.4-mRNA-1, augustus_masked-A07-processed-gene-140.7-mRNA-1, augustus_masked-A07-processed-gene-140.9-mRNA-1, maker-A03-augustus-gene-77.77-mRNA-1, maker-A05-augustus-gene…
GO:0009738	abscisic acid mediated signaling pathway	P	1	0.0471253	15	48	1804	3179	under	genemark-A04-processed-gene-144.7-mRNA-1, genemark-A02-processed-gene-213.5-mRNA-1, maker-A09-augustus-gene-165.83-mRNA-1, maker-A03-augustus-gene-218.119-mRNA-1, augustus_masked-A02-processed-gene-112.44-mRNA-1, augustus_masked-A04-processed-gene-186.73-mRNA-1, maker-A05-augustus-gene-205.97-mRNA-1, maker-A02-snap-gene-169.96-mRNA-1, maker-A09-augustus-gene-282.134-mRNA-1, maker-A01-snap-gene-12…	augustus_masked-A04-processed-gene-144.89-mRNA-1, genemark-A03-processed-gene-218.16-mRNA-1, augustus_masked-A04-processed-gene-144.66-mRNA-1, snap_masked-A07-processed-gene-182.82-mRNA-1, maker-A02-snap-gene-169.110-mRNA-1, augustus_masked-A03-processed-gene-1.20-mRNA-1, augustus_masked-A04-processed-gene-186.77-mRNA-1, genemark-A04-processed-gene-101.31-mRNA-1, maker-A01-augustus-gene-12.106-mR…
