# Supplementary material for: Beyond genomic variation - comparison and functional annotation of three Brassica rapa genomes: a turnip, a rapid cycling and a Chinese cabbage
Source: BMC Genomics. 2014 Mar 31;15(1):250. doi: 10.1186/1471-2164-15-250 (PMC4230417; doi:10.1186/1471-2164-15-250)
Supplement: Supplementary file 4 — Additional file 4: Functional annotation of dispensable, unique and unmapped genes in Chiifu, turnip and rapid cycling. Excel file containing details of the functional annotation of dispensable, unique and unmapped genes on Chiifu, turnip and rapid cycling. The unmapped genes only apply to the turnip and rapid cycling genomes. (XLSX 1 MB) [file 12864_2013_7047_MOESM4_ESM.xlsx]

## Sheet: turnip
Functional annotaion of dispensable, unique and unmapped genes(turnip and rapid cycling only)
Seq. Name	Seq. Description	Seq. Length	#Hits	min. eValue	mean Similarity	#GOs	GOs	Enzyme Codes	InterProScan
augustus_masked-A01-processed-gene-105.18-mRNA-1	yae1 domain-containing protein	0	20	2.55138e-09	0.7585	2	P:response to cadmium ion; P:embryonic development ending in seed dormancy	-
augustus_masked-A01-processed-gene-105.4-mRNA-1	protein	0	20	6.71977e-164	0.551	6	F:voltage-gated potassium channel activity; P:potassium ion transport; C:voltage-gated potassium channel complex; F:protein binding; C:vacuole; C:nucleus	-	IPR006578; PTHR31307 (PANTHER), PTHR31307:SF0 (PANTHER), PF13837 (PFAM), seg (SEG)
augustus_masked-A01-processed-gene-109.77-mRNA-1	aspartyl protease family protein	0	20	4.66334e-170	0.6575	3	C:plant-type cell wall; P:proteolysis; F:aspartic-type endopeptidase activity	EC:3.4.23.0	IPR001461; IPR001969; IPR009007; IPR021109; PTHR13683:SF98 (PANTHER), seg (SEG), SignalP-NN(euk) (SIGNALP), tmhmm (TMHMM)
augustus_masked-A01-processed-gene-114.63-mRNA-1	pyridine nucleotide-disulfide oxidoreductase domain-containing protein 2-like	0	20	1.92265e-25	0.816	6	F:hydrolase activity, acting on ester bonds; F:copper ion binding; F:oxidoreductase activity; C:mitochondrion; P:oxidation reduction; P:lipid metabolic process	-	G3DSA:3.50.50.60 (GENE3D), PTHR10668 (PANTHER), PTHR10668:SF4 (PANTHER), PF13450 (PFAM), SSF51905 (SUPERFAMILY)
augustus_masked-A01-processed-gene-114.68-mRNA-1	calcium-dependent lipid-binding domain-containing protein	0	20	3.8904e-149	0.5755	3	C:intracellular membrane-bounded organelle; C:cytoplasmic part; F:protein binding	-	IPR000008; IPR008973; IPR018029; G3DSA:2.60.40.150 (GENE3D), PTHR32246 (PANTHER), PTHR32246:SF1 (PANTHER), seg (SEG)
augustus_masked-A01-processed-gene-114.69-mRNA-1	methyltransferase family protein	0	20	9.85346e-117	0.657	3	F:molecular_function; P:biological_process; C:cellular_component		IPR019410; G3DSA:3.40.50.150 (GENE3D), PTHR14614 (PANTHER), PTHR14614:SF0 (PANTHER), SSF53335 (SUPERFAMILY)
augustus_masked-A01-processed-gene-116.61-mRNA-1	histone h3	0	20	2.93455e-58	0.8695	6	C:nucleosome; F:DNA binding; P:nucleosome assembly; F:protein binding; C:nucleus; C:plastid	-	IPR000164; IPR007125; IPR009072; seg (SEG)
augustus_masked-A01-processed-gene-121.75-mRNA-1	pentatricopeptide repeat-containing protein	0	20	1.44412e-57	0.7255	2	C:mitochondrion; F:binding	-	PTHR24015 (PANTHER), PTHR24015:SF115 (PANTHER)
augustus_masked-A01-processed-gene-125.54-mRNA-1	non-ltr retroelement reverse transcriptase	0	20	1.01418e-20	0.5245	6	F:nucleic acid binding; P:biological_process; C:cellular_component; F:RNA binding; P:RNA-dependent DNA replication; F:RNA-directed DNA polymerase activity		PTHR19446 (PANTHER), PTHR19446:SF109 (PANTHER)
augustus_masked-A01-processed-gene-12.63-mRNA-1	s-adenosyl-l-methionine-dependent methyltransferase domain-containing protein	0	20	5.33235e-82	0.7635	1	C:plastid	-	IPR019410; G3DSA:3.40.50.150 (GENE3D), PTHR13539 (PANTHER), SSF53335 (SUPERFAMILY)
augustus_masked-A01-processed-gene-137.57-mRNA-1	receptor-like protein kinase	0	20	8.67785e-34	0.667	9	P:protein amino acid autophosphorylation; P:regulation of unidimensional cell growth; F:protein serine/threonine kinase activity; C:plasmodesma; F:ATP binding; P:post-embryonic development; P:brassinosteroid mediated signaling pathway; C:plasma membrane; P:serine family amino acid metabolic process	EC:2.7.11.0	IPR024788; SignalP-NN(euk) (SIGNALP)
augustus_masked-A01-processed-gene-138.0-mRNA-1	enth vhs family protein	0	6	1.55814e-18	0.615	2	P:biological_process; C:cellular_component
augustus_masked-A01-processed-gene-143.74-mRNA-1	enhanced disease susceptibility 1	0	20	0	0.7075	11	P:plant-type hypersensitive response; P:systemic acquired resistance, salicylic acid mediated signaling pathway; F:signal transducer activity; P:regulation of hydrogen peroxide metabolic process; F:protein binding; P:response to singlet oxygen; P:response to hypoxia; F:triglyceride lipase activity; P:aerenchyma formation; P:lipid catabolic process; P:glycerolipid metabolic process	EC:3.1.1.3	IPR002921; G3DSA:3.40.50.1820 (GENE3D), PTHR32013 (PANTHER), PTHR32013:SF0 (PANTHER), seg (SEG), SSF53474 (SUPERFAMILY)
augustus_masked-A01-processed-gene-144.51-mRNA-1	uncharacterized protein	0	12	2.58982e-14	0.6	4	F:molecular_function; P:biological_process; C:cellular_component; P:sporulation resulting in formation of a cellular spore
augustus_masked-A01-processed-gene-147.64-mRNA-1	at3g48690-like protein	0	20	3.91656e-84	0.768	3	P:metabolic process; C:cytosol; F:carboxylesterase activity	EC:3.1.1.1	IPR002168; IPR013094; G3DSA:3.40.50.1820 (GENE3D), PTHR23024 (PANTHER), PTHR23024:SF10 (PANTHER), seg (SEG), tmhmm (TMHMM), SSF53474 (SUPERFAMILY)
augustus_masked-A01-processed-gene-154.63-mRNA-1	b4_hhv6z ame: full=protein b4	0	3	2.12214e-16	0.56	3	C:host cell membrane; C:integral to membrane; C:membrane		seg (SEG)
augustus_masked-A01-processed-gene-177.67-mRNA-1	ost3 ost6 family protein	0	20	2.40203e-153	0.734	6	C:cytoplasmic membrane-bounded vesicle; C:endoplasmic reticulum; F:oligosaccharide transmembrane transporter activity; C:chloroplast; C:plasma membrane; P:oligosaccharide transport	-	IPR006844; IPR021149; PTHR12692:SF0 (PANTHER), seg (SEG), SignalP-NN(euk) (SIGNALP), tmhmm (TMHMM)
augustus_masked-A01-processed-gene-182.57-mRNA-1	non-ltr retroelement reverse transcriptase	0	20	2.87929e-21	0.598	6	F:nucleic acid binding; P:biological_process; C:cellular_component; F:RNA binding; P:RNA-dependent DNA replication; F:RNA-directed DNA polymerase activity		PTHR19446 (PANTHER), PTHR19446:SF109 (PANTHER), PF13966 (PFAM)
augustus_masked-A01-processed-gene-189.41-mRNA-1	uncharacterized protein	0	20	3.68267e-24	0.6405	4	F:molecular_function; P:biological_process; C:cellular_component; F:nucleic acid binding		seg (SEG)
augustus_masked-A01-processed-gene-195.47-mRNA-1	non-ltr retroelement reverse transcriptase	0	20	3.04197e-47	0.467	1	F:nucleic acid binding		IPR012337; PF13456 (PFAM)
augustus_masked-A01-processed-gene-196.4-mRNA-1	at5g06390-like protein	0	20	1.91846e-25	0.8365	2	C:vacuole; P:cell adhesion	-	PTHR32499 (PANTHER), PTHR32499:SF0 (PANTHER), seg (SEG)
augustus_masked-A01-processed-gene-198.53-mRNA-1	proteasome subunit alpha type 5	0	20	8.15931e-08	0.6115	2	F:hydrolase activity; C:intracellular part	-	G3DSA:3.60.20.10 (GENE3D)
augustus_masked-A01-processed-gene-199.52-mRNA-1	predicted protein [Micromonas sp. RCC299]	0	1	9.52895	0.45	1	F:calcium ion binding		seg (SEG)
augustus_masked-A01-processed-gene-200.45-mRNA-1	serine-threonine protein plant-	0	20	4.52008e-29	0.4655	1	C:cell part	-	G3DSA:3.80.10.10 (GENE3D), PTHR24420 (PANTHER), PTHR24420:SF487 (PANTHER), SSF52058 (SUPERFAMILY)
augustus_masked-A01-processed-gene-202.34-mRNA-1	rna-directed dna polymerase (reverse transcriptase)-related family protein	0	20	2.69925e-29	0.511	2	P:response to cold; C:stromule	-	PTHR25952 (PANTHER), PTHR25952:SF82 (PANTHER), PF13966 (PFAM), seg (SEG), tmhmm (TMHMM)
augustus_masked-A01-processed-gene-210.50-mRNA-1	peptidyl-prolyl cis-trans isomerase	0	20	1.10608e-12	0.686	2	F:peptidyl-prolyl cis-trans isomerase activity; P:protein folding	-	IPR002130; PTHR11071 (PANTHER)
augustus_masked-A01-processed-gene-213.60-mRNA-1	non-ltr retroelement reverse transcriptase	0	17	0.0177251	0.508824	2	F:hydrolase activity; F:DNA binding
augustus_masked-A01-processed-gene-219.74-mRNA-1	transcriptional factor b3 family protein	0	20	2.42747e-70	0.574	5	P:cellular macromolecule metabolic process; C:chloroplast envelope; P:nucleic acid metabolic process; P:embryonic development ending in seed dormancy; F:DNA binding	-	IPR003340; IPR015300; PTHR31674 (PANTHER), PTHR31674:SF0 (PANTHER)
augustus_masked-A01-processed-gene-220.53-mRNA-1	oleosin 16 kda-like	0	20	9.47242e-57	0.6995	4	P:lipid storage; C:mitochondrion; C:monolayer-surrounded lipid storage body; C:integral to membrane	-	IPR000136; seg (SEG), SignalP-NN(euk) (SIGNALP), tmhmm (TMHMM)
augustus_masked-A01-processed-gene-221.11-mRNA-1	non-ltr retroelement reverse transcriptase	0	20	5.74848e-22	0.538	1	F:nucleic acid binding		IPR012337; G3DSA:3.30.420.10 (GENE3D), PF13456 (PFAM)
augustus_masked-A01-processed-gene-225.61-mRNA-1	protein	0	20	1.81664e-20	0.5075	24	C:nucleus; F:transferase activity; P:nucleotide phosphorylation; P:phosphorylation; F:nucleobase, nucleoside, nucleotide kinase activity; F:nucleotide binding; C:cytoplasm; F:ATP binding; F:nucleotide kinase activity; F:kinase activity; F:phosphotransferase activity, phosphate group as acceptor; P:nucleobase, nucleoside, nucleotide and nucleic acid metabolic process; F:adenylate kinase activity; …
augustus_masked-A01-processed-gene-226.4-mRNA-1	autophagy-related protein 8c	0	20	1.90661e-28	0.806	8	F:receptor activity; F:microtubule binding; C:autophagic vacuole; C:membrane; P:cellular response to starvation; P:autophagy; P:signal transduction; C:tubulin complex	-	IPR004241; G3DSA:3.10.20.90 (GENE3D), PTHR10969:SF4 (PANTHER), SSF54236 (SUPERFAMILY)
augustus_masked-A01-processed-gene-231.80-mRNA-1	enzyme inhibitor pectinesterase	0	9	5.13601e-18	0.674444	4	F:enzyme inhibitor activity; F:pectinesterase activity; P:starch metabolic process; P:sucrose metabolic process	-	IPR006501
augustus_masked-A01-processed-gene-243.66-mRNA-1	60s ribosomal protein l18a	0	20	1.35972e-26	0.603	6	F:structural constituent of ribosome; C:plasma membrane; C:vacuolar membrane; C:cytosolic large ribosomal subunit; P:translation; P:ribosome biogenesis	-	IPR021138
augustus_masked-A01-processed-gene-263.76-mRNA-1	protein	0	20	4.24177e-12	0.8595	1	C:cytoplasmic membrane-bounded vesicle	-	IPR018943; SignalP-NN(euk) (SIGNALP), tmhmm (TMHMM)
augustus_masked-A01-processed-gene-26.59-mRNA-1	pentatricopeptide repeat-containing protein	0	20	0	0.6715	2	C:mitochondrion; F:protein binding	-	IPR002885; IPR011990; PTHR24015 (PANTHER), PTHR24015:SF110 (PANTHER), seg (SEG)
augustus_masked-A01-processed-gene-267.58-mRNA-1	protein	0	20	1.723e-13	0.7485	3	F:hydrolase activity, hydrolyzing O-glycosyl compounds; C:cytoplasmic membrane-bounded vesicle; P:carbohydrate metabolic process	EC:3.2.1.0	IPR012946; PTHR32227 (PANTHER), SignalP-NN(euk) (SIGNALP), tmhmm (TMHMM)
augustus_masked-A01-processed-gene-267.69-mRNA-1	non-ltr retroelement reverse transcriptase	0	20	1.10647e-80	0.4895	1	F:nucleic acid binding		IPR012337; G3DSA:3.30.420.10 (GENE3D), PTHR19446 (PANTHER), PTHR19446:SF109 (PANTHER), PF13456 (PFAM), PF13966 (PFAM)
augustus_masked-A01-processed-gene-268.74-mRNA-1	f-box family protein	0	20	1.09359e-71	0.6055	3	P:ubiquitin-dependent protein catabolic process; F:ligase activity; F:protein binding	-	IPR001810; IPR006553; G3DSA:3.80.10.10 (GENE3D), PTHR23125 (PANTHER), PTHR23125:SF23 (PANTHER), PF12937 (PFAM), PF13516 (PFAM), seg (SEG), SSF52047 (SUPERFAMILY)
augustus_masked-A01-processed-gene-275.86-mRNA-1	non-ltr retroelement reverse transcriptase	0	20	5.99577e-11	0.461	8	F:nucleic acid binding; F:ribonuclease H activity; P:defense response; F:ADP binding; P:signal transduction; C:intracellular; P:biological_process; C:cellular_component
augustus_masked-A01-processed-gene-283.27-mRNA-1	cysteine histidine-rich c1 domain-containing protein	0	20	3.65225e-16	0.6535	5	C:cytoplasm; P:response to UV-B; P:response to chitin; F:diacylglycerol binding; F:heme binding	-	PTHR32410 (PANTHER), PTHR32410:SF93 (PANTHER), seg (SEG), SSF57889 (SUPERFAMILY)
augustus_masked-A01-processed-gene-28.62-mRNA-1	uncharacterized protein	0	20	2.44595e-50	0.581	3	F:molecular_function; P:biological_process; C:cellular_component		IPR006462; PTHR31260 (PANTHER), seg (SEG)
augustus_masked-A01-processed-gene-29.65-mRNA-1	at hook motif-containing protein	0	20	3.83963e-06	0.6005	3	F:DNA binding; P:biological_process; C:cellular_component
augustus_masked-A01-processed-gene-33.60-mRNA-1	glycine-rich protein	0	13	1.8216e-07	0.786154	3	F:molecular_function; P:biological_process; C:cytoplasmic membrane-bounded vesicle		seg (SEG), SignalP-NN(euk) (SIGNALP), tmhmm (TMHMM)
augustus_masked-A01-processed-gene-38.91-mRNA-1	phosphoinositide 3-kinase regulatory subunit 4-like	0	20	0	0.7235	8	P:pollen germination; P:pollen development; C:CUL4 RING ubiquitin ligase complex; P:protein amino acid phosphorylation; F:ATP binding; F:protein serine/threonine kinase activity; F:protein binding; P:serine family amino acid metabolic process	EC:2.7.11.0	IPR001680; IPR015943; IPR017986; IPR020472; PTHR17583 (PANTHER), seg (SEG)
augustus_masked-A01-processed-gene-4.63-mRNA-1	---NA---	0	0			0	-		PR01217 (PRINTS), seg (SEG)
augustus_masked-A01-processed-gene-51.49-mRNA-1	replication protein a1	0	20	2.49699e-67	0.4785	4	F:molecular_function; C:plasmodesma; P:biological_process; F:acid-amino acid ligase activity		IPR003871; IPR012340; IPR016027; PTHR23273 (PANTHER), seg (SEG)
augustus_masked-A01-processed-gene-52.58-mRNA-1	ras-responsive element-binding protein 1	0	20	2.68403e-22	0.4535	51	P:regulation of transcription, DNA-dependent; P:transcription, DNA-dependent; C:intracellular; F:transcription factor activity; F:DNA binding; F:inositol trisphosphate 3-kinase activity; F:ATP binding; F:protein kinase activity; F:nucleotide binding; P:protein amino acid phosphorylation; F:transferase activity, transferring phosphorus-containing groups; F:protein serine/threonine kinase activity;…		seg (SEG)
augustus_masked-A01-processed-gene-52.67-mRNA-1	y1396_metja ame: full=uncharacterized protein mj1396	0	8	1.33103e-11	0.5525	2	F:calcium ion binding; F:calcium-dependent phospholipid binding		IPR001464; seg (SEG)
augustus_masked-A01-processed-gene-62.76-mRNA-1	protein	0	20	2.33645e-39	0.6415	1	C:plasmodesma	-	IPR003871; IPR012340; IPR016027; PTHR23273 (PANTHER)
augustus_masked-A01-processed-gene-65.75-mRNA-1	f-box protein	0	20	6.62881e-78	0.5135	2	C:plasmodesma; F:protein binding	-	IPR001810; G3DSA:1.20.1280.50 (GENE3D), PTHR31478 (PANTHER), PTHR31478:SF0 (PANTHER), PF12937 (PFAM)
augustus_masked-A01-processed-gene-75.56-mRNA-1	non-ltr retroelement reverse transcriptase	0	20	3.793e-98	0.48	1	F:nucleic acid binding		IPR012337; PTHR19446 (PANTHER), PTHR19446:SF109 (PANTHER), PF13456 (PFAM), PF13966 (PFAM)
augustus_masked-A01-processed-gene-81.64-mRNA-1	zinc ion binding protein	0	20	1.92789e-09	0.579	2	P:response to cadmium ion; F:zinc ion binding	-	IPR010666
augustus_masked-A01-processed-gene-82.54-mRNA-1	21 kda protein	0	20	2.3026e-42	0.5745	4	F:pectinesterase inhibitor activity; F:pectinesterase activity; P:starch metabolic process; P:sucrose metabolic process	-	IPR006501; coil (COIL), PTHR22931 (PANTHER), PTHR22931:SF5 (PANTHER), seg (SEG)
augustus_masked-A01-processed-gene-85.56-mRNA-1	uncharacterized protein	0	20	4.41757e-14	0.593	7	F:RNA binding; P:RNA-dependent DNA replication; F:endonuclease activity; F:RNA-directed DNA polymerase activity; F:molecular_function; P:biological_process; C:cellular_component
augustus_masked-A01-processed-gene-90.59-mRNA-1	hxxxd-type acyl-transferase-like protein	0	20	3.17741e-23	0.6535	1	F:transferase activity, transferring acyl groups other than amino-acyl groups	EC:2.3.1.0	IPR003480; IPR023213; PTHR31623 (PANTHER)
augustus_masked-A01-processed-gene-96.22-mRNA-1	f-box protein	0	20	4.68079e-40	0.6965	1	C:plasmodesma	-	IPR006527; PTHR32133 (PANTHER), PTHR32133:SF23 (PANTHER)
augustus_masked-A01-processed-gene-98.8-mRNA-1	cop1-interacting protein 7	0	10	4.08859e-07	0.721	6	P:response to light stimulus; P:chlorophyll biosynthetic process; P:positive regulation of transcription, DNA-dependent; P:anthocyanin biosynthetic process; C:nucleus; C:plasma membrane		seg (SEG)
augustus_masked-A01-processed-gene-99.63-mRNA-1	uncharacterized protein	0	10	2.66469e-06	0.47	10	F:molecular_function; P:biological_process; P:DNA replication; F:helicase activity; F:nucleic acid binding; F:ATP binding; F:DNA-directed DNA polymerase activity; F:hydrolase activity; F:ATP-dependent helicase activity; F:DNA binding		seg (SEG), SignalP-NN(euk) (SIGNALP)
augustus_masked-A02-processed-gene-106.49-mRNA-1	uncharacterized protein	0	8	1.65004e-08	0.6375	7	F:molecular_function; P:biological_process; C:integral to membrane; P:chemotaxis; F:signal transducer activity; C:membrane; P:signal transduction		seg (SEG), SignalP-NN(euk) (SIGNALP), tmhmm (TMHMM)
augustus_masked-A02-processed-gene-10.67-mRNA-1	histone h3	0	20	1.42067e-69	0.9915	4	C:nucleosome; F:DNA binding; P:nucleosome assembly; C:nucleus	-	IPR000164; IPR007125; IPR009072
augustus_masked-A02-processed-gene-11.15-mRNA-1	histone h3	0	20	8.53823e-58	0.8605	6	C:nucleosome; F:DNA binding; P:nucleosome assembly; F:protein binding; C:nucleus; C:plastid	-	IPR000164; IPR007125; IPR009072; seg (SEG)
augustus_masked-A02-processed-gene-112.43-mRNA-1	lrr receptor-like serine threonine-protein kinase rpk2-like	0	20	0	0.753	21	P:protein amino acid phosphorylation; P:radial axis specification; P:oxidation reduction; P:longitudinal axis specification; P:response to water deprivation; P:response to salt stress; C:integral to membrane; P:response to cold; P:protein homooligomerization; P:embryonic meristem development; P:meristem maintenance; F:oxidoreductase activity; F:ATP binding; P:lignin metabolic process; P:pollen ma…	-	IPR000719; IPR002290; IPR008271; IPR011009; IPR013210; IPR017441; IPR020635; G3DSA:1.10.510.10 (GENE3D), G3DSA:3.30.200.20 (GENE3D), G3DSA:3.80.10.10 (GENE3D), PTHR24420 (PANTHER), PTHR24420:SF238 (PANTHER), seg (SEG), SignalP-NN(euk) (SIGNALP), tmhmm (TMHMM), SSF52058 (SUPERFAMILY)
augustus_masked-A02-processed-gene-122.44-mRNA-1	disease resistance protein	0	20	1.01368e-20	0.6395	2	F:kinase activity; P:defense response signaling pathway, resistance gene-independent	-	IPR025875; G3DSA:3.80.10.10 (GENE3D), PTHR24420 (PANTHER), seg (SEG), SSF52058 (SUPERFAMILY)
augustus_masked-A02-processed-gene-122.54-mRNA-1	protein	0	20	1.04348e-98	0.739	4	P:drug transmembrane transport; C:membrane; F:antiporter activity; F:drug transmembrane transporter activity	-	IPR002528; PTHR11206 (PANTHER), PTHR11206:SF21 (PANTHER), seg (SEG), tmhmm (TMHMM)
augustus_masked-A02-processed-gene-125.3-mRNA-1	water-soluble chlorophyll protein	0	20	2.34986e-88	0.625	4	P:proteolysis; F:endopeptidase inhibitor activity; P:negative regulation of endopeptidase activity; F:peptidase activity	-	IPR002160; IPR011065; G3DSA:2.80.10.50 (GENE3D), seg (SEG)
augustus_masked-A02-processed-gene-131.68-mRNA-1	f-box protein	0	20	2.85984e-103	0.558	2	C:cell part; F:protein binding	-	IPR001810; IPR013187; IPR017451; G3DSA:1.20.1280.50 (GENE3D), PTHR31111 (PANTHER), seg (SEG), SignalP-NN(euk) (SIGNALP)
augustus_masked-A02-processed-gene-13.67-mRNA-1	pectin methylesterase	0	20	0	0.7905	9	F:pectinesterase activity; P:cell wall modification; C:plant-type cell wall; P:negative regulation of catalytic activity; F:aspartyl esterase activity; F:enzyme inhibitor activity; C:plasma membrane; P:starch metabolic process; P:sucrose metabolic process	EC:3.1.1.11	IPR000070; IPR006501; IPR011050; IPR012334; PTHR31707 (PANTHER), PTHR31707:SF0 (PANTHER), seg (SEG), SignalP-NN(euk) (SIGNALP)
augustus_masked-A02-processed-gene-137.58-mRNA-1	glycine-rich protein	0	9	3.84218e-14	0.577778	2	F:molecular_function; P:biological_process		seg (SEG), SignalP-NN(euk) (SIGNALP), tmhmm (TMHMM)
augustus_masked-A02-processed-gene-13.80-mRNA-1	at1g04270	0	20	2.37178e-23	0.816	12	C:plastid small ribosomal subunit; P:translation; F:RNA binding; C:nucleolus; C:plasmodesma; F:structural constituent of ribosome; C:cytosolic small ribosomal subunit; C:vacuolar membrane; C:chloroplast stroma; C:Golgi apparatus; C:plasma membrane; P:ribosome biogenesis	-	IPR002222
augustus_masked-A02-processed-gene-138.72-mRNA-1	---NA---	0	0			0	-		seg (SEG)
augustus_masked-A02-processed-gene-149.15-mRNA-1	9-cis-epoxycarotenoid dioxygenase	0	20	1.02177e-92	0.7895	10	P:seed dormancy; P:oxidation reduction; P:response to water deprivation; P:hyperosmotic salinity response; F:beta-carotene 15,15'-monooxygenase activity; C:chloroplast thylakoid membrane; C:chloroplast stroma; P:abscisic acid biosynthetic process; F:9-cis-epoxycarotenoid dioxygenase activity; P:retinol metabolic process	EC:1.14.99.36; EC:1.13.11.51	IPR004294; PTHR10543:SF1 (PANTHER), seg (SEG)
augustus_masked-A02-processed-gene-150.71-mRNA-1	b3 domain-containing protein	0	20	4.06951e-23	0.545	1	F:DNA binding		IPR003340; IPR015300
augustus_masked-A02-processed-gene-156.60-mRNA-1	h(+)-atpase 9	0	20	3.94854e-47	0.6465	11	C:vacuolar membrane; F:protein binding; C:cytoplasmic membrane-bounded vesicle; P:hydrogen transport; P:cation transport; P:cellular process; C:plasma membrane; F:ATP binding; F:ATPase activity, coupled to transmembrane movement of ions, phosphorylative mechanism; P:metabolic process; F:metal ion binding	-	IPR008250; PTHR24093 (PANTHER), PTHR24093:SF127 (PANTHER), SignalP-NN(euk) (SIGNALP), tmhmm (TMHMM), SSF81665 (SUPERFAMILY)
augustus_masked-A02-processed-gene-156.72-mRNA-1	non-ltr retroelement reverse transcriptase	0	20	1.12027e-12	0.473	9	F:nucleic acid binding; F:ribonuclease H activity; P:defense response; F:ADP binding; P:signal transduction; C:intracellular; F:RNA binding; P:RNA-dependent DNA replication; F:RNA-directed DNA polymerase activity
augustus_masked-A02-processed-gene-159.75-mRNA-1	gamma-tocopherol methyltransferase	0	20	8.46868e-163	0.958	4	P:vitamin E biosynthetic process; F:tocopherol O-methyltransferase activity; P:methylation; C:chloroplast	EC:2.1.1.95	G3DSA:3.40.50.150 (GENE3D), PTHR10108 (PANTHER), PTHR10108:SF18 (PANTHER), SSF53335 (SUPERFAMILY)
augustus_masked-A02-processed-gene-16.40-mRNA-1	formin-like protein	0	17	6.88439e-31	0.524706	28	F:zinc ion binding; C:intracellular; F:DNA binding; C:integral to membrane; F:metalloendopeptidase activity; C:membrane; P:protein catabolic process; F:hydrolase activity; P:ATP catabolic process; F:nucleotide binding; F:nucleoside-triphosphatase activity; F:ATP binding; F:ATPase activity; F:metallopeptidase activity; F:peptidase activity; P:proteolysis; F:metal ion binding; C:plasma membrane; F:…		PS51257 (PROFILE), SignalP-NN(euk) (SIGNALP), tmhmm (TMHMM)
augustus_masked-A02-processed-gene-16.46-mRNA-1	histidine kinase	0	4	2.45425e-20	0.6275	17	F:transferase activity; ; P:signal transmission via phosphorylation event; P:phosphorylation; C:membrane; F:protein histidine kinase activity; P:peptidyl-histidine phosphorylation; F:ATP binding; F:kinase activity; P:signal transduction; P:two-component signal transduction system (phosphorelay); P:regulation of transcription, DNA-dependent; C:intracellular; F:signal transducer activity; F:two-com…		PS51257 (PROFILE), seg (SEG), SignalP-NN(euk) (SIGNALP), tmhmm (TMHMM)
augustus_masked-A02-processed-gene-167.80-mRNA-1	uncharacterized protein	0	20	2.43747e-20	0.5075	3	F:molecular_function; P:biological_process; C:cellular_component		seg (SEG)
augustus_masked-A02-processed-gene-174.69-mRNA-1	mutator-like transposase	0	20	5.17303e-09	0.4225	6	F:nucleic acid binding; F:zinc ion binding; F:RNA binding; P:DNA integration; P:RNA-dependent DNA replication; F:RNA-directed DNA polymerase activity
augustus_masked-A02-processed-gene-176.73-mRNA-1	non-ltr retroelement reverse transcriptase	0	20	2.27703e-16	0.409	4	F:RNA-directed DNA polymerase activity; F:molecular_function; P:biological_process; C:cellular_component		SignalP-NN(euk) (SIGNALP)
augustus_masked-A02-processed-gene-180.48-mRNA-1	embryo defective 1745 protein	0	20	1.94224e-23	0.58	5	C:nuclear pore; P:poly(A)+ mRNA export from nucleus; F:molecular_function; P:biological_process; C:cellular_component		coil (COIL), seg (SEG)
augustus_masked-A02-processed-gene-181.63-mRNA-1	beta- -n-acetylglucosaminyltransferase family protein	0	20	5.16178e-63	0.6	3	F:galactosyltransferase activity; P:protein amino acid glycosylation; C:membrane	-	IPR002659; PTHR11214:SF1 (PANTHER), SignalP-NN(euk) (SIGNALP), tmhmm (TMHMM)
augustus_masked-A02-processed-gene-190.61-mRNA-1	plant invertase pectin methylesterase inhibitor domain-containing protein	0	20	2.07302e-51	0.542	4	F:enzyme inhibitor activity; F:pectinesterase activity; P:starch metabolic process; P:sucrose metabolic process	-	IPR006501; PTHR22931 (PANTHER), PTHR22931:SF5 (PANTHER), seg (SEG), SignalP-NN(euk) (SIGNALP), tmhmm (TMHMM)
augustus_masked-A02-processed-gene-196.74-mRNA-1	non-ltr retroelement reverse transcriptase	0	20	7.8723e-30	0.5125	4	P:carbohydrate metabolic process; F:nucleic acid binding; F:ribonuclease H activity; P:regulation of RNA metabolic process	-	IPR001944; IPR002156; IPR012337; coil (COIL), G3DSA:3.30.420.10 (GENE3D), PTHR23421:SF33 (PANTHER), PF13456 (PFAM)
augustus_masked-A02-processed-gene-199.56-mRNA-1	uncharacterized protein	0	12	2.15187e-19	0.530833	6	P:cell differentiation; F:growth factor activity; P:positive regulation of cell proliferation; P:regulation of root meristem growth; P:positive regulation of gene expression; P:signal transduction	-	seg (SEG), SignalP-NN(euk) (SIGNALP), tmhmm (TMHMM)
augustus_masked-A02-processed-gene-199.66-mRNA-1	flavonol sulfotransferase-like protein	0	20	3.35084e-150	0.7465	5	P:defense response; P:brassinosteroid metabolic process; P:response to salicylic acid stimulus; F:brassinosteroid sulfotransferase activity; P:response to salt stress	-	IPR000863; G3DSA:3.40.50.300 (GENE3D), PTHR11783 (PANTHER), PTHR11783:SF1 (PANTHER), SSF52540 (SUPERFAMILY)
augustus_masked-A02-processed-gene-204.49-mRNA-1	saur-like auxin-responsive protein	0	20	1.02398e-42	0.8445	1	P:response to auxin stimulus	-	IPR003676; PTHR31929 (PANTHER), SignalP-NN(euk) (SIGNALP)
augustus_masked-A02-processed-gene-204.60-mRNA-1	saur-like auxin-responsive protein	0	20	3.38207e-30	0.8015	1	P:response to auxin stimulus	-	IPR003676; PTHR31929 (PANTHER)
augustus_masked-A02-processed-gene-207.2-mRNA-1	thioredoxin reductase	0	20	4.65308e-18	0.888	15	C:cytosol; P:seed development; P:oxidation reduction; P:cell growth; P:cell redox homeostasis; C:chloroplast envelope; P:thioredoxin biosynthetic process; F:FAD binding; C:mitochondrial matrix; P:pollen germination; P:response to cadmium ion; P:removal of superoxide radicals; F:thioredoxin-disulfide reductase activity; P:electron transport; P:pyrimidine base metabolic process	EC:1.8.1.9	seg (SEG)
augustus_masked-A02-processed-gene-208.44-mRNA-1	cytochrome c biogenesis protein	0	20	7.3956e-09	0.5045	19	F:RNA binding; F:nucleic acid binding; P:RNA-dependent DNA replication; F:RNA-directed DNA polymerase activity; P:biological_process; C:cellular_component; F:ribonuclease H activity; F:transferase activity; F:glycine reductase activity; P:fatty acid biosynthetic process; C:cytoplasm; P:oxidation reduction; F:3-oxoacyl-[acyl-carrier-protein] synthase activity; F:oxidoreductase activity; F:catalyti…		PF13456 (PFAM)
augustus_masked-A02-processed-gene-212.74-mRNA-1	hxxxd-type acyl-transferase-like protein	0	20	1.63977e-24	0.721	15	P:anthocyanin biosynthetic process; F:acetyl-CoA C-acetyltransferase activity; F:O-malonyltransferase activity; C:cytosol; F:agmatine N4-coumaroyltransferase activity; P:pyruvate metabolic process; P:isoleucine catabolic process; P:leucine catabolic process; P:lysine catabolic process; P:tryptophan metabolic process; P:valine catabolic process; P:fatty acid biosynthetic process; P:benzoate metabo…	EC:2.3.1.9; EC:2.3.1.64	IPR003480; IPR023213; PTHR31625 (PANTHER), PTHR31625:SF0 (PANTHER)
augustus_masked-A02-processed-gene-213.61-mRNA-1	uncharacterized protein	0	20	3.53589e-31	0.628	6	F:molecular_function; P:biological_process; C:cellular_component; P:regulation of transcription, DNA-dependent; C:nucleus; F:transcription factor activity		IPR015410; seg (SEG)
augustus_masked-A02-processed-gene-213.76-mRNA-1	uncharacterized protein	0	14	3.2372e-20	0.531429	4	F:molecular_function; P:biological_process; C:cellular_component; C:membrane		IPR009605; PTHR31607 (PANTHER)
augustus_masked-A02-processed-gene-215.60-mRNA-1	transcription factor-like protein	0	20	7.84749e-17	0.4955	7	P:tapetal layer development; P:regulation of transcription, DNA-dependent; F:DNA binding; F:transcription factor activity; P:microgametogenesis; C:transcription factor complex; P:regulation of transcription	-	PTHR10641 (PANTHER), PTHR10641:SF30 (PANTHER)
augustus_masked-A02-processed-gene-220.2-mRNA-1	fidgetin-like protein 1-like	0	20	3.58903e-40	0.775	2	F:microtubule-severing ATPase activity; F:ATP binding	EC:3.6.4.3
augustus_masked-A02-processed-gene-225.82-mRNA-1	uncharacterized protein	0	20	4.02962e-72	0.4775	17	F:molecular_function; P:biological_process; C:cellular_component; C:nucleus; P:cellular cell wall organization; P:regulation of cell shape; C:peptidoglycan-based cell wall; P:peptidoglycan-based cell wall biogenesis; P:response to antibiotic; F:transferase activity, transferring pentosyl groups; F:catalytic activity; F:penicillin binding; F:peptidase activity; P:peptidoglycan biosynthetic process…		coil (COIL), seg (SEG)
augustus_masked-A02-processed-gene-227.52-mRNA-1	dna binding protein gt-1	0	20	1.1076e-36	0.886	6	F:identical protein binding; F:transcription factor activity; F:sequence-specific DNA binding; P:regulation of transcription, DNA-dependent; C:transcription factor complex; P:regulation of transcription	-	seg (SEG)
augustus_masked-A02-processed-gene-230.8-mRNA-1	uncharacterized protein	0	2	8.55216e-13	0.76	2	F:molecular_function; P:biological_process		SignalP-NN(euk) (SIGNALP), tmhmm (TMHMM)
augustus_masked-A02-processed-gene-23.16-mRNA-1	kh domain-containing protein	0	20	2.28871e-26	0.6275	6	F:transcription factor activity; P:regulation of transcription, DNA-dependent; F:zinc ion binding; F:RNA binding; C:transcription factor complex; P:regulation of transcription	-	IPR000571; IPR004088; G3DSA:3.30.1370.10 (GENE3D), G3DSA:4.10.1000.10 (GENE3D), PTHR10288 (PANTHER), PTHR10288:SF5 (PANTHER), seg (SEG), SignalP-NN(euk) (SIGNALP), tmhmm (TMHMM), SSF54791 (SUPERFAMILY), SSF90229 (SUPERFAMILY)
augustus_masked-A02-processed-gene-235.7-mRNA-1	disease resistance protein	0	20	6.66378e-60	0.509	4	P:response to stimulus; P:cellular process; C:chloroplast; F:protein binding	-	IPR001611; IPR003591; G3DSA:3.80.10.10 (GENE3D), PTHR24420 (PANTHER), PF13516 (PFAM), PF13855 (PFAM), seg (SEG), SSF52047 (SUPERFAMILY), SSF52058 (SUPERFAMILY)
augustus_masked-A02-processed-gene-246.54-mRNA-1	membrane lipoprotein	0	8	1.30816e-13	0.54375	3	F:molecular_function; P:biological_process; C:cellular_component		PS51257 (PROFILE), seg (SEG), SignalP-NN(euk) (SIGNALP), tmhmm (TMHMM)
augustus_masked-A02-processed-gene-252.5-mRNA-1	at5g24340	0	20	1.00289e-21	0.658	4	F:nucleic acid binding; F:3'-5' exonuclease activity; C:intracellular; P:nucleobase, nucleoside, nucleotide and nucleic acid metabolic process	-	SignalP-NN(euk) (SIGNALP), tmhmm (TMHMM)
augustus_masked-A02-processed-gene-253.41-mRNA-1	chondroitin sulfate synthase 3	0	19	0.000189337	0.497895	13	C:Golgi cisterna membrane; F:transferase activity, transferring hexosyl groups; F:metal ion binding; F:N-acetylgalactosaminyl-proteoglycan 3-beta-glucuronosyltransferase activity; C:integral to membrane; F:glucuronosyl-N-acetylgalactosaminyl-proteoglycan 4-beta-N-acetylgalactosaminyltransferase activity; F:transferase activity; C:membrane; F:molecular_function; C:Golgi apparatus; C:cellular_compo…		seg (SEG)
augustus_masked-A02-processed-gene-261.57-mRNA-1	40s ribosomal protein s20	0	20	1.37629e-23	0.7345	9	C:nucleolus; C:Golgi apparatus; F:structural constituent of ribosome; C:plasmodesma; C:cell wall; C:cytosolic small ribosomal subunit; C:membrane; P:translation; P:ribosome biogenesis	-	IPR001848; PTHR11700:SF3 (PANTHER), SignalP-NN(euk) (SIGNALP)
augustus_masked-A02-processed-gene-262.0-mRNA-1	nodulin 3-like protein	0	20	1.4652e-115	0.7735	3	C:integral to plasma membrane; F:sugar transmembrane transporter activity; P:carbohydrate transport	-	IPR004316; PTHR10791 (PANTHER), tmhmm (TMHMM)
augustus_masked-A02-processed-gene-263.61-mRNA-1	protein	0	20	5.25949e-15	0.573	4	F:transcription factor activity; F:sequence-specific DNA binding; C:transcription factor complex; P:regulation of transcription		IPR000232; IPR011991; PTHR10015 (PANTHER), SSF46785 (SUPERFAMILY)
augustus_masked-A02-processed-gene-26.63-mRNA-1	protein	0	20	1.51613e-30	0.9005	1	C:cytoplasmic membrane-bounded vesicle	-	IPR021775; SignalP-NN(euk) (SIGNALP), tmhmm (TMHMM)
augustus_masked-A02-processed-gene-266.68-mRNA-1	at3g03330 t21p5_25	0	20	7.12634e-107	0.705	6	C:endoplasmic reticulum; P:metabolic process; F:oxidoreductase activity; C:plastid; C:plasma membrane; F:nucleotide binding	-	IPR002198; IPR002347; IPR016040; IPR020842; IPR020904; PTHR24322 (PANTHER), PTHR24322:SF27 (PANTHER), SignalP-NN(euk) (SIGNALP), SSF51735 (SUPERFAMILY)
augustus_masked-A02-processed-gene-270.79-mRNA-1	chaperone -domain containing protein	0	20	2.77261e-23	0.6325	2	P:protein folding; F:heat shock protein binding	-	IPR001623; PTHR15606 (PANTHER), PTHR15606:SF1 (PANTHER)
augustus_masked-A02-processed-gene-271.7-mRNA-1	maf2	0	20	2.04386e-46	0.6975	9	P:negative regulation of flower development; P:negative regulation of vernalization response; P:regulation of transcription, DNA-dependent; P:photoperiodism, flowering; F:transcription factor activity; F:DNA binding; F:protein dimerization activity; C:transcription factor complex; P:regulation of transcription	-	IPR002100; IPR002487; PTHR11945 (PANTHER), PTHR11945:SF104 (PANTHER), seg (SEG)
augustus_masked-A02-processed-gene-274.1-mRNA-1	uncharacterized protein	0	20	4.52389e-14	0.586	5	F:hydrolase activity, acting on ester bonds; F:DNA binding; F:molecular_function; P:biological_process; C:cellular_component		SignalP-NN(euk) (SIGNALP)
augustus_masked-A02-processed-gene-274.5-mRNA-1	uncharacterized protein	0	20	1.22149e-07	0.656	1	C:nucleolus	-	seg (SEG), tmhmm (TMHMM)
augustus_masked-A02-processed-gene-32.56-mRNA-1	50s ribosomal protein l10	0	20	2.06713e-101	0.8455	7	C:chloroplast envelope; C:cytosolic ribosome; F:structural constituent of ribosome; P:ribosome biogenesis; C:chloroplast stroma; P:translation; F:rRNA binding	-	IPR001790; IPR022973; PTHR11560 (PANTHER), seg (SEG)
augustus_masked-A02-processed-gene-40.84-mRNA-1	heat stress transcription factor a-1b	0	20	1.06071e-23	0.5895	5	F:transcription factor activity; F:DNA binding; P:response to heat; C:transcription factor complex; P:regulation of transcription	-	coil (COIL)
augustus_masked-A02-processed-gene-43.14-mRNA-1	saur-like auxin-responsive protein	0	20	3.11272e-31	0.8055	1	P:response to auxin stimulus	-	IPR003676; PTHR31929 (PANTHER), SignalP-NN(euk) (SIGNALP)
augustus_masked-A02-processed-gene-43.1-mRNA-1	saur-like auxin-responsive protein	0	20	1.34046e-34	0.78	1	P:response to auxin stimulus	-	IPR003676; PTHR31929 (PANTHER), seg (SEG), SignalP-NN(euk) (SIGNALP)
augustus_masked-A02-processed-gene-43.22-mRNA-1	saur-like auxin-responsive protein	0	20	2.5945e-46	0.8355	1	P:response to auxin stimulus	-	IPR003676; PTHR31929 (PANTHER), SignalP-NN(euk) (SIGNALP)
augustus_masked-A02-processed-gene-43.26-mRNA-1	saur-like auxin-responsive protein	0	20	2.28648e-34	0.7685	1	P:response to auxin stimulus	-	IPR003676; PTHR31929 (PANTHER), seg (SEG), SignalP-NN(euk) (SIGNALP)
augustus_masked-A02-processed-gene-43.28-mRNA-1	saur-like auxin-responsive protein	0	20	4.72829e-48	0.8285	1	P:response to auxin stimulus	-	IPR003676; PTHR31929 (PANTHER), SignalP-NN(euk) (SIGNALP)
augustus_masked-A02-processed-gene-53.63-mRNA-1	gpi mannosyltransferase 1	0	20	0	0.7885	9	P:GPI anchor biosynthetic process; C:integral to membrane; P:cellulose biosynthetic process; F:alpha-1,4-mannosyltransferase activity; P:cell division; C:cytoplasmic membrane-bounded vesicle; P:plant-type cell wall biogenesis; C:endoplasmic reticulum membrane; P:embryonic development	-	IPR007704; PTHR12886:SF0 (PANTHER), SignalP-NN(euk) (SIGNALP), tmhmm (TMHMM)
augustus_masked-A02-processed-gene-53.66-mRNA-1	hydroxyproline-rich glycoprotein family protein	0	15	3.67471e-32	0.81	1	C:plastid	-	seg (SEG)
augustus_masked-A02-processed-gene-54.73-mRNA-1	uncharacterized protein	0	7	9.96412e-22	0.495714	3	F:molecular_function; P:biological_process; C:cellular_component		seg (SEG), SignalP-NN(euk) (SIGNALP)
augustus_masked-A02-processed-gene-59.58-mRNA-1	cct motif family protein	0	3	3.81501e-05	0.48	3	F:molecular_function; P:biological_process; C:cellular_component		seg (SEG)
augustus_masked-A02-processed-gene-65.101-mRNA-1	uncharacterized protein	0	20	1.15621e-46	0.692	2	F:molecular_function; P:biological_process		IPR007656; PTHR31422 (PANTHER), PTHR31422:SF0 (PANTHER), seg (SEG)
augustus_masked-A02-processed-gene-6.68-mRNA-1	uncharacterized protein	0	20	4.65244e-19	0.933	2	C:anchored to membrane; C:cytoplasmic membrane-bounded vesicle	-	IPR021775; seg (SEG), SignalP-NN(euk) (SIGNALP), tmhmm (TMHMM)
augustus_masked-A02-processed-gene-71.62-mRNA-1	arabinogalactan protein 14	0	6	0.00269355	0.465	4	P:root hair elongation; F:protein binding; C:anchored to membrane; P:biological_process		seg (SEG), SignalP-NN(euk) (SIGNALP), tmhmm (TMHMM)
augustus_masked-A02-processed-gene-7.40-mRNA-1	uncharacterized protein	0	20	2.77471e-32	0.7885	3	F:molecular_function; P:biological_process; C:cellular_component
augustus_masked-A02-processed-gene-74.52-mRNA-1	uncharacterized protein	0	20	8.04114e-08	0.8435	3	P:biological_process; F:molecular_function; C:cellular_component		IPR025521
augustus_masked-A02-processed-gene-79.1-mRNA-1	cysteine-rich receptor-like protein kinase	0	20	3.64389e-60	0.659	3	F:protein kinase activity; F:ATP binding; P:protein amino acid phosphorylation	-	IPR000719; IPR011009; G3DSA:1.10.510.10 (GENE3D), PTHR24420 (PANTHER), PTHR24420:SF30 (PANTHER)
augustus_masked-A02-processed-gene-80.56-mRNA-1	---NA---	0	0			0	-		coil (COIL), seg (SEG)
augustus_masked-A02-processed-gene-80.57-mRNA-1	hypothetical protein MAA_06207 [Metarhizium anisopliae ARSEF 23]	0	1	6.26375	0.59	0	-		seg (SEG), SignalP-NN(euk) (SIGNALP)
augustus_masked-A03-processed-gene-101.56-mRNA-1	uncharacterized protein	0	20	5.33073e-52	0.8285	6	F:polygalacturonase activity; C:mitochondrial respiratory chain complex I; C:extracellular region; P:cellular cell wall organization; P:starch metabolic process; P:sucrose metabolic process	EC:3.2.1.15	IPR019329; PTHR31339 (PANTHER), tmhmm (TMHMM)
augustus_masked-A03-processed-gene-101.58-mRNA-1	tuftelin-interacting protein 11-like	0	20	7.68569e-06	0.531	2	F:DNA binding; C:nucleus		IPR022783; PTHR23329 (PANTHER), seg (SEG)
augustus_masked-A03-processed-gene-106.64-mRNA-1	uncharacterized protein	0	20	1.05318e-149	0.7575	3	F:molecular_function; C:cellular_component; P:biological_process		IPR009291; PTHR17204 (PANTHER), PTHR17204:SF7 (PANTHER), seg (SEG)
augustus_masked-A03-processed-gene-10.90-mRNA-1	protein embryo defective 2735	0	20	1.62449e-53	0.749	1	P:embryonic development ending in seed dormancy	-	coil (COIL), seg (SEG), tmhmm (TMHMM)
augustus_masked-A03-processed-gene-10.94-mRNA-1	protein embryo defective 2735	0	19	2.17481e-16	0.723684	1	P:embryonic development ending in seed dormancy	-
augustus_masked-A03-processed-gene-118.53-mRNA-1	protein	0	20	6.58478e-69	0.4965	2	F:zinc ion binding; F:nucleic acid binding	-	IPR001878; PTHR23002 (PANTHER), PTHR23002:SF11 (PANTHER), seg (SEG)
augustus_masked-A03-processed-gene-129.57-mRNA-1	protein	0	20	1.45232e-12	0.65	4	F:aminomethyltransferase activity; P:glycine metabolic process; P:L-serine metabolic process; P:threonine metabolic process	EC:2.1.2.10
augustus_masked-A03-processed-gene-129.60-mRNA-1	isoform a	0	20	1.17705e-84	0.422	8	P:regulation of primary metabolic process; P:regulation of cellular metabolic process; C:cell part; P:cellular protein metabolic process; P:cellular macromolecule biosynthetic process; P:cellular response to stress; F:binding; P:regulation of macromolecule metabolic process	-	seg (SEG)
augustus_masked-A03-processed-gene-130.0-mRNA-1	ribosomal protein l7ae l30e s12e gadd45 family protein	0	20	1.24351e-24	0.7875	5	C:nucleolus; C:ribosome; F:RNA binding; P:ribosome biogenesis; C:cytosol	-	IPR002415; IPR004038; IPR018492; G3DSA:3.30.1330.30 (GENE3D), PTHR23105 (PANTHER), PTHR23105:SF11 (PANTHER), seg (SEG), SSF55315 (SUPERFAMILY)
augustus_masked-A03-processed-gene-135.38-mRNA-1	f-box protein	0	20	5.65339e-40	0.585	1	F:protein binding	-	G3DSA:3.80.10.10 (GENE3D), PTHR23125 (PANTHER), PTHR23125:SF29 (PANTHER)
augustus_masked-A03-processed-gene-13.64-mRNA-1	peptide methionine sulfoxide reductase	0	20	2.43913e-107	0.841	8	P:protein modification process; F:L-methionine-(S)-S-oxide reductase activity; P:cellular response to oxidative stress; C:cytosol; F:peptide-methionine-(S)-S-oxide reductase activity; P:response to light stimulus; P:oxidation reduction;	EC:1.8.4.13; EC:1.8.4.11	IPR002569; PTHR10173 (PANTHER), PTHR10173:SF6 (PANTHER)
augustus_masked-A03-processed-gene-136.56-mRNA-1	concanavalin a-like lectin kinase-like protein	0	20	1.56172e-116	0.808	12	P:protein amino acid phosphorylation; F:protein serine/threonine kinase activity; P:response to salicylic acid stimulus; F:receptor activity; P:transmembrane receptor protein tyrosine kinase signaling pathway; C:cytoplasmic membrane-bounded vesicle; F:ATP binding; P:pollen development; F:sugar binding; C:plasma membrane; F:protein tyrosine kinase activity; P:serine family amino acid metabolic pro…	EC:2.7.11.0	IPR000719; IPR002290; IPR008271; IPR011009; IPR020635; G3DSA:1.10.510.10 (GENE3D), G3DSA:3.30.200.20 (GENE3D), PTHR24420 (PANTHER), PTHR24420:SF169 (PANTHER), seg (SEG)
augustus_masked-A03-processed-gene-13.66-mRNA-1	peptide methionine sulfoxide reductase	0	20	9.51764e-81	0.8295	8	P:protein modification process; F:L-methionine-(S)-S-oxide reductase activity; P:cellular response to oxidative stress; C:cytosol; F:peptide-methionine-(S)-S-oxide reductase activity; P:response to light stimulus; P:oxidation reduction;	EC:1.8.4.13; EC:1.8.4.11	IPR002569; PTHR10173 (PANTHER), PTHR10173:SF6 (PANTHER)
augustus_masked-A03-processed-gene-13.68-mRNA-1	peptide methionine sulfoxide reductase	0	20	1.02136e-58	0.673	8	P:protein modification process; F:L-methionine-(S)-S-oxide reductase activity; P:cellular response to oxidative stress; C:cytosol; F:peptide-methionine-(S)-S-oxide reductase activity; P:response to light stimulus; ; P:oxidation reduction	EC:1.8.4.13; EC:1.8.4.11	IPR002569; PTHR10173 (PANTHER), PTHR10173:SF6 (PANTHER)
augustus_masked-A03-processed-gene-145.83-mRNA-1	delta -sterol-c5 -desaturase	0	20	1.11695e-93	0.647	3	C:membrane; F:C-5 sterol desaturase activity; P:sterol biosynthetic process	-	PTHR11863 (PANTHER), PTHR11863:SF2 (PANTHER), tmhmm (TMHMM)
augustus_masked-A03-processed-gene-14.79-mRNA-1	uncharacterized protein	0	20	1.341e-38	0.6955	4	P:chloroplast organization; C:chloroplast thylakoid membrane; P:positive regulation of transcription, DNA-dependent;	-	IPR009500; PTHR31425 (PANTHER), seg (SEG), tmhmm (TMHMM)
augustus_masked-A03-processed-gene-14.81-mRNA-1	isochorismate synthase	0	20	2.76666e-16	0.623	11	P:stomatal movement; P:negative regulation of defense response; P:defense response to bacterium; C:plastid; F:isochorismate synthase activity; P:systemic acquired resistance; P:defense response to fungus; P:phylloquinone biosynthetic process; P:salicylic acid biosynthetic process; P:ubiquinone biosynthetic process; P:siderophore biosynthetic process	EC:5.4.4.2	IPR004561; PTHR11236 (PANTHER)
augustus_masked-A03-processed-gene-151.65-mRNA-1	f-box protein	0	20	1.57346e-19	0.617	3	F:molecular_function; P:biological_process; F:ligase activity
augustus_masked-A03-processed-gene-157.72-mRNA-1	metallothionein-like protein	0	11	0.00804011	0.550909	1	F:metal ion binding		IPR000347; seg (SEG)
augustus_masked-A03-processed-gene-157.77-mRNA-1	myb domain protein 3r-5	0	20	5.85779e-138	0.614	2	P:transcription, DNA-dependent; F:DNA binding	-	IPR001005; IPR009057; IPR017930; PTHR10641 (PANTHER), PF13921 (PFAM), seg (SEG)
augustus_masked-A03-processed-gene-158.19-mRNA-1	cytochrome p450-like protein	0	20	2.83303e-156	0.738	10	F:thalian-diol desaturase activity; C:plasmodesma; P:thalianol metabolic process; P:root development; F:oxygen binding; C:endoplasmic reticulum; F:electron carrier activity; F:heme binding; P:oxidation reduction; P:electron transport	-	IPR001128; IPR002401; IPR017972; PTHR24298 (PANTHER), seg (SEG), SignalP-NN(euk) (SIGNALP), tmhmm (TMHMM)
augustus_masked-A03-processed-gene-168.74-mRNA-1	epidermal patterning factor-like protein	0	20	9.76797e-46	0.6425	2	F:molecular_function; P:biological_process		SignalP-NN(euk) (SIGNALP)
augustus_masked-A03-processed-gene-173.49-mRNA-1	pentatricopeptide repeat-containing protein	0	20	1.78014e-47	0.7115	1	F:binding	-	IPR002885; PTHR24015 (PANTHER), PTHR24015:SF0 (PANTHER)
augustus_masked-A03-processed-gene-174.64-mRNA-1	md-2-related lipid recognition domain-containing protein	0	20	8.37139e-16	0.4825	5	F:molecular_function; P:biological_process; C:cell wall; C:vacuole; C:anchored to membrane		IPR003172; IPR014756; seg (SEG), SignalP-NN(euk) (SIGNALP), tmhmm (TMHMM)
augustus_masked-A03-processed-gene-182.71-mRNA-1	sugar transport protein	0	20	6.43131e-45	0.6165	7	C:integral to plasma membrane; F:monosaccharide transmembrane transporter activity; F:sucrose:hydrogen symporter activity; P:sucrose transport; P:transmembrane transport; P:monosaccharide transport; P:cation transport	-	IPR005828; PTHR24063 (PANTHER), PTHR24063:SF72 (PANTHER), seg (SEG), SignalP-NN(euk) (SIGNALP), tmhmm (TMHMM)
augustus_masked-A03-processed-gene-195.55-mRNA-1	self-incompatibility s1 family protein	0	20	1.20817e-27	0.46	3	F:molecular_function; P:biological_process; P:pollen-pistil interaction		IPR010264; seg (SEG), SignalP-NN(euk) (SIGNALP), tmhmm (TMHMM)
augustus_masked-A03-processed-gene-195.63-mRNA-1	defensin-like protein 257	0	13	7.06842e-20	0.586154	6	F:molecular_function; P:biological_process; P:carbohydrate biosynthetic process; F:catalytic activity; F:transferase activity; C:membrane		SignalP-NN(euk) (SIGNALP)
augustus_masked-A03-processed-gene-199.15-mRNA-1	maturase k	0	2	7.0915	0.52	3	C:plastid; C:chloroplast; P:mRNA processing		IPR010800; seg (SEG), SignalP-NN(euk) (SIGNALP), tmhmm (TMHMM)
augustus_masked-A03-processed-gene-220.105-mRNA-1	syntaxin-related protein nt-syr1	0	20	5.95782e-144	0.763	19	P:vesicle-mediated transport; P:regulation of plant-type hypersensitive response; F:protein anchor; P:jasmonic acid mediated signaling pathway; C:intracellular; C:plasmodesma; ; P:regulation of stomatal movement; F:SNAP receptor activity; P:response to abscisic acid stimulus; P:cellular membrane fusion; P:negative regulation of programmed cell death; ; P:salicylic acid mediated signaling pathway;…	-	IPR000727; IPR006011; IPR006012; IPR010989; G3DSA:1.20.58.70 (GENE3D), PTHR19957 (PANTHER), PTHR19957:SF26 (PANTHER), seg (SEG), tmhmm (TMHMM)
augustus_masked-A03-processed-gene-220.86-mRNA-1	protein	0	20	6.34868e-29	0.758	1	C:cytoplasmic membrane-bounded vesicle	-	SignalP-NN(euk) (SIGNALP), tmhmm (TMHMM)
augustus_masked-A03-processed-gene-223.81-mRNA-1	protein	0	20	3.49145e-19	0.6195	7	F:molecular_function; P:biological_process; C:cellular_component; F:structural constituent of ribosome; P:translation; C:ribosome; C:intracellular		IPR006462; PTHR31260 (PANTHER)
augustus_masked-A03-processed-gene-232.61-mRNA-1	protein clavata3 esr-related 2	0	2	8.42653e-13	0.69	3	C:apoplast; P:cell-cell signaling involved in cell fate specification; F:receptor serine/threonine kinase binding	-	seg (SEG), SignalP-NN(euk) (SIGNALP), tmhmm (TMHMM)
augustus_masked-A03-processed-gene-234.51-mRNA-1	non-ltr retroelement reverse transcriptase	0	20	1.5374e-42	0.432	1	F:nucleic acid binding		IPR012337; PF13456 (PFAM), seg (SEG), tmhmm (TMHMM)
augustus_masked-A03-processed-gene-237.58-mRNA-1	polygalacturonase qrt3	0	20	6.42131e-11	0.514	5	F:polygalacturonase activity; P:microsporogenesis; P:pollen exine formation; P:starch metabolic process; P:sucrose metabolic process	EC:3.2.1.15
augustus_masked-A03-processed-gene-239.52-mRNA-1	tapetum specific protein tap35 tap44	0	20	7.3388e-73	0.584	8	F:molecular_function; P:biological_process; F:heme binding; F:electron carrier activity; F:iron ion binding; P:oxidation reduction; F:oxidoreductase activity; F:iron-sulfur cluster binding		IPR009891; SignalP-NN(euk) (SIGNALP)
augustus_masked-A03-processed-gene-243.0-mRNA-1	f-box protein	0	20	4.70483e-66	0.4855	3	F:molecular_function; P:biological_process; C:cellular_component		PTHR31478 (PANTHER), PTHR31478:SF0 (PANTHER)
augustus_masked-A03-processed-gene-244.21-mRNA-1	ring u-box domain-containing protein	0	20	4.7385e-66	0.6035	2	F:zinc ion binding; F:protein binding	-	IPR001841; IPR013083; PTHR12183 (PANTHER), PF13920 (PFAM), seg (SEG), SSF57850 (SUPERFAMILY)
augustus_masked-A03-processed-gene-245.63-mRNA-1	nadh dehydrogenase subunit 1	0	20	2.57465e-12	0.5195	19	F:molecular_function; P:biological_process; P:oxidation reduction; C:mitochondrion; F:oxidoreductase activity; C:integral to membrane; C:membrane; F:NADH dehydrogenase (ubiquinone) activity; F:nucleobase transmembrane transporter activity; F:carbon-nitrogen ligase activity, with glutamine as amido-N-donor; P:nucleobase transport; P:transport; C:plasma membrane; F:transporter activity; F:ATPase ac…		PS51257 (PROFILE), tmhmm (TMHMM)
augustus_masked-A03-processed-gene-246.27-mRNA-1	protein	0	20	1.13373e-22	0.567	1	P:pattern specification process	-	IPR004883; PTHR31301 (PANTHER), seg (SEG)
augustus_masked-A03-processed-gene-247.41-mRNA-1	mads box agl protein	0	20	1.09033e-74	0.6465	8	P:vernalization response; P:regulation of timing of transition from vegetative to reproductive phase; P:regulation of transcription, DNA-dependent; F:transcription factor activity; F:DNA binding; F:protein dimerization activity; C:transcription factor complex; P:regulation of transcription	-	IPR002100; IPR002487; coil (COIL), PTHR11945 (PANTHER), PTHR11945:SF19 (PANTHER), seg (SEG)
augustus_masked-A03-processed-gene-249.64-mRNA-1	serine threonine kinase-like protein	0	20	4.12057e-171	0.714	7	P:protein amino acid phosphorylation; F:ATP binding; P:response to abscisic acid stimulus; F:protein serine/threonine kinase activity; C:mitochondrion; F:protein tyrosine kinase activity; P:serine family amino acid metabolic process	EC:2.7.11.0	IPR000719; IPR001245; IPR002290; IPR002902; IPR008271; IPR011009; IPR020635; G3DSA:1.10.510.10 (GENE3D), G3DSA:3.30.200.20 (GENE3D), PTHR24420 (PANTHER), PTHR24420:SF412 (PANTHER), seg (SEG), tmhmm (TMHMM)
augustus_masked-A03-processed-gene-249.67-mRNA-1	cysteine-rich receptor-like protein kinase 6	0	20	0	0.707	11	P:defense response to bacterium; C:plasma membrane; F:protein binding; P:response to salicylic acid stimulus; P:programmed cell death; C:chloroplast; F:ATP binding; P:protein amino acid phosphorylation; F:protein serine/threonine kinase activity; F:protein tyrosine kinase activity; P:serine family amino acid metabolic process	-	IPR000719; IPR002290; IPR002902; IPR008271; IPR011009; IPR017441; IPR020635; G3DSA:1.10.510.10 (GENE3D), G3DSA:3.30.200.20 (GENE3D), PTHR24420 (PANTHER), PTHR24420:SF412 (PANTHER), seg (SEG), SignalP-NN(euk) (SIGNALP), tmhmm (TMHMM)
augustus_masked-A03-processed-gene-251.0-mRNA-1	mar-binding filament-like protein 1-1-like	0	20	2.23061e-120	0.6125	4	C:plastid nucleoid; F:DNA binding; F:protein binding; C:chloroplast thylakoid membrane	-	coil (COIL), seg (SEG)
augustus_masked-A03-processed-gene-252.13-mRNA-1	ribonucleotide reductase r2	0	20	2.71461e-36	0.824	12	P:DNA replication; F:transition metal ion binding; P:multicellular organismal development; P:regulation of cell cycle; P:deoxyribonucleoside diphosphate metabolic process; P:programmed cell death; F:ribonucleoside-diphosphate reductase activity; P:oxidation reduction; P:DNA repair; C:ribonucleoside-diphosphate reductase complex; P:purine base metabolic process; P:pyrimidine base metabolic process	EC:1.17.4.1	IPR000358; PTHR23409:SF6 (PANTHER), seg (SEG), SignalP-NN(euk) (SIGNALP)
augustus_masked-A03-processed-gene-260.53-mRNA-1	xyloglucan endotransglucosylase hydrolase protein 22	0	20	3.25601e-12	0.595	7	P:response to hormone stimulus; C:Golgi apparatus; F:hydrolase activity, acting on glycosyl bonds; P:response to stress; C:cell wall; F:transferase activity; P:response to temperature stimulus	-	IPR013320; PTHR31062 (PANTHER), seg (SEG)
augustus_masked-A03-processed-gene-266.18-mRNA-1	nucleic acid- ob-fold-like protein	0	12	0.00159721	0.656667	3	F:molecular_function; P:biological_process; C:cellular_component		seg (SEG)
augustus_masked-A03-processed-gene-28.46-mRNA-1	zinc ion binding protein	0	20	1.42743e-29	0.5095	13	F:zinc ion binding; F:transferase activity; F:hydrolase activity; F:nucleic acid binding; F:RNA-directed DNA polymerase activity; F:RNA binding; F:nucleotidyltransferase activity; F:aspartic-type endopeptidase activity; P:RNA-dependent DNA replication; F:peptidase activity; P:proteolysis; F:metal ion binding; P:response to cadmium ion		coil (COIL), seg (SEG), tmhmm (TMHMM)
augustus_masked-A03-processed-gene-28.48-mRNA-1	smc domain protein	0	19	0.972406	0.612632	23	F:binding; P:nucleic acid phosphodiester bond hydrolysis; C:membrane; F:hydrolase activity; F:RNA binding; F:2',3'-cyclic-nucleotide 2'-phosphodiesterase activity; F:catalytic activity; F:phosphoric diester hydrolase activity; F:metal ion binding; F:endonuclease activity; P:metabolic process; F:nuclease activity; C:plastid; C:integral to membrane; P:mRNA catabolic process; F:endoribonuclease acti…		coil (COIL), seg (SEG), tmhmm (TMHMM)
augustus_masked-A03-processed-gene-289.80-mRNA-1	uncharacterized protein	0	20	1.04435e-81	0.7955	2	C:cytoplasmic membrane-bounded vesicle; F:transferase activity, transferring glycosyl groups	-	IPR007657
augustus_masked-A03-processed-gene-306.52-mRNA-1	uncharacterized protein	0	20	2.93146e-29	0.5925	3	F:molecular_function; P:biological_process; C:cellular_component
augustus_masked-A03-processed-gene-306.54-mRNA-1	hypothetical protein BRAFLDRAFT_211734 [Branchiostoma floridae]	0	1	4.69823	0.38	0	-		PR01217 (PRINTS), seg (SEG), SignalP-NN(euk) (SIGNALP), tmhmm (TMHMM)
augustus_masked-A03-processed-gene-310.68-mRNA-1	protein	0	20	1.38119e-35	0.4485	3	F:molecular_function; C:plasmodesma; P:biological_process		IPR003871; IPR016027
augustus_masked-A03-processed-gene-32.56-mRNA-1	cystatin-related protein	0	20	2.80702e-45	0.5645	3	F:molecular_function; P:biological_process; C:cellular_component		IPR006525; PTHR31228 (PANTHER), seg (SEG)
augustus_masked-A03-processed-gene-33.75-mRNA-1	f-box protein	0	20	9.28531e-39	0.5105	4	F:molecular_function; P:biological_process; C:plasmodesma; C:cellular_component		IPR013187; IPR017451; PTHR31790 (PANTHER)
augustus_masked-A03-processed-gene-34.16-mRNA-1	saur-like auxin-responsive protein	0	20	2.84334e-37	0.8735	1	P:response to auxin stimulus	-	IPR003676; PTHR31929 (PANTHER)
augustus_masked-A03-processed-gene-38.56-mRNA-1	protein mpv17	0	20	1.82311e-108	0.78	3	C:integral to membrane; C:chloroplast envelope; C:peroxisomal membrane	-	IPR007248; PTHR11266:SF4 (PANTHER), seg (SEG), tmhmm (TMHMM)
augustus_masked-A03-processed-gene-44.23-mRNA-1	histone h2b	0	20	1.41211e-44	0.8935	8	C:nucleosome; C:nucleolus; C:plasmodesma; F:DNA binding; F:protein binding; C:chloroplast thylakoid; C:chloroplast stroma; P:nucleosome assembly	-	IPR000558; IPR007125; IPR009072; seg (SEG)
augustus_masked-A03-processed-gene-45.72-mRNA-1	malate synthase	0	20	2.13251e-46	0.726	5	C:peroxisome; F:malate synthase activity; P:glyoxylate cycle; P:pyruvate metabolic process; P:tricarboxylic acid cycle	EC:2.3.3.9	IPR001465; IPR011076; G3DSA:1.20.1220.12 (GENE3D), PTHR21631 (PANTHER), seg (SEG)
augustus_masked-A03-processed-gene-46.14-mRNA-1	histone h4	0	20	1.9621e-38	1	18	C:cytosol; C:nucleosome; P:response to water deprivation; C:mitochondrion; C:nucleolus; F:intramolecular transferase activity, phosphotransferases; C:plasmodesma; P:cytoskeleton organization; F:DNA binding; C:vacuolar membrane; C:thylakoid; F:actin binding; C:actin cytoskeleton; P:glycolysis; P:nucleosome assembly; C:chloroplast; C:Golgi apparatus; C:plasma membrane	EC:5.4.2.0	IPR001951; IPR007125; IPR009072; IPR019809; seg (SEG)
augustus_masked-A03-processed-gene-56.3-mRNA-1	protein	0	20	5.32649e-52	0.8325	4	C:cytosol; P:regulation of cell proliferation; P:organ growth; P:regulation of cell cycle	-	IPR005651; G3DSA:2.20.25.10 (GENE3D), PTHR12773:SF0 (PANTHER)
augustus_masked-A03-processed-gene-66.67-mRNA-1	pectinesterase family protein	0	20	2.70861e-43	0.648	8	F:pectinesterase activity; P:cell wall modification; C:plant-type cell wall; P:negative regulation of catalytic activity; F:aspartyl esterase activity; F:enzyme inhibitor activity; P:starch metabolic process; P:sucrose metabolic process	EC:3.1.1.11	IPR006501; PTHR31707 (PANTHER), PTHR31707:SF0 (PANTHER), seg (SEG), SignalP-NN(euk) (SIGNALP), tmhmm (TMHMM)
augustus_masked-A03-processed-gene-7.80-mRNA-1	copper chaperone	0	20	7.01075e-28	0.937	24	C:chromatin; C:magnesium chelatase complex; F:histone-lysine N-methyltransferase activity; P:high-affinity iron ion transport; P:specification of floral organ identity; P:regulation of transcription, DNA-dependent; P:response to salt stress; P:aging; F:magnesium chelatase activity; P:cellular copper ion homeostasis; C:chloroplast inner membrane; P:response to reactive oxygen species; F:copper cha…	EC:2.1.1.43; EC:6.6.1.1	IPR006121; G3DSA:3.30.70.100 (GENE3D), PTHR22814 (PANTHER)
augustus_masked-A03-processed-gene-81.56-mRNA-1	fad-binding and bbe domain-containing protein	0	20	3.71385e-90	0.674	9	F:FAD binding; P:response to jasmonic acid stimulus; P:response to wounding; F:UDP-N-acetylmuramate dehydrogenase activity; F:electron carrier activity; C:cell part; P:oxidation reduction; P:amino sugar metabolic process; P:electron transport	EC:1.1.1.158	IPR012951; PTHR32448 (PANTHER), PTHR32448:SF8 (PANTHER), seg (SEG)
augustus_masked-A03-processed-gene-86.43-mRNA-1	dvl family protein	0	20	3.42707e-22	0.8	3	P:shoot development; P:regulation of cell proliferation; C:plasma membrane	-	IPR012552
augustus_masked-A03-processed-gene-98.8-mRNA-1	threonine synthase	0	6	1.62771e-08	0.553333	10	P:cellular amino acid metabolic process; P:metabolic process; P:threonine biosynthetic process; F:catalytic activity; F:pyridoxal phosphate binding; F:lyase activity; F:threonine synthase activity; P:proteolysis; F:calcium-dependent cysteine-type endopeptidase activity; C:intracellular
augustus_masked-A04-processed-gene-112.9-mRNA-1	ras-responsive element-binding protein 1	0	20	2.68403e-22	0.4535	51	P:regulation of transcription, DNA-dependent; P:transcription, DNA-dependent; C:intracellular; F:transcription factor activity; F:DNA binding; F:inositol trisphosphate 3-kinase activity; F:ATP binding; F:protein kinase activity; F:nucleotide binding; P:protein amino acid phosphorylation; F:transferase activity, transferring phosphorus-containing groups; F:protein serine/threonine kinase activity;…		seg (SEG)
augustus_masked-A04-processed-gene-127.36-mRNA-1	non-ltr retroelement reverse transcriptase	0	20	1.14179e-40	0.5315	4	F:RNA-directed DNA polymerase activity; F:molecular_function; P:biological_process; C:cellular_component		PTHR25952 (PANTHER), PTHR25952:SF82 (PANTHER), PF13966 (PFAM), seg (SEG)
augustus_masked-A04-processed-gene-132.81-mRNA-1	glutathione s-transferase	0	20	7.94485e-96	0.751	7	P:toxin catabolic process; C:cytosol; P:response to salicylic acid stimulus; F:glutathione transferase activity; F:protein binding; P:glutathione metabolic process; P:glutathione conjugation reaction	EC:2.5.1.18	IPR004045; IPR004046; IPR010987; IPR012336; IPR017933; PTHR11260 (PANTHER), PTHR11260:SF39 (PANTHER), PF13417 (PFAM), seg (SEG)
augustus_masked-A04-processed-gene-132.87-mRNA-1	endonuclease or glycosyl hydrolase	0	20	6.93284e-40	0.5075	10	P:biological_process; C:peroxisome; F:hydrolase activity, hydrolyzing O-glycosyl compounds; P:carbohydrate metabolic process; F:molecular_function; C:cellular_component; P:polar nucleus fusion; F:nucleic acid binding; F:zinc ion binding; C:intracellular		IPR021139
augustus_masked-A04-processed-gene-137.62-mRNA-1	non-ltr retroelement reverse transcriptase	0	20	7.20521e-20	0.5215	3	F:nucleic acid binding; F:ribonuclease H activity; P:regulation of RNA metabolic process		IPR002156; IPR012337; G3DSA:3.30.420.10 (GENE3D), PF13456 (PFAM)
augustus_masked-A04-processed-gene-139.48-mRNA-1	hypothetical protein VITISV_035454 [Vitis vinifera]	0	1	0.336663	0.55	0	-		seg (SEG), SignalP-NN(euk) (SIGNALP), tmhmm (TMHMM)
augustus_masked-A04-processed-gene-144.66-mRNA-1	f-box protein	0	20	4.30067e-17	0.665	4	P:negative regulation of abscisic acid mediated signaling pathway; F:protein binding; P:cellular response to water deprivation; P:regulation of stomatal movement	-	IPR001810; G3DSA:1.20.1280.50 (GENE3D), PTHR31790 (PANTHER), PTHR31790:SF0 (PANTHER)
augustus_masked-A04-processed-gene-144.72-mRNA-1	f-box protein	0	20	5.11797e-92	0.5695	4	P:negative regulation of abscisic acid mediated signaling pathway; P:regulation of stomatal movement; P:cellular response to water deprivation; F:protein binding	-	IPR001810; IPR013187; IPR017451; G3DSA:1.20.1280.50 (GENE3D), PTHR31790 (PANTHER)
augustus_masked-A04-processed-gene-144.74-mRNA-1	f-box protein	0	20	3.70462e-84	0.562	4	P:negative regulation of abscisic acid mediated signaling pathway; P:regulation of stomatal movement; P:cellular response to water deprivation; F:protein binding	-	IPR001810; IPR013187; IPR017451; G3DSA:1.20.1280.50 (GENE3D), PTHR31790 (PANTHER)
augustus_masked-A04-processed-gene-144.89-mRNA-1	f-box protein	0	20	1.51414e-81	0.545	4	P:negative regulation of abscisic acid mediated signaling pathway; P:regulation of stomatal movement; P:cellular response to water deprivation; F:protein binding	-	IPR001810; IPR013187; IPR017451; G3DSA:1.20.1280.50 (GENE3D), PTHR31790 (PANTHER)
augustus_masked-A04-processed-gene-145.3-mRNA-1	cle01 protein	0	2	0.195379	0.67	0	-		seg (SEG), SignalP-NN(euk) (SIGNALP), tmhmm (TMHMM)
augustus_masked-A04-processed-gene-146.48-mRNA-1	e3 ubiquitin-protein ligase cop1	0	20	3.37418e-22	0.629	14	C:CUL4 RING ubiquitin ligase complex; P:DNA repair; F:zinc ion binding; P:photoperiodism, flowering; P:photomorphogenesis; P:skotomorphogenesis; P:regulation of stomatal movement; P:entrainment of circadian clock; F:ubiquitin-protein ligase activity; F:protein binding; P:shade avoidance; P:anthocyanin metabolic process; C:nuclear ubiquitin ligase complex; P:protein ubiquitination	EC:6.3.2.19
augustus_masked-A04-processed-gene-146.55-mRNA-1	f-box kelch-repeat protein	0	20	1.00095e-12	0.572	3	F:molecular_function; P:biological_process; C:cellular_component		seg (SEG), SignalP-NN(euk) (SIGNALP), tmhmm (TMHMM)
augustus_masked-A04-processed-gene-157.57-mRNA-1	f-box protein	0	20	5.40607e-120	0.624	1	F:protein binding		IPR001810; IPR006527; IPR017451; G3DSA:1.20.1280.50 (GENE3D), PTHR32133 (PANTHER), PTHR32133:SF28 (PANTHER), seg (SEG)
augustus_masked-A04-processed-gene-161.54-mRNA-1	histone h4	0	20	1.9621e-38	1	18	C:cytosol; C:nucleosome; P:response to water deprivation; C:mitochondrion; C:nucleolus; F:intramolecular transferase activity, phosphotransferases; C:plasmodesma; P:cytoskeleton organization; F:DNA binding; C:vacuolar membrane; C:thylakoid; F:actin binding; C:actin cytoskeleton; P:glycolysis; P:nucleosome assembly; C:chloroplast; C:Golgi apparatus; C:plasma membrane	EC:5.4.2.0	IPR001951; IPR007125; IPR009072; IPR019809; seg (SEG)
augustus_masked-A04-processed-gene-174.47-mRNA-1	---NA---	0	0			0	-		seg (SEG)
augustus_masked-A04-processed-gene-174.54-mRNA-1	two-component response regulator arr9	0	20	7.44499e-09	0.9085	11	F:two-component response regulator activity; P:two-component signal transduction system (phosphorelay); ; P:regulation of transcription, DNA-dependent; C:plastid; P:circadian rhythm; F:protein binding; P:cytokinin mediated signaling pathway; P:response to stress; C:nucleus; P:regulation of transcription	-	G3DSA:3.40.50.2300 (GENE3D)
augustus_masked-A04-processed-gene-181.15-mRNA-1	signal recognition particle subunit srp14	0	20	1.11092e-36	0.746	5	C:signal recognition particle, endoplasmic reticulum targeting; F:endoplasmic reticulum signal peptide binding; P:negative regulation of translational elongation; F:7S RNA binding; P:SRP-dependent cotranslational protein targeting to membrane	-	IPR003210; IPR009018; seg (SEG)
augustus_masked-A04-processed-gene-181.29-mRNA-1	signal recognition particle subunit srp14	0	20	1.10655e-36	0.7425	5	C:signal recognition particle, endoplasmic reticulum targeting; F:endoplasmic reticulum signal peptide binding; P:negative regulation of translational elongation; F:7S RNA binding; P:SRP-dependent cotranslational protein targeting to membrane	-	IPR003210; IPR009018; seg (SEG)
augustus_masked-A04-processed-gene-181.30-mRNA-1	rtm1 protein	0	20	2.99918e-34	0.533	5	F:molecular_function; P:biological_process; C:cellular_component; P:response to virus; F:sugar binding		IPR001229; seg (SEG), tmhmm (TMHMM)
augustus_masked-A04-processed-gene-182.64-mRNA-1	cysteine histidine-rich c1 domain-containing protein	0	20	5.42721e-121	0.666	2	F:protein-disulfide reductase activity; P:oxidation reduction		IPR004146; IPR011424; PTHR13871 (PANTHER), PTHR13871:SF2 (PANTHER), seg (SEG), SSF57889 (SUPERFAMILY)
augustus_masked-A04-processed-gene-186.77-mRNA-1	f-box protein	0	20	5.20385e-10	0.6515	4	P:negative regulation of abscisic acid mediated signaling pathway; F:protein binding; P:cellular response to water deprivation; P:regulation of stomatal movement	-	IPR001810; G3DSA:1.20.1280.50 (GENE3D), PTHR31790 (PANTHER), seg (SEG)
augustus_masked-A04-processed-gene-188.37-mRNA-1	basic helix-loop-helix family protein	0	20	1.32588e-99	0.573	1	P:regulation of transcription, DNA-dependent	-	IPR011598; IPR025564; PTHR32088 (PANTHER), PTHR32088:SF0 (PANTHER), seg (SEG)
augustus_masked-A04-processed-gene-188.45-mRNA-1	ribonuclease h	0	20	2.95238e-05	0.5835	1	F:nucleic acid binding		IPR012337; G3DSA:3.30.420.10 (GENE3D), PF13456 (PFAM), seg (SEG)
augustus_masked-A04-processed-gene-22.72-mRNA-1	pentatricopeptide repeat-containing protein	0	20	4.84295e-24	0.5215	3	P:cellular macromolecule metabolic process; C:intracellular membrane-bounded organelle; P:nucleic acid metabolic process	-	PTHR24015 (PANTHER), PTHR24015:SF109 (PANTHER)
augustus_masked-A04-processed-gene-26.41-mRNA-1	self-incompatibility s1 family protein	0	20	9.57241e-47	0.637	2	F:molecular_function; P:biological_process		IPR010264; PTHR31232 (PANTHER)
augustus_masked-A04-processed-gene-32.57-mRNA-1	partner of nob1	0	8	3.10122e-24	0.5075	1	F:nucleic acid binding		seg (SEG)
augustus_masked-A04-processed-gene-36.46-mRNA-1	proteasome inhibitor subunit 1	0	20	3.4802e-06	0.7175	3	F:molecular_function; P:biological_process; C:proteasome complex		IPR021625; PTHR13266 (PANTHER), PTHR13266:SF1 (PANTHER), seg (SEG)
augustus_masked-A04-processed-gene-3.72-mRNA-1	rna-directed dna polymerase (reverse transcriptase)-related family protein	0	20	8.65834e-49	0.5465	9	F:molecular_function; P:biological_process; C:cellular_component; F:RNA binding; P:RNA-dependent DNA replication; F:endonuclease activity; F:RNA-directed DNA polymerase activity; C:stromule; P:response to cold		PTHR19446 (PANTHER), PTHR19446:SF228 (PANTHER), PF13966 (PFAM), seg (SEG), SignalP-NN(euk) (SIGNALP), tmhmm (TMHMM)
augustus_masked-A04-processed-gene-37.65-mRNA-1	serine threonine-protein kinase prp4 homolog	0	20	2.57569e-49	0.4605	11	F:DNA binding; F:kinase activity; F:ATP binding; F:protein kinase activity; P:phosphorylation; P:protein amino acid phosphorylation; F:transferase activity, transferring phosphorus-containing groups; F:protein serine/threonine kinase activity; F:binding; P:RNA metabolic process; C:plastid
augustus_masked-A04-processed-gene-39.7-mRNA-1	rna-directed dna polymerase (reverse transcriptase)	0	15	0.0395602	0.560667	7	F:RNA binding; P:RNA-dependent DNA replication; F:RNA-directed DNA polymerase activity; F:nucleic acid binding; F:exonuclease activity; F:ribonuclease H activity; F:endonuclease activity
augustus_masked-A04-processed-gene-63.13-mRNA-1	non-ltr retroelement reverse transcriptase	0	20	1.17189e-06	0.567	9	F:nucleic acid binding; P:defense response; F:ADP binding; P:signal transduction; C:intracellular; F:ribonuclease H activity; F:RNA binding; P:RNA-dependent DNA replication; F:RNA-directed DNA polymerase activity		PF13456 (PFAM)
augustus_masked-A04-processed-gene-64.0-mRNA-1	ribulose bisphosphate small subunit	0	20	5.85524e-98	0.9675	19	F:copper ion binding; F:ribulose-bisphosphate carboxylase activity; P:reductive pentose-phosphate cycle; C:cell wall; C:thylakoid lumen; P:oxidation reduction; P:response to red light; C:chloroplast ribulose bisphosphate carboxylase complex; P:response to cold; C:chloroplast envelope; ; F:monooxygenase activity; P:response to blue light; C:chloroplast thylakoid membrane; P:photorespiration; P:res…	EC:4.1.1.39	IPR000894; IPR024680; IPR024681; PTHR31262 (PANTHER), PTHR31262:SF0 (PANTHER)
augustus_masked-A04-processed-gene-6.62-mRNA-1	reticulon family protein	0	20	4.18224e-44	0.6805	7	C:vacuole; ; C:plasmodesma; C:plasma membrane; ; C:integral to cytosolic side of endoplasmic reticulum membrane;	-	IPR003388; PTHR10994:SF27 (PANTHER)
augustus_masked-A04-processed-gene-6.72-mRNA-1	zinc finger family protein	0	20	1.89182e-21	0.5145	1	F:zinc ion binding	-	seg (SEG), SignalP-NN(euk) (SIGNALP), tmhmm (TMHMM)
augustus_masked-A04-processed-gene-97.48-mRNA-1	arabinogalactan protein 2	0	6	9.40354e-12	0.503333	2	C:cytoplasm; C:anchored to membrane		PS51257 (PROFILE), seg (SEG), SignalP-NN(euk) (SIGNALP), tmhmm (TMHMM)
augustus_masked-A04-processed-gene-98.57-mRNA-1	protein brick1	0	20	1.42936e-26	0.8145	7	P:establishment or maintenance of cell polarity; P:trichome morphogenesis; F:identical protein binding; F:metallopeptidase activity; C:SCAR complex; P:actin nucleation; C:plasma membrane	-	IPR019466; PD593487 (PRODOM), coil (COIL), seg (SEG)
augustus_masked-A05-processed-gene-105.50-mRNA-1	uncharacterized protein	0	20	4.11558e-54	0.832	3	C:mitochondrial intermembrane space; P:copper ion transport; F:copper chaperone activity	-	SignalP-NN(euk) (SIGNALP), tmhmm (TMHMM)
augustus_masked-A05-processed-gene-105.56-mRNA-1	2-oxoglutarate-dependent dioxygenase	0	20	1.76113e-26	0.517	1	F:oxidoreductase activity	-	G3DSA:2.60.120.330 (GENE3D), SSF51197 (SUPERFAMILY)
augustus_masked-A05-processed-gene-106.60-mRNA-1	f-box protein	0	20	1.14497e-25	0.5745	4	P:negative regulation of abscisic acid mediated signaling pathway; F:protein binding; P:cellular response to water deprivation; P:regulation of stomatal movement	-	IPR013187; IPR017451; PTHR31790 (PANTHER)
augustus_masked-A05-processed-gene-119.67-mRNA-1	athila retroelement orf1 protein	0	20	1.59493e-63	0.4675	25	P:regulation of transcription, DNA-dependent; P:transcription, DNA-dependent; C:intracellular; F:transcription factor activity; F:DNA binding; P:intracellular protein transport; F:hydrolase activity, acting on ester bonds; F:methionyl-tRNA formyltransferase activity; F:pseudouridine synthase activity; F:ATP phosphoribosyltransferase activity; P:tRNA modification; F:ATP binding; ; F:tRNA binding; …		seg (SEG)
augustus_masked-A05-processed-gene-121.53-mRNA-1	mutator-like transposase	0	20	3.03782e-56	0.4685	4	P:regulation of transcription, DNA-dependent; F:nucleic acid binding; F:nucleotide binding; F:DNA binding		seg (SEG)
augustus_masked-A05-processed-gene-123.54-mRNA-1	biopolymer transport exbb1 protein	0	8	1.2516	0.4925	20	C:integral to membrane; C:membrane; P:protein transport; F:protein transporter activity; P:transport; C:condensed nuclear chromosome, centromeric region; F:metalloendopeptidase activity; P:protein catabolic process; F:hydrolase activity; P:ATP catabolic process; F:nucleotide binding; F:nucleoside-triphosphatase activity; F:zinc ion binding; F:ATP binding; F:ATPase activity; F:metallopeptidase act…		seg (SEG), tmhmm (TMHMM)
augustus_masked-A05-processed-gene-139.72-mRNA-1	dolichyl-diphosphooligosaccharide-protein glycosyltransferase subunit stt3a	0	14	8.19789e-11	0.734286	4	C:plasma membrane; P:protein amino acid glycosylation; F:oligosaccharyl transferase activity; C:oligosaccharyltransferase complex	-	tmhmm (TMHMM)
augustus_masked-A05-processed-gene-140.7-mRNA-1	disease resistance protein	0	2	1.67861e-05	0.645	5	P:defense response; F:ATP binding; F:ADP binding; F:nucleotide binding; F:nucleoside-triphosphatase activity		seg (SEG)
augustus_masked-A05-processed-gene-143.9-mRNA-1	f-box protein	0	20	2.39018e-85	0.535	1	F:protein binding		IPR001810; IPR013187; IPR017451; G3DSA:1.20.1280.50 (GENE3D), PTHR31790 (PANTHER)
augustus_masked-A05-processed-gene-145.63-mRNA-1	micronuclear linker histone polyprotein mic	0	20	0.0456996	0.452	22	P:oxidation reduction; F:oxidoreductase activity; P:metabolic process; F:phospholipid binding; F:binding; C:cytoskeleton; F:zinc ion binding; C:intracellular; P:regulation of transcription, DNA-dependent; F:sequence-specific DNA binding; F:protein dimerization activity; F:transcription factor activity; P:GTP catabolic process; P:translational initiation; F:nucleotide binding; C:cytoplasm; P:trans…		seg (SEG), SignalP-NN(euk) (SIGNALP), tmhmm (TMHMM)
augustus_masked-A05-processed-gene-149.67-mRNA-1	replication factor a 51 kda subunit	0	20	9.36293e-62	0.431	0	-		IPR016027; seg (SEG)
augustus_masked-A05-processed-gene-15.78-mRNA-1	basic secretory protein family protein	0	20	3.97565e-100	0.5175	11	F:molecular_function; P:biological_process; C:cellular_component; C:plastid; P:defense response; F:ATP binding; F:ADP binding; F:nucleotide binding; F:nucleoside-triphosphatase activity; P:signal transduction; C:intracellular		IPR007541; SignalP-NN(euk) (SIGNALP), tmhmm (TMHMM)
augustus_masked-A05-processed-gene-159.42-mRNA-1	protein	0	20	1.63409e-117	0.798	3	P:response to abscisic acid stimulus; C:vacuole; C:cell wall	-	IPR002902; PTHR32411 (PANTHER), PTHR32411:SF7 (PANTHER), seg (SEG), SignalP-NN(euk) (SIGNALP), tmhmm (TMHMM)
augustus_masked-A05-processed-gene-161.51-mRNA-1	udp-glucoronosyl udp-glucosyl transferase family protein	0	20	0	0.7185	8	F:quercetin 4'-O-glucosyltransferase activity; P:abscisic acid catabolic process; F:abscisic acid glucosyltransferase activity; F:quercetin 3-O-glucosyltransferase activity; P:response to abscisic acid stimulus; C:membrane; C:cytosol; P:response to salt stress	-	IPR002213; G3DSA:3.40.50.2000 (GENE3D), PTHR11926:SF15 (PANTHER), SSF53756 (SUPERFAMILY)
augustus_masked-A05-processed-gene-161.56-mRNA-1	udp-glucoronosyl udp-glucosyl transferase family protein	0	20	0	0.735	8	F:quercetin 4'-O-glucosyltransferase activity; P:abscisic acid catabolic process; F:abscisic acid glucosyltransferase activity; F:quercetin 3-O-glucosyltransferase activity; P:response to abscisic acid stimulus; C:membrane; C:cytosol; P:response to salt stress	-	IPR002213; G3DSA:3.40.50.2000 (GENE3D), PTHR11926:SF15 (PANTHER), SSF53756 (SUPERFAMILY)
augustus_masked-A05-processed-gene-164.41-mRNA-1	non-race specific disease resistance 1	0	20	1.78274e-62	0.6085	7	P:plant-type hypersensitive response; C:anchored to plasma membrane; F:signal transducer activity; P:defense response to fungus, incompatible interaction; F:protein binding; P:defense response to bacterium, incompatible interaction; P:signal transduction	-	IPR004864; PTHR31415 (PANTHER), seg (SEG), SignalP-NN(euk) (SIGNALP), tmhmm (TMHMM)
augustus_masked-A05-processed-gene-165.51-mRNA-1	4-cumarate-coa-ligase	0	20	6.93544e-39	0.8865	9	P:response to wounding; F:Photinus-luciferin 4-monooxygenase (ATP-hydrolyzing) activity; F:4-coumarate-CoA ligase activity; P:oxidation reduction; P:response to UV; P:response to fungus; P:coumarin biosynthetic process; P:lignin biosynthetic process; P:stilbene biosynthetic process	EC:1.13.12.7; EC:6.2.1.12	IPR000873; IPR020845; G3DSA:3.40.50.980 (GENE3D), PTHR24096 (PANTHER), PTHR24096:SF16 (PANTHER), seg (SEG), tmhmm (TMHMM), SSF56801 (SUPERFAMILY)
augustus_masked-A05-processed-gene-172.14-mRNA-1	pinus taeda anonymous locus 2_10399_01 genomic sequence	0	20	1.20529e-51	0.7275	7	P:programmed cell death; P:vacuolar protein processing; C:extracellular space; P:proteolysis; F:cysteine-type endopeptidase activity; P:response to auxin stimulus; P:seed coat development	EC:3.4.22.0	IPR003676; PTHR31374 (PANTHER), PTHR31374:SF0 (PANTHER)
augustus_masked-A05-processed-gene-174.67-mRNA-1	nucleotide binding protein 35	0	20	3.95827e-65	0.924	4	C:cytosol; F:ATP binding; F:protein homodimerization activity; F:iron-sulfur cluster binding	-	G3DSA:3.40.50.300 (GENE3D), PTHR23264 (PANTHER), PTHR23264:SF8 (PANTHER), SSF52540 (SUPERFAMILY)
augustus_masked-A05-processed-gene-176.66-mRNA-1	f-box protein	0	20	1.75883e-18	0.667	1	F:protein binding		IPR001810; G3DSA:1.20.1280.50 (GENE3D), PTHR32133 (PANTHER), PTHR32133:SF46 (PANTHER)
augustus_masked-A05-processed-gene-17.77-mRNA-1	trypsin inhibitor 2	0	20	2.20438e-45	0.7095	5	P:defense response to fungus; C:extracellular region; F:serine-type endopeptidase inhibitor activity; F:ion channel inhibitor activity; P:transport	-	IPR002061; IPR003614; G3DSA:3.30.30.10 (GENE3D), seg (SEG), SignalP-NN(euk) (SIGNALP), SSF57095 (SUPERFAMILY)
augustus_masked-A05-processed-gene-183.69-mRNA-1	aldehyde dehydrogenase	0	20	3.25971e-20	0.7375	24	F:3-chloroallyl aldehyde dehydrogenase activity; F:aldehyde dehydrogenase (NAD) activity; P:response to cadmium ion; F:ATP binding; C:chloroplast; C:mitochondrion; P:oxidation reduction; P:gluconeogenesis; P:glycolysis; P:arginine metabolic process; P:histidine metabolic process; P:isoleucine catabolic process; P:leucine catabolic process; P:lysine catabolic process; P:proline metabolic process; …	EC:1.2.1.3	IPR015590; IPR016161; IPR016162; coil (COIL), PTHR11699 (PANTHER), PTHR11699:SF46 (PANTHER), seg (SEG)
augustus_masked-A05-processed-gene-185.62-mRNA-1	f-box lrr-repeat protein	0	20	1.35574e-112	0.622	1	F:protein binding		IPR001810; G3DSA:3.80.10.10 (GENE3D), PTHR32153 (PANTHER), seg (SEG), SignalP-NN(euk) (SIGNALP), tmhmm (TMHMM), SSF52047 (SUPERFAMILY)
augustus_masked-A05-processed-gene-185.74-mRNA-1	f-box lrr-repeat protein	0	20	9.64467e-78	0.6735	4	F:molecular_function; P:biological_process; C:cellular_component; F:binding		coil (COIL), PTHR32153 (PANTHER), PTHR32153:SF5 (PANTHER)
augustus_masked-A05-processed-gene-187.17-mRNA-1	predicted protein [Arabidopsis lyrata subsp. lyrata]	0	1	1.85546e-07	0.7	0	-		seg (SEG)
augustus_masked-A05-processed-gene-188.79-mRNA-1	protein	0	20	2.80069e-56	0.629	4	F:copper ion binding; C:cytoplasmic membrane-bounded vesicle; F:electron carrier activity; P:electron transport	-	IPR003245; IPR008972; SignalP-NN(euk) (SIGNALP), tmhmm (TMHMM)
augustus_masked-A05-processed-gene-194.2-mRNA-1	uncharacterized protein	0	20	1.30207e-72	0.6855	1	C:membrane	-	IPR006459; IPR006702; PTHR11615 (PANTHER), PTHR11615:SF83 (PANTHER), seg (SEG), tmhmm (TMHMM)
augustus_masked-A05-processed-gene-201.18-mRNA-1	cbl-interacting serine threonine-protein kinase 11-like	0	20	2.62829e-145	0.6965	8	P:response to pH; F:protein binding; P:protein amino acid phosphorylation; F:protein serine/threonine kinase activity; F:ATP binding; P:signal transduction; F:protein tyrosine kinase activity; P:serine family amino acid metabolic process	EC:2.7.11.0	IPR000719; IPR002290; IPR004041; IPR008271; IPR011009; IPR018451; IPR020635; G3DSA:1.10.510.10 (GENE3D), G3DSA:3.30.200.20 (GENE3D), PTHR24347 (PANTHER), PTHR24347:SF103 (PANTHER), seg (SEG), tmhmm (TMHMM)
augustus_masked-A05-processed-gene-202.90-mRNA-1	cytochrome p450-like protein	0	20	1.42859e-36	0.6905	7	C:plasmodesma; F:oxidoreductase activity; F:oxygen binding; F:electron carrier activity; F:heme binding; P:oxidation reduction; P:electron transport	-	IPR001128; PTHR24300 (PANTHER), PTHR24300:SF1 (PANTHER), seg (SEG), SignalP-NN(euk) (SIGNALP), tmhmm (TMHMM)
augustus_masked-A05-processed-gene-20.51-mRNA-1	duf246 domain-containing protein at1g04910-like	0	20	4.27432e-92	0.8855	1	C:chloroplast	-	IPR019378; PTHR31741 (PANTHER), PTHR31741:SF0 (PANTHER)
augustus_masked-A05-processed-gene-206.53-mRNA-1	heat stress transcription factor a-5	0	12	3.42113e-14	0.671667	5	F:transcription factor activity; F:sequence-specific DNA binding; P:regulation of transcription, DNA-dependent; C:transcription factor complex; P:regulation of transcription	-
augustus_masked-A05-processed-gene-208.64-mRNA-1	sr-related ctd-associated factor 1	0	20	6.48266e-44	0.4645	18	F:RNA binding; P:transcription from RNA polymerase II promoter; P:RNA splicing; P:mRNA processing; F:protein domain specific binding; C:nucleus; P:proteolysis; F:metalloendopeptidase activity; P:oxidation reduction; F:oxidoreductase activity; C:integral to membrane; C:membrane; F:NADH dehydrogenase (ubiquinone) activity; F:ATP binding; F:protein kinase activity; P:protein amino acid phosphorylati…
augustus_masked-A05-processed-gene-213.17-mRNA-1	uncharacterized protein	0	20	3.24816e-49	0.664	2	F:molecular_function; P:biological_process		IPR008502; PTHR31207 (PANTHER), SignalP-NN(euk) (SIGNALP), tmhmm (TMHMM)
augustus_masked-A05-processed-gene-217.65-mRNA-1	wound-induced protein 1-like	0	20	4.93185e-67	0.674	3	P:response to fungus; P:response to stress; P:aging	-	IPR009798; G3DSA:3.10.450.50 (GENE3D), SSF54427 (SUPERFAMILY)
augustus_masked-A05-processed-gene-219.3-mRNA-1	methionyl-trna formyltransferase	0	20	2.88097e-08	0.736	5	; P:translational initiation; F:methionyl-tRNA formyltransferase activity; P:methionine metabolic process; P:tetrahydrofolate metabolic process	EC:2.1.2.9	seg (SEG)
augustus_masked-A05-processed-gene-219.4-mRNA-1	f-box protein	0	20	9.31474e-26	0.4895	8	F:ubiquitin-protein ligase activity; P:ubiquitin-dependent protein catabolic process; F:molecular_function; P:biological_process; C:cellular_component; ; P:response to auxin stimulus; P:lateral root formation		IPR006527; PTHR32133 (PANTHER), PTHR32133:SF55 (PANTHER), seg (SEG)
augustus_masked-A05-processed-gene-31.52-mRNA-1	exocyst complex component 7	0	20	4.82815e-50	0.7215	4	P:vesicle docking during exocytosis; C:exocyst; C:nucleus; C:cytosol	-	IPR004140; IPR016159; PTHR12542:SF7 (PANTHER), seg (SEG)
augustus_masked-A05-processed-gene-40.62-mRNA-1	protein	0	20	1.17787e-22	0.838	3	P:shoot development; P:regulation of cell proliferation; C:plasma membrane	-	IPR012552
augustus_masked-A05-processed-gene-44.64-mRNA-1	kcbp-interacting protein kinase	0	20	1.84845e-84	0.8645	8	C:cytoplasm; C:plasma membrane; F:protein binding; P:protein amino acid phosphorylation; F:ATP binding; C:nucleus; F:protein serine/threonine kinase activity; P:serine family amino acid metabolic process	EC:2.7.11.0	IPR000719; IPR002290; IPR011009; G3DSA:1.10.510.10 (GENE3D), PTHR24351 (PANTHER), PTHR24351:SF37 (PANTHER)
augustus_masked-A05-processed-gene-45.57-mRNA-1	protein little zipper 3	0	5	3.05579e-07	0.66	8	P:adaxial/abaxial axis specification; P:leaf vascular tissue pattern formation; P:negative regulation of transcription factor activity; P:regulation of meristem growth; P:meristem maintenance; F:protein binding; C:nucleus; P:leaf shaping		coil (COIL), seg (SEG)
augustus_masked-A05-processed-gene-49.73-mRNA-1	uncharacterized protein	0	19	2.45756e-36	0.55	11	F:molecular_function; P:biological_process; C:cellular_component; P:tRNA methylation; F:tRNA (adenine-N1-)-methyltransferase activity; P:cofactor biosynthetic process; F:transferase activity, transferring alkyl or aryl (other than methyl) groups; P:menaquinone biosynthetic process; F:catalytic activity; F:4 iron, 4 sulfur cluster binding; F:iron-sulfur cluster binding
augustus_masked-A05-processed-gene-54.64-mRNA-1	leucine-rich repeat transmembrane protein kinase	0	20	3.74206e-53	0.9085	5	F:ATP binding; P:protein amino acid phosphorylation; F:protein serine/threonine kinase activity; F:protein tyrosine kinase activity; P:serine family amino acid metabolic process	EC:2.7.11.0	IPR000719; IPR002290; IPR011009; IPR020635; G3DSA:1.10.510.10 (GENE3D), PTHR24420 (PANTHER), PTHR24420:SF83 (PANTHER)
augustus_masked-A05-processed-gene-57.75-mRNA-1	peptidyl-prolyl cis-trans fkbp-type domain-containing protein	0	20	4.57432e-19	0.5365	17	F:zinc ion binding; F:peptidyl-prolyl cis-trans isomerase activity; P:protein folding; P:protein peptidyl-prolyl isomerization; F:isomerase activity; F:structural constituent of ribosome; P:translation; C:large ribosomal subunit; C:ribonucleoprotein complex; C:ribosome; P:DNA replication; P:oxidation reduction; F:ATP binding; F:ribonucleoside-diphosphate reductase activity; C:ribonucleoside-dipho…		coil (COIL), seg (SEG)
augustus_masked-A05-processed-gene-57.87-mRNA-1	uncharacterized protein	0	2	6.9289e-11	0.865	2	F:molecular_function; P:biological_process		seg (SEG)
augustus_masked-A05-processed-gene-61.10-mRNA-1	protein ralf-like 17	0	1	2.6474e-06	0.82	3	P:cell-cell signaling; C:apoplast; F:signal transducer activity
augustus_masked-A05-processed-gene-61.7-mRNA-1	small ubiquitin protein	0	20	8.55948e-14	0.6185	2	F:protein tag; F:protein binding	-	IPR000626; IPR019955; IPR022617; G3DSA:3.10.20.90 (GENE3D), PTHR10562 (PANTHER), seg (SEG), SSF54236 (SUPERFAMILY)
augustus_masked-A05-processed-gene-68.30-mRNA-1	40s ribosomal protein s3	0	20	7.64533e-46	0.88	11	C:nucleolus; C:Golgi apparatus; F:structural constituent of ribosome; C:plasmodesma; F:RNA binding; C:vacuolar membrane; C:cytosolic small ribosomal subunit; C:chloroplast; P:translation; P:response to salt stress; P:ribosome biogenesis	-	IPR001351; PTHR11760 (PANTHER), seg (SEG)
augustus_masked-A05-processed-gene-69.47-mRNA-1	kinase family protein	0	20	2.5567e-122	0.693	5	F:ATP binding; P:protein amino acid phosphorylation; F:protein serine/threonine kinase activity; F:protein tyrosine kinase activity; P:serine family amino acid metabolic process	EC:2.7.11.0	IPR000719; IPR002290; IPR008271; IPR011009; IPR017441; IPR020635; G3DSA:1.10.510.10 (GENE3D), G3DSA:3.30.200.20 (GENE3D), PTHR24361 (PANTHER), PTHR24361:SF129 (PANTHER)
augustus_masked-A05-processed-gene-69.59-mRNA-1	embryo defective 1381 protein	0	20	7.04549e-42	0.7925	1	P:embryonic development ending in seed dormancy	-
augustus_masked-A05-processed-gene-69.62-mRNA-1	gene product	0	2	2.81656	0.665	1	F:nucleotide binding		tmhmm (TMHMM)
augustus_masked-A05-processed-gene-69.68-mRNA-1	uncharacterized protein	0	17	5.73526e-17	0.631176	5	F:hydroxyacylglutathione hydrolase activity; F:hydrolase activity; F:zinc ion binding; F:molecular_function; P:biological_process		SignalP-NN(euk) (SIGNALP)
augustus_masked-A05-processed-gene-7.64-mRNA-1	transcription factor	0	20	1.29736e-28	0.631	6	F:molecular_function; P:biological_process; P:DNA repair; P:nucleic acid phosphodiester bond hydrolysis; F:nuclease activity; C:intracellular
augustus_masked-A05-processed-gene-78.68-mRNA-1	small heat shock protein	0	20	3.82501e-50	0.746	5	C:cytoplasm; P:response to high light intensity; P:response to osmotic stress; P:response to hydrogen peroxide; P:response to heat	-	IPR002068; IPR008978; G3DSA:2.60.40.790 (GENE3D), PTHR11527 (PANTHER), PTHR11527:SF14 (PANTHER), seg (SEG)
augustus_masked-A05-processed-gene-81.1-mRNA-1	replication factor a1	0	20	6.67478e-57	0.8165	2	C:cytosol; C:plasma membrane	-	IPR012340; IPR016027; PTHR31472 (PANTHER), PTHR31472:SF0 (PANTHER), seg (SEG)
augustus_masked-A05-processed-gene-86.71-mRNA-1	non-ltr retroelement reverse transcriptase	0	20	1.55247e-14	0.47	6	F:RNA binding; F:nucleic acid binding; P:RNA-dependent DNA replication; F:RNA-directed DNA polymerase activity; P:biological_process; C:cellular_component
augustus_masked-A05-processed-gene-89.76-mRNA-1	phenazine biosynthesis family protein	0	20	1.36594e-21	0.637	3	C:cytosol; F:catalytic activity; P:biosynthetic process	-	IPR003719
augustus_masked-A05-processed-gene-98.43-mRNA-1	mitochondrial substrate carrier family protein	0	20	2.95479e-18	0.6645	4	C:mitochondrial inner membrane; P:transmembrane transport; P:mitochondrial transport; C:integral to membrane	-	SignalP-NN(euk) (SIGNALP)
augustus_masked-A05-processed-gene-99.53-mRNA-1	non-ltr retroelement reverse transcriptase	0	20	3.11933e-26	0.4955	1	F:nucleic acid binding	-	IPR025558; IPR025836; seg (SEG)
augustus_masked-A06-processed-gene-109.15-mRNA-1	protein	0	20	3.06657e-07	0.474	32	C:integral to membrane; P:transmembrane transport; C:membrane; F:sodium-dependent phosphate transmembrane transporter activity; ; P:transport; C:plasma membrane; F:transporter activity; F:nucleobase transmembrane transporter activity; P:nucleobase transport; F:amino acid transmembrane transporter activity; P:amino acid transmembrane transport; C:mitochondrial inner membrane; C:respiratory chain; …		SignalP-NN(euk) (SIGNALP), tmhmm (TMHMM)
augustus_masked-A06-processed-gene-112.22-mRNA-1	40s ribosomal protein s15a	0	20	1.37054e-60	0.933	10	C:Golgi apparatus; F:structural constituent of ribosome; C:plasmodesma; C:plasma membrane; C:cell wall; C:vacuolar membrane; C:cytosolic small ribosomal subunit; P:translation; C:mitochondrion; P:ribosome biogenesis	-	IPR000630; G3DSA:3.30.1370.30 (GENE3D), G3DSA:3.30.1490.10 (GENE3D)
augustus_masked-A06-processed-gene-119.69-mRNA-1	rnase h domain-containing protein	0	8	2.51985e-09	0.6125	1	F:nucleic acid binding	-
augustus_masked-A06-processed-gene-124.53-mRNA-1	uncharacterized protein	0	20	1.39765e-15	0.635	1	C:H4/H2A histone acetyltransferase complex	-	IPR012423; seg (SEG)
augustus_masked-A06-processed-gene-126.76-mRNA-1	bundle-sheath defective protein 2 family	0	20	9.32677e-52	0.742	4	P:protein folding; F:unfolded protein binding; F:heat shock protein binding; C:chloroplast	-	IPR001305
augustus_masked-A06-processed-gene-12.67-mRNA-1	uncharacterized protein	0	20	6.19097e-77	0.676	3	F:molecular_function; P:biological_process; C:cellular_component		IPR005174; PTHR31681 (PANTHER), PTHR31681:SF0 (PANTHER), seg (SEG)
augustus_masked-A06-processed-gene-127.99-mRNA-1	protein	0	20	1.51507e-14	0.597	1	F:zinc ion binding		IPR010666; coil (COIL), seg (SEG)
augustus_masked-A06-processed-gene-13.74-mRNA-1	aminotransferase- plant mobile domain family protein	0	20	3.56389e-69	0.704	2	C:plasmodesma; C:chloroplast	-	IPR019557; PTHR31572 (PANTHER), seg (SEG)
augustus_masked-A06-processed-gene-14.17-mRNA-1	lon protease 4	0	20	0	0.6895	19	F:protein binding; F:serine-type endopeptidase activity; F:ATP-dependent peptidase activity; F:mitochondrial light strand promoter anti-sense binding; P:chaperone-mediated protein complex assembly; P:oxidation-dependent protein catabolic process; C:chloroplast; F:single-stranded DNA binding; C:mitochondrial nucleoid; F:single-stranded RNA binding; C:cytosol; P:misfolded or incompletely synthesize…	EC:3.4.21.0	IPR003111; IPR003593; IPR003959; IPR004815; IPR008268; IPR008269; IPR015947; IPR020568; PR00830 (PRINTS), G3DSA:1.10.8.60 (GENE3D), G3DSA:3.40.50.300 (GENE3D), PTHR10046 (PANTHER), PTHR10046:SF23 (PANTHER), SSF52540 (SUPERFAMILY)
augustus_masked-A06-processed-gene-147.62-mRNA-1	uncharacterized protein	0	12	4.10182e-66	0.6325	9	F:molecular_function; P:biological_process; F:transferase activity; P:biosynthetic process; F:nucleotide binding; P:oxidation reduction; F:oxidoreductase activity; F:electron carrier activity; F:oxidoreductase activity, acting on the CH-CH group of donors		seg (SEG)
augustus_masked-A06-processed-gene-159.58-mRNA-1	non-ltr retroelement reverse transcriptase	0	20	2.21344e-21	0.532	1	F:RNA-directed DNA polymerase activity		PTHR25952 (PANTHER), PTHR25952:SF46 (PANTHER), SignalP-NN(euk) (SIGNALP), tmhmm (TMHMM)
augustus_masked-A06-processed-gene-164.57-mRNA-1	protein	0	20	4.81396e-45	0.7375	4	P:protein targeting to mitochondrion; P:protein targeting to peroxisome; C:peroxisome; C:mitochondrion	-	IPR010625; PTHR21622 (PANTHER), seg (SEG)
augustus_masked-A06-processed-gene-174.56-mRNA-1	cytochrome p450	0	20	5.55455e-155	0.569	6	F:oxidoreductase activity; C:plasma membrane; F:electron carrier activity; F:heme binding; P:oxidation reduction; P:electron transport	-	IPR001128; IPR002401; coil (COIL), PTHR25943 (PANTHER), PTHR25943:SF62 (PANTHER), seg (SEG), SignalP-NN(euk) (SIGNALP)
augustus_masked-A06-processed-gene-17.71-mRNA-1	uncharacterized protein	0	20	1.07846e-28	0.5655	1	F:DNA binding		IPR003340; IPR015300
augustus_masked-A06-processed-gene-179.6-mRNA-1	membrane lipoprotein	0	16	8.69989e-18	0.55625	9	F:molecular_function; P:biological_process; C:cellular_component; F:metal ion binding; P:regulation of transcription, DNA-dependent; F:nucleic acid binding; F:zinc ion binding; C:nucleus; F:transcription factor activity		PS51257 (PROFILE), SignalP-NN(euk) (SIGNALP), tmhmm (TMHMM)
augustus_masked-A06-processed-gene-180.14-mRNA-1	uncharacterized protein	0	20	3.74646e-37	0.555	3	F:molecular_function; P:biological_process; C:cellular_component		IPR007308; PTHR14732 (PANTHER), PTHR14732:SF0 (PANTHER)
augustus_masked-A06-processed-gene-191.15-mRNA-1	f-box kelch-repeat protein	0	20	7.13134e-12	0.515	3	F:molecular_function; P:biological_process; C:cellular_component		seg (SEG)
augustus_masked-A06-processed-gene-20.59-mRNA-1	ras-responsive element-binding protein 1	0	20	5.98291e-19	0.473	41	P:regulation of transcription, DNA-dependent; P:transcription, DNA-dependent; C:intracellular; F:transcription factor activity; F:DNA binding; F:ATP binding; F:protein kinase activity; F:nucleotide binding; P:protein amino acid phosphorylation; F:transferase activity, transferring phosphorus-containing groups; F:protein serine/threonine kinase activity; F:binding; P:maintenance of mitotic sister …		seg (SEG)
augustus_masked-A06-processed-gene-213.54-mRNA-1	thioesterase family protein	0	20	5.05853e-56	0.6785	3	C:peroxisome; F:acyl-CoA hydrolase activity; P:phylloquinone biosynthetic process	EC:3.1.2.20	IPR003736; IPR006683; G3DSA:3.10.129.10 (GENE3D), PTHR12418 (PANTHER), seg (SEG), SSF54637 (SUPERFAMILY)
augustus_masked-A06-processed-gene-215.56-mRNA-1	uncharacterized protein	0	20	1.67164e-08	0.6295	11	F:molecular_function; P:biological_process; C:cellular_component; F:binding; C:membrane; F:RNA binding; P:RNA-dependent DNA replication; F:endonuclease activity; F:RNA-directed DNA polymerase activity; F:nucleic acid binding; F:zinc ion binding		PTHR25952 (PANTHER), PTHR25952:SF46 (PANTHER), seg (SEG), tmhmm (TMHMM)
augustus_masked-A06-processed-gene-218.78-mRNA-1	dnase i-like superfamily protein	0	20	7.36846e-17	0.5505	9	F:RNA binding; P:RNA-dependent DNA replication; F:endonuclease activity; F:RNA-directed DNA polymerase activity; F:molecular_function; P:biological_process; C:cellular_component; F:nucleic acid binding; F:ribonuclease H activity		IPR005135; PTHR19446 (PANTHER), PTHR19446:SF228 (PANTHER)
augustus_masked-A06-processed-gene-218.82-mRNA-1	uncharacterized protein	0	20	5.62743e-41	0.6315	4	F:molecular_function; P:biological_process; C:cellular_component; P:pollen exine formation		IPR009605; coil (COIL), PTHR31607 (PANTHER), seg (SEG), SignalP-NN(euk) (SIGNALP)
augustus_masked-A06-processed-gene-218.84-mRNA-1	ring u-box domain-containing protein	0	20	1.19828e-118	0.7	4	F:ubiquitin-protein ligase activity; F:zinc ion binding; F:protein binding; P:protein ubiquitination	EC:6.3.2.19	IPR001841; IPR013083; IPR017907; PTHR13139 (PANTHER), PTHR13139:SF20 (PANTHER), PF13445 (PFAM), seg (SEG), tmhmm (TMHMM), SSF57850 (SUPERFAMILY)
augustus_masked-A06-processed-gene-218.87-mRNA-1	uncharacterized protein	0	20	8.81227e-34	0.664	3	F:molecular_function; P:biological_process; C:membrane		IPR008502; PTHR31181 (PANTHER), seg (SEG), SignalP-NN(euk) (SIGNALP), tmhmm (TMHMM)
augustus_masked-A06-processed-gene-23.46-mRNA-1	heat shock protein 70	0	20	1.22277e-43	0.945	20	P:response to virus; C:cell wall; P:protein folding; C:nucleolus; P:defense response to bacterium; C:plasmodesma; P:response to cold; P:negative regulation of seed germination; P:response to heat; C:vacuolar membrane; F:protease binding; F:ATP binding; C:chloroplast; P:response to cadmium ion; P:defense response to fungus; C:cytosolic ribosome; ; C:Golgi apparatus; C:plasma membrane; C:apoplast	-	IPR013126; G3DSA:1.20.1270.10 (GENE3D), PTHR19375 (PANTHER), SSF100934 (SUPERFAMILY)
augustus_masked-A06-processed-gene-23.48-mRNA-1	heat shock 70kda protein 1 8	0	20	2.12376e-113	0.9065	20	P:response to virus; C:cell wall; P:protein folding; C:nucleolus; P:defense response to bacterium; C:plasmodesma; P:response to cold; P:negative regulation of seed germination; P:response to heat; C:vacuolar membrane; F:protease binding; F:ATP binding; C:chloroplast; P:response to cadmium ion; P:defense response to fungus; C:cytosolic ribosome; ; C:Golgi apparatus; C:plasma membrane; C:apoplast	-	IPR013126; IPR018181; G3DSA:2.60.34.10 (GENE3D), G3DSA:3.30.420.40 (GENE3D), G3DSA:3.90.640.10 (GENE3D), PTHR19375 (PANTHER), seg (SEG), SSF100920 (SUPERFAMILY), SSF53067 (SUPERFAMILY)
augustus_masked-A06-processed-gene-244.56-mRNA-1	plant invertase pectin methylesterase inhibitor domain-containing protein	0	20	9.58809e-38	0.573	4	F:enzyme inhibitor activity; F:pectinesterase activity; P:starch metabolic process; P:sucrose metabolic process	-	IPR006501; SignalP-NN(euk) (SIGNALP), tmhmm (TMHMM)
augustus_masked-A06-processed-gene-244.60-mRNA-1	14 kda proline-rich protein	0	20	2.40616e-44	0.703	2	F:lipid binding; P:lipid transport	-	IPR013770; IPR016140; PTHR31731 (PANTHER), SignalP-NN(euk) (SIGNALP), tmhmm (TMHMM)
augustus_masked-A06-processed-gene-244.62-mRNA-1	14 kda proline-rich protein	0	20	2.40616e-44	0.703	2	F:lipid binding; P:lipid transport	-	IPR013770; IPR016140; PTHR31731 (PANTHER), SignalP-NN(euk) (SIGNALP), tmhmm (TMHMM)
augustus_masked-A06-processed-gene-2.44-mRNA-1	---NA---	0	0			0	-
augustus_masked-A06-processed-gene-247.47-mRNA-1	uncharacterized protein	0	20	1.37206e-86	0.734	3	C:endoplasmic reticulum; C:plant-type vacuole membrane; C:chloroplast	-	IPR007770; PTHR31621 (PANTHER), tmhmm (TMHMM)
augustus_masked-A06-processed-gene-247.51-mRNA-1	uncharacterized protein	0	20	1.27194e-89	0.7315	3	C:endoplasmic reticulum; C:plant-type vacuole membrane; C:chloroplast	-	IPR007770; PTHR31621 (PANTHER), tmhmm (TMHMM)
augustus_masked-A06-processed-gene-258.64-mRNA-1	cytochrome p450-like protein	0	20	0	0.7685	7	F:heme binding; F:oxidoreductase activity, acting on paired donors, with incorporation or reduction of molecular oxygen; F:monooxygenase activity; F:electron carrier activity; P:oxidation reduction; F:oxygen binding; P:electron transport	-	IPR001128; IPR002401; IPR017972; PTHR24296 (PANTHER), PTHR24296:SF0 (PANTHER), SignalP-NN(euk) (SIGNALP), tmhmm (TMHMM)
augustus_masked-A06-processed-gene-32.64-mRNA-1	60s ribosomal protein l21	0	20	1.62077e-87	0.9405	7	C:nucleolus; F:structural constituent of ribosome; C:cytosolic large ribosomal subunit; C:chloroplast; P:translation; C:mitochondrion; P:ribosome biogenesis	-	IPR001147; IPR008991; IPR018259; G3DSA:2.30.30.70 (GENE3D), PTHR20981:SF0 (PANTHER)
augustus_masked-A06-processed-gene-38.10-mRNA-1	ferredoxin i	0	20	1.24644e-64	0.7925	9	F:metal ion binding; F:electron carrier activity; F:protein binding; P:photosynthetic electron transport chain; C:chloroplast stroma; F:2 iron, 2 sulfur cluster binding; P:response to light stimulus; ; P:electron transport	-	IPR001041; IPR006058; IPR010241; IPR012675; PTHR32148 (PANTHER), PTHR32148:SF0 (PANTHER)
augustus_masked-A06-processed-gene-49.11-mRNA-1	uncharacterized protein	0	20	4.68707e-101	0.805	1	C:plastid	-	IPR021503; seg (SEG)
augustus_masked-A06-processed-gene-58.62-mRNA-1	protein	0	20	8.17533e-68	0.504	6	F:molecular_function; F:unfolded protein binding; P:protein folding; F:heat shock protein binding; F:lipid binding; P:lipid transport		IPR000782; seg (SEG), SignalP-NN(euk) (SIGNALP), tmhmm (TMHMM)
augustus_masked-A06-processed-gene-61.70-mRNA-1	uncharacterized protein	0	20	1.71911e-48	0.6955	1	C:cytosol	-	seg (SEG)
augustus_masked-A06-processed-gene-62.85-mRNA-1	dna binding protein	0	20	1.82239e-29	0.519	5	P:response to jasmonic acid stimulus; F:metal ion binding; C:plasmodesma; P:response to salicylic acid stimulus; F:DNA binding	-	IPR001005; IPR009057; IPR011011; IPR013083; IPR017877; PTHR21717 (PANTHER), seg (SEG)
augustus_masked-A06-processed-gene-65.82-mRNA-1	gc-rich sequence dna-binding factor-like protein with tuftelin interacting domain	0	20	8.4755e-85	0.6705	3	F:DNA binding; C:nucleus; P:regulation of transcription, DNA-dependent	-	PTHR23329 (PANTHER), PTHR23329:SF1 (PANTHER), SignalP-NN(euk) (SIGNALP)
augustus_masked-A06-processed-gene-68.16-mRNA-1	poly polymerase	0	20	3.4012e-22	0.7435	7	P:RNA polyadenylation; P:transcription, DNA-dependent; F:RNA binding; F:protein binding; F:polynucleotide adenylyltransferase activity; C:nucleus; C:mitochondrion	EC:2.7.7.19	PTHR10682 (PANTHER), PTHR10682:SF5 (PANTHER), seg (SEG)
augustus_masked-A06-processed-gene-68.21-mRNA-1	---NA---	0	0			0	-
augustus_masked-A06-processed-gene-75.9-mRNA-1	uncharacterized protein	0	12	7.22704e-30	0.581667	1	C:endoplasmic reticulum	-	coil (COIL), seg (SEG), SignalP-NN(euk) (SIGNALP), tmhmm (TMHMM)
augustus_masked-A06-processed-gene-78.44-mRNA-1	protein	0	20	6.08533e-11	0.59	3	F:molecular_function; C:plasmodesma; P:biological_process		IPR012340; IPR016027
augustus_masked-A06-processed-gene-78.53-mRNA-1	isoform a	0	20	9.15059e-85	0.433	1	F:binding	-	seg (SEG), SignalP-NN(euk) (SIGNALP)
augustus_masked-A06-processed-gene-79.6-mRNA-1	auxin response factor 2	0	20	1.23591e-78	0.887	14	P:fruit dehiscence; P:positive regulation of flower development; P:negative regulation of cell proliferation; F:sequence-specific DNA binding; P:ovule development; P:floral organ abscission; P:response to abscisic acid stimulus; F:protein dimerization activity; F:transcription factor activity; P:leaf senescence; P:negative regulation of transcription, DNA-dependent; P:auxin mediated signaling pat…	-	PTHR31384 (PANTHER)
augustus_masked-A06-processed-gene-80.19-mRNA-1	lateral signaling target protein	0	20	3.63347e-85	0.835	5	F:phosphoinositide binding; F:metal ion binding; P:signal transduction; F:lipase activity; P:lipid catabolic process	-	IPR011011; PTHR22835 (PANTHER), PTHR22835:SF39 (PANTHER)
augustus_masked-A06-processed-gene-86.58-mRNA-1	o-methyltransferase-like protein	0	20	0	0.797	6	P:indole glucosinolate metabolic process; F:protein dimerization activity; F:O-methyltransferase activity; P:methylation; P:lignin biosynthetic process; C:cytosol	-	IPR001077; IPR011991; IPR012967; IPR016461; G3DSA:3.40.50.150 (GENE3D), PTHR11746 (PANTHER), PTHR11746:SF53 (PANTHER), seg (SEG), SSF46785 (SUPERFAMILY), SSF53335 (SUPERFAMILY)
augustus_masked-A06-processed-gene-88.92-mRNA-1	protein	0	20	2.83314e-22	0.5505	0	-		IPR018290
augustus_masked-A06-processed-gene-91.20-mRNA-1	uncharacterized protein	0	2	1.78066e-10	0.88	2	F:molecular_function; C:cellular_component		seg (SEG)
augustus_masked-A06-processed-gene-98.59-mRNA-1	probable disease resistance protein at5g66900-like	0	20	3.91261e-120	0.7265	4	F:nucleoside-triphosphatase activity; P:defense response; F:ADP binding; F:ATP binding	EC:3.6.1.15	G3DSA:3.80.10.10 (GENE3D), PTHR23155 (PANTHER), PTHR23155:SF228 (PANTHER), PF13855 (PFAM), SSF52058 (SUPERFAMILY)
augustus_masked-A06-processed-gene-98.66-mRNA-1	threonyl-trna synthetase	0	20	1.30513e-37	0.4525	15	F:ligase activity; F:threonine-tRNA ligase activity; P:tRNA aminoacylation for protein translation; F:nucleotide binding; C:cytoplasm; P:translation; F:ATP binding; P:threonyl-tRNA aminoacylation; F:aminoacyl-tRNA ligase activity; F:metal ion binding; F:ligase activity, forming aminoacyl-tRNA and related compounds; P:tRNA aminoacylation; F:binding; F:molecular_function; P:biological_process
augustus_masked-A07-processed-gene-101.57-mRNA-1	zinc finger (ccch-type) family protein	0	20	8.39207e-21	0.4515	2	F:nucleic acid binding; F:zinc ion binding		IPR000571; seg (SEG)
augustus_masked-A07-processed-gene-104.62-mRNA-1	protein	0	20	5.32649e-52	0.8325	0	-		IPR005651; G3DSA:2.20.25.10 (GENE3D), PTHR12773:SF0 (PANTHER)
augustus_masked-A07-processed-gene-120.64-mRNA-1	uncharacterized protein	0	20	0	0.4235	6	F:molecular_function; P:biological_process; C:cell wall; C:flagellum; C:plasma membrane; P:flocculation		IPR021480; coil (COIL), seg (SEG)
augustus_masked-A07-processed-gene-12.18-mRNA-1	pentatricopeptide repeat-containing protein	0	20	2.65522e-24	0.575	5	F:binding; F:molecular_function; P:biological_process; C:cellular_component; C:chloroplast		IPR002885; PTHR24015 (PANTHER), PTHR24015:SF27 (PANTHER)
augustus_masked-A07-processed-gene-129.62-mRNA-1	allyl alcohol dehydrogenase-like protein	0	18	2.24488e-34	0.721111	2	C:mitochondrion; C:chloroplast envelope	-	seg (SEG)
augustus_masked-A07-processed-gene-135.23-mRNA-1	glutathione peroxidase	0	20	4.14836e-86	0.869	12	P:response to oxidative stress; P:response to cadmium ion; P:embryonic development ending in seed dormancy; C:plasma membrane; F:glutathione peroxidase activity; C:chloroplast; C:cytosol; C:endoplasmic reticulum; P:response to salt stress; P:oxidation reduction; P:glutathione metabolic process; P:peroxidase reaction	EC:1.11.1.9	IPR000889; IPR012336; PTHR11592:SF0 (PANTHER)
augustus_masked-A07-processed-gene-136.73-mRNA-1	protein too many mouths	0	20	3.29555e-57	0.7045	12	F:receptor activity; F:kinase activity; C:cytoplasmic membrane-bounded vesicle; P:phosphorylation; F:protein binding; P:stomatal complex morphogenesis; C:anchored to membrane; P:response to abscisic acid stimulus; P:signal transduction; P:asymmetric cell division; F:2-alkenal reductase activity; P:oxidation reduction	EC:1.3.1.74	SignalP-NN(euk) (SIGNALP), tmhmm (TMHMM)
augustus_masked-A07-processed-gene-137.62-mRNA-1	non-ltr retroelement reverse transcriptase	0	20	1.10335e-43	0.484	7	F:RNA binding; P:RNA-dependent DNA replication; F:endonuclease activity; F:RNA-directed DNA polymerase activity; F:molecular_function; P:biological_process; C:cellular_component		PTHR25952 (PANTHER), PTHR25952:SF82 (PANTHER), PF13966 (PFAM), SignalP-NN(euk) (SIGNALP)
augustus_masked-A07-processed-gene-138.22-mRNA-1	60s ribosomal protein l7	0	20	2.9512e-121	0.714	5	C:nucleolus; F:structural constituent of ribosome; C:cytosolic large ribosomal subunit; P:translation; P:ribosome biogenesis	-	IPR005998; IPR012988; IPR016082; PTHR11524 (PANTHER), seg (SEG)
augustus_masked-A07-processed-gene-139.70-mRNA-1	protein	0	20	2.10114e-32	0.692	2	F:molecular_function; P:biological_process		SignalP-NN(euk) (SIGNALP), tmhmm (TMHMM)
augustus_masked-A07-processed-gene-140.7-mRNA-1	solute carrier family 22 member	0	20	1.88915e-89	0.6685	7	P:cellular response to salt stress; C:plant-type vacuole membrane; P:transmembrane transport; P:cellular response to water deprivation; F:sugar:hydrogen symporter activity; C:integral to membrane; P:carbohydrate transport	-	IPR005828; IPR016196; IPR020846; PTHR24064 (PANTHER), PTHR24064:SF104 (PANTHER), tmhmm (TMHMM)
augustus_masked-A07-processed-gene-140.9-mRNA-1	solute carrier family 22 member	0	20	9.37864e-126	0.6425	7	P:cellular response to salt stress; C:plant-type vacuole membrane; P:transmembrane transport; P:cellular response to water deprivation; F:sugar:hydrogen symporter activity; C:integral to membrane; P:carbohydrate transport	-	IPR005828; IPR016196; PTHR24064 (PANTHER), PTHR24064:SF104 (PANTHER), seg (SEG), SignalP-NN(euk) (SIGNALP), tmhmm (TMHMM)
augustus_masked-A07-processed-gene-141.69-mRNA-1	uncharacterized protein	0	20	8.76578e-42	0.545	3	F:molecular_function; P:biological_process; C:cellular_component		IPR006936; PTHR31165 (PANTHER), seg (SEG)
augustus_masked-A07-processed-gene-141.76-mRNA-1	rna recognition motif-containing protein	0	20	1.55765e-51	0.7785	2	F:nucleotide binding; F:RNA binding	-	IPR000504; IPR012677; PTHR24011 (PANTHER), PTHR24011:SF87 (PANTHER), seg (SEG), SSF54928 (SUPERFAMILY)
augustus_masked-A07-processed-gene-141.83-mRNA-1	beta-amyrin synthase	0	20	1.17557e-22	0.735	3	F:lupeol synthase activity; F:beta-amyrin synthase activity; P:pentacyclic triterpenoid biosynthetic process	-	IPR008930; PTHR32548 (PANTHER), PTHR32548:SF6 (PANTHER), seg (SEG)
augustus_masked-A07-processed-gene-149.25-mRNA-1	---NA---	0	0			0	-		seg (SEG)
augustus_masked-A07-processed-gene-151.76-mRNA-1	ring zinc finger	0	20	1.43725e-72	0.505	1	F:metal ion binding	-	PTHR13139 (PANTHER), PTHR13139:SF20 (PANTHER), SignalP-NN(euk) (SIGNALP), tmhmm (TMHMM)
augustus_masked-A07-processed-gene-151.79-mRNA-1	heat shock protein 101	0	20	0	0.8615	9	C:chloroplast envelope; P:response to high light intensity; F:ATPase activity; F:protein binding; F:ATP binding; P:response to hydrogen peroxide; C:chloroplast stroma; P:protein unfolding; P:response to heat	EC:3.6.1.3	IPR001270; IPR003593; IPR003959; IPR004176; IPR013093; IPR018368; IPR019489; IPR023150; coil (COIL), G3DSA:1.10.8.60 (GENE3D), G3DSA:3.40.50.300 (GENE3D), PTHR11638 (PANTHER), PTHR11638:SF18 (PANTHER), seg (SEG), SSF52540 (SUPERFAMILY), SSF81923 (SUPERFAMILY)
augustus_masked-A07-processed-gene-151.83-mRNA-1	60s ribosomal protein l35a	0	20	1.28688e-58	0.94	6	F:structural constituent of ribosome; P:ribosome biogenesis; P:mRNA processing; C:cytosolic large ribosomal subunit; C:integral to membrane; P:translation	-	IPR001780; IPR009000; IPR018266; PTHR10902:SF0 (PANTHER)
augustus_masked-A07-processed-gene-160.55-mRNA-1	thioredoxin h2	0	20	3.17877e-52	0.727	10	F:oxidoreductase activity, acting on sulfur group of donors, disulfide as acceptor; C:plasma membrane; F:electron carrier activity; P:cell redox homeostasis; P:glycerol ether metabolic process; C:cytosol; P:sulfate assimilation; F:protein disulfide oxidoreductase activity; C:mitochondrion; P:electron transport	EC:1.8.4.0	IPR005746; IPR012336; IPR013766; IPR017937; PTHR10438:SF133 (PANTHER)
augustus_masked-A07-processed-gene-161.18-mRNA-1	60s ribosomal protein l34	0	20	1.27384e-45	0.9395	8	C:nucleolus; F:structural constituent of ribosome; C:plasma membrane; P:ribosome biogenesis; C:vacuolar membrane; C:cytosolic large ribosomal subunit; C:chloroplast; P:translation	-	IPR008195; IPR018065; seg (SEG)
augustus_masked-A07-processed-gene-165.49-mRNA-1	hydroxypyruvate reductase	0	20	0	0.9115	12	F:NAD or NADH binding; C:peroxisome; P:oxidative photosynthetic carbon pathway; F:poly(U) RNA binding; C:chloroplast; C:apoplast; F:glycerate dehydrogenase activity; P:oxidation reduction; P:glycine metabolic process; P:L-serine metabolic process; P:threonine metabolic process; P:glyoxylate metabolic process	EC:1.1.1.29	IPR006139; IPR006140; IPR016040; PTHR10996 (PANTHER), PTHR10996:SF22 (PANTHER), seg (SEG), SSF51735 (SUPERFAMILY), SSF52283 (SUPERFAMILY)
augustus_masked-A07-processed-gene-167.62-mRNA-1	transcription factor tcp1	0	20	5.61633e-118	0.6825	5	F:transcription factor activity; F:DNA binding; P:flower development; C:transcription factor complex; P:regulation of transcription	-	IPR005333; IPR017887; seg (SEG)
augustus_masked-A07-processed-gene-170.54-mRNA-1	protein	0	20	1.12555e-84	0.8155	1	C:cytosol	-	IPR008493; PTHR12925:SF0 (PANTHER), SignalP-NN(euk) (SIGNALP)
augustus_masked-A07-processed-gene-170.67-mRNA-1	uncharacterized protein	0	11	1.33461e-18	0.601818	7	F:molecular_function; P:biological_process; C:cellular_component; P:vesicle docking during exocytosis; F:GTP binding; F:binding; P:vesicle-mediated transport		PTHR31861 (PANTHER), PTHR31861:SF0 (PANTHER), seg (SEG)
augustus_masked-A07-processed-gene-176.57-mRNA-1	sulfur e2	0	20	5.71581e-63	0.7445	12	P:quinolinate biosynthetic process; F:enzyme activator activity; P:positive regulation of sulfur metabolic process; P:NAD biosynthetic process; P:iron-sulfur cluster assembly; P:positive regulation of transferase activity; F:4 iron, 4 sulfur cluster binding; P:aerobic respiration; F:quinolinate synthetase A activity; F:protein homodimerization activity; C:chloroplast; C:quinolinate synthetase com…	-	IPR003808; G3DSA:3.90.1010.10 (GENE3D), SSF82649 (SUPERFAMILY)
augustus_masked-A07-processed-gene-186.55-mRNA-1	concanavalin a-like lectin kinase-like protein	0	20	2.45177e-36	0.697	5	F:sugar binding; P:protein amino acid phosphorylation; F:ATP binding; F:protein serine/threonine kinase activity; P:serine family amino acid metabolic process	EC:2.7.11.0	PTHR24420 (PANTHER), PTHR24420:SF23 (PANTHER), SignalP-NN(euk) (SIGNALP)
augustus_masked-A07-processed-gene-18.73-mRNA-1	ras-responsive element-binding protein 1	0	20	2.68403e-22	0.4535	51	P:regulation of transcription, DNA-dependent; P:transcription, DNA-dependent; C:intracellular; F:transcription factor activity; F:DNA binding; F:inositol trisphosphate 3-kinase activity; F:ATP binding; F:protein kinase activity; F:nucleotide binding; P:protein amino acid phosphorylation; F:transferase activity, transferring phosphorus-containing groups; F:protein serine/threonine kinase activity;…		seg (SEG)
augustus_masked-A07-processed-gene-191.12-mRNA-1	tubulin folding cofactor e pfifferling	0	20	0	0.7005	6	P:cytokinesis; ; P:tubulin complex assembly; C:chloroplast; P:embryonic development ending in seed dormancy; F:protein binding	EC:3.1.1.0	IPR000938; IPR001611; IPR003591; G3DSA:3.80.10.10 (GENE3D), PTHR15140 (PANTHER), PTHR15140:SF6 (PANTHER), PF13516 (PFAM), SM00365 (SMART), seg (SEG), SSF52058 (SUPERFAMILY), SSF54236 (SUPERFAMILY)
augustus_masked-A07-processed-gene-191.7-mRNA-1	disease resistance protein	0	20	0	0.5435	2	P:defense response signaling pathway, resistance gene-independent; F:protein binding	-	IPR001611; IPR003591; IPR013210; IPR025875; PR00019 (PRINTS), G3DSA:3.80.10.10 (GENE3D), PTHR24420 (PANTHER), PTHR24420:SF480 (PANTHER), PF13516 (PFAM), PF13855 (PFAM), seg (SEG), SignalP-NN(euk) (SIGNALP), tmhmm (TMHMM), SSF52058 (SUPERFAMILY)
augustus_masked-A07-processed-gene-192.64-mRNA-1	ap2 erf domain-containing transcription factor	0	20	9.35975e-73	0.677	5	F:transcription factor activity; F:DNA binding; P:regulation of transcription, DNA-dependent; C:transcription factor complex; P:regulation of transcription	-	IPR001471; IPR016177; PTHR31985 (PANTHER)
augustus_masked-A07-processed-gene-204.58-mRNA-1	prp38 pre-mrna processing factor 38 domain containing b	0	20	3.24773e-103	0.456	9	F:oxidoreductase activity, acting on NADH or NADPH; C:spliceosomal complex; P:RNA splicing; P:mRNA processing; P:defense response; F:ATP binding; F:ADP binding; F:nucleotide binding; F:nucleoside-triphosphatase activity		coil (COIL), seg (SEG)
augustus_masked-A07-processed-gene-209.67-mRNA-1	integral membrane protein	0	20	2.99385e-141	0.8015	2	P:nucleotide-sugar transport; C:integral to membrane	-	IPR004853; coil (COIL), PTHR11132 (PANTHER), PTHR11132:SF14 (PANTHER), seg (SEG), tmhmm (TMHMM), SSF103481 (SUPERFAMILY)
augustus_masked-A07-processed-gene-209.81-mRNA-1	high affinity inorganic phosphate transporter	0	20	2.64362e-74	0.734	7	F:phosphate transmembrane transporter activity; P:transmembrane transport; F:sugar:hydrogen symporter activity; C:integral to membrane; C:mitochondrion; P:phosphate transport; P:carbohydrate transport	-	IPR011701; IPR016196; IPR020846; G3DSA:1.20.1250.20 (GENE3D), PTHR24064 (PANTHER), PTHR24064:SF0 (PANTHER), seg (SEG), SignalP-NN(euk) (SIGNALP), tmhmm (TMHMM)
augustus_masked-A07-processed-gene-221.68-mRNA-1	protein	0	20	9.09027e-61	0.8	1	C:mitochondrion	-	tmhmm (TMHMM)
augustus_masked-A07-processed-gene-223.140-mRNA-1	regulator of vps4 activity in the mvb pathway protein	0	20	9.09509e-15	0.6965	2	F:molecular_function; P:biological_process		PTHR12161 (PANTHER), PTHR12161:SF4 (PANTHER)
augustus_masked-A07-processed-gene-25.75-mRNA-1	non-ltr retroelement reverse transcriptase	0	20	4.97072e-100	0.483	1	F:nucleic acid binding	-	IPR012337; PTHR19446 (PANTHER), PTHR19446:SF109 (PANTHER), PF13456 (PFAM), PF13966 (PFAM), seg (SEG)
augustus_masked-A07-processed-gene-30.73-mRNA-1	scarecrow gene regulator	0	20	7.95211e-161	0.8495	14	F:signal transducer activity; P:regulation of transcription, DNA-dependent; P:photomorphogenesis; C:chloroplast envelope; F:protein binding; F:transcription factor activity; C:chloroplast stroma; P:signal transduction; P:tryptophan biosynthetic process; F:anthranilate phosphoribosyltransferase activity; C:transcription factor complex; P:regulation of transcription; P:tyrosine biosynthetic process…	EC:2.4.2.18	IPR005202; PTHR31636 (PANTHER)
augustus_masked-A07-processed-gene-38.51-mRNA-1	transferase family protein	0	20	1.12455e-33	0.714	2	C:cytosol; F:transferase activity, transferring acyl groups other than amino-acyl groups	EC:2.3.1.0	IPR003480; IPR023213; PTHR31896 (PANTHER), PTHR31896:SF0 (PANTHER)
augustus_masked-A07-processed-gene-38.53-mRNA-1	transferase family protein	0	20	3.87078e-131	0.749	3	C:cytosol; F:transferase activity, transferring acyl groups other than amino-acyl groups; P:salicylic acid biosynthetic process	EC:2.3.1.0	IPR003480; IPR023213; PTHR31896 (PANTHER), PTHR31896:SF0 (PANTHER)
augustus_masked-A07-processed-gene-50.56-mRNA-1	splicing factor 3b subunit 5	0	20	3.182e-44	0.9895	1	P:nuclear mRNA splicing, via spliceosome	-	seg (SEG), SignalP-NN(euk) (SIGNALP)
augustus_masked-A07-processed-gene-55.1-mRNA-1	non-ltr retroelement reverse transcriptase	0	20	9.65774e-25	0.4615	1	F:nucleic acid binding		IPR012337; G3DSA:3.30.420.10 (GENE3D), PF13456 (PFAM)
augustus_masked-A07-processed-gene-55.5-mRNA-1	26s proteasome regulatory subunit 7	0	20	3.53917e-19	0.5175	7	F:ATP binding; C:cytoplasm; P:protein catabolic process; F:hydrolase activity; F:nucleotide binding; F:nucleoside-triphosphatase activity; C:proteasome complex
augustus_masked-A07-processed-gene-5.74-mRNA-1	saur-like auxin-responsive protein	0	20	1.63072e-08	0.5845	2	F:molecular_function; P:response to auxin stimulus		PTHR31929 (PANTHER), seg (SEG)
augustus_masked-A07-processed-gene-62.51-mRNA-1	pinus taeda anonymous locus 0_10618_01 genomic sequence	0	20	5.2985e-35	0.7055	4	C:cytoplasm; P:protein ubiquitination; F:zinc ion binding; F:protein binding	-	IPR001841; IPR013083; PTHR22763 (PANTHER), PTHR22763:SF0 (PANTHER), PF14369 (PFAM), seg (SEG), SSF57850 (SUPERFAMILY)
augustus_masked-A07-processed-gene-63.68-mRNA-1	rna-directed dna polymerase (reverse transcriptase)-related family protein	0	20	4.81351e-08	0.469	8	F:RNA binding; P:RNA-dependent DNA replication; F:RNA-directed DNA polymerase activity; F:molecular_function; P:biological_process; C:cellular_component; C:stromule; P:response to cold
augustus_masked-A07-processed-gene-69.54-mRNA-1	protein	0	20	2.75114e-11	0.5695	1	F:peptidase activity	-
augustus_masked-A07-processed-gene-77.52-mRNA-1	protein	0	20	5.32649e-52	0.8325	4	C:cytosol; P:regulation of cell proliferation; P:organ growth; P:regulation of cell cycle	-	IPR005651; G3DSA:2.20.25.10 (GENE3D), PTHR12773:SF0 (PANTHER)
augustus_masked-A07-processed-gene-80.25-mRNA-1	nhl domain-containing protein	0	20	2.64257e-22	0.6915	1	C:cytoplasmic membrane-bounded vesicle	-	IPR011042; seg (SEG)
augustus_masked-A07-processed-gene-84.64-mRNA-1	nitrate alpha subunit	0	20	2.27868e-11	0.46	19	F:nucleic acid binding; F:methyltransferase activity; F:transferase activity; P:methylation; F:nitrate reductase activity; F:oxidoreductase activity, acting on other nitrogenous compounds as donors; F:electron carrier activity; P:oxidation reduction; F:oxidoreductase activity; F:iron-sulfur cluster binding; F:molybdenum ion binding; F:metal ion binding; C:nitrate reductase complex; P:nitrate meta…		seg (SEG)
augustus_masked-A07-processed-gene-85.64-mRNA-1	non-ltr retroelement reverse transcriptase	0	20	1.41361e-48	0.5095	7	F:RNA binding; F:nucleic acid binding; P:RNA-dependent DNA replication; F:RNA-directed DNA polymerase activity; P:biological_process; C:cellular_component; F:molecular_function		coil (COIL), PF13456 (PFAM), SignalP-NN(euk) (SIGNALP)
augustus_masked-A07-processed-gene-8.56-mRNA-1	1-aminocyclopropane-1-carboxylate oxidase	0	20	5.62105e-49	0.8345	21	C:cytosol; F:copper ion binding; P:ethylene biosynthetic process; P:cellular response to iron ion; C:mitochondrion; P:response to salt stress; F:1-aminocyclopropane-1-carboxylate oxidase activity; C:plasmodesma; P:cellular response to fatty acid; F:oxidoreductase activity, acting on paired donors, with incorporation or reduction of molecular oxygen, 2-oxoglutarate as one donor, and incorporation …	EC:1.14.17.4; EC:1.14.11.0; EC:4.2.1.3	IPR005123; coil (COIL), G3DSA:2.60.120.330 (GENE3D), PTHR10209 (PANTHER), PTHR10209:SF55 (PANTHER), seg (SEG), SSF51197 (SUPERFAMILY)
augustus_masked-A07-processed-gene-87.7-mRNA-1	uncharacterized protein	0	5	3.06909e-15	0.668	3	F:molecular_function; C:endoplasmic reticulum; P:response to oxidative stress
augustus_masked-A07-processed-gene-89.4-mRNA-1	o-methyltransferase-like protein	0	20	2.03858e-160	0.712	5	P:indole glucosinolate metabolic process; F:protein dimerization activity; F:O-methyltransferase activity; P:methylation; C:cytosol	-	IPR001077; IPR011991; IPR012967; IPR016461; G3DSA:3.40.50.150 (GENE3D), PTHR11746 (PANTHER), PTHR11746:SF53 (PANTHER), seg (SEG), SSF46785 (SUPERFAMILY), SSF53335 (SUPERFAMILY)
augustus_masked-A07-processed-gene-91.80-mRNA-1	uncharacterized protein	0	20	8.95244e-55	0.722	1	C:mitochondrion	-	coil (COIL), tmhmm (TMHMM)
augustus_masked-A07-processed-gene-94.54-mRNA-1	non-ltr retroelement reverse transcriptase	0	20	2.51906e-09	0.536	1	F:nucleic acid binding		IPR012337; G3DSA:3.30.420.10 (GENE3D), PF13456 (PFAM), seg (SEG)
augustus_masked-A08-processed-gene-111.19-mRNA-1	c2 domain containing protein	0	20	6.81061e-05	0.453	8	F:metal ion binding; F:zinc ion binding; F:receptor binding; C:integral to membrane; C:membrane; P:biological_process; C:sarcoplasmic reticulum; C:nucleus
augustus_masked-A08-processed-gene-113.56-mRNA-1	non-ltr retroelement reverse transcriptase	0	20	1.46663e-12	0.6125	1	F:RNA-directed DNA polymerase activity
augustus_masked-A08-processed-gene-114.54-mRNA-1	dof zinc finger protein	0	20	6.24153e-24	0.734	6	F:transcription factor activity; F:DNA binding; F:zinc ion binding; P:regulation of transcription, DNA-dependent; C:transcription factor complex; P:regulation of transcription	-	IPR003851; PTHR31992 (PANTHER), PTHR31992:SF0 (PANTHER)
augustus_masked-A08-processed-gene-114.64-mRNA-1	cytochrome c oxidase biogenesis protein cmc1-like protein	0	20	1.42696e-28	0.817	3	F:molecular_function; P:biological_process; C:cellular_component		IPR013892; PTHR22977 (PANTHER)
augustus_masked-A08-processed-gene-115.7-mRNA-1	inositol hexakisphosphate kinase 1	0	20	4.6751e-19	0.4685	28	F:nucleic acid binding; F:nucleotide binding; C:cellular_component; F:peptidyl-prolyl cis-trans isomerase activity; P:protein folding; P:protein peptidyl-prolyl isomerization; F:isomerase activity; F:kinase activity; P:phosphorylation; F:inositol trisphosphate 3-kinase activity; P:regulation of transcription, DNA-dependent; P:transcription, DNA-dependent; C:intracellular; F:transcription factor a…
augustus_masked-A08-processed-gene-116.54-mRNA-1	f-box protein	0	20	5.99987e-93	0.5775	4	P:negative regulation of abscisic acid mediated signaling pathway; P:regulation of stomatal movement; P:cellular response to water deprivation; F:protein binding	-	IPR001810; IPR013187; IPR017451; G3DSA:1.20.1280.50 (GENE3D), PTHR31790 (PANTHER)
augustus_masked-A08-processed-gene-125.64-mRNA-1	glycine-rich protein	0	20	2.69451e-32	0.4655	2	F:electron carrier activity; F:copper ion binding		seg (SEG), SignalP-NN(euk) (SIGNALP), tmhmm (TMHMM)
augustus_masked-A08-processed-gene-127.79-mRNA-1	lipid binding	0	20	8.44387e-53	0.6485	3	P:lipid transport; C:cytoplasmic membrane-bounded vesicle; F:lipid binding	-	IPR013770; IPR016140; SignalP-NN(euk) (SIGNALP)
augustus_masked-A08-processed-gene-129.11-mRNA-1	atp-dependent rna	0	20	8.23836e-37	0.6845	6	F:ATP-dependent RNA helicase activity; C:plasmodesma; F:RNA binding; F:ATP binding; C:cytosol; C:mitochondrion	-	IPR003029; IPR012340; IPR016027; IPR022967; PTHR15838 (PANTHER), PTHR15838:SF0 (PANTHER), seg (SEG)
augustus_masked-A08-processed-gene-130.53-mRNA-1	homeobox-leucine zipper protein revoluta	0	20	5.31141e-19	0.506	8	P:polarity specification of adaxial/abaxial axis; F:binding; P:meristem initiation; P:xylem and phloem pattern formation; P:cell differentiation; P:radial pattern formation; P:determination of bilateral symmetry; C:nucleus	-	IPR013978; seg (SEG), SignalP-NN(euk) (SIGNALP), tmhmm (TMHMM)
augustus_masked-A08-processed-gene-138.79-mRNA-1	phospholipase a2 family protein	0	20	2.50023e-80	0.717	9	P:pollen development; F:phospholipase A2 activity; C:Golgi apparatus; P:phospholipid metabolic process; F:calcium ion binding; P:regulation of stomatal movement; C:endoplasmic reticulum; P:response to light stimulus; P:phospholipid catabolic process	EC:3.1.1.4	IPR001211; IPR013090; IPR016090; PTHR11716:SF36 (PANTHER), SignalP-NN(euk) (SIGNALP)
augustus_masked-A08-processed-gene-142.48-mRNA-1	uncharacterized protein	0	20	7.56078e-13	0.5945	9	F:molecular_function; P:biological_process; F:calcium ion binding; P:homophilic cell adhesion; C:membrane; F:metal ion binding; F:zinc ion binding; F:nucleic acid binding; F:nucleotide binding		seg (SEG)
augustus_masked-A08-processed-gene-149.58-mRNA-1	regulator of vps4 activity in the mvb pathway protein	0	20	3.59152e-124	0.63	1	C:mitochondrion	-	IPR005061; PTHR12161 (PANTHER), PTHR12161:SF4 (PANTHER), seg (SEG)
augustus_masked-A08-processed-gene-154.46-mRNA-1	ubiquitin-conjugating enzyme e2-17 kda	0	20	2.78344e-22	0.801	9	C:cytosol; P:ubiquitin-dependent protein catabolic process; P:negative regulation of flower development; P:histone H2B ubiquitination; P:UV protection; P:leaf morphogenesis; P:vegetative to reproductive phase transition of meristem; F:ubiquitin-protein ligase activity; F:ATP binding	EC:6.3.2.19	IPR000608; IPR016135; PTHR24067 (PANTHER), PTHR24067:SF67 (PANTHER)
augustus_masked-A08-processed-gene-157.0-mRNA-1	uncharacterized protein	0	20	3.28035e-77	0.592	3	F:molecular_function; P:biological_process; C:cellular_component		IPR005174; PTHR31681 (PANTHER), PTHR31681:SF0 (PANTHER)
augustus_masked-A08-processed-gene-176.61-mRNA-1	f-box kelch-repeat protein	0	20	7.71193e-29	0.7505	1	F:protein binding		IPR001810; IPR015916; PTHR32188 (PANTHER), PTHR32188:SF0 (PANTHER), seg (SEG)
augustus_masked-A08-processed-gene-177.57-mRNA-1	f-box family protein	0	20	7.56696e-22	0.7035	1	F:protein binding		IPR001810; G3DSA:1.20.1280.50 (GENE3D), PTHR24414 (PANTHER), PTHR24414:SF14 (PANTHER)
augustus_masked-A08-processed-gene-19.9-mRNA-1	glycosyl hydrolase family 1 protein	0	20	6.37929e-23	0.8275	6	P:glucosinolate metabolic process; F:cation binding; F:thioglucosidase activity; F:beta-glucosidase activity; P:response to salt stress; P:tryptophan metabolic process	EC:3.2.1.147; EC:3.2.1.21	IPR001360; IPR013781; IPR017853
augustus_masked-A08-processed-gene-211.61-mRNA-1	uncharacterized protein	0	13	4.73067e-11	0.79	1	C:cellular_component
augustus_masked-A08-processed-gene-211.64-mRNA-1	self-incompatibility s1 family protein	0	20	5.32755e-44	0.6065	3	F:molecular_function; P:biological_process; C:cellular_component		IPR010264; PTHR31232 (PANTHER), SignalP-NN(euk) (SIGNALP), tmhmm (TMHMM)
augustus_masked-A08-processed-gene-211.84-mRNA-1	self-incompatibility s1 family protein	0	20	2.23831e-42	0.6025	2	F:molecular_function; P:biological_process		IPR010264; PTHR31232 (PANTHER), SignalP-NN(euk) (SIGNALP), tmhmm (TMHMM)
augustus_masked-A08-processed-gene-212.54-mRNA-1	pra1 family protein f2-like	0	20	3.78291e-60	0.516	4	P:spread of virus in host; F:protein binding; P:vesicle-mediated transport; C:endoplasmic reticulum	-	IPR004895; PTHR19317 (PANTHER), seg (SEG), tmhmm (TMHMM)
augustus_masked-A08-processed-gene-212.59-mRNA-1	at1g04290	0	20	3.77083e-57	0.7685	2	C:peroxisome; F:acyl-CoA hydrolase activity	EC:3.1.2.20	IPR003736; IPR006683; G3DSA:3.10.129.10 (GENE3D), PTHR21660 (PANTHER), SSF54637 (SUPERFAMILY)
augustus_masked-A08-processed-gene-213.71-mRNA-1	edgp precursor	0	20	0	0.8115	8	C:plant-type cell wall; C:Golgi apparatus; C:plasmodesma; C:plasma membrane; F:aspartic-type endopeptidase activity; P:proteolysis; C:cytosol; P:response to salt stress	EC:3.4.23.0	IPR001461; IPR009007; IPR021109; PTHR13683:SF100 (PANTHER), seg (SEG), SignalP-NN(euk) (SIGNALP), tmhmm (TMHMM)
augustus_masked-A08-processed-gene-214.80-mRNA-1	transcriptional regulator atrx isoform 2	0	20	9.45552e-12	0.616	7	F:transcription factor activity; F:DNA binding; P:leaf development; P:flower development; P:regulation of transcription, DNA-dependent; C:transcription factor complex; P:regulation of transcription	-
augustus_masked-A08-processed-gene-23.55-mRNA-1	u3 snornp-associated-like protein	0	20	6.3565e-50	0.474	4	P:cellular process; C:nuclear part; P:multicellular organismal development; P:reproductive process	-	PTHR19865 (PANTHER), seg (SEG), SignalP-NN(euk) (SIGNALP), tmhmm (TMHMM)
augustus_masked-A08-processed-gene-25.71-mRNA-1	uncharacterized protein	0	20	7.70254e-14	0.6705	2	C:nucleus; P:poly(A)+ mRNA export from nucleus	-
augustus_masked-A08-processed-gene-4.56-mRNA-1	---NA---	0	0			0	-		seg (SEG), SignalP-NN(euk) (SIGNALP), tmhmm (TMHMM)
augustus_masked-A08-processed-gene-56.15-mRNA-1	non-ltr retroelement reverse transcriptase	0	20	6.65833e-37	0.4755	1	F:nucleic acid binding		IPR012337; PF13456 (PFAM)
augustus_masked-A08-processed-gene-68.13-mRNA-1	---NA---	0	0			0	-		seg (SEG)
augustus_masked-A08-processed-gene-72.8-mRNA-1	homeobox-leucine zipper protein anthocyaninless 2-like	0	20	1.59603e-19	0.8545	8	P:regulation of transcription, DNA-dependent; F:sequence-specific DNA binding; P:anthocyanin accumulation in tissues in response to UV light; F:transcription factor activity; P:root hair cell differentiation; F:DBD domain binding; C:transcription factor complex; P:regulation of transcription	-	seg (SEG), SignalP-NN(euk) (SIGNALP), tmhmm (TMHMM)
augustus_masked-A08-processed-gene-7.46-mRNA-1	uncharacterized protein	0	20	2.01988e-46	0.6655	3	F:molecular_function; P:biological_process; C:cellular_component		IPR007650; seg (SEG)
augustus_masked-A08-processed-gene-90.5-mRNA-1	mutator-like transposase	0	20	3.7279e-11	0.4585	3	F:GTP binding; F:nucleic acid binding; F:zinc ion binding
augustus_masked-A08-processed-gene-97.50-mRNA-1	rna-directed dna polymerase (reverse transcriptase)-related family protein	0	20	5.15193e-19	0.499	10	F:molecular_function; P:biological_process; C:cellular_component; F:RNA binding; P:RNA-dependent DNA replication; F:RNA-directed DNA polymerase activity; C:stromule; P:response to cold; F:nucleic acid binding; F:zinc ion binding		seg (SEG), SignalP-NN(euk) (SIGNALP), tmhmm (TMHMM)
augustus_masked-A09-processed-gene-100.60-mRNA-1	ras-responsive element-binding protein 1	0	20	5.98291e-19	0.473	41	P:regulation of transcription, DNA-dependent; P:transcription, DNA-dependent; C:intracellular; F:transcription factor activity; F:DNA binding; F:ATP binding; F:protein kinase activity; F:nucleotide binding; P:protein amino acid phosphorylation; F:transferase activity, transferring phosphorus-containing groups; F:protein serine/threonine kinase activity; F:binding; P:maintenance of mitotic sister …		seg (SEG)
augustus_masked-A09-processed-gene-10.73-mRNA-1	probable plasma membrane intrinsic protein 1c	0	20	1.33369e-160	0.978	11	P:response to water deprivation; C:chloroplast envelope; C:vacuole; P:water transport; C:plasmodesma; C:plasma membrane; F:protein binding; P:transmembrane transport; C:integral to membrane; F:water channel activity; C:mitochondrion	-	IPR000425; IPR012269; IPR022357; IPR023271; PTHR19139:SF56 (PANTHER), tmhmm (TMHMM)
augustus_masked-A09-processed-gene-110.82-mRNA-1	zinc finger family protein	0	20	8.4871e-50	0.6385	7	P:response to chitin; C:plasma membrane; P:protein ubiquitination; P:defense response to fungus; F:ubiquitin-protein ligase activity; F:zinc ion binding; F:protein binding	EC:6.3.2.19	IPR001841; IPR011016; IPR013083; PTHR14155 (PANTHER), SignalP-NN(euk) (SIGNALP), tmhmm (TMHMM), SSF57850 (SUPERFAMILY)
augustus_masked-A09-processed-gene-112.66-mRNA-1	mutant gag-pol polyprotein	0	20	5.47208e-39	0.5805	1	F:binding	-	IPR005162; coil (COIL), seg (SEG)
augustus_masked-A09-processed-gene-123.49-mRNA-1	abc transporter b family member 13-like	0	20	2.85768e-53	0.88	12	P:basipetal auxin transport; F:xenobiotic-transporting ATPase activity; C:integral to membrane; P:ATP catabolic process; P:acropetal auxin transport; F:ATP binding; F:peptide-transporting ATPase activity; F:auxin efflux transmembrane transporter activity; P:auxin efflux; C:plasma membrane; P:drug transmembrane transport; P:peptide transport	EC:3.6.3.44; EC:3.6.3.43	IPR003439; G3DSA:3.40.50.300 (GENE3D), PTHR24221 (PANTHER), PTHR24221:SF24 (PANTHER), SSF52540 (SUPERFAMILY)
augustus_masked-A09-processed-gene-12.62-mRNA-1	prohibitin	0	20	4.83921e-129	0.8965	14	P:cell growth; C:mitochondrial respiratory chain complex I; C:nucleolus; P:response to salt stress; P:cell division; C:plant-type cell wall; C:vacuolar membrane; P:response to auxin stimulus; P:mitochondrion organization; P:lateral root development; P:response to nitric oxide; C:chloroplast; C:Golgi apparatus; C:plasma membrane	-	IPR000163; IPR001107; seg (SEG), SignalP-NN(euk) (SIGNALP), SSF117892 (SUPERFAMILY)
augustus_masked-A09-processed-gene-126.66-mRNA-1	non-ltr retroelement reverse transcriptase	0	20	4.60269e-27	0.6175	1	F:RNA-directed DNA polymerase activity		PTHR19446 (PANTHER), PTHR19446:SF106 (PANTHER), PF13966 (PFAM)
augustus_masked-A09-processed-gene-126.68-mRNA-1	f-box protein	0	20	4.10831e-45	0.502	5	F:molecular_function; P:biological_process; C:cellular_component; P:oxidation reduction; F:oxidoreductase activity		IPR006527; IPR017451; PTHR32133 (PANTHER), PTHR32133:SF39 (PANTHER), seg (SEG), SignalP-NN(euk) (SIGNALP)
augustus_masked-A09-processed-gene-127.52-mRNA-1	homolog of brassica campestris pollen protein 1	0	8	3.76983e-05	0.54875	6	C:integral to membrane; P:multicellular organismal development; C:membrane; F:molecular_function; P:pollen sperm cell differentiation; C:anchored to membrane		PD015210 (PRODOM), seg (SEG), SignalP-NN(euk) (SIGNALP), tmhmm (TMHMM)
augustus_masked-A09-processed-gene-130.58-mRNA-1	protein	0	20	1.21312e-11	0.535	1	F:nucleic acid binding		IPR012337; G3DSA:3.30.420.10 (GENE3D), PF13456 (PFAM)
augustus_masked-A09-processed-gene-141.64-mRNA-1	non-ltr retroelement reverse transcriptase	0	20	7.27184e-17	0.536	1	F:nucleic acid binding		IPR012337; G3DSA:3.30.420.10 (GENE3D), PF13456 (PFAM)
augustus_masked-A09-processed-gene-144.1-mRNA-1	allene oxide cyclase	0	20	4.79201e-111	0.86	12	P:response to fungus; P:response to salt stress; P:response to desiccation; P:response to cold; C:chloroplast envelope; P:jasmonic acid biosynthetic process; C:vacuolar membrane; C:chloroplast thylakoid membrane; C:chloroplast stroma; F:allene-oxide cyclase activity; C:plasma membrane; C:stromule	EC:5.3.99.6	IPR009410; PTHR31843 (PANTHER), PTHR31843:SF0 (PANTHER), SSF141493 (SUPERFAMILY)
augustus_masked-A09-processed-gene-154.5-mRNA-1	protein	0	20	1.66776e-16	0.641	1	F:DNA binding	-	IPR003656
augustus_masked-A09-processed-gene-159.50-mRNA-1	protein	0	20	7.03376e-15	0.5545	1	F:RNA-directed DNA polymerase activity		SignalP-NN(euk) (SIGNALP), tmhmm (TMHMM)
augustus_masked-A09-processed-gene-165.56-mRNA-1	glutamic acid-rich protein cnbl1700	0	20	2.49406e-22	0.441	15	P:proteolysis; F:cysteine-type peptidase activity; P:oxidation reduction; F:oxidoreductase activity; F:copper ion binding; F:signal transducer activity; C:membrane; P:signal transduction; C:nucleus; C:intracellular; F:phosphoprotein phosphatase activity; F:GTP binding; P:developmental process; C:chloroplast; P:brassinosteroid mediated signaling pathway		coil (COIL), seg (SEG)
augustus_masked-A09-processed-gene-166.10-mRNA-1	non-ltr retroelement reverse transcriptase	0	20	3.6661e-16	0.5135	1	F:nucleic acid binding		IPR012337; G3DSA:3.30.420.10 (GENE3D), PF13456 (PFAM)
augustus_masked-A09-processed-gene-170.7-mRNA-1	equilibrative nucleoside transporter	0	20	4.11989e-88	0.829	4	C:integral to membrane; F:nucleoside transmembrane transporter activity; P:pyrimidine nucleoside transport; C:plasma membrane	-	IPR002259; PTHR10332:SF3 (PANTHER), SignalP-NN(euk) (SIGNALP), tmhmm (TMHMM)
augustus_masked-A09-processed-gene-176.74-mRNA-1	aaa-type atpase family protein	0	2	0.196742	0.63	4	F:ATP binding; F:nucleotide binding; F:nucleoside-triphosphatase activity; F:ATPase activity		SignalP-NN(euk) (SIGNALP)
augustus_masked-A09-processed-gene-181.52-mRNA-1	non-ltr retroelement reverse transcriptase	0	20	1.11015e-37	0.5205	7	F:molecular_function; P:biological_process; C:cellular_component; F:nucleic acid binding; F:RNA binding; P:RNA-dependent DNA replication; F:RNA-directed DNA polymerase activity		PF13456 (PFAM)
augustus_masked-A09-processed-gene-190.65-mRNA-1	regulator of vps4 activity in the mvb pathway protein	0	20	3.82861e-29	0.5735	2	F:molecular_function; P:biological_process
augustus_masked-A09-processed-gene-191.9-mRNA-1	non-ltr retroelement reverse transcriptase	0	20	2.00519e-15	0.437	14	F:nucleic acid binding; P:biological_process; C:cellular_component; F:hydrolase activity, hydrolyzing O-glycosyl compounds; F:mannosidase activity; F:carbohydrate binding; P:carbohydrate metabolic process; F:alpha-mannosidase activity; P:mannose metabolic process; F:catalytic activity; F:zinc ion binding; F:RNA binding; P:RNA-dependent DNA replication; F:RNA-directed DNA polymerase activity
augustus_masked-A09-processed-gene-19.46-mRNA-1	protein	0	20	2.5108e-32	0.6925	4	F:molecular_function; P:biological_process; C:cellular_component; C:plastid		seg (SEG)
augustus_masked-A09-processed-gene-195.61-mRNA-1	wound-responsive protein	0	20	1.8042e-31	0.718	1	P:response to wounding	-	IPR022251; seg (SEG), SignalP-NN(euk) (SIGNALP)
augustus_masked-A09-processed-gene-197.62-mRNA-1	uncharacterized protein	0	16	7.3777e-17	0.799375	1	P:anaerobic respiration	-	seg (SEG), SignalP-NN(euk) (SIGNALP)
augustus_masked-A09-processed-gene-202.17-mRNA-1	f-box protein	0	20	4.62881e-19	0.6505	8	F:molecular_function; C:membrane; P:biological_process; C:cellular_component; P:lipid metabolic process; ; F:phospholipase C activity; C:intracellular		PTHR31790 (PANTHER)
augustus_masked-A09-processed-gene-214.5-mRNA-1	uncharacterized protein	0	20	3.80438e-38	0.4705	15	F:molecular_function; P:biological_process; C:cellular_component; C:ribosome; P:regulation of programmed cell death; P:aerenchyma formation; P:response to superoxide; P:response to molecule of oomycetes origin; P:cell death; P:response to hypoxia; P:regulation of ethylene mediated signaling pathway; P:plant-type hypersensitive response; P:regulation of 1-aminocyclopropane-1-carboxylate metabolic …		PTHR31747 (PANTHER), seg (SEG)
augustus_masked-A09-processed-gene-22.44-mRNA-1	ribosomal protein s27	0	20	7.96423e-35	0.845	9	C:nucleolus; F:metal ion binding; F:structural constituent of ribosome; C:plasmodesma; C:plasma membrane; P:ribosome biogenesis; C:cell wall; C:cytosolic small ribosomal subunit; P:translation	-	IPR000592; IPR011332; IPR023407; PTHR11594:SF0 (PANTHER)
augustus_masked-A09-processed-gene-230.66-mRNA-1	cinnamoyl- reductase	0	20	2.72551e-108	0.6895	5	F:oxidoreductase activity; F:coenzyme binding; C:cytosol; P:sporopollenin biosynthetic process; F:nucleotide binding	-	IPR001509; IPR016040; PTHR10366 (PANTHER), PTHR10366:SF9 (PANTHER), SSF51735 (SUPERFAMILY)
augustus_masked-A09-processed-gene-230.67-mRNA-1	cinnamoyl- reductase	0	20	1.39225e-39	0.8005	5	F:oxidoreductase activity; F:coenzyme binding; C:cytosol; P:sporopollenin biosynthetic process; F:nucleotide binding	-	PTHR10366 (PANTHER), PTHR10366:SF9 (PANTHER)
augustus_masked-A09-processed-gene-239.4-mRNA-1	uncharacterized protein	0	20	5.38051e-07	0.563	5	F:molecular_function; P:biological_process; C:plasma membrane; C:cellular_component; F:nucleic acid binding
augustus_masked-A09-processed-gene-242.59-mRNA-1	glycosyl hydrolase family 9 protein	0	20	0	0.8565	5	F:cellulase activity; C:chloroplast; P:cell wall modification involved in multidimensional cell growth; P:starch metabolic process; P:sucrose metabolic process	EC:3.2.1.4	IPR001701; IPR008928; IPR012341; IPR018221; PTHR22298 (PANTHER), PTHR22298:SF3 (PANTHER), seg (SEG), SignalP-NN(euk) (SIGNALP), tmhmm (TMHMM)
augustus_masked-A09-processed-gene-244.68-mRNA-1	protein	0	20	9.54779e-19	0.493	3	F:nucleic acid binding; F:zinc ion binding; C:mitochondrion		seg (SEG)
augustus_masked-A09-processed-gene-251.12-mRNA-1	f-box protein	0	20	3.97725e-28	0.5485	3	F:molecular_function; P:biological_process; C:cellular_component		seg (SEG)
augustus_masked-A09-processed-gene-251.14-mRNA-1	f-box protein	0	20	1.87468e-93	0.582	3	F:molecular_function; P:biological_process; C:cellular_component		PTHR13711 (PANTHER), PTHR13711:SF86 (PANTHER), SignalP-NN(euk) (SIGNALP)
augustus_masked-A09-processed-gene-251.16-mRNA-1	f-box protein	0	20	3.53787e-99	0.5895	3	F:molecular_function; P:biological_process; C:cellular_component		PTHR13711 (PANTHER), PTHR13711:SF86 (PANTHER)
augustus_masked-A09-processed-gene-251.8-mRNA-1	swi-snf-related chromatin binding protein	0	20	3.63072e-56	0.5825	3	F:molecular_function; P:biological_process; C:cellular_component		PTHR13711 (PANTHER), PTHR13711:SF94 (PANTHER), seg (SEG)
augustus_masked-A09-processed-gene-259.7-mRNA-1	rnase h domain-containing protein	0	20	9.19559e-28	0.6135	2	F:hydrolase activity; F:nucleic acid binding	-	IPR012337; G3DSA:3.30.420.10 (GENE3D), PF13456 (PFAM)
augustus_masked-A09-processed-gene-260.21-mRNA-1	dihydrolipoyllysine-residue acetyltransferase component 1 of pyruvate dehydrogenase complex	0	20	8.56745e-58	0.8495	11	C:pyruvate dehydrogenase complex; P:pyruvate metabolic process; F:dihydrolipoyllysine-residue succinyltransferase activity; F:dihydrolipoyllysine-residue acetyltransferase activity; F:ATP binding; C:mitochondrion; P:tricarboxylic acid cycle; P:lysine catabolic process; P:acyl-carrier-protein biosynthetic process; P:gluconeogenesis; P:glycolysis	EC:2.3.1.61; EC:2.3.1.12	IPR001078; IPR023213; PTHR23151 (PANTHER), PTHR23151:SF9 (PANTHER), SSF52777 (SUPERFAMILY)
augustus_masked-A09-processed-gene-265.56-mRNA-1	caffeic acid 3-o-methyltransferase	0	20	8.92359e-29	0.6005	6	F:protein dimerization activity; F:caffeate O-methyltransferase activity; P:methylation; P:coumarin biosynthetic process; P:lignin biosynthetic process; P:stilbene biosynthetic process	EC:2.1.1.68	IPR011991; IPR012967; seg (SEG), SSF46785 (SUPERFAMILY)
augustus_masked-A09-processed-gene-267.67-mRNA-1	protein	0	20	1.9899e-14	0.634	3	C:chloroplast envelope; C:chloroplast thylakoid membrane; F:protein binding	-	IPR011990; IPR013026; IPR013105; PTHR26312 (PANTHER), PTHR26312:SF0 (PANTHER), seg (SEG), SSF48452 (SUPERFAMILY)
augustus_masked-A09-processed-gene-268.69-mRNA-1	histone h4	0	20	1.9621e-38	1	18	C:cytosol; C:nucleosome; P:response to water deprivation; C:mitochondrion; C:nucleolus; F:intramolecular transferase activity, phosphotransferases; C:plasmodesma; P:cytoskeleton organization; F:DNA binding; C:vacuolar membrane; C:thylakoid; F:actin binding; C:actin cytoskeleton; P:glycolysis; P:nucleosome assembly; C:chloroplast; C:Golgi apparatus; C:plasma membrane	EC:5.4.2.0	IPR001951; IPR007125; IPR009072; IPR019809; seg (SEG)
augustus_masked-A09-processed-gene-269.59-mRNA-1	rna-directed dna polymerase (reverse transcriptase)-related family protein	0	20	0.00275319	0.487	7	F:RNA binding; P:RNA-dependent DNA replication; F:RNA-directed DNA polymerase activity; F:molecular_function; P:biological_process; C:cellular_component; F:endonuclease activity		SignalP-NN(euk) (SIGNALP)
augustus_masked-A09-processed-gene-276.17-mRNA-1	protein	0	20	1.35787e-10	0.53	3	F:nucleic acid binding; F:ribonuclease H activity; C:cellular_component		seg (SEG)
augustus_masked-A09-processed-gene-287.24-mRNA-1	protein kinase	0	20	1.2115e-129	0.68	4	P:protein amino acid phosphorylation; F:ATP binding; C:mitochondrion; F:protein tyrosine kinase activity	-	IPR000719; IPR002290; IPR011009; IPR020635; G3DSA:1.10.510.10 (GENE3D), G3DSA:3.30.200.20 (GENE3D), PTHR24420 (PANTHER), PTHR24420:SF109 (PANTHER), seg (SEG)
augustus_masked-A09-processed-gene-319.6-mRNA-1	hydrolase-like protein	0	20	6.60866e-46	0.64	1	C:plastid	-
augustus_masked-A09-processed-gene-321.84-mRNA-1	non-ltr retroelement reverse transcriptase	0	20	4.73001e-22	0.4755	2	P:carbohydrate metabolic process; F:nucleic acid binding		IPR001944; IPR012337; G3DSA:3.30.420.10 (GENE3D), PTHR23421:SF33 (PANTHER), PF13456 (PFAM), seg (SEG), tmhmm (TMHMM)
augustus_masked-A09-processed-gene-323.53-mRNA-1	uncharacterized protein	0	20	3.85554e-50	0.5305	4	F:molecular_function; P:biological_process; C:cellular_component; C:plastid		tmhmm (TMHMM)
augustus_masked-A09-processed-gene-327.59-mRNA-1	probable calcium-binding protein cml15-like	0	20	3.05054e-71	0.76	5	C:integral to membrane; F:2-alkenal reductase activity; C:mitochondrion; F:calcium ion binding; P:oxidation reduction	EC:1.3.1.74	IPR002048; IPR011992; IPR018247; IPR018249; PTHR10891 (PANTHER), PTHR10891:SF40 (PANTHER), PF13499 (PFAM), seg (SEG), SSF47473 (SUPERFAMILY)
augustus_masked-A09-processed-gene-336.56-mRNA-1	10 kda chaperonin	0	20	4.11215e-47	0.905	14	C:cytosol; F:copper ion binding; F:calmodulin binding; C:mitochondrion; P:protein folding; F:chaperone binding; P:response to cold; C:chloroplast envelope; P:response to heat; F:ATP binding; C:chloroplast thylakoid membrane; C:chloroplast stroma; P:response to cadmium ion; C:apoplast	-	IPR011032; IPR018369; IPR020818
augustus_masked-A09-processed-gene-338.53-mRNA-1	pentatricopeptide repeat-containing protein	0	20	1.10168e-145	0.6655	2	; F:protein binding	-	IPR002885; IPR011990; PTHR24015 (PANTHER), PTHR24015:SF0 (PANTHER), SignalP-NN(euk) (SIGNALP), tmhmm (TMHMM), SSF48452 (SUPERFAMILY)
augustus_masked-A09-processed-gene-338.60-mRNA-1	pentatricopeptide repeat-containing protein	0	20	4.03803e-15	0.7485	2	F:binding;	-	PS51257 (PROFILE)
augustus_masked-A09-processed-gene-341.63-mRNA-1	bzip transcription factor family protein	0	20	2.86337e-84	0.705	7	F:transcription factor activity; F:sequence-specific DNA binding; F:protein heterodimerization activity; F:protein homodimerization activity; P:regulation of transcription, DNA-dependent; C:transcription factor complex; P:regulation of transcription	-	IPR004827; IPR011700; coil (COIL), G3DSA:1.20.5.170 (GENE3D), PTHR22952 (PANTHER), PTHR22952:SF37 (PANTHER), seg (SEG)
augustus_masked-A09-processed-gene-343.11-mRNA-1	uncharacterized protein	0	11	5.91797e-13	0.582727	3	F:molecular_function; P:biological_process; C:cellular_component		seg (SEG)
augustus_masked-A09-processed-gene-348.59-mRNA-1	plant invertase pectin methylesterase inhibitor domain-containing protein	0	20	1.98394e-78	0.607	6	F:pectinesterase inhibitor activity; F:pectinesterase activity; P:negative regulation of catalytic activity; P:pollen tube growth; P:starch metabolic process; P:sucrose metabolic process	EC:3.1.1.11	IPR006501; PTHR22931 (PANTHER), PTHR22931:SF5 (PANTHER), seg (SEG), SignalP-NN(euk) (SIGNALP), tmhmm (TMHMM)
augustus_masked-A09-processed-gene-356.51-mRNA-1	zinc knuckle domain-containing protein	0	8	0.338087	0.495	15	F:nucleic acid binding; F:zinc ion binding; F:chitin binding; P:chitin metabolic process; C:extracellular region; P:cilium assembly; P:Golgi to plasma membrane protein transport; C:cytoplasm; P:response to stimulus; P:photoreceptor cell maintenance; P:retina homeostasis; F:protein binding; C:cilium membrane; C:BBSome; P:sensory cilium assembly		IPR012552; seg (SEG)
augustus_masked-A09-processed-gene-36.54-mRNA-1	histone h3	0	20	2.93455e-58	0.8695	6	C:nucleosome; F:DNA binding; P:nucleosome assembly; F:protein binding; C:nucleus; C:plastid	-	IPR000164; IPR007125; IPR009072; seg (SEG)
augustus_masked-A09-processed-gene-366.81-mRNA-1	60s ribosomal protein	0	20	9.39946e-90	0.869	8	P:translation; C:nucleolus; C:plasmodesma; F:structural constituent of ribosome; P:ribosome biogenesis; C:cytosolic large ribosomal subunit; C:plasma membrane; P:embryonic development ending in seed dormancy	-	IPR000196; IPR015972; IPR015974; IPR023638; PTHR10722 (PANTHER), seg (SEG)
augustus_masked-A09-processed-gene-37.61-mRNA-1	rna-directed dna polymerase (reverse transcriptase)-related family protein	0	20	3.05238e-23	0.6135	7	F:molecular_function; P:biological_process; C:cellular_component; F:RNA binding; P:RNA-dependent DNA replication; F:endonuclease activity; F:RNA-directed DNA polymerase activity		seg (SEG), SignalP-NN(euk) (SIGNALP)
augustus_masked-A09-processed-gene-4.65-mRNA-1	uncharacterized protein	0	20	1.00605e-29	0.493	2	F:molecular_function; P:biological_process
augustus_masked-A09-processed-gene-51.41-mRNA-1	exonuclease rnase t and dna polymerase iii	0	10	1.14601e-09	0.57	5	F:molecular_function; P:biological_process; C:cellular_component; F:nucleic acid binding; F:exonuclease activity
augustus_masked-A09-processed-gene-53.45-mRNA-1	uncharacterized protein	0	2	2.05218e-11	0.76	3	F:molecular_function; P:biological_process; C:cellular_component		seg (SEG), tmhmm (TMHMM)
augustus_masked-A09-processed-gene-57.9-mRNA-1	peptide nitrate transporter	0	20	3.02212e-31	0.8815	9	C:plant-type vacuole; P:tripeptide transport; F:dipeptide transporter activity; C:plasma membrane; F:high affinity oligopeptide transporter activity; C:vacuolar membrane; F:tripeptide transporter activity; C:integral to membrane; P:dipeptide transport	-	IPR000109; IPR018456; PTHR11654 (PANTHER), PTHR11654:SF37 (PANTHER), tmhmm (TMHMM)
augustus_masked-A09-processed-gene-62.57-mRNA-1	uncharacterized protein	0	4	4.17461e-12	0.7225	3	F:molecular_function; P:biological_process; C:cellular_component
augustus_masked-A09-processed-gene-65.44-mRNA-1	uncharacterized protein	0	16	1.209e-27	0.535	3	F:molecular_function; P:biological_process; C:cellular_component		seg (SEG)
augustus_masked-A09-processed-gene-66.63-mRNA-1	protein	0	20	2.1711e-40	0.4785	6	F:binding; P:defense response; F:ATP binding; F:ADP binding; F:nucleotide binding; F:nucleoside-triphosphatase activity
augustus_masked-A09-processed-gene-69.72-mRNA-1	bifunctional inhibitor lipid-transfer protein seed storage 2s albumin-like protein	0	20	8.37383e-21	0.4935	1	P:lipid transport		IPR013770; IPR016140; seg (SEG), SignalP-NN(euk) (SIGNALP)
augustus_masked-A09-processed-gene-69.75-mRNA-1	bifunctional inhibitor lipid-transfer protein seed storage 2s albumin-like protein	0	20	1.56745e-19	0.4935	1	P:lipid transport		IPR013770; IPR016140; SignalP-NN(euk) (SIGNALP), tmhmm (TMHMM)
augustus_masked-A09-processed-gene-69.79-mRNA-1	mitochondrial import receptor subunit tom7-1	0	20	6.14295e-16	0.816	7	F:receptor activity; F:P-P-bond-hydrolysis-driven protein transmembrane transporter activity; P:intracellular protein transport; C:integral to membrane; C:mitochondrial outer membrane; P:signal transduction; C:chloroplast envelope	-	IPR012621; seg (SEG)
augustus_masked-A09-processed-gene-71.2-mRNA-1	cysteine-rich repeat secretory protein 6	0	20	9.03132e-33	0.696	1	C:anchored to plasma membrane	-	IPR002902; PTHR32099 (PANTHER), PTHR32099:SF0 (PANTHER), seg (SEG), SignalP-NN(euk) (SIGNALP)
augustus_masked-A09-processed-gene-7.78-mRNA-1	transcription factor jumonji domain-containing protein	0	20	2.01149e-54	0.774	6	F:transcription factor activity; F:DNA binding; F:zinc ion binding; F:protein binding; C:transcription factor complex; P:regulation of transcription	-	IPR003347; PTHR12549 (PANTHER), PTHR12549:SF1 (PANTHER), SignalP-NN(euk) (SIGNALP), SSF51197 (SUPERFAMILY)
augustus_masked-A09-processed-gene-97.12-mRNA-1	cytochrome p450-like protein	0	20	6.11403e-156	0.6775	8	P:wax biosynthetic process; F:electron carrier activity; F:midchain alkane hydroxylase activity; F:heme binding; F:oxygen binding; C:endoplasmic reticulum; P:oxidation reduction; P:electron transport	-	IPR001128; IPR002401; PTHR24296 (PANTHER), PTHR24296:SF0 (PANTHER), seg (SEG)
augustus_masked-A10-processed-gene-110.53-mRNA-1	---NA---	0	0			0	-		seg (SEG)
augustus_masked-A10-processed-gene-113.14-mRNA-1	saur-like auxin-responsive protein	0	20	1.86218e-28	0.858	1	P:response to auxin stimulus	-	IPR003676; PTHR31929 (PANTHER)
augustus_masked-A10-processed-gene-113.18-mRNA-1	saur-like auxin-responsive protein	0	20	2.9424e-34	0.84	1	P:response to auxin stimulus	-	IPR003676; PTHR31929 (PANTHER), SignalP-NN(euk) (SIGNALP)
augustus_masked-A10-processed-gene-113.23-mRNA-1	saur-like auxin-responsive protein	0	20	2.9424e-34	0.8575	1	P:response to auxin stimulus	-	IPR003676; PTHR31929 (PANTHER)
augustus_masked-A10-processed-gene-113.27-mRNA-1	saur-like auxin-responsive protein	0	20	6.6768e-34	0.777	1	P:response to auxin stimulus	-	IPR003676; PTHR31929 (PANTHER), seg (SEG)
augustus_masked-A10-processed-gene-113.31-mRNA-1	saur-like auxin-responsive protein	0	20	2.99708e-34	0.775	1	P:response to auxin stimulus	-	IPR003676; PTHR31929 (PANTHER), seg (SEG)
augustus_masked-A10-processed-gene-113.35-mRNA-1	saur-like auxin-responsive protein	0	20	1.3502e-34	0.7755	1	P:response to auxin stimulus	-	IPR003676; PTHR31929 (PANTHER), seg (SEG)
augustus_masked-A10-processed-gene-113.4-mRNA-1	saur-like auxin-responsive protein	0	20	8.75174e-34	0.818	1	P:response to auxin stimulus	-	IPR003676; PTHR31929 (PANTHER)
augustus_masked-A10-processed-gene-126.78-mRNA-1	mannitol transporter	0	20	5.51042e-94	0.7465	12	F:hexose transmembrane transporter activity; F:polyol transmembrane transporter activity; F:oxidoreductase activity; P:polyol transport; P:hexose transport; P:pentose transport; C:plasma membrane; P:transmembrane transport; F:pentose transmembrane transporter activity; F:sugar:hydrogen symporter activity; ; C:integral to membrane	-	IPR005828; IPR005829; IPR016196; IPR020846; G3DSA:1.20.1250.20 (GENE3D), PTHR24063 (PANTHER), PTHR24063:SF148 (PANTHER), SignalP-NN(euk) (SIGNALP), tmhmm (TMHMM)
augustus_masked-A10-processed-gene-129.43-mRNA-1	probably inactive leucine-rich repeat receptor-like protein kinase	0	20	3.42156e-63	0.737	9	P:protein amino acid phosphorylation; F:protein kinase activity; P:negative regulation of defense response; C:integral to membrane; C:plasmodesma; F:receptor serine/threonine kinase binding; C:cytoplasmic membrane-bounded vesicle; F:ATP binding; C:plasma membrane	-	G3DSA:3.80.10.10 (GENE3D), PTHR26393 (PANTHER), PTHR26393:SF64 (PANTHER), PF13516 (PFAM), seg (SEG), SignalP-NN(euk) (SIGNALP), tmhmm (TMHMM), SSF52058 (SUPERFAMILY)
augustus_masked-A10-processed-gene-133.51-mRNA-1	receptor serine threonine kinase	0	20	9.71108e-33	0.77	8	F:transmembrane receptor protein serine/threonine kinase activity; C:plasmodesma; P:lipid transport; P:protein amino acid phosphorylation; F:ATP binding; P:response to fungus; P:transmembrane receptor protein serine/threonine kinase signaling pathway; P:serine family amino acid metabolic process	-	IPR000719; IPR001245; IPR011009; IPR017441; G3DSA:3.30.200.20 (GENE3D), PTHR24420 (PANTHER), PTHR24420:SF368 (PANTHER)
augustus_masked-A10-processed-gene-13.64-mRNA-1	probable -trehalose-phosphate synthase	0	20	2.61348e-14	0.7875	6	F:alpha,alpha-trehalose-phosphate synthase (UDP-forming) activity; C:cytosol; F:trehalose-phosphatase activity; P:trehalose biosynthetic process; P:starch metabolic process; P:sucrose metabolic process	EC:2.4.1.15; EC:3.1.3.12
augustus_masked-A10-processed-gene-13.70-mRNA-1	1-aminocyclopropane-1-carboxylate oxidase-2	0	20	1.60239e-163	0.792	5	P:glucosinolate biosynthetic process; F:1-aminocyclopropane-1-carboxylate oxidase activity; F:oxidoreductase activity, acting on paired donors, with incorporation or reduction of molecular oxygen, 2-oxoglutarate as one donor, and incorporation of one atom each of oxygen into both donors; C:cytosol; P:oxidation reduction	EC:1.14.17.4; EC:1.14.11.0	IPR005123; G3DSA:2.60.120.330 (GENE3D), PTHR10209 (PANTHER), PTHR10209:SF55 (PANTHER), PF14226 (PFAM), SSF51197 (SUPERFAMILY)
augustus_masked-A10-processed-gene-139.58-mRNA-1	50s ribosomal protein l10	0	20	1.17008e-101	0.847	7	C:chloroplast envelope; C:cytosolic ribosome; F:structural constituent of ribosome; P:ribosome biogenesis; C:chloroplast stroma; P:translation; F:rRNA binding	-	IPR001790; IPR022973; PTHR11560 (PANTHER), seg (SEG)
augustus_masked-A10-processed-gene-139.71-mRNA-1	nudix hydrolase mitochondrial-like	0	20	3.05743e-66	0.7285	2	F:hydrolase activity; C:mitochondrion	-	IPR000086; IPR015797; IPR020084; PTHR12629 (PANTHER), seg (SEG)
augustus_masked-A10-processed-gene-140.53-mRNA-1	protein	0	20	7.04336e-23	0.5985	4	F:molecular_function; P:biological_process; F:metal ion binding; F:zinc ion binding		seg (SEG), SignalP-NN(euk) (SIGNALP), tmhmm (TMHMM)
augustus_masked-A10-processed-gene-144.73-mRNA-1	esterase lipase thioesterase family protein	0	20	2.83327e-37	0.7755	2	C:peroxisome; F:hydrolase activity	-	G3DSA:3.40.50.1820 (GENE3D), PTHR10992 (PANTHER), PTHR10992:SF234 (PANTHER), seg (SEG), SSF53474 (SUPERFAMILY)
augustus_masked-A10-processed-gene-154.5-mRNA-1	protein maternal effect embryo arrest 60	0	20	3.06188e-67	0.604	1	P:embryonic development ending in seed dormancy	-	seg (SEG), SignalP-NN(euk) (SIGNALP), tmhmm (TMHMM)
augustus_masked-A10-processed-gene-158.24-mRNA-1	pollen coat oleosin-glycine rich protein	0	20	2.47491e-29	0.549	2	C:monolayer-surrounded lipid storage body; C:integral to membrane		IPR000136; seg (SEG), SignalP-NN(euk) (SIGNALP), tmhmm (TMHMM)
augustus_masked-A10-processed-gene-161.64-mRNA-1	serine threonine protein kinase	0	20	0	0.901	6	P:protein amino acid phosphorylation; F:ATP binding; C:cytosol; F:protein serine/threonine kinase activity; F:protein tyrosine kinase activity; P:serine family amino acid metabolic process	EC:2.7.11.0	IPR000719; IPR002290; IPR008271; IPR011009; IPR017441; IPR020635; G3DSA:1.10.510.10 (GENE3D), G3DSA:3.30.200.20 (GENE3D), PTHR22967 (PANTHER)
augustus_masked-A10-processed-gene-161.68-mRNA-1	agmatine deiminase	0	20	7.48249e-38	0.858	5	F:agmatine deiminase activity; P:embryonic development ending in seed dormancy; P:putrescine biosynthetic process; P:arginine metabolic process; P:proline metabolic process	EC:3.5.3.12	IPR007466; G3DSA:3.75.10.10 (GENE3D), PTHR31377 (PANTHER), PTHR31377:SF0 (PANTHER), SSF55909 (SUPERFAMILY)
augustus_masked-A10-processed-gene-169.42-mRNA-1	at5g03790	0	20	1.90608e-92	0.772	9	P:regulation of timing of transition from vegetative to reproductive phase; P:leaf morphogenesis; P:floral meristem determinacy; P:bract formation; F:transcription factor activity; P:positive regulation of transcription, DNA-dependent; ; C:transcription factor complex; P:regulation of transcription	-	IPR000047; IPR001356; IPR009057; IPR017970; coil (COIL), PTHR24326 (PANTHER), PTHR24326:SF76 (PANTHER), seg (SEG)
augustus_masked-A10-processed-gene-171.14-mRNA-1	---NA---	0	0			0	-		seg (SEG)
augustus_masked-A10-processed-gene-172.22-mRNA-1	pathogenesis-related protein class i	0	20	1.16942e-73	0.6835	1	C:extracellular region	-	IPR001283; IPR002413; IPR014044; IPR018244; PTHR10334:SF7 (PANTHER), SignalP-NN(euk) (SIGNALP), tmhmm (TMHMM)
augustus_masked-A10-processed-gene-38.69-mRNA-1	nac domain protein nac2	0	20	5.50342e-30	0.4775	1	F:DNA binding		IPR003441; PTHR31486 (PANTHER), PTHR31486:SF0 (PANTHER), seg (SEG)
augustus_masked-A10-processed-gene-39.20-mRNA-1	late embryogenesis abundant protein d-	0	20	2.5423e-48	0.5835	4	C:nucleolus; P:response to lithium ion; P:cellular ion homeostasis; P:seed germination	-	IPR007011; PTHR31174 (PANTHER), seg (SEG)
augustus_masked-A10-processed-gene-39.21-mRNA-1	1-aminocyclopropane-1-carboxylate oxidase	0	20	1.98675e-06	0.762	11	F:oxidoreductase activity; F:1-aminocyclopropane-1-carboxylate oxidase activity; P:biological_process; C:cellular_component; P:oxidation reduction; F:oxidoreductase activity, acting on paired donors, with incorporation or reduction of molecular oxygen, 2-oxoglutarate as one donor, and incorporation of one atom each of oxygen into both donors; C:cytosol; F:metal ion binding; P:ripening; P:ethylene…
augustus_masked-A10-processed-gene-48.67-mRNA-1	cop9 signalosome complex subunit 7	0	10	1.53083e-06	0.69	8	C:signalosome; P:photomorphogenesis; P:cullin deneddylation; C:cytosol; P:signalosome assembly; F:protein binding; C:nucleus; F:MAP kinase kinase activity		SignalP-NN(euk) (SIGNALP)
augustus_masked-A10-processed-gene-49.8-mRNA-1	protein	0	20	3.02828e-18	0.648	1	F:zinc ion binding		IPR010666; coil (COIL), seg (SEG)
augustus_masked-A10-processed-gene-58.18-mRNA-1	uncharacterized protein	0	15	2.25486e-13	0.544667	1	C:cytosol	-	seg (SEG)
augustus_masked-A10-processed-gene-7.3-mRNA-1	uncharacterized protein	0	20	4.7613e-24	0.6305	3	F:molecular_function; P:biological_process; C:cellular_component		seg (SEG)
augustus_masked-A10-processed-gene-78.71-mRNA-1	non-ltr retroelement reverse transcriptase	0	20	4.01839e-15	0.502	8	F:RNA binding; F:nucleic acid binding; P:RNA-dependent DNA replication; F:RNA-directed DNA polymerase activity; P:defense response; F:ADP binding; P:signal transduction; C:intracellular		PF13966 (PFAM)
augustus_masked-A10-processed-gene-82.27-mRNA-1	protein	0	20	8.98716e-39	0.536	2	F:protein binding; F:zinc ion binding		IPR001841; IPR013083; seg (SEG)
augustus_masked-A10-processed-gene-83.70-mRNA-1	uncharacterized protein	0	20	2.72959e-64	0.9	5	P:response to red light; P:response to far red light; C:nucleus; P:response to blue light; P:unidimensional cell growth	-	IPR006936; PTHR31165 (PANTHER), seg (SEG)
augustus_masked-A10-processed-gene-89.16-mRNA-1	leucine-rich repeat protein kinase-like protein	0	20	9.71056e-158	0.7195	10	P:protein amino acid phosphorylation; F:protein serine/threonine kinase activity; C:plasmodesma; P:endosperm development; P:transmembrane receptor protein tyrosine kinase signaling pathway; F:ATP binding; C:plasma membrane; P:embryonic development ending in seed dormancy; F:protein tyrosine kinase activity; P:serine family amino acid metabolic process	EC:2.7.11.0	IPR000719; IPR002290; IPR008271; IPR011009; IPR017441; IPR020635; G3DSA:1.10.510.10 (GENE3D), G3DSA:3.30.200.20 (GENE3D), PTHR24420 (PANTHER), PTHR24420:SF146 (PANTHER), seg (SEG), tmhmm (TMHMM)
augustus_masked-A10-processed-gene-89.20-mRNA-1	leucine-rich repeat protein kinase-like protein	0	20	2.06336e-76	0.735	5	P:endosperm development; P:embryonic development ending in seed dormancy; F:protein kinase activity; P:protein amino acid phosphorylation; F:nucleotide binding	-	IPR024788; PTHR11795 (PANTHER), PTHR11795:SF288 (PANTHER), SignalP-NN(euk) (SIGNALP)
augustus_masked-A10-processed-gene-89.26-mRNA-1	protein pumilio 20	0	20	6.42756e-29	0.6485	2	C:cytoplasm; F:RNA binding	-	IPR011989; IPR016024; PTHR12537 (PANTHER), PTHR12537:SF40 (PANTHER), seg (SEG)
augustus_masked-A10-processed-gene-90.17-mRNA-1	pentatricopeptide repeat-containing protein	0	20	0	0.6275	1	F:protein binding	-	IPR002885; IPR011990; PTHR24015 (PANTHER), PTHR24015:SF175 (PANTHER), seg (SEG), SSF48452 (SUPERFAMILY)
augustus_masked-A10-processed-gene-91.54-mRNA-1	concanavalin a-like lectin kinase-like protein	0	20	1.39863e-68	0.783	10	P:protein amino acid phosphorylation; P:defense response to oomycetes; F:protein serine/threonine kinase activity; C:mitochondrion; P:focal adhesion assembly; C:plasmodesma; F:ATP binding; F:sugar binding; C:plasma membrane; P:serine family amino acid metabolic process	EC:2.7.11.0	IPR001220; IPR008985; IPR013320; PTHR32401 (PANTHER), PTHR32401:SF0 (PANTHER), seg (SEG), SignalP-NN(euk) (SIGNALP)
augustus_masked-A10-processed-gene-99.17-mRNA-1	chaperone -domain containing protein	0	20	1.42701e-81	0.676	2	C:chloroplast thylakoid membrane; F:heat shock protein binding	-	IPR001623; PTHR25040 (PANTHER), PTHR25040:SF80 (PANTHER), seg (SEG), tmhmm (TMHMM)
augustus_masked-Scaffold000100-processed-gene-6.4-mRNA-1	40s ribosomal protein s29	0	20	1.57705e-27	0.918	6	F:metal ion binding; F:structural constituent of ribosome; F:RNA binding; C:cytosolic small ribosomal subunit; P:translation; P:ribosome biogenesis	-	SignalP-NN(euk) (SIGNALP), tmhmm (TMHMM)
augustus_masked-Scaffold000103-processed-gene-6.22-mRNA-1	ulp1 protease family protein	0	20	7.31431e-41	0.574	1	F:peptidase activity	-	IPR015410
augustus_masked-Scaffold000104-processed-gene-1.3-mRNA-1	ta11-like non-ltr retroelement protein	0	20	5.8768e-74	0.498	5	F:nucleic acid binding; F:zinc ion binding; P:biological_process; C:cellular_component; F:molecular_function		IPR025558; IPR025836; PTHR31286 (PANTHER)
augustus_masked-Scaffold000104-processed-gene-1.4-mRNA-1	---NA---	0	0			0	-
augustus_masked-Scaffold000140-processed-gene-1.6-mRNA-1	aaa-type atpase family protein	0	20	9.6734e-109	0.8015	10	P:transport; P:seed maturation; C:mitochondrion; C:chloroplast envelope; F:ATP:ADP antiporter activity; F:ATP binding; P:response to abscisic acid stimulus; F:ATPase activity; C:membrane; C:endoplasmic reticulum	EC:3.6.1.3	IPR003593; IPR003959; IPR003960; coil (COIL), G3DSA:3.40.50.300 (GENE3D), PTHR23070 (PANTHER), PTHR23070:SF1 (PANTHER), seg (SEG), SSF52540 (SUPERFAMILY)
augustus_masked-Scaffold000140-processed-gene-3.6-mRNA-1	non-ltr retroelement reverse transcriptase	0	20	1.67423e-12	0.5315	7	F:RNA binding; F:nucleic acid binding; P:RNA-dependent DNA replication; F:RNA-directed DNA polymerase activity; P:biological_process; C:cellular_component; C:mitochondrion
augustus_masked-Scaffold000164-processed-gene-1.15-mRNA-1	hat dimerization domain-containing protein	0	20	2.46085e-170	0.573	2	F:protein dimerization activity; F:DNA binding	-	IPR007021; IPR008906; IPR012337; PTHR32166 (PANTHER), PTHR32166:SF0 (PANTHER), seg (SEG)
augustus_masked-Scaffold000191-processed-gene-0.22-mRNA-1	ubiquitin carboxyl-terminal hydrolase-related protein	0	20	5.51678e-117	0.7475	5	P:ubiquitin-dependent protein catabolic process; F:ubiquitin thiolesterase activity; F:zinc ion binding; C:cytosol; P:protein deubiquitination	EC:3.1.2.15	IPR001394; PTHR22975 (PANTHER), PTHR22975:SF1 (PANTHER)
augustus_masked-Scaffold000252-processed-gene-0.5-mRNA-1	---NA---	0	0			0	-		seg (SEG)
augustus_masked-Scaffold000267-processed-gene-0.0-mRNA-1	high-affinity zinc transporter periplasmic component	0	20	0.000109383	0.4395	26	F:nucleic acid binding; F:siRNA binding; P:defense response to bacterium; P:defense response to virus; C:cellular_component; F:metal ion binding; P:metal ion transport; P:signal transduction; C:intracellular; C:membrane; P:transmembrane transport; F:metal ion transmembrane transporter activity; P:metabolic process; F:nucleotide binding; F:catalytic activity; F:binding; F:zinc ion binding; F:cobal…		seg (SEG)
augustus_masked-Scaffold000318-processed-gene-0.4-mRNA-1	uncharacterized protein	0	20	2.39651e-44	0.6665	1	C:membrane	-	IPR008502; PTHR31181 (PANTHER), seg (SEG), SignalP-NN(euk) (SIGNALP), tmhmm (TMHMM)
augustus_masked-Scaffold000318-processed-gene-0.5-mRNA-1	uncharacterized protein	0	20	2.39651e-44	0.6665	1	C:membrane	-	IPR008502; PTHR31181 (PANTHER), seg (SEG), SignalP-NN(euk) (SIGNALP), tmhmm (TMHMM)
augustus_masked-Scaffold000318-processed-gene-0.7-mRNA-1	uncharacterized protein	0	20	3.34965e-33	0.6745	3	F:molecular_function; P:biological_process; C:membrane		IPR008502; PTHR31181 (PANTHER), seg (SEG), tmhmm (TMHMM)
augustus_masked-Scaffold000336-processed-gene-0.0-mRNA-1	unknown [Brassica rapa]	0	2	3.24847e-20	0.62	6	F:N-methyltransferase activity; P:DNA methylation; F:nucleic acid binding; F:methyltransferase activity; P:methylation; F:DNA binding
augustus_masked-Scaffold000390-processed-gene-0.10-mRNA-1	non-ltr retroelement reverse transcriptase	0	20	2.04701e-44	0.4845	7	F:molecular_function; P:biological_process; C:cellular_component; F:RNA binding; F:nucleic acid binding; P:RNA-dependent DNA replication; F:RNA-directed DNA polymerase activity		PTHR19446 (PANTHER), PTHR19446:SF109 (PANTHER), PF13456 (PFAM), PF13966 (PFAM), SignalP-NN(euk) (SIGNALP)
augustus_masked-Scaffold000404-processed-gene-0.7-mRNA-1	rna polymerase beta subunit	0	20	0	0.864	10	F:DNA-directed RNA polymerase activity; P:transcription, DNA-dependent; F:DNA binding; C:chloroplast; F:hydrogen ion transmembrane transporter activity; P:ATP synthesis coupled proton transport; P:ATP hydrolysis coupled proton transport; C:nucleolus; P:purine base metabolic process; P:pyrimidine base metabolic process	EC:2.7.7.6	IPR000454; IPR000568; IPR000722; IPR002379; IPR005953; IPR006592; IPR007066; IPR007080; IPR007081; IPR007083; IPR012756; IPR020537; IPR023011; coil (COIL), MF_01396 (HAMAP), PTHR19376 (PANTHER), PTHR19376:SF1 (PANTHER), seg (SEG), tmhmm (TMHMM), SSF64484 (SUPERFAMILY)
augustus_masked-Scaffold000416-processed-gene-0.4-mRNA-1	protein	0	20	1.72734e-42	0.514	5	P:synaptonemal complex assembly; F:DNA binding; F:molecular_function; P:biological_process; C:cellular_component		PTHR31099 (PANTHER)
augustus_masked-Scaffold000477-processed-gene-0.10-mRNA-1	uncharacterized protein	0	20	9.64753e-89	0.604	4	F:molecular_function; P:biological_process; C:cellular_component; F:binding		IPR008480; seg (SEG), SignalP-NN(euk) (SIGNALP)
augustus_masked-Scaffold000625-processed-gene-0.0-mRNA-1	atp synthase cf1 alpha subunit	0	20	0	0.953	13	C:proton-transporting ATP synthase complex, catalytic core F(1); P:plasma membrane ATP synthesis coupled proton transport; F:hydrogen ion transporting ATP synthase activity, rotational mechanism; C:mitochondrial inner membrane; F:ATP binding; F:proton-transporting ATPase activity, rotational mechanism; C:chloroplast thylakoid membrane; P:ATP hydrolysis coupled proton transport; F:sucrose alpha-gl…	EC:3.2.1.26; EC:3.2.1.48	IPR000194; IPR000793; IPR004100; IPR005294; IPR018118; IPR023366; G3DSA:1.20.150.20 (GENE3D), G3DSA:3.40.50.300 (GENE3D), PTHR15184 (PANTHER), PTHR15184:SF23 (PANTHER), seg (SEG), SSF52540 (SUPERFAMILY)
augustus_masked-Scaffold001048-processed-gene-0.1-mRNA-1	non-ltr retroelement reverse transcriptase	0	20	3.05235e-20	0.513	2	F:molecular_function; P:biological_process		IPR025558; PTHR31286 (PANTHER), seg (SEG)
augustus_masked-Scaffold001335-processed-gene-0.0-mRNA-1	cytochrome b5	0	20	7.19266e-20	0.5915	9	P:cellular process; C:cytosol; C:membrane fraction; C:vacuolar membrane; C:membrane part; C:chloroplast thylakoid membrane; C:endoplasmic reticulum; C:plasma membrane; F:heme binding	-	IPR001199; PTHR19359 (PANTHER), seg (SEG), SignalP-NN(euk) (SIGNALP), tmhmm (TMHMM)
augustus_masked-Scaffold001413-processed-gene-0.0-mRNA-1	uncharacterized protein	0	20	1.98238e-09	0.703	5	F:DNA binding; F:hydrolase activity, acting on ester bonds; F:molecular_function; P:biological_process; C:cellular_component
genemark-A01-processed-gene-110.20-mRNA-1	60s ribosomal protein l37	0	20	1.98671e-14	0.616	5	F:binding; C:cytosolic large ribosomal subunit; F:structural constituent of ribosome; P:translation; P:ribosome biogenesis	-	IPR001569; PTHR10768:SF0 (PANTHER), seg (SEG)
genemark-A01-processed-gene-111.74-mRNA-1	metal ion binding protein	0	20	4.56504e-16	0.6745	3	P:metal ion transport; F:metal ion binding; C:plasmodesma	-	PTHR22814 (PANTHER), PTHR22814:SF31 (PANTHER), seg (SEG)
genemark-A01-processed-gene-124.46-mRNA-1	disease resistance protein	0	20	2.89929e-180	0.535	3	P:defense response; P:signal transduction; F:protein binding	-	IPR001611; IPR003591; IPR013210; PR00019 (PRINTS), G3DSA:3.80.10.10 (GENE3D), PTHR24420 (PANTHER), PTHR24420:SF480 (PANTHER), PF13516 (PFAM), PF13855 (PFAM), seg (SEG), SignalP-NN(euk) (SIGNALP), SSF52058 (SUPERFAMILY)
genemark-A01-processed-gene-125.27-mRNA-1	ta11-like non-ltr retroelement protein	0	20	1.75284e-55	0.5715	5	F:nucleic acid binding; F:zinc ion binding; P:biological_process; C:cellular_component; F:molecular_function		IPR025558; IPR025836; PTHR31286 (PANTHER), seg (SEG)
genemark-A01-processed-gene-13.8-mRNA-1	2og-fe oxygenase family protein	0	20	5.3413e-71	0.7	6	F:oxidoreductase activity, acting on paired donors, with incorporation or reduction of molecular oxygen, 2-oxoglutarate as one donor, and incorporation of one atom each of oxygen into both donors; P:root hair cell development; P:peptidyl-proline hydroxylation to 4-hydroxy-L-proline; P:oxidation reduction; F:iron ion binding; F:L-ascorbic acid binding	EC:1.14.11.0	IPR005123; IPR006620; PTHR10869 (PANTHER), seg (SEG)
genemark-A01-processed-gene-141.25-mRNA-1	retroelement pol polyprotein	0	20	5.92546e-14	0.5625	17	F:nucleic acid binding; P:oxidation reduction; P:tRNA processing; F:tRNA dihydrouridine synthase activity; F:catalytic activity; F:zinc ion binding; F:FAD binding; F:L-phenylalanine:2-oxoglutarate aminotransferase activity; F:transferase activity; F:pyridoxal phosphate binding; P:biosynthetic process; F:histidinol-phosphate transaminase activity; F:transaminase activity; P:metabolic process; F:tr…		seg (SEG), SignalP-NN(euk) (SIGNALP)
genemark-A01-processed-gene-149.33-mRNA-1	flap endonuclease gen-like 2	0	5	0.000189337	0.646	9	P:DNA repair; F:catalytic activity; P:nucleic acid phosphodiester bond hydrolysis; F:nuclease activity; C:nucleus; F:DNA binding; F:chromatin binding; C:chromatin; P:chromatin assembly or disassembly
genemark-A01-processed-gene-155.34-mRNA-1	transposon-like orf	0	20	0	0.6215	0	-		IPR004242; IPR025312; IPR025452; PTHR10775 (PANTHER), PTHR10775:SF78 (PANTHER), PF13963 (PFAM), seg (SEG)
genemark-A01-processed-gene-158.21-mRNA-1	non-ltr retroelement reverse transcriptase	0	20	1.20789e-46	0.546	1	F:RNA-directed DNA polymerase activity		PTHR25952 (PANTHER), PTHR25952:SF82 (PANTHER), PF13966 (PFAM), seg (SEG)
genemark-A01-processed-gene-165.51-mRNA-1	protein clec16a	0	1	2.77332	0.47	3	F:molecular_function; P:biological_process; C:cellular_component		seg (SEG)
genemark-A01-processed-gene-168.18-mRNA-1	disease resistance protein	0	20	0	0.606	6	P:response to stimulus; C:intracellular; F:RNA binding; F:RNA-directed DNA polymerase activity; P:RNA-dependent DNA replication; P:DNA integration	-	IPR000477; IPR001584; IPR005162; IPR012337; IPR013242; IPR020850; IPR021109; coil (COIL), G3DSA:3.10.10.10 (GENE3D), G3DSA:3.30.420.10 (GENE3D), G3DSA:3.30.70.270 (GENE3D), PTHR10178 (PANTHER), PTHR10178:SF14 (PANTHER), seg (SEG), SSF56672 (SUPERFAMILY)
genemark-A01-processed-gene-169.27-mRNA-1	heavy metal translocating p-type atpase	0	5	2.16016	0.522	18	C:integral to membrane; C:membrane; P:metal ion transport; P:cation transport; F:ATPase activity, coupled to transmembrane movement of ions, phosphorylative mechanism; P:ATP metabolic process; F:nucleotide binding; F:ATP binding; P:ATP biosynthetic process; F:catalytic activity; F:metal ion binding; F:copper-transporting ATPase activity; P:metabolic process; P:copper ion transport; F:hydrolase ac…
genemark-A01-processed-gene-172.5-mRNA-1	tmv resistance protein n	0	20	6.61416e-72	0.771	6	C:integral to membrane; P:signal transduction; P:innate immune response; C:intracellular; F:transmembrane receptor activity; F:protein binding	-	IPR000157; G3DSA:3.40.50.10140 (GENE3D), PTHR31008 (PANTHER)
genemark-A01-processed-gene-174.39-mRNA-1	ubiquitin-protein pub13	0	20	4.57056e-11	0.514	3	C:ubiquitin ligase complex; F:ubiquitin-protein ligase activity; P:protein ubiquitination		IPR003613; IPR013083; PTHR22849 (PANTHER), SSF57850 (SUPERFAMILY)
genemark-A01-processed-gene-174.55-mRNA-1	transposon-like orf	0	20	0	0.6215	0	-		IPR004242; IPR025312; IPR025452; PTHR10775 (PANTHER), PTHR10775:SF78 (PANTHER), PF13963 (PFAM), seg (SEG)
genemark-A01-processed-gene-175.13-mRNA-1	non-ltr retroelement reverse transcriptase	0	20	4.4273e-06	0.6085	0	-		SignalP-NN(euk) (SIGNALP)
genemark-A01-processed-gene-180.67-mRNA-1	uncharacterized protein	0	20	5.39947e-12	0.7305	2	F:DNA binding; F:hydrolase activity, acting on ester bonds	-	tmhmm (TMHMM)
genemark-A01-processed-gene-183.0-mRNA-1	transposon-like orf	0	20	0	0.6215	0	-		IPR004242; IPR025312; IPR025452; PTHR10775 (PANTHER), PTHR10775:SF78 (PANTHER), PF13963 (PFAM), seg (SEG)
genemark-A01-processed-gene-191.26-mRNA-1	non-ltr retroelement reverse transcriptase	0	20	1.13325e-97	0.565	1	C:mitochondrion		IPR005135; G3DSA:3.60.10.10 (GENE3D), PTHR19446 (PANTHER), PTHR19446:SF34 (PANTHER)
genemark-A01-processed-gene-191.37-mRNA-1	non-ltr retroelement reverse transcriptase	0	20	0	0.583	3	F:RNA binding; F:RNA-directed DNA polymerase activity; P:RNA-dependent DNA replication		IPR000477; PTHR19446 (PANTHER), PTHR19446:SF34 (PANTHER), PF13966 (PFAM), tmhmm (TMHMM), SSF56672 (SUPERFAMILY)
genemark-A01-processed-gene-19.49-mRNA-1	d111 g-patch domain-containing protein	0	20	1.3384e-158	0.5715	2	F:nucleic acid binding; C:intracellular	-	IPR000467; PTHR13948 (PANTHER), PTHR13948:SF16 (PANTHER), seg (SEG)
genemark-A01-processed-gene-195.11-mRNA-1	non-ltr retroelement reverse transcriptase	0	20	0	0.5885	3	F:RNA binding; F:RNA-directed DNA polymerase activity; P:RNA-dependent DNA replication		IPR000477; IPR005135; coil (COIL), G3DSA:3.60.10.10 (GENE3D), PTHR19446 (PANTHER), PTHR19446:SF34 (PANTHER), seg (SEG), SignalP-NN(euk) (SIGNALP), SSF56672 (SUPERFAMILY)
genemark-A01-processed-gene-195.12-mRNA-1	non-ltr retroelement reverse transcriptase	0	20	1.41354e-37	0.4835	7	F:molecular_function; P:biological_process; C:cellular_component; F:nucleic acid binding; F:RNA binding; P:RNA-dependent DNA replication; F:RNA-directed DNA polymerase activity		PF13456 (PFAM), seg (SEG)
genemark-A01-processed-gene-199.19-mRNA-1	rna-directed dna polymerase (reverse transcriptase)-related family protein	0	20	5.21634e-10	0.621	7	F:molecular_function; P:biological_process; C:cellular_component; F:RNA binding; P:RNA-dependent DNA replication; F:endonuclease activity; F:RNA-directed DNA polymerase activity
genemark-A01-processed-gene-204.20-mRNA-1	ta11-like non-ltr retroelement protein	0	20	2.41912e-54	0.616	5	F:nucleic acid binding; F:zinc ion binding; P:biological_process; C:cellular_component; F:molecular_function		IPR025558; IPR025836; PTHR31286 (PANTHER)
genemark-A01-processed-gene-206.24-mRNA-1	uncharacterized protein	0	20	7.70507e-22	0.7275	2	C:cytoplasmic membrane-bounded vesicle; P:response to oxidative stress	-	IPR025521; PTHR31589 (PANTHER)
genemark-A01-processed-gene-207.41-mRNA-1	glutathione s-transferase theta 2	0	20	2.21203e-54	0.554	6	F:DNA binding; C:cytoplasm; P:toxin catabolic process; F:glutathione transferase activity; P:biological_process; C:cellular_component		PTHR11260 (PANTHER), PTHR11260:SF8 (PANTHER), PF14303 (PFAM)
genemark-A01-processed-gene-217.50-mRNA-1	uncharacterized protein	0	20	1.05793e-115	0.605	8	C:membrane; P:transmembrane transport; P:metal ion transport; F:metal ion transmembrane transporter activity; F:molecular_function; P:biological_process; C:cellular_component; C:mitochondrion		PTHR22930 (PANTHER), PF13359 (PFAM)
genemark-A01-processed-gene-219.34-mRNA-1	rnase h domain-containing protein	0	20	2.86831e-56	0.495	3	F:nucleic acid binding; F:ribonuclease H activity; P:regulation of RNA metabolic process		IPR002156; IPR012337; coil (COIL), G3DSA:3.30.420.10 (GENE3D), PTHR25952 (PANTHER), PTHR25952:SF65 (PANTHER), PF13456 (PFAM), seg (SEG)
genemark-A01-processed-gene-226.36-mRNA-1	pre-mrna-splicing factor spf27-like protein	0	20	1.70168e-133	0.79	6	C:nucleolus; P:defense response to bacterium; P:defense response signaling pathway, resistance gene-dependent; F:protein binding; P:defense response to fungus; P:defense response signaling pathway, resistance gene-independent	-	IPR008409; coil (COIL), PTHR13296 (PANTHER), PTHR13296:SF0 (PANTHER)
genemark-A01-processed-gene-229.11-mRNA-1	f-box protein	0	20	4.51469e-22	0.6505	3	P:response to bacterium; P:response to fungus; F:protein binding	-	IPR001810; G3DSA:1.20.1280.50 (GENE3D), PTHR32133 (PANTHER), PTHR32133:SF0 (PANTHER)
genemark-A01-processed-gene-237.14-mRNA-1	protein	0	20	9.96412e-22	0.6065	7	F:binding; P:response to salicylic acid stimulus; P:response to abscisic acid stimulus; P:cell division; F:protein binding; P:embryonic development; C:nucleus		IPR002885; PTHR24015 (PANTHER), PTHR24015:SF0 (PANTHER)
genemark-A01-processed-gene-238.4-mRNA-1	ribonuclease h	0	20	1.83281e-07	0.491	11	F:nucleic acid binding; F:ribonuclease H activity; F:zinc ion binding; C:intracellular; F:transcription factor activity; P:positive regulation of transcription, DNA-dependent; P:photoperiodism, flowering; P:regulation of transcription, DNA-dependent; P:organ senescence; P:regulation of timing of transition from vegetative to reproductive phase; C:cellular_component		PF13456 (PFAM), tmhmm (TMHMM)
genemark-A01-processed-gene-252.20-mRNA-1	histidyl-trna synthetase-like	0	20	1.5619e-19	0.5285	5	C:cytosol; F:histidine-tRNA ligase activity; F:ATP binding; P:histidyl-tRNA aminoacylation; P:histidine metabolic process	-	IPR004154; IPR004516
genemark-A01-processed-gene-254.29-mRNA-1	dna binding protein	0	20	1.05689e-62	0.583	1	F:zinc ion binding	-	IPR010666; PTHR11260 (PANTHER), PTHR11260:SF8 (PANTHER), PF14303 (PFAM), seg (SEG), tmhmm (TMHMM)
genemark-A01-processed-gene-263.42-mRNA-1	dna replication complex gins protein psf2	0	20	6.49447e-11	0.544	2	C:nucleus; P:DNA replication		IPR007257; seg (SEG)
genemark-A01-processed-gene-271.53-mRNA-1	ribosomal protein	0	20	2.66401e-111	0.6945	3	F:hydrolase activity, acting on ester bonds; C:mitochondrion; F:transferase activity	-	IPR006912; PTHR22930 (PANTHER), PF14303 (PFAM), seg (SEG)
genemark-A01-processed-gene-277.23-mRNA-1	heavy chain	0	20	2.94248e-05	0.606	16	C:clathrin coat of trans-Golgi network vesicle; F:binding; P:vesicle-mediated transport; F:structural molecule activity; P:intracellular protein transport; C:clathrin coat of coated pit; C:plasmodesma; C:vacuolar membrane; C:vacuole; P:endocytosis; C:Golgi apparatus; F:protein binding; C:cytosol; C:plasma membrane; C:membrane; C:chloroplast		seg (SEG)
genemark-A01-processed-gene-30.13-mRNA-1	l-asparagine gamma-aminobutyrate transporter	0	20	7.56778e-13	0.5075	21	F:molecular_function; P:biological_process; F:amino acid transmembrane transporter activity; C:integral to membrane; C:membrane; P:transmembrane transport; P:amino acid transmembrane transport; P:transport; P:tryptophan metabolic process; F:hydrolase activity, acting on ester bonds; F:phosphoribosylanthranilate isomerase activity; F:phosphatase activity; P:dephosphorylation; F:hydrolase activity;…		seg (SEG), tmhmm (TMHMM)
genemark-A01-processed-gene-36.36-mRNA-1	uncharacterized protein	0	20	1.74471e-18	0.486	6	F:molecular_function; P:response to oxidative stress; C:cellular_component; P:biological_process; P:proteolysis; F:cysteine-type peptidase activity
genemark-A01-processed-gene-37.23-mRNA-1	guanine nucleotide-binding protein subunit beta-like protein	0	20	0	0.732	5	P:embryonic development ending in seed dormancy; C:CUL4 RING ubiquitin ligase complex; F:nucleotide binding; P:acquisition of desiccation tolerance; F:protein binding	-	IPR001680; IPR015943; IPR017986; IPR019775; IPR020472; PTHR22847 (PANTHER), PTHR22847:SF58 (PANTHER)
genemark-A01-processed-gene-45.17-mRNA-1	cysteine histidine-rich c1 domain-containing protein	0	20	0	0.644	6	C:plasmodesma; C:intracellular; P:oxidation reduction; F:zinc ion binding; F:protein-disulfide reductase activity;	EC:1.8.1.8	IPR002219; IPR004146; IPR011424; PTHR32410 (PANTHER), SSF57889 (SUPERFAMILY)
genemark-A01-processed-gene-49.6-mRNA-1	negative regulator of systemic acquired resistance	0	20	0	0.6	6	F:DNA regulatory region binding; P:negative regulation of systemic acquired resistance; P:somatic cell DNA recombination; P:histone modification; P:negative regulation of transcription, DNA-dependent; C:nucleus	-	PTHR18934 (PANTHER), PTHR18934:SF44 (PANTHER), seg (SEG)
genemark-A01-processed-gene-50.0-mRNA-1	transposon-like orf	0	20	0	0.6215	0	-		IPR004242; IPR025312; IPR025452; PTHR10775 (PANTHER), PTHR10775:SF78 (PANTHER), PF13963 (PFAM), seg (SEG)
genemark-A01-processed-gene-53.28-mRNA-1	f-box kelch-repeat protein	0	20	5.04171e-51	0.4985	4	F:molecular_function; P:response to cold; P:biological_process; C:cellular_component		IPR015916; PTHR32188 (PANTHER), PTHR32188:SF0 (PANTHER), SSF117281 (SUPERFAMILY)
genemark-A01-processed-gene-62.5-mRNA-1	non-ltr retroelement reverse transcriptase	0	20	0	0.574	3	F:RNA binding; F:RNA-directed DNA polymerase activity; P:RNA-dependent DNA replication		IPR000477; IPR012337; PTHR19446 (PANTHER), PTHR19446:SF34 (PANTHER), PF13456 (PFAM), PF13966 (PFAM), seg (SEG), tmhmm (TMHMM), SSF56672 (SUPERFAMILY)
genemark-A01-processed-gene-65.4-mRNA-1	rnase h domain-containing protein	0	20	9.31382e-12	0.5335	3	F:nucleic acid binding; F:ribonuclease H activity; P:regulation of RNA metabolic process		IPR002156; PF13456 (PFAM)
genemark-A01-processed-gene-66.9-mRNA-1	non-ltr retroelement reverse transcriptase	0	20	0	0.564	3	F:RNA binding; F:RNA-directed DNA polymerase activity; P:RNA-dependent DNA replication		IPR000477; IPR005135; G3DSA:3.60.10.10 (GENE3D), PTHR19446 (PANTHER), PTHR19446:SF34 (PANTHER), PF13456 (PFAM), PF13966 (PFAM), seg (SEG), SignalP-NN(euk) (SIGNALP), SSF56672 (SUPERFAMILY)
genemark-A01-processed-gene-68.63-mRNA-1	sterol 4-alpha methyl oxidase 1-3	0	20	2.53675e-33	0.818	7	P:fatty acid biosynthetic process; F:transferase activity; F:4,4-dimethyl-9beta,19-cyclopropylsterol-4alpha-methyl oxidase activity; C:membrane; F:zinc ion binding; C:endoplasmic reticulum; P:oxidation reduction	-
genemark-A01-processed-gene-69.23-mRNA-1	cysteine-rich repeat secretory protein 35	0	20	1.03863e-73	0.623	1	C:extracellular region	-	IPR002902; PTHR32411 (PANTHER), SignalP-NN(euk) (SIGNALP)
genemark-A01-processed-gene-71.41-mRNA-1	serine threonine kinase-like protein	0	20	1.44768e-49	0.754	10	P:defense response to bacterium; C:plasma membrane; P:response to salicylic acid stimulus; P:protein amino acid phosphorylation; F:ATP binding; P:programmed cell death; C:chloroplast; F:protein serine/threonine kinase activity; C:mitochondrion; P:serine family amino acid metabolic process	EC:2.7.11.0	IPR001245; IPR011009; G3DSA:1.10.510.10 (GENE3D), PTHR24420 (PANTHER), PTHR24420:SF412 (PANTHER)
genemark-A01-processed-gene-74.25-mRNA-1	non-ltr retroelement reverse transcriptase	0	20	1.34687e-73	0.4595	1	F:nucleic acid binding		IPR012337; PTHR19446 (PANTHER), PTHR19446:SF109 (PANTHER), PF13456 (PFAM), PF13966 (PFAM), seg (SEG), SignalP-NN(euk) (SIGNALP), tmhmm (TMHMM)
genemark-A01-processed-gene-75.33-mRNA-1	uncharacterized protein	0	20	6.99297e-49	0.5175	3	F:molecular_function; P:biological_process; C:cellular_component		seg (SEG)
genemark-A01-processed-gene-84.46-mRNA-1	protein	0	20	6.91592e-23	0.699	2	P:vesicle-mediated transport; C:integral to membrane	-	IPR007305; IPR011691; tmhmm (TMHMM)
genemark-A01-processed-gene-8.5-mRNA-1	l-ascorbate oxidase homolog	0	20	4.24846e-73	0.799	9	F:pectinesterase activity; F:copper ion binding; F:L-ascorbate oxidase activity; C:cell wall; P:oxidation reduction; P:starch metabolic process; P:sucrose metabolic process; P:electron transport; P:L-ascorbic acid metabolic process	EC:3.1.1.11; EC:1.10.3.3	IPR008972; IPR011706; PTHR11709 (PANTHER), PTHR11709:SF26 (PANTHER)
genemark-A02-processed-gene-0.41-mRNA-1	protein	0	20	4.38867e-22	0.5015	1	F:binding	-
genemark-A02-processed-gene-103.32-mRNA-1	metal transporter nramp6	0	20	0	0.9275	12	P:manganese ion homeostasis; P:cadmium ion transmembrane transport; P:lead ion transport; C:plasma membrane; F:iron ion transmembrane transporter activity; P:iron ion transmembrane transport; F:cadmium ion transmembrane transporter activity; P:manganese ion transmembrane transport; F:manganese ion transmembrane transporter activity; F:inorganic anion transmembrane transporter activity; P:cellular…	-	IPR001046; PTHR11706:SF10 (PANTHER), seg (SEG), tmhmm (TMHMM)
genemark-A02-processed-gene-105.40-mRNA-1	endonuclease or glycosyl hydrolase	0	20	2.35687e-07	0.4885	7	F:molecular_function; P:biological_process; C:cellular_component; C:peroxisome; F:nucleic acid binding; F:zinc ion binding; C:intracellular
genemark-A02-processed-gene-108.31-mRNA-1	non-ltr retroelement reverse transcriptase	0	20	0	0.5515	3	F:RNA binding; F:RNA-directed DNA polymerase activity; P:RNA-dependent DNA replication		IPR000477; IPR005135; IPR012337; IPR025558; IPR025836; coil (COIL), PTHR19446 (PANTHER), PTHR19446:SF34 (PANTHER), PF13456 (PFAM), PF13966 (PFAM), seg (SEG), SSF56672 (SUPERFAMILY)
genemark-A02-processed-gene-108.4-mRNA-1	---NA---	0	0			0	-
genemark-A02-processed-gene-126.51-mRNA-1	uncharacterized protein	0	20	7.3576e-41	0.7025	3	F:molecular_function; P:biological_process; C:cellular_component		IPR024752
genemark-A02-processed-gene-127.60-mRNA-1	homeodomain-like winged-helix dna-binding protein	0	20	2.11563e-21	0.482	2	C:intracellular organelle; P:response to hormone stimulus	-	seg (SEG)
genemark-A02-processed-gene-129.73-mRNA-1	toll-interleukin-resistance domain-containing protein	0	20	8.83842e-76	0.7665	9	P:innate immune response; F:transmembrane receptor activity; F:ADP binding; C:intracellular; C:plasmodesma; C:intrinsic to membrane; F:ATP binding; P:signal transduction; F:protein binding	-	IPR000157; G3DSA:3.40.50.10140 (GENE3D), PTHR31217 (PANTHER), seg (SEG)
genemark-A02-processed-gene-131.2-mRNA-1	rna-directed dna polymerase (reverse transcriptase)-related family protein	0	20	2.30241e-47	0.5595	9	F:molecular_function; P:biological_process; F:RNA binding; P:RNA-dependent DNA replication; F:endonuclease activity; F:RNA-directed DNA polymerase activity; C:cellular_component; C:stromule; P:response to cold		PF13966 (PFAM)
genemark-A02-processed-gene-135.25-mRNA-1	protein brassinazole-resistant 2	0	20	6.98386e-15	0.862	9	C:cytosol; F:DNA binding; F:protein binding; F:transcription factor activity; P:brassinosteroid mediated signaling pathway; P:negative regulation of transcription, DNA-dependent; C:vacuole; C:transcription factor complex; P:regulation of transcription	-	IPR008540; PTHR31506 (PANTHER), PTHR31506:SF0 (PANTHER), seg (SEG)
genemark-A02-processed-gene-136.31-mRNA-1	nadph oxidoreductase	0	20	5.05884e-18	0.667	4	P:response to cadmium ion; F:oxidoreductase activity, acting on NADH or NADPH; C:plasma membrane; P:response to oxidative stress	-	G3DSA:3.90.25.10 (GENE3D)
genemark-A02-processed-gene-136.40-mRNA-1	ring u-box domain-containing protein	0	20	8.92558e-10	0.658	1	F:zinc ion binding	-	PTHR31150 (PANTHER), PTHR31150:SF0 (PANTHER)
genemark-A02-processed-gene-1.44-mRNA-1	leucine-rich repeat transmembrane protein kinase	0	20	1.50465e-90	0.714	5	P:protein amino acid phosphorylation; F:ATP binding; F:protein serine/threonine kinase activity; F:protein binding; P:serine family amino acid metabolic process	EC:2.7.11.0	IPR001611; G3DSA:3.80.10.10 (GENE3D), PTHR24420 (PANTHER), PTHR24420:SF83 (PANTHER), seg (SEG), SignalP-NN(euk) (SIGNALP), tmhmm (TMHMM), SSF52058 (SUPERFAMILY)
genemark-A02-processed-gene-153.40-mRNA-1	thiosulfate sulfurtransferase	0	8	0.147327	0.6225	3	F:thiosulfate sulfurtransferase activity; F:transferase activity; F:N-acetyltransferase activity
genemark-A02-processed-gene-159.14-mRNA-1	non-ltr retroelement reverse transcriptase	0	20	8.07923e-146	0.5815	4	F:RNA binding; P:RNA-dependent DNA replication; F:endonuclease activity; F:RNA-directed DNA polymerase activity		PTHR19446 (PANTHER), PTHR19446:SF34 (PANTHER), PF13966 (PFAM), tmhmm (TMHMM)
genemark-A02-processed-gene-159.53-mRNA-1	vacuolar protein sorting-associated protein 24 homolog 1-like	0	20	2.30495e-24	0.8555	3	P:protein transport; P:vesicle-mediated transport; C:ESCRT III complex	-	IPR005024
genemark-A02-processed-gene-177.15-mRNA-1	tir-nbs-lrr class disease resistance protein	0	20	1.78477e-55	0.693	7	P:defense response to bacterium; F:transmembrane receptor activity; P:response to red light; F:structural molecule activity; F:protein binding; C:intracellular; P:signal transduction	-	IPR000157; G3DSA:3.40.50.10140 (GENE3D), PTHR32009 (PANTHER), PTHR32009:SF0 (PANTHER), seg (SEG)
genemark-A02-processed-gene-178.15-mRNA-1	retrotransposon like protein	0	20	0	0.6125	4	F:serine-type endopeptidase inhibitor activity; P:response to wounding; P:DNA integration; F:nucleic acid binding		IPR000864; IPR001584; IPR012337; IPR013103; G3DSA:3.30.420.10 (GENE3D), PTHR11439 (PANTHER), PTHR11439:SF127 (PANTHER), PF14244 (PFAM), seg (SEG), SSF56672 (SUPERFAMILY)
genemark-A02-processed-gene-178.39-mRNA-1	athila retroelement orf1 protein	0	20	0	0.5605	6	F:RNA binding; F:nucleic acid binding; P:DNA integration; P:RNA-dependent DNA replication; F:zinc ion binding; F:RNA-directed DNA polymerase activity		IPR005162; IPR021109; coil (COIL), PF13975 (PFAM), seg (SEG)
genemark-A02-processed-gene-179.32-mRNA-1	non-ltr retroelement reverse transcriptase	0	20	0	0.6495	3	F:RNA binding; F:RNA-directed DNA polymerase activity; P:RNA-dependent DNA replication		IPR000477; PTHR19446 (PANTHER), PTHR19446:SF34 (PANTHER), PF13966 (PFAM), seg (SEG), SSF56672 (SUPERFAMILY)
genemark-A02-processed-gene-188.7-mRNA-1	protein argonaute 16-like	0	20	1.18771e-15	0.5065	8	F:RNA binding; P:RNA metabolic process; P:DNA metabolic process; P:gene silencing; P:cellular macromolecule biosynthetic process; P:regulation of gene expression, epigenetic; P:cellular response to stimulus; F:protein binding	-	IPR003165; PTHR32188 (PANTHER)
genemark-A02-processed-gene-190.27-mRNA-1	retrotransposon ty1-copia subclass	0	20	2.91743e-58	0.706	2	F:metal ion binding; C:cytoplasmic membrane-bounded vesicle	-	PTHR11439 (PANTHER), PTHR11439:SF132 (PANTHER), PF14223 (PFAM), seg (SEG)
genemark-A02-processed-gene-191.23-mRNA-1	rnase h domain-containing protein	0	20	2.46562e-41	0.566	1	F:nucleic acid binding		IPR012337; G3DSA:3.30.420.10 (GENE3D), PTHR25952 (PANTHER), PTHR25952:SF65 (PANTHER), PF13456 (PFAM)
genemark-A02-processed-gene-199.31-mRNA-1	gdsl-motif lipase hydrolase family protein	0	20	1.56113e-98	0.6035	3	F:lipase activity; F:carboxylesterase activity; P:lipid catabolic process	EC:3.1.1.1	IPR001087; PTHR22835 (PANTHER), PTHR22835:SF39 (PANTHER), PS51257 (PROFILE)
genemark-A02-processed-gene-200.41-mRNA-1	non-ltr retroelement reverse transcriptase	0	20	8.80845e-18	0.461	1	F:RNA-directed DNA polymerase activity		PF13966 (PFAM)
genemark-A02-processed-gene-207.24-mRNA-1	purple acid phosphatase	0	20	2.59814e-14	0.711	10	C:extracellular space; F:acid phosphatase activity; F:manganese ion binding; F:protein serine/threonine phosphatase activity; P:cellular phosphate ion homeostasis; P:response to hydrogen peroxide; P:riboflavin metabolic process; P:hexachlorocyclohexane metabolic process; P:protein amino acid dephosphorylation; C:protein serine/threonine phosphatase complex	EC:3.1.3.2	SignalP-NN(euk) (SIGNALP), tmhmm (TMHMM)
genemark-A02-processed-gene-207.27-mRNA-1	---NA---	0	0			0	-
genemark-A02-processed-gene-21.5-mRNA-1	uncharacterized protein	0	5	3.01476e-11	0.668	1	C:chloroplast	-
genemark-A02-processed-gene-216.14-mRNA-1	zinc finger an1 domain-containing stress-associated protein 12	0	20	2.54712e-17	0.514	3	P:response to chitin; P:response to abscisic acid stimulus; F:zinc ion binding	-	IPR000058; seg (SEG)
genemark-A02-processed-gene-216.22-mRNA-1	uncharacterized protein	0	11	1.55527e-06	0.675455	3	F:molecular_function; P:biological_process; C:cellular_component
genemark-A02-processed-gene-216.36-mRNA-1	f-box family protein	0	20	1.86994e-137	0.6235	1	F:protein binding		IPR001810; IPR017451; G3DSA:1.20.1280.50 (GENE3D), PTHR31264 (PANTHER), PTHR31264:SF0 (PANTHER), seg (SEG)
genemark-A02-processed-gene-217.4-mRNA-1	uncharacterized protein	0	20	1.37805e-33	0.5305	2	F:molecular_function; C:cellular_component		seg (SEG)
genemark-A02-processed-gene-219.48-mRNA-1	---NA---	0	0			0	-
genemark-A02-processed-gene-221.27-mRNA-1	esterase lipase thioesterase family protein	0	20	8.62294e-29	0.661	2	F:transferase activity, transferring acyl groups other than amino-acyl groups; C:plastoglobule	EC:2.3.1.0	IPR007130; seg (SEG)
genemark-A02-processed-gene-221.47-mRNA-1	esterase lipase thioesterase family protein	0	20	0	0.7265	3	P:metabolic process; F:transferase activity, transferring acyl groups other than amino-acyl groups; C:plastoglobule	EC:2.3.1.0	IPR007130; G3DSA:3.40.50.1820 (GENE3D), PTHR22753 (PANTHER), PTHR22753:SF5 (PANTHER), PF12697 (PFAM), seg (SEG), SSF53474 (SUPERFAMILY)
genemark-A02-processed-gene-223.10-mRNA-1	pif-like orf1	0	20	1.4635e-27	0.483	1	C:intracellular	-	IPR024752; seg (SEG)
genemark-A02-processed-gene-235.22-mRNA-1	disease resistance protein	0	20	2.50172e-26	0.4985	2	P:response to stimulus; P:cellular process	-	G3DSA:3.80.10.10 (GENE3D), PTHR24420 (PANTHER), PTHR24420:SF484 (PANTHER), seg (SEG), SSF52058 (SUPERFAMILY)
genemark-A02-processed-gene-235.47-mRNA-1	hypothetical protein ARALYDRAFT_892691 [Arabidopsis lyrata subsp. lyrata]	0	2	0.00799714	0.605	0	-
genemark-A02-processed-gene-243.44-mRNA-1	---NA---	0	0			3	F:GTP binding; C:microtubule; P:microtubule-based process		IPR000217; IPR023123; coil (COIL), seg (SEG)
genemark-A02-processed-gene-24.42-mRNA-1	protein	0	20	1.4326e-44	0.4735	2	F:nucleic acid binding; F:zinc ion binding		IPR001878; IPR025558; IPR025836; seg (SEG)
genemark-A02-processed-gene-24.46-mRNA-1	reverse transcriptase	0	20	0	0.5465	3	F:RNA binding; F:RNA-directed DNA polymerase activity; P:RNA-dependent DNA replication		IPR000477; IPR005135; coil (COIL), G3DSA:3.60.10.10 (GENE3D), G3DSA:3.80.10.10 (GENE3D), PTHR19446 (PANTHER), PTHR19446:SF34 (PANTHER), seg (SEG), tmhmm (TMHMM), SSF52058 (SUPERFAMILY), SSF56672 (SUPERFAMILY)
genemark-A02-processed-gene-246.23-mRNA-1	myrosinase	0	20	0	0.933	5	P:carbohydrate metabolic process; F:metal ion binding; C:vacuole; F:thioglucosidase activity; P:tryptophan metabolic process	EC:3.2.1.147	IPR001360; IPR013781; IPR017853; IPR018120; seg (SEG)
genemark-A02-processed-gene-250.13-mRNA-1	alcohol dehydrogenase-like 6	0	20	1.86044e-27	0.853	4	F:nucleotide binding; P:oxidation reduction; F:zinc ion binding; F:S-(hydroxymethyl)glutathione dehydrogenase activity	EC:1.1.1.284	IPR002085; IPR013149; IPR016040; PTHR11695:SF4 (PANTHER), SignalP-NN(euk) (SIGNALP), SSF51735 (SUPERFAMILY)
genemark-A02-processed-gene-252.26-mRNA-1	uncharacterized protein	0	20	1.69022e-05	0.581	3	F:molecular_function; P:biological_process; C:cellular_component
genemark-A02-processed-gene-252.28-mRNA-1	probable exonuclease mut-7 homolog	0	20	3.4121e-30	0.838	4	F:nucleic acid binding; F:3'-5' exonuclease activity; C:intracellular; P:nucleobase, nucleoside, nucleotide and nucleic acid metabolic process	-	IPR002782
genemark-A02-processed-gene-253.26-mRNA-1	hypothetical protein SORBIDRAFT_02g034230 [Sorghum bicolor]	0	1	6.32784	0.54	0	-
genemark-A02-processed-gene-255.29-mRNA-1	breaking of asymmetry in the stomatal lineage protein	0	6	1.44127e-12	0.545	5	P:stomatal complex development; P:unidimensional cell growth; C:extrinsic to plasma membrane; C:nucleus; P:regulation of asymmetric cell division	-
genemark-A02-processed-gene-258.8-mRNA-1	calcium-dependent phospholipid-binding copine-like protein	0	20	0	0.876	11	P:negative regulation of cell death; P:plant-type hypersensitive response; P:response to humidity; C:plasmodesma; C:plasma membrane; F:protein binding; P:positive regulation of cell size; P:positive regulation of cellular defense response; P:cellular homeostasis; F:calcium-dependent phospholipid binding; P:response to temperature stimulus	-	IPR000008; IPR002035; IPR008973; IPR010734; IPR018029; G3DSA:2.60.40.150 (GENE3D), PTHR10857 (PANTHER), PTHR10857:SF0 (PANTHER), seg (SEG), SSF53300 (SUPERFAMILY)
genemark-A02-processed-gene-262.24-mRNA-1	rna-directed dna polymerase (reverse transcriptase)-related family protein	0	20	1.27431e-77	0.5125	9	F:molecular_function; P:biological_process; C:cellular_component; C:stromule; P:response to cold; F:RNA binding; P:RNA-dependent DNA replication; F:endonuclease activity; F:RNA-directed DNA polymerase activity		PTHR25952 (PANTHER), PTHR25952:SF82 (PANTHER), PF13966 (PFAM), seg (SEG)
genemark-A02-processed-gene-271.53-mRNA-1	maf4	0	20	4.01419e-52	0.7275	10	P:negative regulation of flower development; P:negative regulation of vernalization response; P:regulation of transcription, DNA-dependent; P:photoperiodism, flowering; F:transcription factor activity; C:plasma membrane; F:DNA binding; F:protein dimerization activity; C:transcription factor complex; P:regulation of transcription	-	IPR002100; IPR002487; coil (COIL), PTHR11945 (PANTHER), PTHR11945:SF104 (PANTHER), seg (SEG)
genemark-A02-processed-gene-276.53-mRNA-1	succinate dehydrogenase	0	20	4.0631e-19	0.9155	12	C:cell wall; C:mitochondrial respiratory chain complex II; F:cobalt ion binding; F:electron carrier activity; P:tricarboxylic acid cycle; F:ATP binding; P:mitochondrial electron transport, succinate to ubiquinone; F:FAD binding; F:succinate dehydrogenase (ubiquinone) activity; F:disulfide oxidoreductase activity; C:Golgi apparatus; P:electron transport	EC:1.3.5.1	IPR014006; IPR015939; PTHR11632 (PANTHER)
genemark-A02-processed-gene-33.85-mRNA-1	zinc induced facilitator-like 1 protein	0	20	6.50129e-69	0.815	14	P:transmembrane transport; C:integral to membrane; P:zinc ion homeostasis; C:plant-type vacuole membrane; F:tetracycline:hydrogen antiporter activity; P:response to zinc ion; F:sugar:hydrogen symporter activity; ; P:response to nematode; C:plasma membrane; P:cation transport; P:regulation of pH; P:tetracycline transport; P:carbohydrate transport	-	IPR011701; IPR016196; IPR020846; G3DSA:1.20.1250.20 (GENE3D), PTHR24003 (PANTHER), PTHR24003:SF69 (PANTHER), SignalP-NN(euk) (SIGNALP), tmhmm (TMHMM)
genemark-A02-processed-gene-40.33-mRNA-1	dehydroascorbate reductase	0	18	8.95933e-15	0.654444	10	C:chloroplast envelope; F:glutathione dehydrogenase (ascorbate) activity; F:nucleotide binding; F:aminoacyl-tRNA ligase activity; C:chloroplast stroma; P:tRNA aminoacylation for protein translation; P:protein amino acid glutathionylation; P:electron transport; P:glutathione metabolic process; P:L-ascorbic acid metabolic process	EC:1.8.5.1	SignalP-NN(euk) (SIGNALP)
genemark-A02-processed-gene-46.32-mRNA-1	aluminum induced protein with ygl and lrdr motifs	0	20	5.41313e-28	0.865	3	P:response to auxin stimulus; C:plasma membrane; P:response to aluminum ion	-	IPR024286
genemark-A02-processed-gene-47.2-mRNA-1	telomerase activating protein est1	0	20	3.03927e-31	0.751	3	P:nuclear-transcribed mRNA catabolic process, nonsense-mediated decay; F:binding; P:spindle assembly involved in meiosis	-	SSF48452 (SUPERFAMILY)
genemark-A02-processed-gene-48.37-mRNA-1	mechanosensitive channel of small conductance-like 10	0	20	3.71228e-16	0.804	7	F:mechanically-gated ion channel activity; P:detection of mechanical stimulus; C:plasma membrane; P:transmembrane transport; C:nucleus; ; P:ion transport	-	PTHR31618 (PANTHER), PTHR31618:SF0 (PANTHER)
genemark-A02-processed-gene-58.41-mRNA-1	mads-box transcription factor	0	20	5.07631e-17	0.5135	1	P:endosperm development	-	coil (COIL), seg (SEG)
genemark-A02-processed-gene-58.53-mRNA-1	uncharacterized protein	0	9	6.75534e-17	0.524444	10	F:molecular_function; P:biological_process; F:olfactory receptor activity; F:receptor activity; C:integral to membrane; F:G-protein coupled receptor activity; F:signal transducer activity; P:signal transduction; P:detection of chemical stimulus involved in sensory perception of smell; P:G-protein coupled receptor protein signaling pathway		seg (SEG)
genemark-A02-processed-gene-59.0-mRNA-1	---NA---	0	0			0	-
genemark-A02-processed-gene-65.17-mRNA-1	ankyrin repeat-rich protein	0	20	6.60756e-38	0.576	6	P:lateral root formation; P:response to auxin stimulus; F:ubiquitin-protein ligase activity; P:negative regulation of ethylene biosynthetic process; F:protein binding; P:protein autoubiquitination	EC:6.3.2.19	PTHR24128 (PANTHER), PTHR24128:SF7 (PANTHER), seg (SEG)
genemark-A02-processed-gene-71.6-mRNA-1	pollen-specific protein sf21-like	0	6	0.00807523	0.64	1	P:auxin transport		IPR004142; IPR015511
genemark-A02-processed-gene-76.30-mRNA-1	uncharacterized protein	0	20	8.82414e-18	0.868	3	F:molecular_function; P:biological_process; C:cellular_component		PTHR31681 (PANTHER), PTHR31681:SF0 (PANTHER)
genemark-A02-processed-gene-91.51-mRNA-1	uncharacterized protein	0	20	6.19134e-16	0.5115	12	F:molecular_function; P:biological_process; C:cellular_component; F:binding; P:transport; F:transporter activity; F:7S RNA binding; F:GTP binding; P:SRP-dependent cotranslational protein targeting to membrane; C:signal recognition particle; F:nucleotide binding; F:nucleoside-triphosphatase activity		IPR007598; PTHR31861 (PANTHER), PTHR31861:SF0 (PANTHER), SignalP-NN(euk) (SIGNALP)
genemark-A03-processed-gene-102.0-mRNA-1	---NA---	0	0			0	-		seg (SEG)
genemark-A03-processed-gene-109.35-mRNA-1	non-ltr retroelement reverse transcriptase	0	20	0	0.5555	3	F:RNA binding; F:RNA-directed DNA polymerase activity; P:RNA-dependent DNA replication		IPR000477; IPR005135; G3DSA:3.60.10.10 (GENE3D), PTHR19446 (PANTHER), PTHR19446:SF34 (PANTHER), PF13966 (PFAM), seg (SEG), SSF56672 (SUPERFAMILY)
genemark-A03-processed-gene-11.25-mRNA-1	protein	0	20	1.09028e-27	0.5375	2	C:nucleus; F:nucleotide binding	-	IPR012677; PTHR24622 (PANTHER), PTHR24622:SF69 (PANTHER), PF14259 (PFAM), SSF54928 (SUPERFAMILY)
genemark-A03-processed-gene-11.41-mRNA-1	uncharacterized protein	0	20	9.61119e-17	0.7345	4	F:molecular_function; P:biological_process; C:cellular_component; C:cytoplasmic membrane-bounded vesicle
genemark-A03-processed-gene-114.38-mRNA-1	histidine-rich glycoprotein precursor	0	9	2.28952e-11	0.57	2	P:signal transduction; C:intracellular		seg (SEG), SignalP-NN(euk) (SIGNALP), tmhmm (TMHMM)
genemark-A03-processed-gene-121.31-mRNA-1	protein transport protein sec61 gamma subunit	0	20	1.18486e-22	0.799	4	F:P-P-bond-hydrolysis-driven protein transmembrane transporter activity; C:plasma membrane; P:protein targeting; C:chloroplast envelope	-	IPR001901; IPR008158; IPR023391; PTHR12309 (PANTHER), seg (SEG), tmhmm (TMHMM)
genemark-A03-processed-gene-123.43-mRNA-1	f-box kelch-repeat protein	0	20	1.9401e-61	0.5055	1	F:protein binding		IPR001810; IPR015916; PTHR32188 (PANTHER), PTHR32188:SF0 (PANTHER), seg (SEG), SignalP-NN(euk) (SIGNALP), SSF117281 (SUPERFAMILY)
genemark-A03-processed-gene-128.51-mRNA-1	reverse transcriptase	0	10	0.000712492	0.622	14	F:RNA-directed DNA polymerase activity; P:threonine biosynthetic process; P:methionine biosynthetic process; F:NADP or NADPH binding; P:branched chain family amino acid biosynthetic process; P:cellular amino acid metabolic process; F:nucleotide binding; P:oxidation reduction; F:amino acid binding; F:oxidoreductase activity; P:isoleucine biosynthetic process; P:metabolic process; F:homoserine dehy…		seg (SEG)
genemark-A03-processed-gene-13.1-mRNA-1	pollen coat oleosin-glycine rich protein	0	20	5.39778e-20	0.5255	7	C:integral to membrane; C:monolayer-surrounded lipid storage body; F:molecular_function; P:biological_process; C:cellular_component; C:lipid particle; C:membrane
genemark-A03-processed-gene-14.26-mRNA-1	replication protein a1	0	20	0	0.7765	5	P:DNA replication; P:response to UV-B; F:DNA binding; C:nucleus; P:DNA repair	-	IPR004365; IPR004591; IPR007199; IPR012340; IPR013955; IPR016027; PTHR23273 (PANTHER), seg (SEG)
genemark-A03-processed-gene-146.36-mRNA-1	zinc ion binding protein	0	20	2.07015e-93	0.5805	1	F:zinc ion binding	-	IPR010666; coil (COIL), tmhmm (TMHMM)
genemark-A03-processed-gene-146.56-mRNA-1	non-ltr retroelement reverse transcriptase	0	20	3.49555e-122	0.5555	3	F:RNA binding; F:RNA-directed DNA polymerase activity; P:RNA-dependent DNA replication		IPR000477; PTHR19446 (PANTHER), PTHR19446:SF34 (PANTHER), PF13966 (PFAM), seg (SEG), SSF56672 (SUPERFAMILY)
genemark-A03-processed-gene-159.1-mRNA-1	f-box protein	0	20	5.71545e-73	0.505	5	P:cellular protein metabolic process; P:lateral root formation; P:response to auxin stimulus; ; F:protein binding	-	IPR001810; IPR006527; IPR017451; G3DSA:1.20.1280.50 (GENE3D), PTHR32133 (PANTHER), PTHR32133:SF75 (PANTHER), seg (SEG), SignalP-NN(euk) (SIGNALP)
genemark-A03-processed-gene-159.28-mRNA-1	protein	0	20	0	0.6295	1	F:mRNA binding	-	IPR001313; IPR011989; IPR012940; IPR016024; coil (COIL), PTHR12537 (PANTHER), PTHR12537:SF12 (PANTHER), seg (SEG)
genemark-A03-processed-gene-161.35-mRNA-1	clathrin heavy chain 1-like	0	20	0	0.896	10	C:cytosol; C:clathrin coat of coated pit; C:clathrin coat of trans-Golgi network vesicle; C:plasmodesma; C:vacuolar membrane; F:protein binding; P:endocytosis; P:intracellular protein transport; F:structural molecule activity; C:chloroplast	-	IPR000547; IPR001473; IPR011990; IPR015348; IPR016024; IPR016025; IPR016341; IPR022365; coil (COIL), PTHR10292 (PANTHER), PTHR10292:SF1 (PANTHER), PF13838 (PFAM), seg (SEG)
genemark-A03-processed-gene-163.70-mRNA-1	protein	0	20	6.64848e-18	0.5895	5	F:molecular_function; P:biological_process; C:cellular_component; F:catalytic activity; F:protein serine/threonine phosphatase activity		PF13456 (PFAM), SignalP-NN(euk) (SIGNALP)
genemark-A03-processed-gene-165.4-mRNA-1	transposon-like orf	0	20	0	0.6215	0	-		IPR004242; IPR025312; IPR025452; PTHR10775 (PANTHER), PTHR10775:SF78 (PANTHER), PF13963 (PFAM), seg (SEG)
genemark-A03-processed-gene-168.35-mRNA-1	ribosomal protein l34	0	20	2.96206e-65	0.6705	4	C:ribosome; F:structural constituent of ribosome; P:translation; P:ribosome biogenesis	-	IPR000271; IPR020939; PTHR14503:SF0 (PANTHER)
genemark-A03-processed-gene-1.76-mRNA-1	issfl4 orf3	0	20	2.95057e-10	0.5085	1	F:zinc ion binding		coil (COIL)
genemark-A03-processed-gene-179.27-mRNA-1	---NA---	0	0			0	-
genemark-A03-processed-gene-179.56-mRNA-1	histone deacetylase 15	0	20	2.34196e-48	0.7885	7	P:DNA mediated transformation; P:histone deacetylation; F:zinc ion binding; F:histone deacetylase activity; C:plastid; C:histone deacetylase complex; P:nitrogen compound metabolic process	-	IPR000286; IPR023801; PTHR10625:SF22 (PANTHER), seg (SEG), SSF52768 (SUPERFAMILY)
genemark-A03-processed-gene-189.34-mRNA-1	non-ltr retroelement reverse transcriptase	0	20	5.72323e-59	0.4285	1	P:carbohydrate metabolic process		IPR001944; PTHR23421:SF33 (PANTHER), PF13966 (PFAM), seg (SEG), SignalP-NN(euk) (SIGNALP), tmhmm (TMHMM)
genemark-A03-processed-gene-195.19-mRNA-1	---NA---	0	0			0	-		PR01217 (PRINTS), seg (SEG)
genemark-A03-processed-gene-197.32-mRNA-1	binding partner of acd11 1	0	20	0.330523	0.63	5	F:nucleic acid binding; F:nucleotide binding; P:oxidation reduction; F:protein binding; F:oxidoreductase activity
genemark-A03-processed-gene-20.37-mRNA-1	glycine-rich protein	0	20	0	0.694	3	C:membrane; C:vacuole; C:plasmodesma	-	PTHR31513 (PANTHER), seg (SEG), SignalP-NN(euk) (SIGNALP), tmhmm (TMHMM)
genemark-A03-processed-gene-208.28-mRNA-1	major facilitator protein	0	20	1.81834e-39	0.8255	7	P:tetracycline transport; P:embryonic development ending in seed dormancy; C:plasma membrane; P:transmembrane transport; F:tetracycline transporter activity; C:integral to membrane; P:response to antibiotic	-	G3DSA:1.20.1250.20 (GENE3D), PTHR24003 (PANTHER), PTHR24003:SF64 (PANTHER), SignalP-NN(euk) (SIGNALP), tmhmm (TMHMM)
genemark-A03-processed-gene-209.3-mRNA-1	---NA---	0	0			0	-
genemark-A03-processed-gene-218.16-mRNA-1	ras-related small gtp-binding protein	0	20	6.35791e-97	0.908	20	P:regulation of actin filament depolymerization; P:regulation of exocytosis; P:establishment of vesicle localization; F:GTPase activating protein binding; P:auxin mediated signaling pathway; F:GTP binding; C:phragmoplast; F:sphingomyelin phosphodiesterase activity; P:regulation of actin filament polymerization; C:nucleolus; C:spindle; P:small GTPase mediated signal transduction; P:abscisic acid m…	EC:3.1.4.12	IPR001806; IPR003578; IPR003579; IPR005225; IPR020849; G3DSA:3.40.50.300 (GENE3D), PTHR24072 (PANTHER), PTHR24072:SF67 (PANTHER), seg (SEG), SSF52540 (SUPERFAMILY)
genemark-A03-processed-gene-225.38-mRNA-1	heat shock protein hsp20 alpha crystallin family protein	0	20	3.90229e-41	0.516	2	F:aspartic-type endopeptidase activity; P:proteolysis		IPR001461; PTHR13683:SF180 (PANTHER), SignalP-NN(euk) (SIGNALP)
genemark-A03-processed-gene-228.71-mRNA-1	rna recognition motif-containing protein	0	20	1.33694e-58	0.691	4	F:nucleic acid binding; P:metabolic process; C:cytosol; F:catalytic activity	-
genemark-A03-processed-gene-228.85-mRNA-1	tenascin precursor	0	20	1.14593e-49	0.5455	30	F:metal ion binding; F:ion channel inhibitor activity; P:nodule morphogenesis; C:extracellular region; P:pathogenesis; F:receptor binding; P:signal transduction; C:interstitial matrix; P:response to wounding; P:mesenchymal-epithelial cell signaling involved in prostate gland development; P:prostate gland epithelium morphogenesis; F:syndecan binding; C:basement membrane; C:extracellular matrix; P:…		SignalP-NN(euk) (SIGNALP)
genemark-A03-processed-gene-22.8-mRNA-1	aspartic proteinase	0	20	5.92035e-47	0.631	6	C:vacuole; C:plasmodesma; P:proteolysis; C:cytosol; P:response to salt stress; F:aspartic-type endopeptidase activity	-	IPR001461; IPR009007; IPR021109; PTHR13683:SF172 (PANTHER), SignalP-NN(euk) (SIGNALP), tmhmm (TMHMM)
genemark-A03-processed-gene-229.5-mRNA-1	regulator of vps4 activity in the mvb pathway protein	0	12	0.0102078	0.614167	13	P:biological_process; P:regulation of transcription, DNA-dependent; P:transcription, DNA-dependent; C:nucleus; F:transcription factor activity; F:DNA binding; F:7S RNA binding; F:GTP binding; P:SRP-dependent cotranslational protein targeting to membrane; C:signal recognition particle; F:nucleotide binding; F:nucleoside-triphosphatase activity; F:receptor activity
genemark-A03-processed-gene-237.34-mRNA-1	polygalacturonase qrt3	0	20	1.52362e-14	0.7265	5	F:polygalacturonase activity; P:microsporogenesis; P:pollen exine formation; P:starch metabolic process; P:sucrose metabolic process	EC:3.2.1.15
genemark-A03-processed-gene-243.55-mRNA-1	f-box protein	0	20	1.54171e-22	0.5165	3	F:molecular_function; P:biological_process; C:cellular_component		PTHR31478 (PANTHER), PTHR31478:SF0 (PANTHER)
genemark-A03-processed-gene-251.14-mRNA-1	uncharacterized protein	0	20	3.16125e-94	0.49	2	P:proteolysis; F:cysteine-type peptidase activity		IPR003653; IPR015410; seg (SEG), SSF54001 (SUPERFAMILY)
genemark-A03-processed-gene-252.34-mRNA-1	major latex protein	0	20	4.20847e-56	0.7795	8	P:defense response to bacterium; C:vacuole; F:copper ion binding; P:response to cadmium ion; P:response to zinc ion; C:cytosol; P:response to salt stress; P:vegetative to reproductive phase transition of meristem	-	IPR000916; IPR023393; IPR024948; PTHR31338 (PANTHER), PTHR31338:SF0 (PANTHER), SSF55961 (SUPERFAMILY)
genemark-A03-processed-gene-253.11-mRNA-1	non-ltr retroelement reverse transcriptase	0	20	0	0.526	3	F:RNA binding; F:RNA-directed DNA polymerase activity; P:RNA-dependent DNA replication		IPR000477; IPR005135; IPR012337; coil (COIL), PTHR19446 (PANTHER), PTHR19446:SF34 (PANTHER), PF13456 (PFAM), PF13966 (PFAM)
genemark-A03-processed-gene-255.17-mRNA-1	transcription elongation factor family protein	0	20	0	0.45	1	C:mitochondrion	-	coil (COIL), seg (SEG)
genemark-A03-processed-gene-258.18-mRNA-1	reverse transcriptase	0	20	2.19346e-95	0.583	3	F:RNA binding; F:RNA-directed DNA polymerase activity; P:RNA-dependent DNA replication		IPR000477; coil (COIL), PTHR19446 (PANTHER), PTHR19446:SF34 (PANTHER), seg (SEG), SSF56672 (SUPERFAMILY)
genemark-A03-processed-gene-258.41-mRNA-1	rna-directed dna polymerase (reverse transcriptase)-related family protein	0	20	1.31042e-34	0.516	6	F:molecular_function; P:biological_process; C:stromule; P:response to cold; F:RNA-directed DNA polymerase activity; C:cellular_component		PTHR19446 (PANTHER), PTHR19446:SF228 (PANTHER), PF13966 (PFAM)
genemark-A03-processed-gene-260.21-mRNA-1	transposon-like orf	0	20	0	0.6215	0	-		IPR004242; IPR025312; IPR025452; PTHR10775 (PANTHER), PTHR10775:SF78 (PANTHER), PF13963 (PFAM), seg (SEG)
genemark-A03-processed-gene-262.47-mRNA-1	nli interacting factor family protein	0	20	2.9239e-05	0.6905	3	C:nucleus; F:phosphoprotein phosphatase activity; P:biological_process
genemark-A03-processed-gene-269.26-mRNA-1	transposon-like orf	0	20	0	0.6215	0	-		IPR004242; IPR025312; IPR025452; PTHR10775 (PANTHER), PTHR10775:SF78 (PANTHER), PF13963 (PFAM), seg (SEG)
genemark-A03-processed-gene-272.31-mRNA-1	isoform a	0	20	1.24659e-84	0.416	8	P:regulation of primary metabolic process; P:regulation of cellular metabolic process; C:cell part; P:cellular protein metabolic process; P:cellular macromolecule biosynthetic process; P:cellular response to stress; F:binding; P:regulation of macromolecule metabolic process	-
genemark-A03-processed-gene-27.30-mRNA-1	protein	0	20	1.98272e-14	0.9745	19	F:protein binding; P:multidimensional cell growth; P:detection of brassinosteroid stimulus; P:positive regulation of protein export from nucleus; C:cytosol; P:ubiquitin-dependent protein catabolic process; P:protein amino acid autophosphorylation; P:hyperosmotic salinity response; P:leaf morphogenesis; P:meristem structural organization; F:protein serine/threonine kinase activity; F:ubiquitin-pro…	EC:2.7.11.0; EC:6.3.2.19	PTHR24057 (PANTHER)
genemark-A03-processed-gene-276.8-mRNA-1	isoform a	0	20	1.0979e-84	0.418	8	P:regulation of primary metabolic process; P:regulation of cellular metabolic process; C:cell part; P:cellular protein metabolic process; P:cellular macromolecule biosynthetic process; P:cellular response to stress; F:binding; P:regulation of macromolecule metabolic process	-
genemark-A03-processed-gene-27.70-mRNA-1	protein kinase	0	20	2.46159e-97	0.8075	8	F:ATP binding; P:activation of MAPKK activity; F:MAP kinase kinase kinase activity; C:plasma membrane; P:MAPKKK cascade; F:protein tyrosine kinase activity; P:transmembrane receptor protein serine/threonine kinase signaling pathway; P:serine family amino acid metabolic process	EC:2.7.11.25	IPR000719; IPR002290; IPR011009; IPR017441; IPR020635; G3DSA:1.10.510.10 (GENE3D), G3DSA:3.30.200.20 (GENE3D), PTHR24361 (PANTHER), PTHR24361:SF159 (PANTHER)
genemark-A03-processed-gene-277.65-mRNA-1	leucine-rich repeat protein kinase-like protein	0	3	0.000247789	0.573333	12	F:ATP binding; F:protein kinase activity; P:leaf senescence; F:protein serine/threonine kinase activity; F:transferase activity; C:integral to membrane; P:phosphorylation; C:membrane; P:protein amino acid phosphorylation; F:nucleotide binding; F:kinase activity; F:transferase activity, transferring phosphorus-containing groups		seg (SEG)
genemark-A03-processed-gene-281.35-mRNA-1	protein	0	20	3.29225e-33	0.5545	1	C:SAGA-type complex		IPR024738
genemark-A03-processed-gene-281.50-mRNA-1	conserved hypothetical protein [Alistipes sp. HGB5]	0	2	4.75832	0.485	11	F:transferase activity; P:phosphorylation; F:nucleotide binding; C:cytoplasm; F:ATP binding; F:kinase activity; C:6-phosphofructokinase complex; P:glycolysis; F:phosphofructokinase activity; P:fructose 6-phosphate metabolic process; F:6-phosphofructokinase activity
genemark-A03-processed-gene-283.17-mRNA-1	GF18483 [Drosophila ananassae]	0	1	9.36425	0.64	4	F:nucleic acid binding; F:zinc ion binding; C:nucleus; C:intracellular		seg (SEG), SignalP-NN(euk) (SIGNALP)
genemark-A03-processed-gene-294.44-mRNA-1	protein	0	20	2.04819e-113	0.7495	1	C:plastid	-	IPR007749; PTHR31113 (PANTHER), seg (SEG), tmhmm (TMHMM)
genemark-A03-processed-gene-30.1-mRNA-1	stress responsive alpha-beta barrel domain protein	0	20	7.94213e-11	0.5025	2	C:chloroplast; P:response to fungus	-	IPR013097; G3DSA:3.30.70.900 (GENE3D)
genemark-A03-processed-gene-302.31-mRNA-1	transposon-like orf	0	20	0	0.6215	0	-		IPR004242; IPR025312; IPR025452; PTHR10775 (PANTHER), PTHR10775:SF78 (PANTHER), PF13963 (PFAM), seg (SEG)
genemark-A03-processed-gene-302.43-mRNA-1	expressed protein [Arabidopsis lyrata subsp. lyrata]	0	1	0.0119312	0.67	0	-
genemark-A03-processed-gene-306.33-mRNA-1	protein	0	20	6.55585e-28	0.5815	1	C:plasmodesma	-	IPR003871; IPR012340; IPR016027; PTHR23273 (PANTHER)
genemark-A03-processed-gene-310.2-mRNA-1	mutator-like transposase	0	20	3.22984e-151	0.498	1	F:zinc ion binding		IPR006564; IPR007527; IPR018289; PTHR31973 (PANTHER), PTHR31973:SF0 (PANTHER), seg (SEG)
genemark-A03-processed-gene-314.95-mRNA-1	non-ltr retroelement reverse transcriptase	0	20	1.76325e-119	0.4885	3	F:RNA binding; F:RNA-directed DNA polymerase activity; P:RNA-dependent DNA replication		IPR000477; IPR025558; IPR025836; PTHR19446 (PANTHER), PTHR19446:SF34 (PANTHER), seg (SEG)
genemark-A03-processed-gene-36.22-mRNA-1	hypothetical protein ARALYDRAFT_909887 [Arabidopsis lyrata subsp. lyrata]	0	1	0.112442	0.45	0	-
genemark-A03-processed-gene-47.38-mRNA-1	uncharacterized protein	0	20	3.66604e-25	0.8835	5	C:mitochondrial respiratory chain complex III; C:Golgi apparatus; F:hydrolase activity; C:mitochondrial proton-transporting ATP synthase complex; C:plastid	-	SignalP-NN(euk) (SIGNALP), tmhmm (TMHMM)
genemark-A03-processed-gene-49.22-mRNA-1	myb-like hth transcriptional regulator family protein	0	5	1.33155e-10	0.462	3	F:DNA binding; P:regulation of transcription, DNA-dependent; F:transcription factor activity
genemark-A03-processed-gene-55.33-mRNA-1	uncharacterized protein	0	20	2.51986e-97	0.7815	2	P:embryonic development ending in seed dormancy; C:endoplasmic reticulum	-	IPR005366; PTHR12941:SF3 (PANTHER), seg (SEG)
genemark-A03-processed-gene-63.0-mRNA-1	copper transport family protein	0	20	2.10409e-40	0.689	1	F:metal ion binding	-	PTHR22814 (PANTHER), PTHR22814:SF26 (PANTHER)
genemark-A03-processed-gene-77.34-mRNA-1	fbd-associated f-box protein	0	20	6.1251e-11	0.6975	3	F:molecular_function; P:biological_process; C:cellular_component		IPR006566; PTHR32484 (PANTHER), seg (SEG), tmhmm (TMHMM)
genemark-A03-processed-gene-81.44-mRNA-1	transposon-like orf	0	20	0	0.6215	0	-		IPR004242; IPR025312; IPR025452; PTHR10775 (PANTHER), PTHR10775:SF78 (PANTHER), PF13963 (PFAM), seg (SEG)
genemark-A03-processed-gene-90.60-mRNA-1	transposon-like orf	0	20	0	0.6215	0	-		IPR004242; IPR025312; IPR025452; PTHR10775 (PANTHER), PTHR10775:SF78 (PANTHER), PF13963 (PFAM), seg (SEG)
genemark-A03-processed-gene-91.36-mRNA-1	protein lurp-one-related 8	0	20	3.08016e-92	0.6835	4	F:molecular_function; P:biological_process; C:cellular_component; P:cellular metabolic process		IPR007612; IPR025659; PTHR31087 (PANTHER), PTHR31087:SF0 (PANTHER)
genemark-A03-processed-gene-97.35-mRNA-1	hypothetical protein KGM_14297 [Danaus plexippus]	0	1	6.2162	0.65	4	F:structural constituent of ribosome; C:ribosome; P:translation; P:ribosome biogenesis		IPR007836; coil (COIL), seg (SEG)
genemark-A04-processed-gene-101.15-mRNA-1	calcium-dependent protein kinase	0	20	9.7615e-09	0.8915	11	P:protein amino acid phosphorylation; F:calcium ion binding; P:response to salt stress; F:ATP binding; P:abscisic acid mediated signaling pathway; C:cytoplasm; F:calmodulin-dependent protein kinase activity; C:nucleus; C:plasma membrane; F:calcium-dependent protein kinase C activity; P:serine family amino acid metabolic process	EC:2.7.11.17	IPR000719; G3DSA:1.10.510.10 (GENE3D), PTHR24349 (PANTHER), PTHR24349:SF23 (PANTHER), seg (SEG)
genemark-A04-processed-gene-110.25-mRNA-1	transcriptional factor b3 family protein	0	20	3.00874e-61	0.5735	5	P:cellular macromolecule metabolic process; C:chloroplast envelope; P:nucleic acid metabolic process; P:embryonic development ending in seed dormancy; F:DNA binding	-	IPR003340; IPR015300; PTHR31674 (PANTHER), PTHR31674:SF0 (PANTHER)
genemark-A04-processed-gene-111.26-mRNA-1	uncharacterized protein	0	20	7.0559e-141	0.6455	7	P:regulation of transcription, DNA-dependent; P:transcription, DNA-dependent; C:nucleus; F:DNA binding; F:molecular_function; P:biological_process; C:cellular_component		G3DSA:1.20.1280.50 (GENE3D), PTHR13710 (PANTHER), PTHR13710:SF45 (PANTHER), seg (SEG), SignalP-NN(euk) (SIGNALP)
genemark-A04-processed-gene-114.23-mRNA-1	#NAME?	0	20	0	0.523	1	F:zinc ion binding		IPR004332; IPR006564; IPR018289; PTHR31973 (PANTHER), PTHR31973:SF0 (PANTHER), seg (SEG)
genemark-A04-processed-gene-125.6-mRNA-1	---NA---	0	0			0	-
genemark-A04-processed-gene-12.65-mRNA-1	strictosidine synthase family protein	0	20	4.76805e-08	0.6795	5	P:pollen exine formation; P:alkaloid biosynthetic process; F:strictosidine synthase activity; P:terpenoid biosynthetic process; P:indole biosynthetic process	EC:4.3.3.2	IPR011042; IPR018119; PTHR10426 (PANTHER), PTHR10426:SF5 (PANTHER)
genemark-A04-processed-gene-130.44-mRNA-1	non-ltr retroelement reverse transcriptase	0	20	0	0.573	3	F:RNA binding; F:RNA-directed DNA polymerase activity; P:RNA-dependent DNA replication		IPR000477; IPR012337; G3DSA:3.30.420.10 (GENE3D), PTHR19446 (PANTHER), PTHR19446:SF34 (PANTHER), PF13456 (PFAM), PF13966 (PFAM), seg (SEG), SSF56672 (SUPERFAMILY)
genemark-A04-processed-gene-139.19-mRNA-1	protein clavata3 esr-related 6	0	5	7.54964e-06	0.754	4	F:receptor binding; C:apoplast; P:signal transduction; F:receptor serine/threonine kinase binding		SignalP-NN(euk) (SIGNALP), tmhmm (TMHMM)
genemark-A04-processed-gene-144.3-mRNA-1	f-box protein	0	20	4.42166e-82	0.547	4	P:negative regulation of abscisic acid mediated signaling pathway; P:regulation of stomatal movement; P:cellular response to water deprivation; F:protein binding	-	IPR001810; IPR013187; IPR017451; G3DSA:1.20.1280.50 (GENE3D), PTHR31790 (PANTHER), PF12937 (PFAM), seg (SEG)
genemark-A04-processed-gene-144.45-mRNA-1	f-box protein	0	20	1.1584e-69	0.5145	4	P:negative regulation of abscisic acid mediated signaling pathway; P:regulation of stomatal movement; P:cellular response to water deprivation; F:protein binding	-	IPR001810; IPR013187; IPR017451; G3DSA:1.20.1280.50 (GENE3D), PTHR31790 (PANTHER)
genemark-A04-processed-gene-144.51-mRNA-1	f-box protein	0	20	4.2037e-85	0.5695	4	P:negative regulation of abscisic acid mediated signaling pathway; P:regulation of stomatal movement; P:cellular response to water deprivation; F:protein binding	-	IPR001810; IPR013187; IPR017451; G3DSA:1.20.1280.50 (GENE3D), PTHR31790 (PANTHER)
genemark-A04-processed-gene-144.8-mRNA-1	f-box protein	0	20	6.23669e-82	0.5405	4	P:negative regulation of abscisic acid mediated signaling pathway; P:regulation of stomatal movement; P:cellular response to water deprivation; F:protein binding	-	IPR001810; IPR013187; IPR017451; G3DSA:1.20.1280.50 (GENE3D), PTHR31790 (PANTHER), PF12937 (PFAM), seg (SEG)
genemark-A04-processed-gene-154.36-mRNA-1	uncharacterized protein	0	7	1.22225e-19	0.834286	1	F:DNA binding	-	seg (SEG), SignalP-NN(euk) (SIGNALP), tmhmm (TMHMM)
genemark-A04-processed-gene-156.3-mRNA-1	phosphate transporter	0	20	0	0.7595	12	C:vacuole; C:Golgi apparatus; C:plasmodesma; C:plasma membrane; P:transmembrane transport; F:inorganic phosphate transmembrane transporter activity; P:response to abscisic acid stimulus; F:sugar:hydrogen symporter activity; C:integral to membrane; P:phosphate transport; C:nucleus; P:carbohydrate transport	-	IPR005828; IPR016196; IPR020846; G3DSA:1.20.1250.20 (GENE3D), PTHR24064 (PANTHER), PTHR24064:SF0 (PANTHER), seg (SEG), tmhmm (TMHMM)
genemark-A04-processed-gene-158.49-mRNA-1	f-box protein	0	20	2.87674e-76	0.572	3	F:molecular_function; P:biological_process; C:cellular_component		IPR006527; IPR017451; PTHR32133 (PANTHER), PTHR32133:SF28 (PANTHER), seg (SEG)
genemark-A04-processed-gene-16.28-mRNA-1	protein	0	20	1.50147e-26	0.566	4	F:molecular_function; P:biological_process; C:cellular_component; F:DNA binding		seg (SEG)
genemark-A04-processed-gene-169.37-mRNA-1	dna binding protein	0	20	6.66649e-51	0.591	5	P:toxin catabolic process; C:cytoplasm; F:glutathione transferase activity; P:glutathione metabolic process; P:glutathione conjugation reaction	EC:2.5.1.18	PTHR11260 (PANTHER), PTHR11260:SF8 (PANTHER), PF14303 (PFAM), seg (SEG)
genemark-A04-processed-gene-179.59-mRNA-1	transposon-like orf	0	20	0	0.6215	0	-		IPR004242; IPR025312; IPR025452; PTHR10775 (PANTHER), PTHR10775:SF78 (PANTHER), PF13963 (PFAM), seg (SEG)
genemark-A04-processed-gene-181.93-mRNA-1	disease resistance protein	0	2	0.0386456	0.735	5	F:nucleic acid binding; P:defense response; F:ADP binding; P:signal transduction; C:intracellular
genemark-A04-processed-gene-19.0-mRNA-1	beta- -glucanase	0	20	4.76107e-40	0.746	8	F:cellulase activity; F:cation binding; P:response to bacterium; P:response to stress; C:cell wall; C:apoplast; P:starch metabolic process; P:sucrose metabolic process	EC:3.2.1.4	IPR000490; IPR013781; IPR017853; PTHR32227 (PANTHER), PTHR32227:SF35 (PANTHER)
genemark-A04-processed-gene-30.44-mRNA-1	non-ltr retroelement reverse transcriptase	0	20	8.11615e-17	0.58	8	F:molecular_function; P:biological_process; C:cellular_component; F:nucleic acid binding; P:cell redox homeostasis; F:RNA binding; P:RNA-dependent DNA replication; F:RNA-directed DNA polymerase activity		PF13456 (PFAM), seg (SEG)
genemark-A04-processed-gene-3.14-mRNA-1	receptor-like protein kinase	0	20	7.95841e-56	0.78	5	P:response to oxidative stress; F:ATP binding; P:protein amino acid phosphorylation; F:protein serine/threonine kinase activity; P:serine family amino acid metabolic process	-	IPR000719; IPR008271; IPR011009; G3DSA:1.10.510.10 (GENE3D), PTHR24420 (PANTHER), PTHR24420:SF270 (PANTHER)
genemark-A04-processed-gene-38.11-mRNA-1	thioredoxin reductase	0	20	2.72154e-36	0.876	15	C:cytosol; P:seed development; P:oxidation reduction; P:cell growth; P:cell redox homeostasis; C:chloroplast envelope; P:thioredoxin biosynthetic process; F:FAD binding; C:mitochondrial matrix; P:pollen germination; P:response to cadmium ion; P:removal of superoxide radicals; F:thioredoxin-disulfide reductase activity; P:electron transport; P:pyrimidine base metabolic process	EC:1.8.1.9	G3DSA:3.50.50.60 (GENE3D), PTHR11493 (PANTHER), PTHR11493:SF37 (PANTHER), seg (SEG), SSF51905 (SUPERFAMILY)
genemark-A04-processed-gene-38.21-mRNA-1	thioredoxin reductase	0	20	2.09535e-36	0.876	15	C:cytosol; P:seed development; P:oxidation reduction; P:cell growth; P:cell redox homeostasis; C:chloroplast envelope; P:thioredoxin biosynthetic process; F:FAD binding; C:mitochondrial matrix; P:pollen germination; P:response to cadmium ion; P:removal of superoxide radicals; F:thioredoxin-disulfide reductase activity; P:electron transport; P:pyrimidine base metabolic process	EC:1.8.1.9	G3DSA:3.50.50.60 (GENE3D), PTHR11493 (PANTHER), PTHR11493:SF37 (PANTHER), seg (SEG), SSF51905 (SUPERFAMILY)
genemark-A04-processed-gene-38.23-mRNA-1	thioredoxin reductase	0	20	2.72154e-36	0.876	15	C:cytosol; P:seed development; P:oxidation reduction; P:cell growth; P:cell redox homeostasis; C:chloroplast envelope; P:thioredoxin biosynthetic process; F:FAD binding; C:mitochondrial matrix; P:pollen germination; P:response to cadmium ion; P:removal of superoxide radicals; F:thioredoxin-disulfide reductase activity; P:electron transport; P:pyrimidine base metabolic process	EC:1.8.1.9	G3DSA:3.50.50.60 (GENE3D), PTHR11493 (PANTHER), PTHR11493:SF37 (PANTHER), seg (SEG), SSF51905 (SUPERFAMILY)
genemark-A04-processed-gene-38.24-mRNA-1	thioredoxin reductase	0	20	2.72154e-36	0.876	15	C:cytosol; P:seed development; P:oxidation reduction; P:cell growth; P:cell redox homeostasis; C:chloroplast envelope; P:thioredoxin biosynthetic process; F:FAD binding; C:mitochondrial matrix; P:pollen germination; P:response to cadmium ion; P:removal of superoxide radicals; F:thioredoxin-disulfide reductase activity; P:electron transport; P:pyrimidine base metabolic process	EC:1.8.1.9	G3DSA:3.50.50.60 (GENE3D), PTHR11493 (PANTHER), PTHR11493:SF37 (PANTHER), seg (SEG), SSF51905 (SUPERFAMILY)
genemark-A04-processed-gene-38.41-mRNA-1	thioredoxin reductase	0	20	2.72154e-36	0.876	15	C:cytosol; P:seed development; P:oxidation reduction; P:cell growth; P:cell redox homeostasis; C:chloroplast envelope; P:thioredoxin biosynthetic process; F:FAD binding; C:mitochondrial matrix; P:pollen germination; P:response to cadmium ion; P:removal of superoxide radicals; F:thioredoxin-disulfide reductase activity; P:electron transport; P:pyrimidine base metabolic process	EC:1.8.1.9	G3DSA:3.50.50.60 (GENE3D), PTHR11493 (PANTHER), PTHR11493:SF37 (PANTHER), seg (SEG), SSF51905 (SUPERFAMILY)
genemark-A04-processed-gene-38.8-mRNA-1	thioredoxin reductase	0	20	2.72154e-36	0.876	15	C:cytosol; P:seed development; P:oxidation reduction; P:cell growth; P:cell redox homeostasis; C:chloroplast envelope; P:thioredoxin biosynthetic process; F:FAD binding; C:mitochondrial matrix; P:pollen germination; P:response to cadmium ion; P:removal of superoxide radicals; F:thioredoxin-disulfide reductase activity; P:electron transport; P:pyrimidine base metabolic process	EC:1.8.1.9	G3DSA:3.50.50.60 (GENE3D), PTHR11493 (PANTHER), PTHR11493:SF37 (PANTHER), seg (SEG), SSF51905 (SUPERFAMILY)
genemark-A04-processed-gene-44.64-mRNA-1	calcium-dependent protein kinase	0	20	6.18091e-16	0.7845	6	F:calmodulin-dependent protein kinase activity; C:plasma membrane; F:calcium ion binding; P:protein amino acid phosphorylation; F:ATP binding; P:serine family amino acid metabolic process	EC:2.7.11.17
genemark-A04-processed-gene-50.21-mRNA-1	disease resistance protein	0	10	2.22463e-05	0.613	7	F:kinase activity; P:defense response; P:signal transduction; P:oxidation reduction; F:oxidoreductase activity; P:phosphorylation; F:2-alkenal reductase activity
genemark-A04-processed-gene-65.24-mRNA-1	athila retroelement orf1 protein	0	20	7.98932e-13	0.514	4	P:fruit dehiscence; C:nucleus; F:transcription factor activity; F:DNA binding		IPR005162; coil (COIL), seg (SEG)
genemark-A04-processed-gene-65.42-mRNA-1	ras-responsive element-binding protein 1	0	20	2.29722e-22	0.4495	41	P:regulation of transcription, DNA-dependent; P:transcription, DNA-dependent; C:intracellular; F:transcription factor activity; F:DNA binding; F:ATP binding; F:protein kinase activity; F:nucleotide binding; P:protein amino acid phosphorylation; F:transferase activity, transferring phosphorus-containing groups; F:protein serine/threonine kinase activity; P:termination of RNA polymerase II transcri…		seg (SEG)
genemark-A04-processed-gene-74.30-mRNA-1	cbl-interacting serine threonine-protein kinase 24	0	20	0	0.8615	9	F:calmodulin-dependent protein kinase activity; C:plant-type vacuole membrane; F:protein binding; P:protein amino acid phosphorylation; F:ATP binding; P:signal transduction; P:response to salt stress; F:protein tyrosine kinase activity; P:serine family amino acid metabolic process	EC:2.7.11.17	IPR000719; IPR002290; IPR004041; IPR008271; IPR011009; IPR017441; IPR018451; IPR020635; G3DSA:1.10.510.10 (GENE3D), G3DSA:3.30.200.20 (GENE3D), PTHR24343 (PANTHER), PTHR24343:SF66 (PANTHER), seg (SEG), tmhmm (TMHMM)
genemark-A04-processed-gene-76.7-mRNA-1	phospholipase like protein	0	12	0.00065286	0.543333	9	F:molecular_function; P:biological_process; F:binding; F:nucleic acid binding; F:zinc ion binding; C:intracellular; P:phosphatidylinositol metabolic process; F:1-phosphatidylinositol-4-phosphate 5-kinase activity; F:phosphatidylinositol phosphate kinase activity		seg (SEG)
genemark-A04-processed-gene-79.12-mRNA-1	disease resistance protein	0	20	1.88785e-09	0.759	2	P:response to stimulus; F:adenyl ribonucleotide binding	-	seg (SEG)
genemark-A04-processed-gene-83.39-mRNA-1	tir-nbs-lrr class disease resistance protein	0	20	3.57346e-68	0.5745	1	P:response to stimulus	-	G3DSA:3.80.10.10 (GENE3D), PTHR11017 (PANTHER), PTHR11017:SF130 (PANTHER), seg (SEG), SSF52058 (SUPERFAMILY)
genemark-A04-processed-gene-86.12-mRNA-1	uncharacterized protein	0	2	2.18693e-08	0.59	2	F:molecular_function; P:biological_process		seg (SEG), SignalP-NN(euk) (SIGNALP), tmhmm (TMHMM)
genemark-A04-processed-gene-86.9-mRNA-1	retrotransposon ty3-gypsy subclass	0	20	2.18958e-05	0.685	5	F:nucleic acid binding; F:phosphoglycerate mutase activity; F:ribonuclease H activity; F:isomerase activity; C:plastid		PF13456 (PFAM)
genemark-A05-processed-gene-100.29-mRNA-1	type 1 kh domain-containing protein	0	20	2.67063e-46	0.6955	2	F:RNA binding; C:cellular_component		PTHR12826 (PANTHER), PTHR12826:SF4 (PANTHER)
genemark-A05-processed-gene-10.13-mRNA-1	upf0467 protein b	0	12	4.01135e-08	0.52	2	F:calcium ion binding; F:calcium-dependent phospholipid binding		IPR001464; IPR006031; PR00239 (PRINTS), seg (SEG)
genemark-A05-processed-gene-105.17-mRNA-1	histone h2a	0	20	3.83961e-66	0.9365	9	C:nucleosome; P:defense response to bacterium; P:regulation of flower development; F:DNA binding; P:detection of temperature stimulus; F:protein binding; P:nucleosome assembly; C:vacuole; C:nucleus	-	IPR002119; IPR007125; IPR009072; PTHR23430 (PANTHER)
genemark-A05-processed-gene-108.19-mRNA-1	transposon pong sub-class	0	20	6.93167e-50	0.6675	2	F:hydrolase activity, acting on ester bonds; C:mitochondrion	-	IPR017877; PTHR11260 (PANTHER), PTHR11260:SF8 (PANTHER)
genemark-A05-processed-gene-113.31-mRNA-1	transposon-like orf	0	20	0	0.6215	0	-		IPR004242; IPR025312; IPR025452; PTHR10775 (PANTHER), PTHR10775:SF78 (PANTHER), PF13963 (PFAM), seg (SEG)
genemark-A05-processed-gene-11.65-mRNA-1	uncharacterized protein	0	20	2.84297e-37	0.6055	3	P:anaerobic respiration; C:cytoplasm; C:nucleus	-	seg (SEG)
genemark-A05-processed-gene-12.30-mRNA-1	replication factor a 51 kda subunit	0	20	7.82498e-41	0.4345	6	F:molecular_function; P:biological_process; C:cellular_component; F:DNA binding; F:helicase activity; F:ATP binding		IPR012340; IPR013955; IPR016027; PTHR23273 (PANTHER), seg (SEG)
genemark-A05-processed-gene-127.27-mRNA-1	non-ltr retroelement reverse transcriptase	0	20	3.52452e-44	0.5245	4	F:RNA-directed DNA polymerase activity; F:molecular_function; P:biological_process; C:cellular_component		PTHR25952 (PANTHER), PTHR25952:SF82 (PANTHER), PF13966 (PFAM)
genemark-A05-processed-gene-127.64-mRNA-1	sll3 orf2 protein	0	16	8.70344e-26	0.7525	21	F:molecular_function; P:biological_process; C:cellular_component; C:outer membrane; P:pathogenesis; F:peptidyl-prolyl cis-trans isomerase activity; P:protein folding; P:protein peptidyl-prolyl isomerization; C:exocyst; P:exocytosis; C:cytosol; F:transferase activity; F:DNA binding; C:nucleus; P:DNA replication; F:nucleic acid binding; F:nucleotide binding; F:DNA-directed DNA polymerase activity; …		seg (SEG)
genemark-A05-processed-gene-127.6-mRNA-1	rna-directed dna polymerase (reverse transcriptase)-related family protein	0	20	1.28723e-24	0.5605	2	F:metal ion binding; F:RNA binding	-	PF13966 (PFAM)
genemark-A05-processed-gene-133.61-mRNA-1	conserved hypothetical protein [Pasteurella dagmatis ATCC 43325]	0	1	2.86971	0.53	0	-		SignalP-NN(euk) (SIGNALP), tmhmm (TMHMM)
genemark-A05-processed-gene-134.21-mRNA-1	mutator-like transposase	0	20	0	0.6035	1	F:zinc ion binding		IPR004332; IPR006564; IPR007527; IPR018289; PTHR31973 (PANTHER), PTHR31973:SF0 (PANTHER), seg (SEG)
genemark-A05-processed-gene-143.24-mRNA-1	non-ltr retroelement reverse transcriptase	0	20	2.61239e-33	0.4845	4	F:RNA-directed DNA polymerase activity; F:molecular_function; P:biological_process; C:cellular_component		PTHR25952 (PANTHER), PTHR25952:SF82 (PANTHER), PF13966 (PFAM), tmhmm (TMHMM)
genemark-A05-processed-gene-144.24-mRNA-1	rna-directed dna polymerase (reverse transcriptase)-related family protein	0	20	5.33621e-21	0.5745	2	P:response to cold; C:stromule	-	seg (SEG), tmhmm (TMHMM)
genemark-A05-processed-gene-144.5-mRNA-1	f-box kelch-repeat protein	0	20	1.48384e-93	0.564	1	F:protein binding		IPR001810; IPR006652; IPR015916; PTHR32188 (PANTHER), PTHR32188:SF0 (PANTHER), seg (SEG), tmhmm (TMHMM), SSF117281 (SUPERFAMILY)
genemark-A05-processed-gene-156.35-mRNA-1	terpenoid cylase protein prenyltransferase alpha-alpha toroid	0	20	3.61313e-49	0.6825	1	C:mitochondrion	-	IPR006912; PTHR22930 (PANTHER)
genemark-A05-processed-gene-157.18-mRNA-1	protein	0	20	6.76239e-29	0.5085	4	F:molecular_function; C:plasmodesma; P:biological_process; F:acid-amino acid ligase activity		IPR003871; IPR012340; IPR016027; PTHR23273 (PANTHER), SignalP-NN(euk) (SIGNALP)
genemark-A05-processed-gene-159.5-mRNA-1	unknown [Arabidopsis thaliana]	0	3	1.6675	0.513333	1	F:nucleic acid binding
genemark-A05-processed-gene-168.35-mRNA-1	fertilization-independent endosperm protein	0	20	2.98199e-123	0.849	13	C:CUL4 RING ubiquitin ligase complex; ; C:polar nucleus; P:response to cold; P:regulation of transcription, DNA-dependent; P:regulation of gene expression by genetic imprinting; C:heterotrimeric G-protein complex; F:protein binding; F:transcription factor activity; F:nucleotide binding; P:histone methylation; C:transcription factor complex; P:regulation of transcription	-	IPR001680; IPR015943; IPR017986; IPR019775; IPR020472; PTHR10253 (PANTHER), PTHR10253:SF2 (PANTHER)
genemark-A05-processed-gene-176.28-mRNA-1	f-box kelch-repeat protein	0	20	1.71248e-05	0.498	13	F:molecular_function; P:biological_process; C:cellular_component; F:sequence-specific DNA binding; F:DNA binding; F:hydrolase activity, hydrolyzing O-glycosyl compounds; F:hydrolase activity; P:metabolic process; P:carbohydrate metabolic process; F:cation binding; F:hydrolase activity, acting on glycosyl bonds; F:catalytic activity; F:ubiquitin-protein ligase activity
genemark-A05-processed-gene-177.0-mRNA-1	f-box protein	0	20	1.89361e-14	0.6545	9	P:lipid A biosynthetic process; C:cytosol; P:regulation of transcription, DNA-dependent; ; F:DNA binding; F:transcription factor activity; F:UDP-3-O-[3-hydroxymyristoyl] N-acetylglucosamine deacetylase activity; C:transcription factor complex; P:regulation of transcription	-	PTHR32133 (PANTHER), PTHR32133:SF11 (PANTHER)
genemark-A05-processed-gene-182.68-mRNA-1	---NA---	0	0			2	F:serine-type endopeptidase inhibitor activity; P:response to wounding		IPR000864
genemark-A05-processed-gene-187.35-mRNA-1	rho protein gdp dissociation inhibitor	0	20	5.57945e-54	0.797	7	C:cytoplasm; F:Rho GDP-dissociation inhibitor activity; F:protein binding; P:cell tip growth; P:root epidermal cell differentiation; F:catalytic activity; F:nucleotide binding	-	IPR000406; IPR000594; IPR009036; IPR014756; IPR016040; IPR024792; PTHR10980:SF2 (PANTHER), seg (SEG)
genemark-A05-processed-gene-201.36-mRNA-1	mutator-like transposase	0	20	1.18025e-11	0.662	1	P:biological_process
genemark-A05-processed-gene-207.34-mRNA-1	cysteine histidine-rich c1 domain-containing protein	0	20	3.73929e-50	0.487	7	; F:zinc ion binding; F:molecular_function; P:response to stress; C:cellular_component; P:megagametogenesis; P:biological_process		IPR004146; PTHR32410 (PANTHER), PTHR32410:SF85 (PANTHER), SSF57889 (SUPERFAMILY)
genemark-A05-processed-gene-209.27-mRNA-1	wd-40 repeat family protein	0	20	6.76516e-47	0.858	3	C:CUL4 RING ubiquitin ligase complex; C:heterotrimeric G-protein complex; F:protein binding	-	IPR015943; IPR017986; PTHR22847 (PANTHER), PTHR22847:SF102 (PANTHER)
genemark-A05-processed-gene-212.19-mRNA-1	50s ribosomal protein l10	0	20	1.40169e-79	0.76	7	C:chloroplast envelope; C:cytosolic ribosome; F:structural constituent of ribosome; F:RNA binding; P:ribosome biogenesis; C:chloroplast stroma; P:translation	-	IPR001790; IPR022973; PTHR11560 (PANTHER), seg (SEG)
genemark-A05-processed-gene-216.26-mRNA-1	ras group-related lrr 9 protein	0	11	8.10763e-16	0.495455	1	P:microgametogenesis	-	coil (COIL), seg (SEG)
genemark-A05-processed-gene-2.21-mRNA-1	non-ltr retroelement reverse transcriptase	0	20	0	0.5455	3	F:RNA binding; F:RNA-directed DNA polymerase activity; P:RNA-dependent DNA replication		IPR000477; IPR005135; IPR012337; IPR025558; G3DSA:3.30.420.10 (GENE3D), G3DSA:3.60.10.10 (GENE3D), PTHR19446 (PANTHER), PTHR19446:SF34 (PANTHER), PF13456 (PFAM), PF13966 (PFAM), seg (SEG), SSF56672 (SUPERFAMILY)
genemark-A05-processed-gene-225.31-mRNA-1	transitional endoplasmic reticulum atpase	0	20	3.31701e-17	0.5245	28	F:ATP binding; F:binding; F:hydrolase activity; F:nucleotide binding; F:nucleoside-triphosphatase activity; F:cation channel activity; C:cell surface; C:intracellular membrane-bounded organelle; ; F:identical protein binding; C:integral to membrane; C:membrane; F:sodium channel activity; F:cytoskeletal protein binding; F:muscle alpha-actinin binding; C:endoplasmic reticulum; F:calcium ion binding…		SignalP-NN(euk) (SIGNALP), tmhmm (TMHMM)
genemark-A05-processed-gene-23.61-mRNA-1	reverse transcriptase	0	20	0	0.5935	3	F:RNA binding; F:RNA-directed DNA polymerase activity; P:RNA-dependent DNA replication		IPR000477; IPR005135; G3DSA:3.60.10.10 (GENE3D), PTHR19446 (PANTHER), PTHR19446:SF34 (PANTHER), PF13966 (PFAM), seg (SEG), SSF56672 (SUPERFAMILY)
genemark-A05-processed-gene-37.51-mRNA-1	non-ltr retroelement reverse transcriptase-like protein	0	20	2.42037e-15	0.5215	1	F:RNA-directed DNA polymerase activity		seg (SEG), tmhmm (TMHMM)
genemark-A05-processed-gene-43.27-mRNA-1	transposon-like orf	0	20	0	0.6215	0	-		IPR004242; IPR025312; IPR025452; PTHR10775 (PANTHER), PTHR10775:SF78 (PANTHER), PF13963 (PFAM), seg (SEG)
genemark-A05-processed-gene-46.8-mRNA-1	uncharacterized protein	0	20	2.4386e-65	0.4825	3	P:regulation of transcription, DNA-dependent; C:nucleus; F:transcription factor activity		IPR015410; coil (COIL), seg (SEG)
genemark-A05-processed-gene-49.42-mRNA-1	uncharacterized protein	0	20	1.82942e-15	0.646	7	F:molecular_function; P:biological_process; C:mitochondrion; F:nucleic acid binding; P:DNA integration; F:zinc ion binding; C:plastid
genemark-A05-processed-gene-51.26-mRNA-1	beta chain	0	20	1.10775e-159	0.9405	12	C:cell wall; C:microtubule; P:protein polymerization; C:vacuolar membrane; P:GTP catabolic process; P:microtubule-based movement; F:GTPase activity; F:structural molecule activity; C:chloroplast; P:response to cadmium ion; F:GTP binding; C:plasma membrane	-	IPR000217; IPR002453; IPR003008; IPR008280; IPR013838; IPR017975; IPR018316; seg (SEG)
genemark-A05-processed-gene-51.7-mRNA-1	tubulin beta	0	20	1.49792e-54	0.956	11	C:cell wall; C:microtubule; P:protein polymerization; P:GTP catabolic process; P:microtubule-based movement; F:GTPase activity; F:structural molecule activity; C:chloroplast; P:response to cadmium ion; F:GTP binding; C:plasma membrane	-	IPR000217; IPR002453; IPR008280; IPR018316; IPR023123
genemark-A05-processed-gene-55.21-mRNA-1	apoptosis inhibitory protein 5	0	20	4.12395e-15	0.883	3	C:plasmodesma; C:cytosol; F:binding	-	IPR008383; PTHR12758 (PANTHER), PTHR12758:SF15 (PANTHER)
genemark-A05-processed-gene-56.47-mRNA-1	uncharacterized protein	0	20	6.2456e-16	0.693	2	F:molecular_function; C:cellular_component
genemark-A05-processed-gene-56.59-mRNA-1	---NA---	0	0			0	-		seg (SEG)
genemark-A05-processed-gene-59.24-mRNA-1	cysteine-rich repeat secretory protein 35	0	20	2.21876e-29	0.6805	2	F:molecular_function; P:biological_process		IPR002902; PTHR32411 (PANTHER), SignalP-NN(euk) (SIGNALP)
genemark-A05-processed-gene-59.33-mRNA-1	cysteine-rich repeat secretory protein 35	0	20	3.53087e-70	0.636	1	C:extracellular region	-	IPR002902; PTHR32411 (PANTHER)
genemark-A05-processed-gene-59.7-mRNA-1	non-ltr retroelement reverse transcriptase	0	20	0	0.5925	3	F:RNA binding; F:RNA-directed DNA polymerase activity; P:RNA-dependent DNA replication		IPR000477; IPR005135; coil (COIL), G3DSA:3.60.10.10 (GENE3D), PTHR19446 (PANTHER), PTHR19446:SF34 (PANTHER), PF13966 (PFAM), seg (SEG), SSF56672 (SUPERFAMILY)
genemark-A05-processed-gene-64.46-mRNA-1	ghmp kinase family protein	0	20	4.25674e-33	0.815	8	P:carbohydrate phosphorylation; P:D-galacturonate metabolic process; F:ATP binding; P:galactose metabolic process; F:galactokinase activity; C:cytosol; F:galacturonokinase activity; P:nucleotide metabolic process	EC:2.7.1.6; EC:2.7.1.44	IPR013750; G3DSA:3.30.70.890 (GENE3D), PTHR10457 (PANTHER), PTHR10457:SF7 (PANTHER), SSF55060 (SUPERFAMILY)
genemark-A05-processed-gene-64.47-mRNA-1	non-ltr retroelement reverse transcriptase	0	20	2.57931e-92	0.4905	4	C:plastid; F:RNA binding; P:RNA-dependent DNA replication; F:RNA-directed DNA polymerase activity		PTHR19446 (PANTHER), PTHR19446:SF34 (PANTHER), PF13966 (PFAM), seg (SEG), SignalP-NN(euk) (SIGNALP)
genemark-A05-processed-gene-69.37-mRNA-1	embryo defective 1381 protein	0	20	5.15407e-122	0.7255	2	F:phospholipid binding; P:embryonic development ending in seed dormancy	-	G3DSA:3.40.50.300 (GENE3D), seg (SEG), SignalP-NN(euk) (SIGNALP)
genemark-A05-processed-gene-7.29-mRNA-1	uncharacterized protein	0	20	4.43454e-18	0.7835	2	F:molecular_function; P:biological_process		SignalP-NN(euk) (SIGNALP)
genemark-A05-processed-gene-78.22-mRNA-1	uncharacterized protein	0	20	2.25747e-81	0.6905	3	F:molecular_function; P:biological_process; C:cellular_component		IPR007590; coil (COIL), PTHR12111:SF0 (PANTHER)
genemark-A06-processed-gene-108.32-mRNA-1	tubulin beta-2 beta-3 chain	0	20	0	0.956	17	C:cell wall; C:nucleolus; P:response to salt stress; C:microtubule; C:tubulin complex; C:plasmodesma; P:protein polymerization; P:GTP catabolic process; P:microtubule-based movement; F:protein binding; F:GTPase activity; F:structural molecule activity; C:vacuole; P:response to cadmium ion; C:Golgi apparatus; F:GTP binding; C:plasma membrane	-	IPR000217; IPR002453; IPR003008; IPR008280; IPR013838; IPR017975; IPR018316; IPR023123; coil (COIL), seg (SEG)
genemark-A06-processed-gene-110.2-mRNA-1	receptor-like protein kinase	0	20	2.58365e-22	0.791	5	C:peroxisome; P:protein amino acid phosphorylation; F:ATP binding; F:protein serine/threonine kinase activity; P:serine family amino acid metabolic process	EC:2.7.11.0	PTHR24420 (PANTHER), PTHR24420:SF146 (PANTHER)
genemark-A06-processed-gene-11.33-mRNA-1	jacalin lectin family protein	0	20	3.18677e-61	0.7295	2	C:plasmodesma; C:chloroplast	-	IPR001229; PTHR23244 (PANTHER), PTHR23244:SF145 (PANTHER)
genemark-A06-processed-gene-11.60-mRNA-1	core-2 i-branching beta- -n-acetylglucosaminyltransferase family protein	0	20	3.50811e-20	0.595	3	C:Golgi apparatus; F:acetylglucosaminyltransferase activity; C:membrane	-	IPR003406; PTHR31042 (PANTHER), PTHR31042:SF0 (PANTHER), seg (SEG), SignalP-NN(euk) (SIGNALP), tmhmm (TMHMM)
genemark-A06-processed-gene-123.42-mRNA-1	protein cbby	0	20	1.1345e-123	0.818	5	C:chloroplast envelope; P:nucleic acid phosphodiester bond hydrolysis; F:nuclease activity; C:chloroplast stroma; P:DNA repair	-	IPR006402; IPR023214; PTHR18901 (PANTHER), PF13419 (PFAM), seg (SEG)
genemark-A06-processed-gene-128.70-mRNA-1	tubulin beta-2 beta-3 chain	0	20	0	0.956	17	C:cell wall; C:nucleolus; P:response to salt stress; C:microtubule; C:tubulin complex; C:plasmodesma; P:protein polymerization; P:GTP catabolic process; P:microtubule-based movement; F:protein binding; F:GTPase activity; F:structural molecule activity; C:vacuole; P:response to cadmium ion; C:Golgi apparatus; F:GTP binding; C:plasma membrane	-	IPR000217; IPR002453; IPR003008; IPR008280; IPR013838; IPR017975; IPR018316; IPR023123; coil (COIL), seg (SEG)
genemark-A06-processed-gene-129.48-mRNA-1	non-ltr retroelement reverse transcriptase	0	20	1.29179e-05	0.6105	1	F:RNA-directed DNA polymerase activity
genemark-A06-processed-gene-13.26-mRNA-1	aminotransferase- plant mobile domain family protein	0	20	7.35122e-29	0.4455	17	F:molecular_function; C:plasmodesma; P:biological_process; C:cellular_component; C:chloroplast; F:ligase activity; P:DNA recombination; P:response to DNA damage stimulus; F:DNA binding; F:DNA ligase activity; P:DNA replication; F:DNA ligase (ATP) activity; F:nucleotide binding; F:ATP binding; P:DNA repair; P:DNA ligation involved in DNA repair; C:Golgi apparatus
genemark-A06-processed-gene-136.29-mRNA-1	non-ltr retroelement reverse transcriptase	0	20	9.56761e-25	0.568	1	F:RNA-directed DNA polymerase activity		PTHR25952 (PANTHER), PTHR25952:SF82 (PANTHER), PF13966 (PFAM)
genemark-A06-processed-gene-14.35-mRNA-1	protein	0	20	0	0.7455	25	F:serine-type endopeptidase activity; F:ATP-dependent peptidase activity; F:mitochondrial light strand promoter anti-sense binding; F:mitochondrial light strand promoter sense binding; F:mitochondrial heavy strand promoter anti-sense binding; P:chaperone-mediated protein complex assembly; F:ADP binding; P:oxidation-dependent protein catabolic process; C:chloroplast; F:single-stranded DNA binding;…	EC:3.4.21.0	IPR003593; IPR003959; IPR004815; IPR008268; IPR008269; IPR020568; PR00830 (PRINTS), G3DSA:1.10.8.60 (GENE3D), G3DSA:3.40.50.300 (GENE3D), PTHR10046 (PANTHER), PTHR10046:SF23 (PANTHER), seg (SEG), SSF52540 (SUPERFAMILY)
genemark-A06-processed-gene-151.30-mRNA-1	dna binding protein	0	20	8.34248e-68	0.5795	6	F:DNA binding; P:biological_process; C:cellular_component; C:cytoplasm; P:toxin catabolic process; F:glutathione transferase activity		PTHR11260 (PANTHER), PTHR11260:SF8 (PANTHER), PF14303 (PFAM)
genemark-A06-processed-gene-164.48-mRNA-1	subtilisin-like protease	0	20	4.16124e-09	0.6225	4	C:plant-type cell wall; P:metabolic process; C:apoplast; F:serine-type peptidase activity	-	tmhmm (TMHMM)
genemark-A06-processed-gene-172.33-mRNA-1	uncharacterized protein	0	20	0	0.77	2	C:mitochondrion; C:chloroplast inner membrane	-	IPR021825; PTHR31038 (PANTHER), PTHR31038:SF0 (PANTHER), seg (SEG), tmhmm (TMHMM)
genemark-A06-processed-gene-173.44-mRNA-1	f-box kelch-repeat protein	0	20	2.19227e-13	0.664	11	F:molecular_function; P:biological_process; C:cellular_component; P:regulation of transcription, DNA-dependent; P:translational initiation; P:transcription initiation; F:translation initiation factor activity; P:positive regulation of transcription, DNA-dependent; F:zinc ion binding; C:nucleus; F:DNA binding		SignalP-NN(euk) (SIGNALP)
genemark-A06-processed-gene-176.32-mRNA-1	transposon-like orf	0	20	0	0.6215	0	-		IPR004242; IPR025312; IPR025452; PTHR10775 (PANTHER), PTHR10775:SF78 (PANTHER), PF13963 (PFAM), seg (SEG)
genemark-A06-processed-gene-178.38-mRNA-1	transposon related protein	0	3	1.16114e-06	0.743333	0	-
genemark-A06-processed-gene-181.37-mRNA-1	copper ion binding protein	0	20	2.21457e-163	0.69	3	F:copper ion binding; F:electron carrier activity; P:electron transport	-	IPR002885; IPR003245; IPR008972; PTHR24015 (PANTHER), seg (SEG)
genemark-A06-processed-gene-191.53-mRNA-1	sec-independent translocase	0	20	0.00358326	0.4795	42	C:plasmodesma; P:cellular response to cold; P:cellular response to heat; F:calmodulin binding; F:protein binding; P:protein folding; C:endoplasmic reticulum; P:cellular response to unfolded protein; C:cytosol; C:plasma membrane; P:protein transport; C:TAT protein transport complex; C:integral to membrane; C:membrane; F:protein transporter activity; P:transport; F:protein transmembrane transporter…		seg (SEG)
genemark-A06-processed-gene-193.46-mRNA-1	microtubule-associated protein rp eb family member 1-like isoform 2	0	20	1.46152e-117	0.7125	10	C:phragmoplast; P:positive gravitropism; F:microtubule binding; C:cortical microtubule, transverse to long axis; C:microtubule organizing center; C:preprophase band; P:thigmotropism; C:nucleus; C:spindle microtubule; C:tubulin complex	-	IPR001715; IPR004953; coil (COIL), PTHR10623 (PANTHER), PTHR10623:SF6 (PANTHER), seg (SEG), SSF140612 (SUPERFAMILY)
genemark-A06-processed-gene-194.42-mRNA-1	protein	0	20	1.58772e-51	0.506	2	P:proteolysis; F:cysteine-type peptidase activity		IPR003653; coil (COIL), PTHR31470 (PANTHER), PTHR31470:SF0 (PANTHER), seg (SEG), SSF54001 (SUPERFAMILY)
genemark-A06-processed-gene-19.51-mRNA-1	phosphatidylinositol 4-kinase alpha	0	20	0	0.803	14	P:protein amino acid phosphorylation; F:phosphatidylinositol-4-phosphate binding; C:plasmodesma; F:actin filament binding; P:phosphoinositide-mediated signaling; F:1-phosphatidylinositol 4-kinase activity; F:phosphatidylinositol-3-phosphate binding; F:phosphatidylinositol-4,5-bisphosphate binding; F:phosphoinositide 3-kinase activity; P:phosphoinositide phosphorylation; C:perinuclear region of cy…	EC:2.7.1.67	IPR000403; IPR001263; IPR011009; IPR015433; IPR016024; IPR018936; coil (COIL), G3DSA:3.30.1010.10 (GENE3D), PTHR10048:SF15 (PANTHER), seg (SEG)
genemark-A06-processed-gene-203.58-mRNA-1	protein	0	20	3.54729e-19	0.446	6	F:RNA-directed DNA polymerase activity; F:nucleic acid binding; F:zinc ion binding; F:molecular_function; P:biological_process; C:cellular_component
genemark-A06-processed-gene-205.53-mRNA-1	uncharacterized protein	0	2	2.88901e-12	0.82	0	-		seg (SEG)
genemark-A06-processed-gene-206.18-mRNA-1	unnamed protein product [Haliangium ochraceum DSM 14365]	0	3	6.17053	0.503333	3	F:actin binding; C:actin cytoskeleton; P:actin cytoskeleton organization		IPR002097; IPR005455; G3DSA:3.30.450.30 (GENE3D)
genemark-A06-processed-gene-212.31-mRNA-1	fk506-binding protein 15 kd-2	0	20	3.75294e-61	0.9275	12	P:protein folding; C:vacuole; C:endoplasmic reticulum lumen; C:chloroplast thylakoid lumen; C:Golgi apparatus; F:FK506 binding; C:cytoplasmic membrane-bounded vesicle; P:response to stress; P:protein peptidyl-prolyl isomerization; C:membrane; C:cytosol; F:peptidyl-prolyl cis-trans isomerase activity	EC:5.2.1.8	IPR001179; IPR023566; G3DSA:3.10.50.40 (GENE3D), PTHR10516:SF118 (PANTHER), seg (SEG), SSF54534 (SUPERFAMILY)
genemark-A06-processed-gene-21.38-mRNA-1	---NA---	0	0			0	-
genemark-A06-processed-gene-220.3-mRNA-1	protein	0	20	2.19291e-54	0.507	6	F:RNA binding; P:RNA-dependent DNA replication; F:endonuclease activity; F:RNA-directed DNA polymerase activity; F:nucleic acid binding; F:zinc ion binding		IPR005135; G3DSA:3.60.10.10 (GENE3D), PTHR19446 (PANTHER), PTHR19446:SF34 (PANTHER)
genemark-A06-processed-gene-231.29-mRNA-1	defensin-like protein 293	0	20	3.70316e-16	0.514	12	C:integral to membrane; P:transmembrane transport; C:cytoplasm; F:SH3 domain binding; P:biological_process; C:nucleolus; P:regulation of cell shape; P:protein complex assembly; C:cytoskeleton; F:actin binding; P:actin filament polymerization; P:cytoskeleton organization		SignalP-NN(euk) (SIGNALP)
genemark-A06-processed-gene-248.41-mRNA-1	uncharacterized protein	0	20	2.06547e-35	0.8015	2	F:molecular_function; P:biological_process		IPR008502; PTHR31951 (PANTHER), PTHR31951:SF0 (PANTHER), SignalP-NN(euk) (SIGNALP), tmhmm (TMHMM)
genemark-A06-processed-gene-253.11-mRNA-1	kinase family protein	0	4	2.50329	0.475	15	F:kinase activity; F:ATP binding; F:protein kinase activity; P:phosphorylation; F:nucleotide binding; P:protein amino acid phosphorylation; F:transferase activity, transferring phosphorus-containing groups; F:protein serine/threonine kinase activity; P:protein amino acid autophosphorylation; P:hyperosmotic response; P:ubiquitin-dependent protein catabolic process; P:response to salt stress; F:pro…
genemark-A06-processed-gene-259.59-mRNA-1	cysteine-type peptidase	0	20	8.02587e-60	0.547	2	F:cysteine-type peptidase activity; P:proteolysis	-	IPR003653; IPR015410; coil (COIL), PTHR31470 (PANTHER), PTHR31470:SF0 (PANTHER), seg (SEG), SSF54001 (SUPERFAMILY)
genemark-A06-processed-gene-26.27-mRNA-1	non-ltr retroelement reverse transcriptase	0	20	0	0.509	3	F:RNA binding; F:RNA-directed DNA polymerase activity; P:RNA-dependent DNA replication		IPR000477; IPR005135; IPR025558; IPR025836; G3DSA:3.60.10.10 (GENE3D), PTHR19446 (PANTHER), PTHR19446:SF34 (PANTHER), PF13966 (PFAM), seg (SEG), tmhmm (TMHMM), SSF56672 (SUPERFAMILY)
genemark-A06-processed-gene-35.14-mRNA-1	pentatricopeptide repeat-containing protein	0	20	0	0.6395	1	F:protein binding	-	IPR002885; IPR011990; PTHR24015 (PANTHER), PTHR24015:SF10 (PANTHER), seg (SEG)
genemark-A06-processed-gene-37.23-mRNA-1	non-ltr retroelement reverse transcriptase	0	20	2.4973e-175	0.6025	3	F:RNA binding; F:RNA-directed DNA polymerase activity; P:RNA-dependent DNA replication		IPR000477; PTHR19446 (PANTHER), PTHR19446:SF34 (PANTHER), PF13966 (PFAM), seg (SEG)
genemark-A06-processed-gene-38.28-mRNA-1	serine threonine protein kinase	0	20	2.58312e-175	0.8655	10	F:protein binding; P:protein amino acid phosphorylation; F:ATP binding; P:response to abscisic acid stimulus; C:nucleus; C:cytosol; F:protein serine/threonine kinase activity; P:response to salt stress; F:protein tyrosine kinase activity; P:serine family amino acid metabolic process	EC:2.7.11.0	IPR000719; IPR002290; IPR008271; IPR011009; IPR017441; IPR020635; G3DSA:1.10.510.10 (GENE3D), G3DSA:3.30.200.20 (GENE3D), PTHR24343 (PANTHER), PTHR24343:SF55 (PANTHER), seg (SEG), tmhmm (TMHMM)
genemark-A06-processed-gene-43.18-mRNA-1	isoform a	0	20	9.55778e-85	0.4115	8	P:regulation of primary metabolic process; P:regulation of cellular metabolic process; C:cell part; P:cellular protein metabolic process; P:cellular macromolecule biosynthetic process; P:cellular response to stress; F:binding; P:regulation of macromolecule metabolic process	-	seg (SEG)
genemark-A06-processed-gene-54.20-mRNA-1	uroporphyrinogen decarboxylase 1	0	9	0.0392024	0.44	7	C:chloroplast stroma; C:chloroplast; P:response to cadmium ion; F:uroporphyrinogen decarboxylase activity; P:porphyrin biosynthetic process; F:carboxy-lyase activity; F:lyase activity		seg (SEG)
genemark-A06-processed-gene-56.36-mRNA-1	non-ltr retroelement reverse transcriptase	0	20	0	0.5645	3	F:RNA binding; F:RNA-directed DNA polymerase activity; P:RNA-dependent DNA replication		IPR000477; IPR005135; IPR012337; G3DSA:3.30.420.10 (GENE3D), G3DSA:3.60.10.10 (GENE3D), PTHR19446 (PANTHER), PTHR19446:SF34 (PANTHER), PF13456 (PFAM), PF13966 (PFAM), seg (SEG), SSF56672 (SUPERFAMILY)
genemark-A06-processed-gene-57.60-mRNA-1	non-ltr retroelement reverse transcriptase	0	20	0	0.6485	3	F:RNA binding; F:RNA-directed DNA polymerase activity; P:RNA-dependent DNA replication		IPR000477; IPR005135; PTHR19446 (PANTHER), PTHR19446:SF34 (PANTHER), PF13966 (PFAM), seg (SEG), SSF56672 (SUPERFAMILY)
genemark-A06-processed-gene-57.68-mRNA-1	predicted protein [Arabidopsis lyrata subsp. lyrata]	0	1	0.752319	0.64	0	-
genemark-A06-processed-gene-59.37-mRNA-1	uncharacterized protein	0	17	0.000112167	0.510588	9	F:molecular_function; P:biological_process; C:cellular_component; P:cellular aldehyde metabolic process; P:oxidation reduction; F:oxidoreductase activity; F:oxidoreductase activity, acting on the aldehyde or oxo group of donors, NAD or NADP as acceptor; P:metabolic process; F:aldehyde dehydrogenase [NAD(P)+] activity
genemark-A06-processed-gene-59.7-mRNA-1	agamous-like mads-box protein agl62	0	20	1.47271e-17	0.8315	9	C:polar nucleus; P:embryo sac central cell differentiation; P:regulation of transcription, DNA-dependent; P:endosperm development; F:DNA binding; F:protein dimerization activity; F:transcription factor activity; C:transcription factor complex; P:regulation of transcription	-	IPR002100; PTHR11945 (PANTHER), PTHR11945:SF133 (PANTHER), seg (SEG)
genemark-A06-processed-gene-61.11-mRNA-1	uncharacterized protein	0	20	2.19017e-59	0.7175	7	C:cytosol; F:transcription cofactor activity; F:nucleic acid binding; P:regulation of transcription, DNA-dependent; F:catalytic activity; C:transcription factor complex; P:regulation of transcription	-	IPR003101
genemark-A06-processed-gene-61.15-mRNA-1	uncharacterized protein	0	20	2.60188e-59	0.757	12	C:cytosol; P:transport; F:RNA binding; F:transcription cofactor activity; F:zinc ion binding; P:RNA-dependent DNA replication; P:regulation of transcription, DNA-dependent; F:RNA-directed DNA polymerase activity; P:proteolysis; F:aspartic-type endopeptidase activity; C:transcription factor complex; P:regulation of transcription	EC:2.7.7.49; EC:3.4.23.0	IPR003101
genemark-A06-processed-gene-61.34-mRNA-1	questionable orf	0	20	0.000320381	0.4055	9	C:collagen; F:actin binding; F:phospholipid binding; F:ATP binding; F:protein kinase activity; F:nucleotide binding; P:protein amino acid phosphorylation; F:transferase activity, transferring phosphorus-containing groups; F:protein serine/threonine kinase activity		seg (SEG)
genemark-A06-processed-gene-61.47-mRNA-1	uncharacterized protein	0	20	5.57243e-49	0.6485	3	F:molecular_function; P:biological_process; C:cellular_component		PF13248 (PFAM)
genemark-A06-processed-gene-61.48-mRNA-1	uncharacterized protein	0	20	1.27766e-40	0.6795	7	C:cytosol; F:binding; P:cellular macromolecule biosynthetic process; P:nucleic acid metabolic process; F:transcription cofactor activity; C:transcription factor complex; P:regulation of transcription	-	IPR003101
genemark-A06-processed-gene-61.54-mRNA-1	uncharacterized protein	0	20	0	0.7255	2	P:regulation of transcription, DNA-dependent; F:transcription cofactor activity		coil (COIL), seg (SEG)
genemark-A06-processed-gene-61.67-mRNA-1	protein	0	20	5.73202e-08	0.7105	11	C:cytosol; P:regulation of transcription, DNA-dependent; F:transcription cofactor activity; P:transport; F:nucleic acid binding; F:zinc ion binding; F:RNA-directed DNA polymerase activity; F:RNA binding; F:aspartic-type endopeptidase activity; P:RNA-dependent DNA replication; P:proteolysis		seg (SEG)
genemark-A06-processed-gene-67.9-mRNA-1	uncharacterized protein	0	4	9.02756e-15	0.6425	2	F:molecular_function; P:biological_process		seg (SEG)
genemark-A06-processed-gene-79.21-mRNA-1	non-ltr retroelement reverse transcriptase	0	20	0	0.6015	3	F:RNA binding; F:RNA-directed DNA polymerase activity; P:RNA-dependent DNA replication		IPR000477; PTHR19446 (PANTHER), PTHR19446:SF34 (PANTHER), seg (SEG), SSF56672 (SUPERFAMILY)
genemark-A06-processed-gene-86.13-mRNA-1	o-methyltransferase family protein	0	20	2.93667e-76	0.871	6	P:indole glucosinolate metabolic process; F:protein dimerization activity; F:O-methyltransferase activity; P:methylation; P:lignin biosynthetic process; C:cytosol	-	IPR001077; coil (COIL), G3DSA:3.40.50.150 (GENE3D), PTHR11746 (PANTHER), PTHR11746:SF53 (PANTHER), SSF53335 (SUPERFAMILY)
genemark-A06-processed-gene-87.29-mRNA-1	athila retroelement orf1 protein	0	20	0	0.5595	6	F:RNA binding; F:nucleic acid binding; P:DNA integration; P:RNA-dependent DNA replication; F:zinc ion binding; F:RNA-directed DNA polymerase activity		IPR005162; IPR021109; coil (COIL), PF13975 (PFAM), seg (SEG)
genemark-A06-processed-gene-90.29-mRNA-1	transposon-like orf	0	20	0	0.6215	0	-		IPR004242; IPR025312; IPR025452; PTHR10775 (PANTHER), PTHR10775:SF78 (PANTHER), PF13963 (PFAM), seg (SEG)
genemark-A07-processed-gene-100.45-mRNA-1	transposon-like orf	0	20	0	0.6215	0	-		IPR004242; IPR025312; IPR025452; PTHR10775 (PANTHER), PTHR10775:SF78 (PANTHER), PF13963 (PFAM), seg (SEG)
genemark-A07-processed-gene-104.40-mRNA-1	non-ltr retroelement reverse transcriptase	0	20	0	0.555	4	F:RNA binding; F:RNA-directed DNA polymerase activity; P:RNA-dependent DNA replication; F:zinc ion binding		IPR000477; IPR001878; IPR005135; IPR025558; IPR025836; coil (COIL), G3DSA:3.60.10.10 (GENE3D), PTHR19446 (PANTHER), PTHR19446:SF34 (PANTHER), PF13966 (PFAM), seg (SEG), tmhmm (TMHMM), SSF56672 (SUPERFAMILY)
genemark-A07-processed-gene-106.12-mRNA-1	serine palmitoyltransferase	0	20	9.66672e-66	0.7175	9	F:pyridoxal phosphate binding; P:sphingolipid biosynthetic process; F:protein binding; P:cell growth; F:serine C-palmitoyltransferase activity; F:transferase activity, transferring nitrogenous groups; P:glycosphingolipid metabolic process; C:serine C-palmitoyltransferase complex; P:acyl-carrier-protein biosynthetic process	EC:2.3.1.50	IPR004839; IPR015421; IPR015424; PTHR13693 (PANTHER), PTHR13693:SF2 (PANTHER), seg (SEG)
genemark-A07-processed-gene-116.18-mRNA-1	AC007887_5F15O4.10 [Arabidopsis thaliana]	0	1	0.0514489	0.68	0	-
genemark-A07-processed-gene-117.11-mRNA-1	uncharacterized protein	0	16	1.21734e-22	0.448125	5	F:molecular_function; P:biological_process; C:cellular_component; F:calcium ion binding; F:zinc ion binding		seg (SEG)
genemark-A07-processed-gene-119.54-mRNA-1	alpha beta hydrolase related protein	0	20	4.12024e-12	0.7625	1	P:cellular response to sulfate starvation	-
genemark-A07-processed-gene-123.20-mRNA-1	uncharacterized protein	0	20	6.36144e-29	0.665	2	P:biological_process; F:molecular_function		IPR004314; PTHR31589 (PANTHER)
genemark-A07-processed-gene-123.60-mRNA-1	uncharacterized protein	0	20	4.95049e-13	0.521	2	P:biological_process; F:molecular_function		IPR025521; PTHR31589 (PANTHER), seg (SEG), SignalP-NN(euk) (SIGNALP)
genemark-A07-processed-gene-125.20-mRNA-1	e3 ubiquitin-protein ligase sinat2	0	20	1.10932e-144	0.7455	7	F:protein binding; P:multicellular organismal development; P:protein ubiquitination; P:ubiquitin-dependent protein catabolic process; F:ubiquitin-protein ligase activity; C:nucleus; F:zinc ion binding	EC:6.3.2.19	IPR001841; IPR004162; IPR008974; IPR013083; IPR013322; IPR018121; SSF57850 (SUPERFAMILY)
genemark-A07-processed-gene-126.37-mRNA-1	non-ltr retroelement reverse transcriptase	0	4	0.000465249	0.5275	22	F:helicase activity; C:host cell membrane; F:RNA helicase activity; F:RNA binding; F:hydrolase activity; F:ATP binding; P:viral genome replication; F:structural molecule activity; C:membrane; P:transcription, DNA-dependent; F:cysteine-type peptidase activity; C:virion; F:peptidase activity; F:RNA-directed RNA polymerase activity; P:RNA biosynthetic process; C:viral capsid; F:catalytic activity; F…
genemark-A07-processed-gene-127.17-mRNA-1	f-box lrr-repeat protein	0	20	4.0436e-101	0.6975	1	F:protein binding		IPR001810; IPR006566; G3DSA:3.80.10.10 (GENE3D), PTHR32555 (PANTHER), PTHR32555:SF0 (PANTHER), SSF52047 (SUPERFAMILY)
genemark-A07-processed-gene-131.34-mRNA-1	---NA---	0	0			0	-
genemark-A07-processed-gene-135.65-mRNA-1	uncharacterized protein	0	14	5.93507e-14	0.665714	8	F:molecular_function; P:biological_process; P:response to light stimulus; F:nucleic acid binding; F:signal transducer activity; F:zinc ion binding; P:signal transduction; C:plasma membrane		SignalP-NN(euk) (SIGNALP)
genemark-A07-processed-gene-139.24-mRNA-1	sodium hydrogen exchanger 6-like	0	20	0	0.6985	8	C:endosome; P:lithium ion transport; F:sodium:hydrogen antiporter activity; P:transmembrane transport; P:sodium ion transport; P:regulation of pH; C:integral to membrane; P:proton transport	-	IPR004709; IPR006153; IPR018422; seg (SEG), SignalP-NN(euk) (SIGNALP), tmhmm (TMHMM)
genemark-A07-processed-gene-146.30-mRNA-1	ribophorin i	0	20	1.4394e-24	0.5245	4	F:dolichyl-diphosphooligosaccharide-protein glycotransferase activity; C:integral to membrane; C:oligosaccharyltransferase complex; P:protein amino acid N-linked glycosylation via asparagine	-	IPR007676; PTHR21049:SF0 (PANTHER), seg (SEG), tmhmm (TMHMM)
genemark-A07-processed-gene-14.70-mRNA-1	leucine-rich repeat-containing protein 31	0	1	3.71121	0.5	0	-
genemark-A07-processed-gene-152.12-mRNA-1	traf-like family protein	0	20	5.19783e-23	0.53	2	C:plasmodesma; F:protein binding	-	IPR002083; IPR008974; IPR013322; PTHR24006 (PANTHER), PTHR24006:SF139 (PANTHER), seg (SEG)
genemark-A07-processed-gene-154.25-mRNA-1	protein trf-like 6	0	20	0	0.5885	7	C:cytosolic ribosome; F:transcription factor activity; F:DNA binding; P:response to cadmium ion; P:response to salt stress; C:transcription factor complex; P:regulation of transcription	-	IPR001005; IPR009057; IPR017930; PTHR21717 (PANTHER), PTHR21717:SF9 (PANTHER), seg (SEG)
genemark-A07-processed-gene-157.73-mRNA-1	disease resistance protein	0	20	1.02397e-58	0.6895	4	F:kinase activity; C:membrane; P:defense response signaling pathway, resistance gene-independent; F:protein binding	-	IPR001611; G3DSA:3.80.10.10 (GENE3D), PTHR24420 (PANTHER), PTHR24420:SF480 (PANTHER), SSF52058 (SUPERFAMILY)
genemark-A07-processed-gene-158.53-mRNA-1	uncharacterized protein	0	20	1.40343e-15	0.764	7	C:vacuolar membrane; C:cytosol; C:plasmodesma; C:endoplasmic reticulum; C:Golgi apparatus; C:nucleus; C:plasma membrane	-	IPR019308
genemark-A07-processed-gene-166.28-mRNA-1	zincin-like metalloproteases-like protein	0	20	0	0.6885	5	F:metal ion binding; C:chloroplast envelope; F:metalloendopeptidase activity; C:chloroplast thylakoid; P:proteolysis	EC:3.4.24.0	IPR001567; IPR024077; IPR024079; IPR024080; PTHR11804 (PANTHER), PTHR11804:SF9 (PANTHER), seg (SEG), tmhmm (TMHMM), SSF55486 (SUPERFAMILY)
genemark-A07-processed-gene-170.30-mRNA-1	uncharacterized protein	0	20	9.92874e-30	0.8145	2	F:molecular_function; P:biological_process		IPR008502; PTHR31951 (PANTHER), PTHR31951:SF0 (PANTHER), seg (SEG), SignalP-NN(euk) (SIGNALP), tmhmm (TMHMM)
genemark-A07-processed-gene-172.36-mRNA-1	tir-nbs-lrr class disease resistance protein	0	20	0	0.7715	20	P:translation; C:intrinsic to membrane; F:nucleoside-triphosphatase activity; F:ADP binding; C:nucleolus; F:transmembrane receptor activity; P:defense response to bacterium; C:plasmodesma; P:rRNA processing; P:growth; F:structural constituent of ribosome; P:innate immune response; C:cytosolic small ribosomal subunit; P:ribosomal small subunit biogenesis; F:ATP binding; P:signal transduction; C:ch…	EC:3.6.1.15	IPR000157; IPR000767; IPR002182; IPR011713; G3DSA:3.40.50.10140 (GENE3D), G3DSA:3.40.50.300 (GENE3D), G3DSA:3.80.10.10 (GENE3D), PTHR32062 (PANTHER), PTHR32062:SF4 (PANTHER), seg (SEG), SSF46785 (SUPERFAMILY), SSF52058 (SUPERFAMILY), SSF52540 (SUPERFAMILY)
genemark-A07-processed-gene-173.0-mRNA-1	hypothetical protein ARALYDRAFT_475817 [Arabidopsis lyrata subsp. lyrata]	0	2	0.00362481	0.565	0	-		seg (SEG)
genemark-A07-processed-gene-173.16-mRNA-1	reduced lateral root formation protein	0	5	1.32506e-05	0.544	14	F:heme binding; C:cytosol; P:lateral root formation; F:metal ion binding; F:cobalamin binding; C:membrane; P:cell wall macromolecule catabolic process; P:aromatic compound catabolic process; P:anaerobic phenol catabolic process; C:extracellular region; F:ortho-trichlorophenol reductive dehalogenase activity; C:cell wall; C:plasma membrane; C:Gram-positive-bacterium-type cell wall		seg (SEG)
genemark-A07-processed-gene-178.25-mRNA-1	uncharacterized protein	0	6	1.97088e-17	0.388333	2	F:molecular_function; P:biological_process		seg (SEG)
genemark-A07-processed-gene-184.53-mRNA-1	hva22-like protein c	0	2	0.000557425	0.68	5	P:response to abscisic acid stimulus; P:response to water deprivation; F:molecular_function; C:plasmodesma; P:hyperosmotic salinity response
genemark-A07-processed-gene-194.40-mRNA-1	non-ltr retroelement reverse transcriptase	0	20	0	0.593	3	F:RNA binding; F:RNA-directed DNA polymerase activity; P:RNA-dependent DNA replication		IPR000477; IPR005135; coil (COIL), G3DSA:3.60.10.10 (GENE3D), PTHR19446 (PANTHER), PTHR19446:SF34 (PANTHER), PF13966 (PFAM), seg (SEG), SSF56672 (SUPERFAMILY)
genemark-A07-processed-gene-196.8-mRNA-1	hydroxyproline-rich glycoprotein family protein	0	20	1.65792e-51	0.5215	3	C:cytosol; C:nucleus; C:plasma membrane	-	IPR008480; seg (SEG), tmhmm (TMHMM)
genemark-A07-processed-gene-197.24-mRNA-1	tir-nbs class of disease resistance protein	0	20	0	0.7065	8	P:innate immune response; F:transmembrane receptor activity; F:ADP binding; C:intracellular; C:intrinsic to membrane; F:ATP binding; P:signal transduction; F:protein binding	-	IPR000157; IPR000767; IPR002182; G3DSA:3.40.50.10140 (GENE3D), PTHR31217 (PANTHER), seg (SEG), SSF52540 (SUPERFAMILY)
genemark-A07-processed-gene-197.38-mRNA-1	toll-interleukin-resistance domain-containing protein	0	20	0	0.7535	9	P:innate immune response; P:response to wounding; F:transmembrane receptor activity; F:ADP binding; C:intracellular; C:intrinsic to membrane; F:ATP binding; P:signal transduction; F:protein binding	-	IPR000157; IPR000767; IPR002182; G3DSA:3.40.50.10140 (GENE3D), PTHR31217 (PANTHER), seg (SEG), SSF52540 (SUPERFAMILY)
genemark-A07-processed-gene-208.25-mRNA-1	uncharacterized protein	0	20	2.34255e-15	0.5595	6	F:molecular_function; P:biological_process; C:cellular_component; F:ATP binding; F:nucleotide binding; F:nucleoside-triphosphatase activity		seg (SEG)
genemark-A07-processed-gene-219.0-mRNA-1	inorganic pyrophosphatase	0	20	1.43837e-36	0.51	7	C:intracellular membrane-bounded organelle; C:cytoplasmic part; C:membrane; F:inorganic diphosphatase activity; F:hydrogen-translocating pyrophosphatase activity; P:proton transport; P:oxidative phosphorylation	-	IPR004131; PTHR31998 (PANTHER), PTHR31998:SF0 (PANTHER), SignalP-NN(euk) (SIGNALP), tmhmm (TMHMM)
genemark-A07-processed-gene-21.93-mRNA-1	non-ltr retroelement reverse transcriptase	0	20	1.99729e-14	0.515	6	F:nucleic acid binding; P:biological_process; C:cellular_component; F:RNA binding; P:RNA-dependent DNA replication; F:RNA-directed DNA polymerase activity		PF13456 (PFAM)
genemark-A07-processed-gene-219.8-mRNA-1	vacuolar proton-inorganic pyrophosphatase	0	20	5.33995e-36	0.69	17	C:cytosol; P:establishment or maintenance of transmembrane electrochemical gradient; P:response to water deprivation; C:mitochondrion; P:response to salt stress; F:oxidoreductase activity, acting on the CH-CH group of donors, NAD or NADP as acceptor; P:auxin polar transport; C:chloroplast envelope; C:plant-type vacuole membrane; P:leaf development; C:endosome membrane; F:hydrogen-translocating py…	EC:1.3.1.0	IPR004131; PTHR31998 (PANTHER), PTHR31998:SF0 (PANTHER), tmhmm (TMHMM)
genemark-A07-processed-gene-220.27-mRNA-1	elongation factor 2-like	0	2	0.0394936	0.7	0	-
genemark-A07-processed-gene-223.5-mRNA-1	uncharacterized protein	0	20	2.87977e-13	0.5155	2	F:molecular_function; P:biological_process		coil (COIL), PTHR31245 (PANTHER)
genemark-A07-processed-gene-28.32-mRNA-1	non-ltr retroelement reverse transcriptase	0	20	4.55194e-117	0.5455	3	F:RNA binding; F:RNA-directed DNA polymerase activity; P:RNA-dependent DNA replication		IPR000477; PTHR19446 (PANTHER), PTHR19446:SF34 (PANTHER), PF13966 (PFAM), seg (SEG), SignalP-NN(euk) (SIGNALP), tmhmm (TMHMM)
genemark-A07-processed-gene-30.55-mRNA-1	hypothetical protein ARALYDRAFT_480089 [Arabidopsis lyrata subsp. lyrata]	0	1	2.75932e-11	0.83	0	-
genemark-A07-processed-gene-37.48-mRNA-1	transposon-like orf	0	20	0	0.6215	0	-		IPR004242; IPR025312; IPR025452; PTHR10775 (PANTHER), PTHR10775:SF78 (PANTHER), PF13963 (PFAM), seg (SEG)
genemark-A07-processed-gene-38.4-mRNA-1	hypothetical protein 23.t00036 [Brassica oleracea]	0	1	2.19641e-05	0.59	2	P:proteolysis; F:cysteine-type peptidase activity		IPR015410; seg (SEG)
genemark-A07-processed-gene-41.14-mRNA-1	ras-responsive element-binding protein 1	0	20	5.66027e-21	0.4545	43	P:regulation of transcription, DNA-dependent; P:transcription, DNA-dependent; C:intracellular; F:transcription factor activity; F:DNA binding; F:nucleic acid binding; F:zinc ion binding; F:ATP binding; F:protein kinase activity; F:nucleotide binding; P:protein amino acid phosphorylation; F:transferase activity, transferring phosphorus-containing groups; F:protein serine/threonine kinase activity;…		seg (SEG)
genemark-A07-processed-gene-52.35-mRNA-1	non-ltr retroelement reverse transcriptase	0	20	0	0.5425	4	F:RNA binding; F:RNA-directed DNA polymerase activity; P:RNA-dependent DNA replication; F:zinc ion binding		IPR000477; IPR001878; IPR005135; IPR025558; IPR025836; G3DSA:3.60.10.10 (GENE3D), PTHR19446 (PANTHER), PTHR19446:SF34 (PANTHER), PF13966 (PFAM), seg (SEG), tmhmm (TMHMM), SSF56672 (SUPERFAMILY)
genemark-A07-processed-gene-59.15-mRNA-1	leucine-rich repeat transmembrane protein kinase	0	20	0	0.7225	5	P:protein amino acid phosphorylation; F:ATP binding; F:protein serine/threonine kinase activity; F:protein tyrosine kinase activity; P:serine family amino acid metabolic process	EC:2.7.11.0	IPR000719; IPR002290; IPR008271; IPR011009; IPR017441; IPR020635; IPR021720; G3DSA:1.10.510.10 (GENE3D), G3DSA:3.30.200.20 (GENE3D), G3DSA:3.80.10.10 (GENE3D), PTHR24420 (PANTHER), PTHR24420:SF83 (PANTHER), seg (SEG), SignalP-NN(euk) (SIGNALP), tmhmm (TMHMM), SSF52058 (SUPERFAMILY)
genemark-A07-processed-gene-60.20-mRNA-1	leucine-rich repeat transmembrane protein kinase	0	20	0	0.6585	5	F:protein serine/threonine kinase activity; F:ATP binding; P:protein amino acid phosphorylation; F:protein tyrosine kinase activity; P:serine family amino acid metabolic process	EC:2.7.11.0	IPR000719; IPR001245; IPR002290; IPR008271; IPR011009; IPR020635; IPR021720; G3DSA:1.10.510.10 (GENE3D), G3DSA:3.30.200.20 (GENE3D), G3DSA:3.80.10.10 (GENE3D), PTHR24420 (PANTHER), PTHR24420:SF71 (PANTHER), SignalP-NN(euk) (SIGNALP), tmhmm (TMHMM), SSF52058 (SUPERFAMILY)
genemark-A07-processed-gene-70.47-mRNA-1	uncharacterized protein	0	20	8.88266e-47	0.6595	2	F:molecular_function; P:biological_process		seg (SEG), SignalP-NN(euk) (SIGNALP), tmhmm (TMHMM)
genemark-A07-processed-gene-7.41-mRNA-1	transposon-like orf	0	20	0	0.6215	0	-		IPR004242; IPR025312; IPR025452; PTHR10775 (PANTHER), PTHR10775:SF78 (PANTHER), PF13963 (PFAM), seg (SEG)
genemark-A07-processed-gene-74.44-mRNA-1	transposon-like orf	0	20	0	0.6215	0	-		IPR004242; IPR025312; IPR025452; PTHR10775 (PANTHER), PTHR10775:SF78 (PANTHER), PF13963 (PFAM), seg (SEG)
genemark-A07-processed-gene-80.47-mRNA-1	spermidine synthase	0	20	6.91998e-31	0.8175	8	C:plasma membrane; P:spermidine biosynthetic process; F:protein binding; F:spermidine synthase activity; C:cytosol; P:arginine metabolic process; P:proline metabolic process; P:beta-alanine metabolic process	EC:2.5.1.16	IPR001045; G3DSA:2.30.140.10 (GENE3D), G3DSA:3.40.50.150 (GENE3D), PTHR11558:SF11 (PANTHER), SSF53335 (SUPERFAMILY)
genemark-A07-processed-gene-89.44-mRNA-1	protein	0	20	5.40939e-27	0.509	1	F:nucleic acid binding	-	IPR025558; IPR025836; seg (SEG), tmhmm (TMHMM)
genemark-A07-processed-gene-91.11-mRNA-1	swi-snf-related chromatin binding protein	0	4	4.98961e-13	0.5425	3	F:molecular_function; P:biological_process; C:cellular_component		seg (SEG)
genemark-A07-processed-gene-91.46-mRNA-1	uncharacterized protein	0	9	0.955234	0.415556	3	F:molecular_function; P:biological_process; C:cellular_component
genemark-A07-processed-gene-91.55-mRNA-1	v-type proton atpase subunit b2	0	20	0	0.979	16	C:vacuolar membrane; F:proton-transporting ATPase activity, rotational mechanism; C:chloroplast envelope; C:proton-transporting V-type ATPase, V1 domain; F:hydrogen ion transporting ATP synthase activity, rotational mechanism; P:ATP hydrolysis coupled proton transport; C:Golgi apparatus; C:cytosol; P:ATP synthesis coupled proton transport; P:response to cadmium ion; C:plasmodesma; P:glucose media…	-	IPR000194; IPR000793; IPR004100; IPR005723; IPR020003; IPR022879; G3DSA:3.40.50.300 (GENE3D), PTHR15184 (PANTHER), PTHR15184:SF11 (PANTHER), SSF52540 (SUPERFAMILY)
genemark-A07-processed-gene-91.6-mRNA-1	transposon protein	0	20	0	0.654	0	-		IPR004242; PTHR10775 (PANTHER), PTHR10775:SF78 (PANTHER), PF13963 (PFAM)
genemark-A08-processed-gene-103.15-mRNA-1	transposon-like orf	0	20	0	0.6215	0	-		IPR004242; IPR025312; IPR025452; PTHR10775 (PANTHER), PTHR10775:SF78 (PANTHER), PF13963 (PFAM), seg (SEG)
genemark-A08-processed-gene-109.29-mRNA-1	protein	0	20	2.47969e-43	0.725	3	P:protein folding; F:heat shock protein binding; F:unfolded protein binding	-	IPR001623; IPR003095; PTHR24077 (PANTHER), PTHR24077:SF1 (PANTHER), seg (SEG)
genemark-A08-processed-gene-113.28-mRNA-1	serpin family protein	0	20	5.79126e-14	0.7345	6	P:negative regulation of endopeptidase activity; F:serine-type endopeptidase inhibitor activity; F:protein binding; P:regulation of proteolysis; C:nucleus; P:DNA repair	-
genemark-A08-processed-gene-113.40-mRNA-1	rna sigma-24 ecf subfamily	0	16	4.30428e-25	0.566875	12	P:regulation of transcription, DNA-dependent; P:transcription initiation; F:sigma factor activity; F:transcription factor activity; F:DNA binding; F:helicase activity; F:methyltransferase activity; P:methylation; P:proteolysis; F:carboxypeptidase activity; F:peptidase activity; C:cellular_component		seg (SEG), tmhmm (TMHMM)
genemark-A08-processed-gene-114.19-mRNA-1	bifunctional monodehydroascorbate reductase and carbonic anhydrase nectarin-3-like	0	20	1.77942e-10	0.7255	15	F:carbonate dehydratase activity; F:calcium-transporting ATPase activity; F:calmodulin binding; F:zinc ion binding; P:anion homeostasis; P:response to salt stress; P:defense response to bacterium; P:one-carbon metabolic process; C:plant-type vacuole membrane; P:negative regulation of programmed cell death; C:chloroplast thylakoid membrane; P:response to nematode; P:nitrogen compound metabolic pro…	EC:4.2.1.1; EC:3.6.3.8
genemark-A08-processed-gene-114.39-mRNA-1	carbonic anhydrase family protein	0	20	2.49354e-17	0.5725	10	F:calmodulin binding; P:anion homeostasis; P:response to salt stress; P:defense response to bacterium; F:metal ion binding; C:plant-type vacuole membrane; P:negative regulation of programmed cell death; C:chloroplast thylakoid membrane; F:catalytic activity; P:response to nematode	-	IPR023561; PTHR18952:SF2 (PANTHER), seg (SEG), SignalP-NN(euk) (SIGNALP)
genemark-A08-processed-gene-115.41-mRNA-1	chondroitin sulfate synthase 3	0	20	4.98967e-05	0.492	28	C:Golgi cisterna membrane; F:transferase activity, transferring hexosyl groups; F:nitrate reductase activity; F:oxidoreductase activity, acting on other nitrogenous compounds as donors; F:electron carrier activity; P:oxidation reduction; F:oxidoreductase activity; F:iron-sulfur cluster binding; F:molybdenum ion binding; F:metal ion binding; C:nitrate reductase complex; P:nitrate metabolic process…		seg (SEG)
genemark-A08-processed-gene-116.13-mRNA-1	f-box protein	0	20	1.85663e-70	0.532	7	P:cellular response to chemical stimulus; P:stomatal movement; P:response to water deprivation; P:response to abscisic acid stimulus; P:regulation of cellular process; P:cell communication; F:protein binding	-	IPR001810; IPR013187; IPR017451; G3DSA:1.20.1280.50 (GENE3D), PTHR31790 (PANTHER), PF12937 (PFAM), seg (SEG)
genemark-A08-processed-gene-116.46-mRNA-1	f-box protein	0	20	1.30283e-21	0.589	3	F:molecular_function; P:biological_process; C:cellular_component		IPR013187; IPR017451; PTHR31790 (PANTHER)
genemark-A08-processed-gene-122.32-mRNA-1	chalcone synthase family protein	0	20	0	0.957	3	F:transferase activity, transferring acyl groups other than amino-acyl groups; P:phenylpropanoid biosynthetic process; P:pollen exine formation	EC:2.3.1.0	IPR001099; IPR011141; IPR012328; IPR016038; IPR016039; PTHR31565 (PANTHER)
genemark-A08-processed-gene-12.37-mRNA-1	hypothetical protein 26.t00013 [Brassica oleracea]	0	1	1.00493e-05	0.86	0	-
genemark-A08-processed-gene-124.22-mRNA-1	replication protein a1	0	20	1.22126e-94	0.518	1	C:plasmodesma	-	IPR003871; IPR012340; IPR013955; IPR016027; PTHR23273 (PANTHER), seg (SEG)
genemark-A08-processed-gene-124.31-mRNA-1	zinc finger family protein	0	2	0.191811	0.625	2	F:metal ion binding; F:zinc ion binding		seg (SEG)
genemark-A08-processed-gene-125.34-mRNA-1	obg family gtpase	0	20	0.953175	0.5425	16	P:oxidation reduction; F:oxidoreductase activity; P:metabolic process; P:ubiquinone biosynthetic process; F:oxidoreductase activity, acting on paired donors, with incorporation or reduction of molecular oxygen, NADH or NADPH as one donor, and incorporation of one atom of oxygen; F:FAD binding; F:GTP binding; F:GTPase activity; C:cytoplasm; P:GTP catabolic process; F:magnesium ion binding; F:nucle…		coil (COIL)
genemark-A08-processed-gene-128.34-mRNA-1	---NA---	0	0			0	-
genemark-A08-processed-gene-135.26-mRNA-1	non-ltr retroelement reverse transcriptase-like protein	0	20	6.36956e-26	0.5325	4	F:RNA-directed DNA polymerase activity; F:molecular_function; P:biological_process; C:cellular_component		PTHR19446 (PANTHER), PTHR19446:SF106 (PANTHER), PF13966 (PFAM), seg (SEG)
genemark-A08-processed-gene-135.39-mRNA-1	---NA---	0	0			0	-		PTHR22884 (PANTHER), PTHR22884:SF35 (PANTHER), seg (SEG)
genemark-A08-processed-gene-135.62-mRNA-1	---NA---	0	0			0	-
genemark-A08-processed-gene-137.12-mRNA-1	uncharacterized protein	0	20	1.96658e-38	0.608	6	F:molecular_function; P:biological_process; F:kinase activity; P:phosphorylation; C:cell wall; C:extracellular region		coil (COIL), seg (SEG)
genemark-A08-processed-gene-138.28-mRNA-1	mitochondrial atp synthase g subunit family protein	0	20	2.40058e-52	0.822	3	F:hydrogen ion transmembrane transporter activity; C:mitochondrial proton-transporting ATP synthase complex, coupling factor F(o); P:ATP synthesis coupled proton transport	-	IPR006808; PTHR12386 (PANTHER), PTHR12386:SF7 (PANTHER)
genemark-A08-processed-gene-141.35-mRNA-1	tetratricopeptide repeat domain protein	0	14	0.00598194	0.565714	7	P:response to abscisic acid stimulus; F:binding; F:RNA binding; P:RNA-dependent DNA replication; F:RNA-directed DNA polymerase activity; P:translational initiation; F:translation initiation factor activity		seg (SEG)
genemark-A08-processed-gene-142.11-mRNA-1	uncharacterized protein	0	20	2.65434e-14	0.6985	1	P:flower development	-	seg (SEG)
genemark-A08-processed-gene-143.1-mRNA-1	non-ltr retroelement reverse transcriptase	0	20	0	0.5705	3	F:RNA binding; F:RNA-directed DNA polymerase activity; P:RNA-dependent DNA replication		IPR000477; IPR005135; IPR006462; IPR025558; IPR025836; G3DSA:3.60.10.10 (GENE3D), PTHR19446 (PANTHER), PTHR19446:SF34 (PANTHER), PF13966 (PFAM), seg (SEG), SSF56672 (SUPERFAMILY)
genemark-A08-processed-gene-143.27-mRNA-1	vacuolar atp synthase proteolipid subunit	0	20	6.43622e-57	0.893	8	F:hydrogen ion transmembrane transporter activity; C:integral to membrane; P:ATP synthesis coupled proton transport; C:proton-transporting V-type ATPase, V0 domain; F:ATPase activity; P:ATP hydrolysis coupled proton transport; C:vacuole; C:plasma membrane	EC:3.6.1.3	IPR000245; IPR002379; IPR011555; PTHR10263 (PANTHER), PTHR10263:SF2 (PANTHER), tmhmm (TMHMM)
genemark-A08-processed-gene-146.4-mRNA-1	60s ribosomal protein l7a	0	18	5.85431e-06	0.619444	12	C:chloroplast; C:cytosolic ribosome; C:cytosolic large ribosomal subunit; C:membrane; C:ribonucleoprotein complex; P:ribosome biogenesis; C:plasma membrane; C:nucleolus; P:oxidation reduction; F:oxidoreductase activity; C:ribosome; P:transport
genemark-A08-processed-gene-146.7-mRNA-1	cbf-like protein	0	20	2.22961e-110	0.6745	5	F:transcription factor activity; F:DNA binding; P:regulation of transcription, DNA-dependent; C:transcription factor complex; P:regulation of transcription	-	IPR001471; IPR016177; PTHR31839 (PANTHER), PTHR31839:SF0 (PANTHER), seg (SEG)
genemark-A08-processed-gene-157.72-mRNA-1	uncharacterized protein	0	20	1.08113e-45	0.6735	3	F:molecular_function; P:biological_process; C:cellular_component		PTHR31681 (PANTHER), PTHR31681:SF0 (PANTHER), seg (SEG)
genemark-A08-processed-gene-168.20-mRNA-1	---NA---	0	0			0	-		seg (SEG)
genemark-A08-processed-gene-172.17-mRNA-1	f-box family protein	0	20	4.08445e-72	0.584	1	F:protein binding		IPR006652; IPR015915; PTHR24414 (PANTHER), PTHR24414:SF14 (PANTHER), SSF117281 (SUPERFAMILY)
genemark-A08-processed-gene-174.7-mRNA-1	lysine histidine transporter	0	20	6.75917e-26	0.8145	3	F:amino acid transmembrane transporter activity; P:amino acid transport; C:integral to membrane	-	IPR013057; PTHR22950 (PANTHER), tmhmm (TMHMM)
genemark-A08-processed-gene-187.80-mRNA-1	defensin-like protein 19	0	20	5.70349e-27	0.744	2	P:defense response; P:multi-organism process	-	seg (SEG), SignalP-NN(euk) (SIGNALP)
genemark-A08-processed-gene-190.41-mRNA-1	glutathione transferase-like	0	20	3.25998e-48	0.6205	5	P:toxin catabolic process; C:cytoplasm; F:glutathione transferase activity; P:glutathione metabolic process; P:glutathione conjugation reaction	EC:2.5.1.18	IPR017877; PTHR11260 (PANTHER), PTHR11260:SF8 (PANTHER), seg (SEG)
genemark-A08-processed-gene-193.51-mRNA-1	uncharacterized protein	0	20	1.21402e-78	0.7425	1	F:calcium ion binding	-	IPR005176; IPR014764; coil (COIL), PTHR12281:SF0 (PANTHER), seg (SEG), SSF47473 (SUPERFAMILY)
genemark-A08-processed-gene-194.11-mRNA-1	uncharacterized protein	0	10	2.92632e-13	0.773	14	F:molecular_function; P:biological_process; F:helicase activity; F:hydrolase activity; F:DNA binding; C:nucleus; F:ATP-dependent DNA helicase activity; F:nucleic acid binding; F:nucleotide binding; F:ATP binding; F:ATP-dependent helicase activity; P:nucleobase, nucleoside, nucleotide and nucleic acid metabolic process; F:hydrolase activity, acting on acid anhydrides, in phosphorus-containing anhy…
genemark-A08-processed-gene-195.35-mRNA-1	---NA---	0	0			0	-
genemark-A08-processed-gene-199.27-mRNA-1	---NA---	0	0			0	-
genemark-A08-processed-gene-208.0-mRNA-1	protein	0	20	8.77423e-137	0.678	7	P:fatty acid beta-oxidation; F:3-hydroxyisobutyryl-CoA hydrolase activity; ; P:isoleucine catabolic process; P:leucine catabolic process; P:valine catabolic process; P:beta-alanine metabolic process	EC:3.1.2.4	coil (COIL), G3DSA:3.90.226.10 (GENE3D), PTHR11941 (PANTHER), PTHR11941:SF9 (PANTHER), PF13766 (PFAM), SSF52096 (SUPERFAMILY)
genemark-A08-processed-gene-211.17-mRNA-1	self-incompatibility s1 family protein	0	20	6.629e-42	0.6415	3	F:molecular_function; P:biological_process; C:cellular_component		IPR010264; PTHR31232 (PANTHER)
genemark-A08-processed-gene-25.12-mRNA-1	f-box protein	0	20	4.2687e-09	0.545	8	F:molecular_function; P:biological_process; C:cellular_component; P:drug transmembrane transport; C:membrane; F:drug transmembrane transporter activity; P:transmembrane transport; F:antiporter activity
genemark-A08-processed-gene-2.8-mRNA-1	pollen specific protein	0	20	0	0.848	6	F:copper ion binding; C:extracellular region; F:L-ascorbate oxidase activity; P:oxidation reduction; P:electron transport; P:L-ascorbic acid metabolic process	EC:1.10.3.3	IPR001117; IPR008972; IPR011706; IPR011707; PTHR11709 (PANTHER), PTHR11709:SF27 (PANTHER), seg (SEG), SignalP-NN(euk) (SIGNALP), tmhmm (TMHMM)
genemark-A08-processed-gene-30.41-mRNA-1	rna-directed dna polymerase (reverse transcriptase)-related family protein	0	20	1.8327e-68	0.543	9	F:molecular_function; P:biological_process; F:RNA binding; P:RNA-dependent DNA replication; F:endonuclease activity; F:RNA-directed DNA polymerase activity; C:cellular_component; C:stromule; P:response to cold		PTHR19446 (PANTHER), PTHR19446:SF228 (PANTHER), PF13966 (PFAM), SignalP-NN(euk) (SIGNALP)
genemark-A08-processed-gene-33.26-mRNA-1	cbl-interacting serine threonine-protein kinase 1	0	20	2.04418e-91	0.8695	9	F:calmodulin-dependent protein kinase activity; C:plasma membrane; F:protein binding; P:protein amino acid phosphorylation; F:ATP binding; P:response to abscisic acid stimulus; P:signal transduction; P:response to salt stress; P:serine family amino acid metabolic process	EC:2.7.11.17	IPR000719; IPR002290; IPR011009; G3DSA:1.10.510.10 (GENE3D), PTHR24343 (PANTHER), PTHR24343:SF66 (PANTHER)
genemark-A08-processed-gene-44.26-mRNA-1	non-ltr retroelement reverse transcriptase	0	20	0	0.4955	3	F:RNA binding; F:RNA-directed DNA polymerase activity; P:RNA-dependent DNA replication		IPR000477; IPR005135; G3DSA:3.60.10.10 (GENE3D), PTHR19446 (PANTHER), PTHR19446:SF34 (PANTHER), PF13966 (PFAM), seg (SEG), SSF56672 (SUPERFAMILY)
genemark-A08-processed-gene-45.47-mRNA-1	thioredoxin domain containing 13	0	20	1.60945e-28	0.478	1	F:binding	-	seg (SEG)
genemark-A08-processed-gene-50.58-mRNA-1	athila retroelement orf1 protein	0	7	0.000186234	0.72	0	-		seg (SEG)
genemark-A08-processed-gene-54.50-mRNA-1	nucleic acid- ob-fold-like protein	0	20	8.67363e-18	0.5865	3	F:molecular_function; P:biological_process; C:cellular_component
genemark-A08-processed-gene-56.25-mRNA-1	non-ltr retroelement reverse transcriptase	0	20	2.72298e-31	0.5005	7	F:RNA binding; F:nucleic acid binding; P:RNA-dependent DNA replication; F:RNA-directed DNA polymerase activity; P:biological_process; C:cellular_component; C:mitochondrion		PF13966 (PFAM)
genemark-A08-processed-gene-58.19-mRNA-1	transposon-like orf	0	20	0	0.6215	0	-		IPR004242; IPR025312; IPR025452; PTHR10775 (PANTHER), PTHR10775:SF78 (PANTHER), PF13963 (PFAM), seg (SEG)
genemark-A08-processed-gene-80.6-mRNA-1	mutator-like transposase	0	20	6.85361e-116	0.5365	1	F:zinc ion binding		IPR004332; IPR006564; IPR007527; IPR018289; PTHR31973 (PANTHER), PTHR31973:SF0 (PANTHER), seg (SEG)
genemark-A08-processed-gene-82.37-mRNA-1	type vi secretion protein	0	20	6.2561e-08	0.4945	25	F:ligase activity; P:tRNA aminoacylation for protein translation; F:nucleotide binding; C:cytoplasm; P:translation; F:zinc ion binding; F:isoleucine-tRNA ligase activity; F:ATP binding; P:isoleucyl-tRNA aminoacylation; F:aminoacyl-tRNA ligase activity; F:metal ion binding; P:DNA replication; F:ATP-dependent DNA helicase activity; F:DNA binding; F:helicase activity; F:hydrolase activity; C:host ce…
genemark-A08-processed-gene-8.26-mRNA-1	uncharacterized protein	0	9	3.19593e-12	0.71	4	F:molecular_function; P:biological_process; P:cellular response to hypoxia; C:cellular_component		seg (SEG), SignalP-NN(euk) (SIGNALP), tmhmm (TMHMM)
genemark-A08-processed-gene-87.40-mRNA-1	proline-rich family protein	0	10	1.8408e-07	0.616	8	F:molecular_function; P:biological_process; P:neurofilament cytoskeleton organization; P:homeostasis of number of cells within a tissue; P:musculoskeletal movement; P:retrograde transport, endosome to Golgi; P:growth; P:protein transport		seg (SEG)
genemark-A08-processed-gene-94.21-mRNA-1	non-ltr retroelement reverse transcriptase	0	20	1.20689e-66	0.519	3	F:RNA binding; F:RNA-directed DNA polymerase activity; P:RNA-dependent DNA replication		IPR000477; PTHR19446 (PANTHER), PTHR19446:SF34 (PANTHER), seg (SEG), SignalP-NN(euk) (SIGNALP), tmhmm (TMHMM)
genemark-A08-processed-gene-94.22-mRNA-1	transposon-like orf	0	20	0	0.6215	0	-		IPR004242; IPR025312; IPR025452; PTHR10775 (PANTHER), PTHR10775:SF78 (PANTHER), PF13963 (PFAM), seg (SEG)
genemark-A09-processed-gene-0.47-mRNA-1	ubiquitin family protein	0	20	2.8472e-10	0.505	1	F:protein binding		IPR000626; IPR015496; IPR019955; G3DSA:3.10.20.90 (GENE3D), seg (SEG), SSF54236 (SUPERFAMILY)
genemark-A09-processed-gene-102.2-mRNA-1	isochorismate synthase	0	20	1.01024e-39	0.6405	11	P:stomatal movement; P:negative regulation of defense response; P:defense response to bacterium; C:plastid; F:isochorismate synthase activity; P:systemic acquired resistance; P:defense response to fungus; P:phylloquinone biosynthetic process; P:salicylic acid biosynthetic process; P:ubiquinone biosynthetic process; P:siderophore biosynthetic process	EC:5.4.4.2	seg (SEG), SignalP-NN(euk) (SIGNALP)
genemark-A09-processed-gene-106.31-mRNA-1	en spm-like transposon	0	11	2.06734e-11	0.556364	0	-
genemark-A09-processed-gene-109.28-mRNA-1	protein	0	20	2.39944e-07	0.746	0	-
genemark-A09-processed-gene-113.37-mRNA-1	agamous-like mads-box protein agl11	0	20	7.13908e-110	0.8745	9	P:seed development; P:regulation of transcription, DNA-dependent; F:DNA binding; P:ovule development; ; F:protein dimerization activity; F:transcription factor activity; C:transcription factor complex; P:regulation of transcription	-	IPR002100; IPR002487; coil (COIL), PTHR11945 (PANTHER), PTHR11945:SF19 (PANTHER)
genemark-A09-processed-gene-114.56-mRNA-1	non-ltr retroelement reverse transcriptase	0	20	2.2736e-160	0.4835	3	F:RNA binding; F:RNA-directed DNA polymerase activity; P:RNA-dependent DNA replication		IPR000477; PTHR19446 (PANTHER), PTHR19446:SF34 (PANTHER), PF13966 (PFAM), seg (SEG), SSF56672 (SUPERFAMILY)
genemark-A09-processed-gene-123.7-mRNA-1	non-ltr retroelement reverse transcriptase	0	20	1.57105e-11	0.391	6	F:RNA binding; F:nucleic acid binding; P:RNA-dependent DNA replication; F:RNA-directed DNA polymerase activity; C:mitochondrion; F:zinc ion binding		IPR005135; seg (SEG)
genemark-A09-processed-gene-135.51-mRNA-1	phytochelatin synthase	0	20	0	0.885	20	P:arsenite transport; F:cofactor binding; F:zinc ion binding; P:indole glucosinolate catabolic process; ; P:phytochelatin biosynthetic process; P:callose deposition in cell wall during defense response; P:lignin biosynthetic process; P:response to arsenic; P:defense response to bacterium; C:cytosol; F:oxidoreductase activity, acting on the CH-OH group of donors, NAD or NADP as acceptor; P:regulat…	EC:1.1.1.0; EC:3.6.3.16; EC:2.3.2.15	IPR007719; IPR015407; PTHR32356 (PANTHER), PTHR32356:SF0 (PANTHER), seg (SEG), SSF54001 (SUPERFAMILY)
genemark-A09-processed-gene-143.5-mRNA-1	transposon-like orf	0	20	0	0.6215	0	-		IPR004242; IPR025312; IPR025452; PTHR10775 (PANTHER), PTHR10775:SF78 (PANTHER), PF13963 (PFAM), seg (SEG)
genemark-A09-processed-gene-144.56-mRNA-1	cytochrome p450 like protein	0	20	5.4961e-12	0.7235	4	C:plasmodesma; F:oxidoreductase activity; F:iron ion binding; F:oxygen binding	-	seg (SEG), SignalP-NN(euk) (SIGNALP), tmhmm (TMHMM)
genemark-A09-processed-gene-147.48-mRNA-1	transposon-like orf	0	20	0	0.6215	0	-		IPR004242; IPR025312; IPR025452; PTHR10775 (PANTHER), PTHR10775:SF78 (PANTHER), PF13963 (PFAM), seg (SEG)
genemark-A09-processed-gene-158.42-mRNA-1	regulator of nonsense transcripts 1 homolog	0	20	1.66658e-74	0.651	8	C:cytosol; P:response to sucrose stimulus; C:plasmodesma; F:nucleotide binding; F:helicase activity; P:sugar mediated signaling pathway; C:plasma membrane; P:RNA interference	-	PTHR10887 (PANTHER), PTHR10887:SF26 (PANTHER), PF13087 (PFAM), SSF52540 (SUPERFAMILY)
genemark-A09-processed-gene-165.20-mRNA-1	protein	0	20	5.63714e-33	0.666	1	F:zinc ion binding	-	IPR010666; coil (COIL), seg (SEG)
genemark-A09-processed-gene-170.43-mRNA-1	60s ribosomal protein l19	0	15	4.36692e-25	0.551333	16	C:ribosome; C:integral to membrane; P:transmembrane transport; C:plasma membrane; F:transporter activity; P:glutathione biosynthetic process; F:glutamate-cysteine ligase activity; F:hydrolase activity; F:metal ion binding; F:zinc ion binding; C:nucleus; F:DNA binding; F:ATP binding; F:ligase activity; C:cytoplasm; F:nucleotide binding		seg (SEG)
genemark-A09-processed-gene-171.29-mRNA-1	at4g33690 t16l1_180	0	20	2.28871e-26	0.5225	3	C:chloroplast; P:biological_process; F:protein binding		coil (COIL), seg (SEG)
genemark-A09-processed-gene-172.11-mRNA-1	transposon-like orf	0	20	0	0.6215	0	-		IPR004242; IPR025312; IPR025452; PTHR10775 (PANTHER), PTHR10775:SF78 (PANTHER), PF13963 (PFAM), seg (SEG)
genemark-A09-processed-gene-172.37-mRNA-1	transposon-like orf	0	20	0	0.6215	0	-		IPR004242; IPR025312; IPR025452; PTHR10775 (PANTHER), PTHR10775:SF78 (PANTHER), PF13963 (PFAM), seg (SEG)
genemark-A09-processed-gene-174.13-mRNA-1	transposon-like orf	0	20	0	0.6215	0	-		IPR004242; IPR025312; IPR025452; PTHR10775 (PANTHER), PTHR10775:SF78 (PANTHER), PF13963 (PFAM), seg (SEG)
genemark-A09-processed-gene-18.6-mRNA-1	pectinacetylesterase family protein	0	20	0	0.884	1	F:carboxylesterase activity	EC:3.1.1.1	IPR004963; PTHR21562:SF1 (PANTHER), SignalP-NN(euk) (SIGNALP), tmhmm (TMHMM)
genemark-A09-processed-gene-192.21-mRNA-1	pointed first leaf	0	20	2.77417e-69	0.89	12	P:translational initiation; C:cell wall; F:RNA binding; C:nucleolus; C:plasmodesma; F:structural constituent of ribosome; C:cytosolic small ribosomal subunit; C:vacuolar membrane; P:ribosome biogenesis; F:protein binding; C:Golgi apparatus; C:plasma membrane	-	IPR001892; IPR010979; IPR018269; G3DSA:1.10.8.50 (GENE3D), G3DSA:4.10.910.10 (GENE3D), seg (SEG)
genemark-A09-processed-gene-192.31-mRNA-1	pbs1-like 1 kinase	0	20	4.26401e-09	0.752	7	C:plasma membrane; F:protein kinase activity; P:protein amino acid phosphorylation; C:nucleus; C:plastid; P:response to fungus; F:ATP binding	-	IPR000719; IPR011009; G3DSA:1.10.510.10 (GENE3D), PTHR24420 (PANTHER), PTHR24420:SF217 (PANTHER)
genemark-A09-processed-gene-192.3-mRNA-1	set domain-containing protein	0	16	1.08182e-20	0.66125	1	F:transferase activity	-
genemark-A09-processed-gene-195.42-mRNA-1	non-ltr retroelement reverse transcriptase	0	20	7.01166e-57	0.517	1	F:RNA-directed DNA polymerase activity		PTHR25952 (PANTHER), PTHR25952:SF82 (PANTHER), PF13966 (PFAM), SignalP-NN(euk) (SIGNALP), tmhmm (TMHMM)
genemark-A09-processed-gene-197.32-mRNA-1	hypothetical protein 27.t00109 [Brassica oleracea]	0	20	6.41162e-21	0.5805	2	P:proteolysis; F:cysteine-type peptidase activity
genemark-A09-processed-gene-200.22-mRNA-1	retrotransposon ty1-copia subclass	0	20	8.87836e-63	0.5505	4	P:primary metabolic process; F:catalytic activity; F:nucleic acid binding; F:zinc ion binding	-	IPR001878; PF14227 (PFAM)
genemark-A09-processed-gene-202.81-mRNA-1	atp-dependent dna helicase pif1	0	20	1.39188e-15	0.7395	6	F:metal ion binding; F:kinase activity; P:phosphorylation; F:oxidoreductase activity, acting on single donors with incorporation of molecular oxygen, incorporation of two atoms of oxygen; F:helicase activity; F:ATP binding	EC:1.13.11.0	IPR003840; coil (COIL), PTHR10492 (PANTHER), PTHR10492:SF8 (PANTHER), SSF52540 (SUPERFAMILY)
genemark-A09-processed-gene-202.82-mRNA-1	f-box protein	0	20	1.20303e-72	0.6195	4	P:negative regulation of abscisic acid mediated signaling pathway; P:regulation of stomatal movement; P:cellular response to water deprivation; F:protein binding	-	IPR001810; IPR017451; G3DSA:1.20.1280.50 (GENE3D), PTHR31790 (PANTHER)
genemark-A09-processed-gene-204.24-mRNA-1	f-box protein	0	20	1.7392e-18	0.621	4	P:response to bacterium; P:response to fungus; C:intracellular part; F:protein binding	-	IPR001810; G3DSA:1.20.1280.50 (GENE3D), PTHR22844 (PANTHER), PTHR22844:SF91 (PANTHER)
genemark-A09-processed-gene-206.23-mRNA-1	mitogen-activated protein kinase kinase kinase a-like	0	2	6.30647	0.545	0	-		seg (SEG)
genemark-A09-processed-gene-212.47-mRNA-1	pinus taeda anonymous locus 0_11254_01 genomic sequence	0	20	1.43504e-44	0.7295	1	C:membrane	-	seg (SEG), SignalP-NN(euk) (SIGNALP), tmhmm (TMHMM)
genemark-A09-processed-gene-229.18-mRNA-1	non-ltr retroelement reverse transcriptase	0	20	1.60964e-107	0.4955	3	F:RNA binding; F:RNA-directed DNA polymerase activity; P:RNA-dependent DNA replication		IPR000477; PTHR19446 (PANTHER), PTHR19446:SF34 (PANTHER), PF13456 (PFAM), seg (SEG), SignalP-NN(euk) (SIGNALP), tmhmm (TMHMM)
genemark-A09-processed-gene-232.40-mRNA-1	uncharacterized protein	0	11	4.61531e-19	0.537273	10	F:molecular_function; P:biological_process; C:cellular_component; P:transposition, DNA-mediated; C:cytoplasmic membrane-bounded vesicle; C:integral to membrane; C:membrane; P:transport; C:plasma membrane; F:transporter activity		SignalP-NN(euk) (SIGNALP)
genemark-A09-processed-gene-234.11-mRNA-1	rna-directed dna polymerase (reverse transcriptase)-related family protein	0	20	2.42561e-92	0.538	9	F:molecular_function; P:biological_process; C:cellular_component; C:stromule; P:response to cold; F:RNA binding; P:RNA-dependent DNA replication; F:endonuclease activity; F:RNA-directed DNA polymerase activity		PTHR25952 (PANTHER), PTHR25952:SF82 (PANTHER), PF13966 (PFAM)
genemark-A09-processed-gene-237.44-mRNA-1	transmembrane receptors atp binding protein	0	20	0	0.721	9	P:innate immune response; F:transmembrane receptor activity; F:ADP binding; C:plasmodesma; F:ATP binding; P:signal transduction; F:nucleoside-triphosphatase activity; C:chloroplast; F:protein binding	EC:3.6.1.15	IPR000767; IPR001611; IPR002182; IPR003591; G3DSA:3.40.50.300 (GENE3D), G3DSA:3.80.10.10 (GENE3D), PTHR11017 (PANTHER), PTHR11017:SF130 (PANTHER), PF13504 (PFAM), PF13855 (PFAM), seg (SEG), SSF46785 (SUPERFAMILY), SSF52047 (SUPERFAMILY), SSF52540 (SUPERFAMILY)
genemark-A09-processed-gene-239.68-mRNA-1	rs-containing zinc finger protein 21	0	20	5.7904e-44	0.803	8	C:nucleolus; F:nucleic acid binding; F:protein binding; C:nuclear speck; C:cytosol; F:zinc ion binding; P:nuclear mRNA splicing, via spliceosome; F:nucleotide binding	-	IPR000504; IPR001878; IPR012677; PTHR10548 (PANTHER), seg (SEG), SSF54928 (SUPERFAMILY)
genemark-A09-processed-gene-242.4-mRNA-1	dynein light chain type 1 family protein	0	20	8.95451e-30	0.692	4	C:microtubule associated complex; F:microtubule motor activity; P:microtubule-based process; C:microtubule	-	seg (SEG), tmhmm (TMHMM)
genemark-A09-processed-gene-244.21-mRNA-1	snare associated golgi protein family	0	20	9.46866e-87	0.868	2	C:chloroplast; C:membrane	-	seg (SEG), tmhmm (TMHMM)
genemark-A09-processed-gene-244.47-mRNA-1	uncharacterized pkhd-type hydroxylase at1g22950-like	0	20	1.95149e-170	0.785	6	F:procollagen-lysine 5-dioxygenase activity; F:L-ascorbic acid binding; F:iron ion binding; P:oxidation reduction; P:lysine catabolic process; P:protein metabolic process	EC:1.14.11.4	IPR005123; IPR006620; PTHR24014 (PANTHER), PTHR24014:SF0 (PANTHER), seg (SEG)
genemark-A09-processed-gene-244.6-mRNA-1	kinase family protein	0	20	0	0.7515	6	P:protein amino acid phosphorylation; F:ATP binding; C:membrane; C:cytosol; F:protein serine/threonine kinase activity; P:serine family amino acid metabolic process	EC:2.7.11.0	IPR000719; IPR002290; IPR011009; IPR011989; IPR016024; IPR021133; G3DSA:1.10.510.10 (GENE3D), PTHR12984 (PANTHER), PTHR12984:SF6 (PANTHER), seg (SEG), SignalP-NN(euk) (SIGNALP)
genemark-A09-processed-gene-256.27-mRNA-1	btb poz domain-containing protein at5g67385-like	0	20	1.71913e-80	0.75	3	P:signal transduction; F:signal transducer activity; P:response to light stimulus	-	IPR004249; PTHR32370 (PANTHER), PTHR32370:SF1 (PANTHER), seg (SEG)
genemark-A09-processed-gene-2.5-mRNA-1	rna-directed dna polymerase (reverse transcriptase)-related family protein	0	20	1.65917e-71	0.5345	9	F:molecular_function; P:biological_process; F:RNA binding; P:RNA-dependent DNA replication; F:endonuclease activity; F:RNA-directed DNA polymerase activity; C:cellular_component; C:stromule; P:response to cold		PTHR25952 (PANTHER), PTHR25952:SF82 (PANTHER), PF13966 (PFAM), seg (SEG)
genemark-A09-processed-gene-261.27-mRNA-1	f-box associated ubiquitination effector family protein	0	7	5.86508e-06	0.581429	6	F:molecular_function; P:biological_process; C:cellular_component; F:metal ion binding; F:zinc ion binding; F:binding
genemark-A09-processed-gene-263.47-mRNA-1	rna recognition motif-containing protein	0	20	0	0.7715	3	C:cytosol; F:nucleotide binding; F:RNA binding	-	IPR000504; IPR003954; IPR012677; coil (COIL), PTHR24011 (PANTHER), PTHR24011:SF134 (PANTHER), seg (SEG), SSF54928 (SUPERFAMILY)
genemark-A09-processed-gene-264.60-mRNA-1	uncharacterized protein	0	20	7.53752e-48	0.621	2	F:molecular_function; P:biological_process		coil (COIL), seg (SEG)
genemark-A09-processed-gene-265.28-mRNA-1	non-ltr retroelement reverse transcriptase	0	20	0	0.559	3	F:RNA binding; F:RNA-directed DNA polymerase activity; P:RNA-dependent DNA replication		IPR000477; IPR005135; IPR025558; IPR025836; G3DSA:3.60.10.10 (GENE3D), PTHR19446 (PANTHER), PTHR19446:SF34 (PANTHER), PF13966 (PFAM), seg (SEG), SSF56672 (SUPERFAMILY)
genemark-A09-processed-gene-271.9-mRNA-1	proline-rich extensin-like family protein	0	7	0.0005453	0.387143	2	P:plant-type cell wall organization; F:structural constituent of cell wall		seg (SEG), SignalP-NN(euk) (SIGNALP), tmhmm (TMHMM)
genemark-A09-processed-gene-287.57-mRNA-1	protein kinase	0	20	1.72059e-65	0.6175	3	F:protein kinase activity; F:ATP binding; P:protein amino acid phosphorylation	-	IPR000719; IPR002290; IPR011009; G3DSA:1.10.510.10 (GENE3D), PTHR24420 (PANTHER), PTHR24420:SF109 (PANTHER)
genemark-A09-processed-gene-287.87-mRNA-1	protein kinase	0	20	6.68904e-10	0.6	1	F:kinase activity	-	PTHR24420 (PANTHER), PTHR24420:SF115 (PANTHER)
genemark-A09-processed-gene-290.50-mRNA-1	f-box lrr-repeat protein	0	20	4.20681e-148	0.6535	1	F:protein binding		IPR001810; IPR006566; G3DSA:3.80.10.10 (GENE3D), PTHR32555 (PANTHER), PTHR32555:SF0 (PANTHER), seg (SEG), SSF52058 (SUPERFAMILY)
genemark-A09-processed-gene-290.56-mRNA-1	citrate synthase	0	20	8.70653e-10	0.7815	7	C:plasmodesma; P:fatty acid beta-oxidation; F:citrate (Si)-synthase activity; P:tricarboxylic acid cycle; C:glyoxysome; C:cytosol; P:glyoxylate cycle	EC:2.3.3.1
genemark-A09-processed-gene-291.25-mRNA-1	f-box lrr-repeat protein	0	20	5.91847e-106	0.5925	2	C:membrane; F:protein binding	-	IPR001810; IPR006566; G3DSA:3.80.10.10 (GENE3D), PTHR31639 (PANTHER), seg (SEG), SSF52047 (SUPERFAMILY)
genemark-A09-processed-gene-291.39-mRNA-1	f-box lrr-repeat protein	0	20	7.45567e-32	0.6095	3	F:molecular_function; P:biological_process; C:cellular_component		IPR006566; G3DSA:3.80.10.10 (GENE3D), PTHR31639 (PANTHER)
genemark-A09-processed-gene-291.52-mRNA-1	f-box lrr-repeat protein	0	20	8.1992e-164	0.6235	1	F:protein binding		IPR001810; IPR006566; IPR013101; G3DSA:3.80.10.10 (GENE3D), PTHR31639 (PANTHER), seg (SEG), SSF52047 (SUPERFAMILY)
genemark-A09-processed-gene-292.14-mRNA-1	fructokinase	0	20	1.51058e-17	0.658	6	C:Golgi apparatus; F:phosphotransferase activity, alcohol group as acceptor; F:kinase activity; C:plasma membrane; P:metabolic process; C:cytosol	EC:2.7.1.0	IPR002173; IPR011611; G3DSA:3.40.1190.20 (GENE3D), PTHR10584 (PANTHER), PTHR10584:SF34 (PANTHER), SSF53613 (SUPERFAMILY)
genemark-A09-processed-gene-297.74-mRNA-1	cytochrome p450	0	20	3.16669e-52	0.8555	7	F:heme binding; F:oxidoreductase activity, acting on paired donors, with incorporation or reduction of molecular oxygen; F:monooxygenase activity; F:electron carrier activity; P:oxidation reduction; F:oxygen binding; P:electron transport	-	IPR001128; IPR002401; IPR017972; PTHR24298 (PANTHER), PTHR24298:SF0 (PANTHER), SignalP-NN(euk) (SIGNALP), tmhmm (TMHMM)
genemark-A09-processed-gene-301.15-mRNA-1	at5g63200 mdc12_17	0	20	6.46469e-21	0.806	2	F:transferase activity, transferring glycosyl groups; F:binding	-
genemark-A09-processed-gene-303.30-mRNA-1	lysosomal beta glucosidase-like	0	20	1.80192e-27	0.8075	8	F:aminoacyl-tRNA ligase activity; F:xylan 1,4-beta-xylosidase activity; C:cytoplasmic membrane-bounded vesicle; F:ATP binding; P:tRNA aminoacylation for protein translation; P:starch metabolic process; P:sucrose metabolic process; P:nucleotide metabolic process	EC:3.2.1.37	IPR002772; PTHR30620 (PANTHER), PTHR30620:SF0 (PANTHER), SignalP-NN(euk) (SIGNALP)
genemark-A09-processed-gene-310.26-mRNA-1	carotenoid cleavage dioxygenase 1	0	20	1.02993e-40	0.8345	10	P:response to water deprivation; F:metal ion binding; P:xanthophyll catabolic process; C:Golgi apparatus; C:plasmodesma; C:plasma membrane; F:9-cis-epoxycarotenoid dioxygenase activity; P:carotene catabolic process; C:vacuolar membrane; P:oxidation reduction	EC:1.13.11.51	IPR004294; PTHR10543:SF1 (PANTHER), seg (SEG)
genemark-A09-processed-gene-310.4-mRNA-1	carotenoid cleavage dioxygenase 1	0	20	2.96963e-153	0.8805	10	P:response to water deprivation; F:metal ion binding; P:xanthophyll catabolic process; C:Golgi apparatus; C:plasmodesma; C:plasma membrane; F:9-cis-epoxycarotenoid dioxygenase activity; P:carotene catabolic process; C:vacuolar membrane; P:oxidation reduction	EC:1.13.11.51	IPR004294; PTHR10543:SF1 (PANTHER)
genemark-A09-processed-gene-311.31-mRNA-1	transcriptional factor b3 family protein	0	20	0	0.583	6	F:transcription factor activity; F:DNA binding; P:embryonic development ending in seed dormancy; P:regulation of transcription, DNA-dependent; C:transcription factor complex; P:regulation of transcription	-	IPR003340; IPR015300; PTHR31674 (PANTHER), PTHR31674:SF0 (PANTHER)
genemark-A09-processed-gene-311.36-mRNA-1	non-ltr retroelement reverse transcriptase	0	20	2.03322e-85	0.5185	4	F:RNA binding; P:RNA-dependent DNA replication; F:endonuclease activity; F:RNA-directed DNA polymerase activity		PTHR19446 (PANTHER), PTHR19446:SF34 (PANTHER), PF13966 (PFAM), tmhmm (TMHMM)
genemark-A09-processed-gene-313.58-mRNA-1	carboxypeptidase d	0	20	1.65842e-24	0.9115	4	F:serine-type carboxypeptidase activity; C:extracellular space; P:proteolysis; P:brassinosteroid mediated signaling pathway	EC:3.4.16.0	IPR001563; G3DSA:3.40.50.1820 (GENE3D), PTHR11802:SF8 (PANTHER), seg (SEG), SignalP-NN(euk) (SIGNALP), SSF53474 (SUPERFAMILY)
genemark-A09-processed-gene-314.36-mRNA-1	transferase family protein	0	20	4.46492e-54	0.54	2	F:spermidine:sinapoyl CoA N-acyltransferase activity; F:sinapoyl spermidine:sinapoyl CoA N-acyltransferase activity	-	IPR003480; IPR023213; PTHR31147 (PANTHER), PTHR31147:SF0 (PANTHER), seg (SEG)
genemark-A09-processed-gene-315.10-mRNA-1	heat shock protein 40 like protein domain containing protein	0	1	8.11431	0.61	4	F:unfolded protein binding; P:response to stress; P:protein folding; F:heat shock protein binding		PR01217 (PRINTS), seg (SEG)
genemark-A09-processed-gene-325.31-mRNA-1	probable flavin-containing monooxygenase 1-like	0	20	3.41156e-113	0.808	12	P:cellular response to hypoxia; P:oxidation reduction; P:plant-type hypersensitive response; P:defense response to bacterium; C:intrinsic to endoplasmic reticulum membrane; P:defense response signaling pathway, resistance gene-dependent; P:systemic acquired resistance; P:defense response signaling pathway, resistance gene-independent; F:FAD binding; F:NADP or NADPH binding; F:flavin-containing mo…	EC:1.14.13.8	IPR020946; G3DSA:3.50.50.60 (GENE3D), PTHR23023 (PANTHER), PTHR23023:SF4 (PANTHER), SSF51905 (SUPERFAMILY)
genemark-A09-processed-gene-325.50-mRNA-1	probable flavin-containing monooxygenase 1-like	0	20	1.40317e-15	0.8325	12	P:cellular response to hypoxia; P:oxidation reduction; P:plant-type hypersensitive response; P:defense response to bacterium; C:intrinsic to endoplasmic reticulum membrane; P:defense response signaling pathway, resistance gene-dependent; P:systemic acquired resistance; P:defense response signaling pathway, resistance gene-independent; F:FAD binding; F:NADP or NADPH binding; F:flavin-containing mo…	EC:1.14.13.8	G3DSA:3.50.50.60 (GENE3D), SignalP-NN(euk) (SIGNALP)
genemark-A09-processed-gene-326.5-mRNA-1	protein iq-domain 30	0	20	4.50245e-22	0.6835	4	F:calmodulin binding; C:cytosol; C:vacuole; C:plasma membrane	-	IPR025064; PTHR13140 (PANTHER), PTHR13140:SF169 (PANTHER), seg (SEG)
genemark-A09-processed-gene-329.9-mRNA-1	non-ltr retroelement reverse transcriptase	0	20	3.01801e-47	0.423	3	F:nucleic acid binding; F:ribonuclease H activity; P:regulation of RNA metabolic process		IPR002156; IPR012337; G3DSA:3.30.420.10 (GENE3D), PF13456 (PFAM), PF13966 (PFAM), seg (SEG)
genemark-A09-processed-gene-347.39-mRNA-1	dna-binding storekeeper transcriptional regulator	0	20	2.83972e-14	0.505	2	C:intracellular membrane-bounded organelle; C:cytoplasmic part	-	PTHR31662 (PANTHER), PTHR31662:SF0 (PANTHER)
genemark-A09-processed-gene-354.55-mRNA-1	transposon-like orf	0	20	0	0.6215	0	-		IPR004242; IPR025312; IPR025452; PTHR10775 (PANTHER), PTHR10775:SF78 (PANTHER), PF13963 (PFAM), seg (SEG)
genemark-A09-processed-gene-356.26-mRNA-1	leucine-rich repeat protein kinase	0	20	1.35593e-18	0.783	5	P:protein amino acid phosphorylation; F:ATP binding; F:protein serine/threonine kinase activity; P:transmembrane receptor protein tyrosine kinase signaling pathway; P:serine family amino acid metabolic process	EC:2.7.11.0	IPR025875; PR00019 (PRINTS), G3DSA:3.80.10.10 (GENE3D), PTHR24420 (PANTHER), PTHR24420:SF146 (PANTHER), SignalP-NN(euk) (SIGNALP), SSF52058 (SUPERFAMILY)
genemark-A09-processed-gene-357.61-mRNA-1	udp-glucoronosyl udp-glucosyl transferase family protein	0	20	3.1014e-84	0.769	4	P:metabolic process; F:quercetin 7-O-glucosyltransferase activity; F:quercetin 3'-O-glucosyltransferase activity; F:quercetin 3-O-glucosyltransferase activity	-	IPR002213; G3DSA:3.40.50.2000 (GENE3D), PTHR11926:SF15 (PANTHER), SSF53756 (SUPERFAMILY)
genemark-A09-processed-gene-357.79-mRNA-1	---NA---	0	0			0	-		seg (SEG), SignalP-NN(euk) (SIGNALP)
genemark-A09-processed-gene-360.48-mRNA-1	non-ltr retroelement reverse transcriptase	0	20	1.0271e-24	0.641	0	-		SignalP-NN(euk) (SIGNALP)
genemark-A09-processed-gene-368.43-mRNA-1	zinc finger ccch domain-containing protein 51	0	20	5.33803e-27	0.7005	3	F:zinc ion binding; F:nucleic acid binding; C:membrane	-	G3DSA:4.10.1000.10 (GENE3D), PTHR12930 (PANTHER), seg (SEG)
genemark-A09-processed-gene-37.18-mRNA-1	peptidyl-prolyl cis-trans isomerase cyp38	0	20	6.08765e-27	0.5255	4	C:thylakoid lumen; C:chloroplast thylakoid; F:peptidyl-prolyl cis-trans isomerase activity; P:protein folding	-	IPR002130; PTHR11071 (PANTHER), PTHR11071:SF75 (PANTHER)
genemark-A09-processed-gene-59.30-mRNA-1	cystatin-related domain protein	0	20	4.68983e-11	0.569	21	F:molecular_function; P:biological_process; C:cellular_component; F:cysteine-type endopeptidase inhibitor activity; C:integral to membrane; C:membrane; P:metal ion transport; P:cation transport; F:ATPase activity, coupled to transmembrane movement of ions, phosphorylative mechanism; F:hydrolase activity; P:ATP metabolic process; F:nucleotide binding; F:ATP binding; F:cation channel activity; P:AT…
genemark-A09-processed-gene-62.34-mRNA-1	tir-nbs-lrr class disease resistance protein	0	20	3.07536e-114	0.6915	5	P:defense response to fungus; F:protein binding; C:intracellular; P:signal transduction; F:ADP binding	-	IPR000157; IPR000767; IPR002182; G3DSA:3.40.50.10140 (GENE3D), PTHR11017 (PANTHER), PTHR11017:SF130 (PANTHER), seg (SEG), SSF46785 (SUPERFAMILY), SSF52540 (SUPERFAMILY)
genemark-A09-processed-gene-62.40-mRNA-1	tir-nbs-lrr class disease resistance protein	0	20	1.34962e-68	0.563	2	P:innate immune response; F:protein binding	-	IPR001611; G3DSA:3.80.10.10 (GENE3D), PTHR32062 (PANTHER), PTHR32062:SF3 (PANTHER), PF13504 (PFAM), SSF52058 (SUPERFAMILY)
genemark-A09-processed-gene-62.49-mRNA-1	uncharacterized protein	0	16	1.06903e-15	0.515625	28	F:molecular_function; P:biological_process; C:cellular_component; P:nucleic acid phosphodiester bond hydrolysis; F:hydrolase activity, acting on ester bonds; P:DNA recombination; F:hydrolase activity; P:response to DNA damage stimulus; F:nucleic acid binding; C:cytoplasm; P:DNA repair; P:nucleobase, nucleoside, nucleotide and nucleic acid metabolic process; F:nuclease activity; F:ATP binding; P:t…
genemark-A09-processed-gene-63.7-mRNA-1	ccp	0	20	9.59369e-25	0.547	8	F:metal ion binding; F:ion channel inhibitor activity; P:nodule morphogenesis; C:extracellular region; P:pathogenesis; F:peptidase inhibitor activity; F:serine-type endopeptidase inhibitor activity; P:negative regulation of peptidase activity		SignalP-NN(euk) (SIGNALP), tmhmm (TMHMM)
genemark-A09-processed-gene-71.54-mRNA-1	non-ltr retroelement reverse transcriptase	0	20	3.35659e-150	0.517	1	F:nucleic acid binding		IPR012337; PTHR19446 (PANTHER), PTHR19446:SF34 (PANTHER), PF13456 (PFAM), PF13966 (PFAM)
genemark-A09-processed-gene-72.9-mRNA-1	---NA---	0	0			0	-
genemark-A09-processed-gene-81.15-mRNA-1	mitochondrial transcription termination factor family protein	0	10	0.00157911	0.652	2	F:molecular_function; P:biological_process		PTHR31067 (PANTHER), PTHR31067:SF0 (PANTHER)
genemark-A09-processed-gene-82.45-mRNA-1	late embryogenesis abundant hydroxyproline-rich glycoprotein	0	5	6.17599e-08	0.474	3	F:molecular_function; P:biological_process; C:cellular_component
genemark-A09-processed-gene-87.9-mRNA-1	uncharacterized protein	0	18	3.92824e-10	0.748333	4	P:biological_process; F:molecular_function; C:cellular_component; F:DNA binding		PTHR14000 (PANTHER), PTHR14000:SF1 (PANTHER)
genemark-A09-processed-gene-89.12-mRNA-1	retroelement pol polyprotein	0	20	3.81036e-05	0.593	1	C:mitochondrion
genemark-A09-processed-gene-90.11-mRNA-1	chlorophyllide reductase subunit z	0	4	3.65963	0.565	7	P:oxidation reduction; F:oxidoreductase activity, acting on iron-sulfur proteins as donors; F:oxidoreductase activity; P:chlorophyll biosynthetic process; P:pigment biosynthetic process; P:photosynthesis; P:bacteriochlorophyll biosynthetic process
genemark-A09-processed-gene-90.16-mRNA-1	disease resistance protein	0	20	2.95155e-05	0.641	5	P:defense response; F:ADP binding; F:ATP binding; C:cellular_component; C:plasma membrane		PTHR32200 (PANTHER), PTHR32200:SF1 (PANTHER)
genemark-A09-processed-gene-92.22-mRNA-1	e3 ubiquitin-protein ligase upl1-like	0	20	1.32202e-79	0.7995	4	C:intracellular; F:acid-amino acid ligase activity; F:binding; P:protein modification process	EC:6.3.2.0	IPR010309
genemark-A09-processed-gene-93.17-mRNA-1	non-ltr retroelement reverse transcriptase	0	20	1.68232e-16	0.554	1	F:RNA-directed DNA polymerase activity
genemark-A09-processed-gene-93.41-mRNA-1	40s ribosomal protein s2	0	20	1.11132e-65	0.7355	11	C:nucleolus; C:Golgi apparatus; F:structural constituent of ribosome; C:plasmodesma; C:plasma membrane; F:RNA binding; C:cell wall; C:cytosolic small ribosomal subunit; C:chloroplast; P:translation; P:ribosome biogenesis	-	seg (SEG)
genemark-A09-processed-gene-94.35-mRNA-1	cytidine deoxycytidylate deaminase	0	12	0.000186628	0.526667	7	F:hydrolase activity; P:metabolic process; F:catalytic activity; F:zinc ion binding; F:molecular_function; P:biological_process; C:cellular_component
genemark-A09-processed-gene-95.22-mRNA-1	basic helix-loop-helix domain-containing protein	0	19	1.09453e-12	0.821053	6	F:transcription factor activity; F:sequence-specific DNA binding; F:protein dimerization activity; P:regulation of transcription, DNA-dependent; C:transcription factor complex; P:regulation of transcription	-
genemark-A09-processed-gene-98.23-mRNA-1	gdsl-motif lipase hydrolase family protein	0	20	6.32381e-16	0.6375	3	C:cytoplasmic membrane-bounded vesicle; F:carboxylesterase activity; C:chloroplast stroma	EC:3.1.1.1	PTHR22835 (PANTHER), seg (SEG), SignalP-NN(euk) (SIGNALP), tmhmm (TMHMM)
genemark-A09-processed-gene-98.9-mRNA-1	non-ltr retroelement reverse transcriptase	0	20	2.29293e-10	0.6215	1	F:RNA-directed DNA polymerase activity
genemark-A10-processed-gene-102.38-mRNA-1	uncharacterized protein	0	20	4.17111e-12	0.726	3	P:response to fungus; C:plasma membrane; P:response to bacterium	-	PF12734 (PFAM), seg (SEG), tmhmm (TMHMM)
genemark-A10-processed-gene-111.21-mRNA-1	uncharacterized protein	0	20	1.86799e-28	0.8545	1	P:biological_process		IPR025521; PTHR31589 (PANTHER), seg (SEG), SignalP-NN(euk) (SIGNALP), tmhmm (TMHMM)
genemark-A10-processed-gene-113.42-mRNA-1	saur-like auxin-responsive protein	0	20	3.29763e-39	0.7905	1	P:response to auxin stimulus	-	IPR003676; PTHR31929 (PANTHER), seg (SEG)
genemark-A10-processed-gene-113.57-mRNA-1	gd2a	0	20	7.04907e-20	0.5935	5	C:integral to membrane; C:membrane; F:molecular_function; P:biological_process; C:cellular_component		seg (SEG)
genemark-A10-processed-gene-122.34-mRNA-1	non-ltr retroelement reverse transcriptase	0	20	0	0.5625	5	F:RNA binding; F:RNA-directed DNA polymerase activity; P:RNA-dependent DNA replication; F:ribonuclease H activity; P:regulation of RNA metabolic process		IPR000477; IPR002156; IPR005135; IPR012337; coil (COIL), G3DSA:3.30.420.10 (GENE3D), PTHR19446 (PANTHER), PTHR19446:SF34 (PANTHER), PF13456 (PFAM), PF13966 (PFAM), seg (SEG), SSF56672 (SUPERFAMILY)
genemark-A10-processed-gene-126.52-mRNA-1	mannitol transporter	0	20	0	0.795	21	F:glucose transmembrane transporter activity; F:oxidoreductase activity; F:D-xylose transmembrane transporter activity; C:plasma membrane; F:mannitol transmembrane transporter activity; F:galactose transmembrane transporter activity; P:transmembrane transport; F:glycerol transmembrane transporter activity; F:sugar:hydrogen symporter activity; ; C:integral to membrane; F:myo-inositol transmembrane…	-	IPR003663; IPR005828; IPR005829; IPR016196; IPR020846; coil (COIL), G3DSA:1.20.1250.20 (GENE3D), PTHR24063 (PANTHER), PTHR24063:SF148 (PANTHER), seg (SEG), SignalP-NN(euk) (SIGNALP), tmhmm (TMHMM)
genemark-A10-processed-gene-129.11-mRNA-1	glycosyl hydrolase family 5 protein	0	20	0	0.7125	3	P:carbohydrate metabolic process; F:hydrolase activity, hydrolyzing O-glycosyl compounds; F:cation binding	EC:3.2.1.0	IPR001547; IPR013781; IPR017853; PTHR31263 (PANTHER), PTHR31263:SF0 (PANTHER), seg (SEG), SignalP-NN(euk) (SIGNALP), tmhmm (TMHMM)
genemark-A10-processed-gene-131.31-mRNA-1	lish domain and heat repeat-containing protein kiaa1468 homolog	0	20	2.83261e-08	0.731	2	F:DNA binding; F:protein binding	-	IPR006594; PTHR32059 (PANTHER), PTHR32059:SF0 (PANTHER), seg (SEG)
genemark-A10-processed-gene-13.28-mRNA-1	1-aminocyclopropane-1-carboxylate oxidase-like protein	0	20	4.1843e-44	0.6675	3	F:1-aminocyclopropane-1-carboxylate oxidase activity; F:oxidoreductase activity, acting on paired donors, with incorporation or reduction of molecular oxygen, 2-oxoglutarate as one donor, and incorporation of one atom each of oxygen into both donors; P:oxidation reduction	EC:1.14.17.4; EC:1.14.11.0	IPR005123; G3DSA:2.60.120.330 (GENE3D), PTHR10209 (PANTHER), PTHR10209:SF55 (PANTHER), SignalP-NN(euk) (SIGNALP), SSF51197 (SUPERFAMILY)
genemark-A10-processed-gene-135.42-mRNA-1	udp-glycosyltransferase-like protein	0	20	0	0.745	3	F:UDP-glycosyltransferase activity; F:transferase activity, transferring hexosyl groups; P:metabolic process	EC:2.4.1.0	IPR002213; IPR002999; G3DSA:3.40.50.2000 (GENE3D), PTHR11926:SF15 (PANTHER), SSF53756 (SUPERFAMILY)
genemark-A10-processed-gene-138.63-mRNA-1	uncharacterized protein at5g39865-like	0	20	1.96413e-116	0.737	4	P:cell redox homeostasis; F:electron carrier activity; F:protein disulfide oxidoreductase activity; P:electron transport	-	IPR002109; IPR012336; PTHR10168 (PANTHER), PTHR10168:SF44 (PANTHER), seg (SEG)
genemark-A10-processed-gene-141.2-mRNA-1	uncharacterized protein	0	20	8.3887e-129	0.6685	0	-		seg (SEG)
genemark-A10-processed-gene-144.22-mRNA-1	uncharacterized protein	0	20	7.24079e-129	0.5755	3	F:molecular_function; P:biological_process; C:cellular_component		IPR004314; IPR025521; PTHR31589 (PANTHER), SignalP-NN(euk) (SIGNALP)
genemark-A10-processed-gene-144.57-mRNA-1	non-ltr retroelement reverse transcriptase	0	20	0	0.555	3	F:RNA binding; F:RNA-directed DNA polymerase activity; P:RNA-dependent DNA replication		IPR000477; IPR012337; PTHR19446 (PANTHER), PTHR19446:SF34 (PANTHER), PF13456 (PFAM), PF13966 (PFAM), seg (SEG), SSF56672 (SUPERFAMILY)
genemark-A10-processed-gene-146.57-mRNA-1	dead-box atp-dependent rna helicase 56	0	20	0	0.823	8	C:nucleolus; F:ATP-dependent helicase activity; F:nucleic acid binding; P:response to cadmium ion; C:plasmodesma; C:cell wall; F:ATP binding; C:cytosol	-	IPR001650; IPR011545; IPR014001; IPR014014; coil (COIL), G3DSA:3.40.50.300 (GENE3D), PTHR24031 (PANTHER), PTHR24031:SF75 (PANTHER), seg (SEG), SSF52540 (SUPERFAMILY)
genemark-A10-processed-gene-158.52-mRNA-1	peptide methionine sulfoxide reductase	0	20	2.84231e-111	0.8755	9	P:response to light stimulus; C:cytosol; F:peptide-methionine-(S)-S-oxide reductase activity; P:oxidation reduction; P:protein modification process; P:response to oxidative stress; F:copper ion binding; F:electron carrier activity; P:electron transport	EC:1.8.4.11	IPR002569; IPR003245; IPR008972; PTHR10173 (PANTHER), PTHR10173:SF6 (PANTHER), seg (SEG), SignalP-NN(euk) (SIGNALP), tmhmm (TMHMM)
genemark-A10-processed-gene-160.35-mRNA-1	formin-like protein 20-like	0	20	7.26959e-111	0.649	1	F:protein binding		IPR008973; IPR014020; G3DSA:2.60.40.1110 (GENE3D), PTHR23213 (PANTHER), PTHR23213:SF18 (PANTHER), seg (SEG), SSF52799 (SUPERFAMILY)
genemark-A10-processed-gene-163.4-mRNA-1	pinus taeda anonymous locus 0_775_01 genomic sequence	0	12	4.7385e-41	0.511667	4	F:molecular_function; P:biological_process; C:cellular_component; F:DNA binding		coil (COIL), seg (SEG)
genemark-A10-processed-gene-20.37-mRNA-1	protein	0	20	7.13238e-45	0.6265	1	C:plastid	-	IPR002816; PTHR21530 (PANTHER), PTHR21530:SF0 (PANTHER), seg (SEG), tmhmm (TMHMM)
genemark-A10-processed-gene-21.49-mRNA-1	---NA---	0	0			0	-		SignalP-NN(euk) (SIGNALP), tmhmm (TMHMM)
genemark-A10-processed-gene-23.67-mRNA-1	transposon-like orf	0	20	0	0.6215	0	-		IPR004242; IPR025312; IPR025452; PTHR10775 (PANTHER), PTHR10775:SF78 (PANTHER), PF13963 (PFAM), seg (SEG)
genemark-A10-processed-gene-34.25-mRNA-1	ulp1 protease family protein	0	20	3.27393e-27	0.458	24	P:proteolysis; F:cysteine-type peptidase activity; F:peptidase activity; C:integral to membrane; P:protein insertion into membrane; C:membrane; P:protein transport; P:transport; C:plasma membrane; F:ATP binding; P:oxidation reduction; C:periplasmic space; P:nitrogen compound metabolic process; F:heme binding; F:oxidoreductase activity; F:calcium ion binding; F:nitrite reductase (cytochrome, ammon…
genemark-A10-processed-gene-34.51-mRNA-1	ta11-like non-ltr retroelement protein	0	20	5.3685e-70	0.5505	4	F:nucleic acid binding; F:zinc ion binding; P:biological_process; C:cellular_component		IPR025558; IPR025836; PTHR31286 (PANTHER), seg (SEG)
genemark-A10-processed-gene-49.45-mRNA-1	protein	0	20	2.9964e-18	0.648	1	F:zinc ion binding		IPR010666; coil (COIL), seg (SEG)
genemark-A10-processed-gene-50.2-mRNA-1	dna binding protein	0	20	2.10975e-69	0.566	6	F:DNA binding; P:biological_process; C:cellular_component; C:cytoplasm; P:toxin catabolic process; F:glutathione transferase activity		PTHR11260 (PANTHER), PTHR11260:SF8 (PANTHER), PF14303 (PFAM)
genemark-A10-processed-gene-57.12-mRNA-1	non-ltr retroelement reverse transcriptase	0	20	0	0.5205	3	F:RNA binding; F:RNA-directed DNA polymerase activity; P:RNA-dependent DNA replication		IPR000477; IPR005135; PTHR19446 (PANTHER), PTHR19446:SF34 (PANTHER), PF13966 (PFAM), seg (SEG), tmhmm (TMHMM), SSF56672 (SUPERFAMILY)
genemark-A10-processed-gene-62.18-mRNA-1	atp-dependent dna helicase pif1	0	20	3.3942e-115	0.6885	2	F:helicase activity; F:ATP binding		IPR025476; PTHR10492 (PANTHER), PTHR10492:SF8 (PANTHER)
genemark-A10-processed-gene-71.5-mRNA-1	no apical meristem domain-containing protein	0	19	4.13445e-12	0.711579	5	F:transcription factor activity; F:DNA binding; P:regulation of transcription, DNA-dependent; C:transcription factor complex; P:regulation of transcription	-	IPR003441; PTHR31124 (PANTHER), PTHR31124:SF0 (PANTHER), seg (SEG)
genemark-A10-processed-gene-73.50-mRNA-1	isoform a	0	20	1.34981e-84	0.4095	8	P:regulation of primary metabolic process; P:regulation of cellular metabolic process; C:cell part; P:cellular protein metabolic process; P:cellular macromolecule biosynthetic process; P:cellular response to stress; F:binding; P:regulation of macromolecule metabolic process	-
genemark-A10-processed-gene-79.38-mRNA-1	outer mitochondrial membrane protein porin	0	20	1.47119e-84	0.674	6	P:response to bacterium; F:voltage-gated anion channel activity; C:plasma membrane; P:transmembrane transport; P:regulation of anion transport; C:mitochondrial outer membrane	-	IPR001925; PTHR11743 (PANTHER), PTHR11743:SF14 (PANTHER)
genemark-A10-processed-gene-84.17-mRNA-1	nudc domain-containing protein 2	0	20	5.28112e-89	0.893	2	F:molecular_function; P:biological_process		IPR007052; IPR008978; IPR017447; G3DSA:2.60.40.790 (GENE3D), PTHR12356 (PANTHER)
genemark-A10-processed-gene-84.31-mRNA-1	hypothetical protein [Tuber melanosporum Mel28]	0	1	6.27693	0.44	0	-		seg (SEG), SignalP-NN(euk) (SIGNALP), tmhmm (TMHMM)
genemark-A10-processed-gene-86.75-mRNA-1	protein	0	20	4.11215e-47	0.869	5	F:translation elongation factor activity; P:ubiquitin-dependent protein catabolic process; C:cytosol; C:ribosome; P:regulation of translational elongation	-	IPR001232; IPR011333; IPR016073; PTHR20648 (PANTHER), PTHR20648:SF0 (PANTHER)
genemark-A10-processed-gene-89.51-mRNA-1	leucine-rich repeat protein kinase-like protein	0	20	0	0.6795	9	C:plasmodesma; P:endosperm development; C:plasma membrane; P:embryonic development ending in seed dormancy; F:ATP binding; P:protein amino acid phosphorylation; F:protein serine/threonine kinase activity; F:protein tyrosine kinase activity; P:serine family amino acid metabolic process	-	IPR000719; IPR001245; IPR002290; IPR008271; IPR011009; IPR017441; IPR020635; IPR024788; G3DSA:1.10.510.10 (GENE3D), G3DSA:3.30.200.20 (GENE3D), G3DSA:3.80.10.10 (GENE3D), PTHR24420 (PANTHER), PTHR24420:SF146 (PANTHER), seg (SEG), tmhmm (TMHMM), SSF52058 (SUPERFAMILY)
genemark-Scaffold000100-processed-gene-4.65-mRNA-1	mutator-like transposase	0	20	3.62527e-21	0.4785	1	F:zinc ion binding		IPR007527
genemark-Scaffold000100-processed-gene-7.105-mRNA-1	letm1-like protein	0	20	1.0078e-06	0.57	7	F:calcium ion binding; C:mitochondrion; C:integral to membrane; C:chloroplast; C:membrane; P:photosynthesis; P:photosynthesis, light harvesting
genemark-Scaffold000103-processed-gene-3.40-mRNA-1	non-ltr retroelement reverse transcriptase	0	20	2.46339e-49	0.511	4	F:RNA binding; F:nucleic acid binding; P:RNA-dependent DNA replication; F:RNA-directed DNA polymerase activity		PF13456 (PFAM), seg (SEG)
genemark-Scaffold000104-processed-gene-6.60-mRNA-1	wyl domain protein	0	12	6.50832e-38	0.484167	11	F:transferase activity; F:protein serine/threonine kinase activity; P:phosphorylation; F:protein kinase activity; P:protein amino acid phosphorylation; F:nucleotide binding; F:ATP binding; F:kinase activity; F:transferase activity, transferring phosphorus-containing groups; F:zinc ion binding; C:intracellular		seg (SEG)
genemark-Scaffold000111-processed-gene-5.64-mRNA-1	uncharacterized protein	0	20	2.81387e-33	0.675	6	F:molecular_function; P:biological_process; C:cellular_component; P:regulation of transcription, DNA-dependent; C:nucleus; F:transcription factor activity		IPR015410
genemark-Scaffold000123-processed-gene-2.69-mRNA-1	non-ltr retroelement reverse transcriptase	0	20	1.14244e-39	0.4555	6	F:RNA binding; F:nucleic acid binding; P:RNA-dependent DNA replication; F:RNA-directed DNA polymerase activity; P:biological_process; C:cellular_component		PTHR19446 (PANTHER), PTHR19446:SF109 (PANTHER), PF13966 (PFAM), seg (SEG)
genemark-Scaffold000140-processed-gene-1.21-mRNA-1	low temperature and salt responsive protein	0	20	0.000323275	0.5215	1	C:integral to membrane		IPR000612; PTHR21659:SF0 (PANTHER), seg (SEG), SignalP-NN(euk) (SIGNALP), tmhmm (TMHMM)
genemark-Scaffold000140-processed-gene-1.63-mRNA-1	mutator-like transposase	0	20	2.89402e-37	0.498	2	F:nucleic acid binding; F:zinc ion binding		IPR004332; seg (SEG)
genemark-Scaffold000140-processed-gene-1.70-mRNA-1	ser thr protein phosphatase family protein	0	17	1.65015e-40	0.468824	4	F:protein binding; F:hydrolase activity; F:phosphoinositide binding; P:cell communication
genemark-Scaffold000141-processed-gene-3.66-mRNA-1	oligopeptide transporter opt family	0	20	1.76884e-63	0.837	4	F:oligopeptide transporter activity; P:oligopeptide transport; C:plasma membrane; P:transmembrane transport	-	IPR004813; PTHR31645 (PANTHER), PTHR31645:SF0 (PANTHER), SignalP-NN(euk) (SIGNALP), tmhmm (TMHMM)
genemark-Scaffold000157-processed-gene-1.19-mRNA-1	ubx domain-containing protein	0	12	0.00352187	0.554167	17	P:biological_process; P:camera-type eye development; F:sequence-specific DNA binding; P:positive regulation of transcription from RNA polymerase II promoter; F:transcription factor activity; F:DNA binding; C:nucleus; C:cytoplasm; P:multicellular organismal development; P:retina morphogenesis in camera-type eye; P:retinal bipolar neuron differentiation; P:regulation of transcription, DNA-dependent…
genemark-Scaffold000162-processed-gene-2.49-mRNA-1	e3 ubiquitin-protein ligase	0	20	2.79049e-48	0.761	4	F:ubiquitin-protein ligase activity; F:zinc ion binding; F:protein binding; P:protein ubiquitination	EC:6.3.2.19	IPR001841; IPR013083; PTHR14155 (PANTHER), PTHR14155:SF2 (PANTHER), seg (SEG), SSF57850 (SUPERFAMILY)
genemark-Scaffold000164-processed-gene-1.32-mRNA-1	disease resistance protein	0	20	0	0.626	5	F:RNA binding; F:RNA-directed DNA polymerase activity; P:RNA-dependent DNA replication; C:nucleus; P:DNA integration	-	IPR000477; IPR000953; IPR001584; IPR012337; IPR016197; IPR021109; IPR023780; G3DSA:2.40.50.40 (GENE3D), G3DSA:3.10.10.10 (GENE3D), G3DSA:3.30.420.10 (GENE3D), G3DSA:3.30.70.270 (GENE3D), PTHR10178 (PANTHER), PTHR10178:SF14 (PANTHER), PF13975 (PFAM), seg (SEG), SSF56672 (SUPERFAMILY)
genemark-Scaffold000172-processed-gene-0.51-mRNA-1	transposon-like orf	0	20	0	0.6235	0	-		IPR004242; IPR025312; IPR025452; PTHR10775 (PANTHER), PTHR10775:SF78 (PANTHER), PF13963 (PFAM)
genemark-Scaffold000178-processed-gene-1.86-mRNA-1	ta11-like non-ltr retroelement protein	0	20	1.41433e-18	0.42	0	-		IPR025558; IPR025836; seg (SEG)
genemark-Scaffold000185-processed-gene-0.27-mRNA-1	non-ltr retroelement reverse transcriptase	0	20	0	0.585	3	F:RNA binding; F:RNA-directed DNA polymerase activity; P:RNA-dependent DNA replication		IPR000477; IPR005135; IPR025558; IPR025836; G3DSA:3.60.10.10 (GENE3D), PTHR19446 (PANTHER), PTHR19446:SF34 (PANTHER), seg (SEG), SSF56672 (SUPERFAMILY)
genemark-Scaffold000191-processed-gene-0.43-mRNA-1	f-box protein	0	20	2.25185e-05	0.468	14	P:negative regulation of abscisic acid mediated signaling pathway; P:cellular response to water deprivation; P:response to abscisic acid stimulus; P:response to water deprivation; F:molecular_function; P:regulation of stomatal movement; F:protein binding; P:stomatal movement; P:biological_process; C:cellular_component; F:endopeptidase activity; C:proteasome core complex, alpha-subunit complex; P:…		PTHR31790 (PANTHER), seg (SEG)
genemark-Scaffold000191-processed-gene-0.56-mRNA-1	two-component response regulator arr22	0	20	1.44927e-20	0.713	8	F:phosphohistidine phosphatase activity; F:two-component response regulator activity; P:two-component signal transduction system (phosphorelay); P:regulation of transcription, DNA-dependent; C:cytoplasm; P:cytokinin mediated signaling pathway; C:nucleus; P:regulation of transcription	-	IPR001789; IPR011006; G3DSA:3.40.50.2300 (GENE3D), PTHR26402 (PANTHER)
genemark-Scaffold000219-processed-gene-0.43-mRNA-1	metal ion binding protein	0	20	6.88053e-27	0.64	1	C:plasmodesma	-	seg (SEG)
genemark-Scaffold000247-processed-gene-0.15-mRNA-1	auxin-induced protein 5ng4-like	0	20	3.31856e-33	0.531	1	C:membrane		IPR000620; PTHR31218 (PANTHER), seg (SEG), tmhmm (TMHMM)
genemark-Scaffold000333-processed-gene-0.5-mRNA-1	fbd-like domain family protein	0	20	1.46369e-25	0.707	3	F:molecular_function; P:biological_process; C:cellular_component		IPR006566; PTHR32484 (PANTHER), PTHR32484:SF3 (PANTHER)
genemark-Scaffold000343-processed-gene-0.19-mRNA-1	rna-directed dna polymerase (reverse transcriptase)-related family protein	0	20	5.90816e-22	0.553	7	F:molecular_function; P:biological_process; C:cellular_component; F:RNA binding; P:RNA-dependent DNA replication; F:endonuclease activity; F:RNA-directed DNA polymerase activity		PTHR25952 (PANTHER), PTHR25952:SF82 (PANTHER), PF13966 (PFAM), seg (SEG), SignalP-NN(euk) (SIGNALP), tmhmm (TMHMM)
genemark-Scaffold000352-processed-gene-0.14-mRNA-1	hypothetical chloroplast rf2	0	20	1.63548e-37	0.549	6	C:plastid; F:ATP binding; C:chloroplast; F:nucleotide binding; F:nucleoside-triphosphatase activity; C:chloroplast stroma		seg (SEG)
genemark-Scaffold000396-processed-gene-0.3-mRNA-1	isoform a	0	20	1.08085e-84	0.416	8	P:regulation of primary metabolic process; P:regulation of cellular metabolic process; C:cell part; P:cellular protein metabolic process; P:cellular macromolecule biosynthetic process; P:cellular response to stress; F:binding; P:regulation of macromolecule metabolic process	-
genemark-Scaffold000459-processed-gene-0.2-mRNA-1	protein	0	20	1.03549e-94	0.549	1	C:membrane	-	IPR010683; PTHR31050 (PANTHER)
genemark-Scaffold000547-processed-gene-0.1-mRNA-1	non-ltr retroelement reverse transcriptase	0	20	0	0.5525	5	F:RNA binding; F:RNA-directed DNA polymerase activity; P:RNA-dependent DNA replication; F:ribonuclease H activity; P:regulation of RNA metabolic process		IPR000477; IPR002156; IPR005135; IPR012337; IPR025558; IPR025836; coil (COIL), G3DSA:3.30.420.10 (GENE3D), G3DSA:3.60.10.10 (GENE3D), PTHR19446 (PANTHER), PTHR19446:SF34 (PANTHER), PF13456 (PFAM), PF13966 (PFAM), seg (SEG), SSF56672 (SUPERFAMILY)
genemark-Scaffold000599-processed-gene-0.2-mRNA-1	gene product	0	20	0	0.4715	1	F:RNA binding		IPR014002; IPR015410; PTHR31470 (PANTHER), PTHR31470:SF0 (PANTHER), seg (SEG)
genemark-Scaffold001567-processed-gene-0.0-mRNA-1	f-box protein	0	13	0.000419389	0.691538	6	F:molecular_function; P:biological_process; C:cellular_component; P:oxidation reduction; F:oxidoreductase activity; F:antioxidant activity		PTHR32133 (PANTHER), PTHR32133:SF39 (PANTHER)
genemark-Scaffold002265-processed-gene-0.1-mRNA-1	pinus taeda anonymous locus 0_8672_01 genomic sequence	0	20	1.46012e-20	0.7735	1	P:response to auxin stimulus	-	IPR003676; PTHR31374 (PANTHER), PTHR31374:SF0 (PANTHER)
genemark-Scaffold006661-processed-gene-0.0-mRNA-1	reverse transcriptase	0	20	2.67903e-06	0.601	1	F:nucleic acid binding		IPR012337; PF13456 (PFAM), seg (SEG)
genemark-Scaffold007908-processed-gene-0.1-mRNA-1	14-3-3-like protein gf14 lambda	0	20	1.57259e-19	0.813	11	C:cytosol; F:protein phosphorylated amino acid binding; P:defense response to bacterium; C:chloroplast envelope; C:plant-type cell wall; F:protein domain specific binding; P:leaf development; P:brassinosteroid mediated signaling pathway; P:response to cadmium ion; C:nucleus; C:plasma membrane	-	IPR000308; IPR023410; PTHR18860:SF0 (PANTHER)
maker-A01-augustus-gene-109.125-mRNA-1	autophagy-related protein 8f	0	20	6.02412e-55	0.9345	8	F:receptor activity; F:microtubule binding; C:autophagic vacuole; C:membrane; P:cellular response to starvation; P:autophagy; P:signal transduction; C:tubulin complex	-	IPR004241; G3DSA:3.10.20.90 (GENE3D), PTHR10969:SF17 (PANTHER), tmhmm (TMHMM), SSF54236 (SUPERFAMILY)
maker-A01-augustus-gene-11.77-mRNA-1	uncharacterized protein	0	20	0	0.6545	1	C:membrane	-	IPR007941; G3DSA:3.40.50.1820 (GENE3D), seg (SEG), tmhmm (TMHMM), SSF53474 (SUPERFAMILY)
maker-A01-augustus-gene-119.85-mRNA-1	#NAME?	0	20	7.50368e-124	0.793	5	F:ferrous iron binding; P:cellular aromatic compound metabolic process; F:oxidoreductase activity, acting on single donors with incorporation of molecular oxygen, incorporation of two atoms of oxygen; P:oxidation reduction; F:zinc ion binding	EC:1.13.11.0	IPR004183; IPR014436; PTHR30096 (PANTHER), PTHR30096:SF0 (PANTHER), seg (SEG)
maker-A01-augustus-gene-12.106-mRNA-1	ras-related small gtp-binding protein	0	20	1.51025e-96	0.908	20	P:regulation of actin filament depolymerization; P:regulation of exocytosis; P:establishment of vesicle localization; C:membrane; F:GTPase activating protein binding; P:auxin mediated signaling pathway; F:GTP binding; C:phragmoplast; F:sphingomyelin phosphodiesterase activity; P:regulation of actin filament polymerization; C:nucleolus; C:spindle; P:small GTPase mediated signal transduction; P:abs…	EC:3.1.4.12	IPR001806; IPR003578; IPR003579; IPR005225; IPR020849; G3DSA:3.40.50.300 (GENE3D), PTHR24072 (PANTHER), PTHR24072:SF67 (PANTHER), seg (SEG), SSF52540 (SUPERFAMILY)
maker-A01-augustus-gene-139.93-mRNA-1	retroelement pol polyprotein	0	7	0.770153	0.442857	11	C:COPII vesicle coat; P:ER to Golgi vesicle-mediated transport; F:zinc ion binding; P:intracellular protein transport; P:protein transport; P:transport; P:biosynthetic process; F:binding; F:transferase activity; P:metabolic process; F:catalytic activity		seg (SEG)
maker-A01-augustus-gene-14.118-mRNA-1	transducin wd40 domain-containing protein	0	20	7.73562e-66	0.67	3	F:transferase activity; F:nucleotide binding; F:protein binding	-	IPR001680; IPR015943; IPR017986; IPR019775; IPR020472; PTHR14091 (PANTHER), seg (SEG)
maker-A01-augustus-gene-141.98-mRNA-1	ribonuclease g	0	20	8.86336e-20	0.5235	4	F:RNA binding; F:ribonuclease activity; F:hydrolase activity; P:RNA processing		seg (SEG)
maker-A01-augustus-gene-164.55-mRNA-1	hypothetical protein PPL_06770 [Polysphondylium pallidum PN500]	0	2	4.7042	0.55	0	-		seg (SEG)
maker-A01-augustus-gene-175.102-mRNA-1	protein	0	20	2.41517e-05	0.6875	4	F:RNA binding; P:rRNA processing; P:tRNA processing; F:methyltransferase activity		IPR000692; seg (SEG), SignalP-NN(euk) (SIGNALP), tmhmm (TMHMM)
maker-A01-augustus-gene-177.103-mRNA-1	postsynaptic protein cript	0	20	1.39137e-23	0.8625	3	F:molecular_function; P:biological_process; C:cytoplasm		IPR019367; PTHR11800 (PANTHER), PTHR11800:SF1 (PANTHER)
maker-A01-augustus-gene-181.95-mRNA-1	smad nuclear interacting protein 1	0	4	2.89194	0.4475	11	F:peptidyl-prolyl cis-trans isomerase activity; P:protein folding; P:protein peptidyl-prolyl isomerization; F:isomerase activity; F:RNA binding; F:nucleic acid binding; P:RNA splicing; F:mRNA binding; F:nucleotide binding; P:mRNA processing; C:nucleus		IPR007513; PTHR13596 (PANTHER), seg (SEG)
maker-A01-augustus-gene-183.90-mRNA-1	non-ltr retroelement reverse transcriptase	0	20	1.97894e-63	0.4525	4	F:RNA binding; P:RNA-dependent DNA replication; F:endonuclease activity; F:RNA-directed DNA polymerase activity		PTHR25952 (PANTHER), PTHR25952:SF82 (PANTHER), PF13966 (PFAM), seg (SEG), tmhmm (TMHMM)
maker-A01-augustus-gene-200.78-mRNA-1	tesmin tso1-like cxc domain-containing protein	0	20	9.94999e-111	0.675	6	P:regulation of transcription, DNA-dependent; P:regulation of meristem structural organization; F:transcription factor activity; P:regulation of root meristem growth; C:transcription factor complex; P:regulation of transcription	-	IPR005172; PTHR12446 (PANTHER), PTHR12446:SF7 (PANTHER), seg (SEG)
maker-A01-augustus-gene-2.118-mRNA-1	uncharacterized protein	0	16	7.27291e-09	0.7925	2	F:molecular_function; P:biological_process
maker-A01-augustus-gene-213.91-mRNA-1	sugar transport protein	0	20	0	0.769	5	F:oxidoreductase activity; P:transmembrane transport; F:sugar:hydrogen symporter activity; C:integral to membrane; P:carbohydrate transport	-	IPR003663; IPR005828; IPR005829; IPR016196; IPR020846; G3DSA:1.20.1250.20 (GENE3D), PTHR24063 (PANTHER), PTHR24063:SF72 (PANTHER), seg (SEG), tmhmm (TMHMM)
maker-A01-augustus-gene-215.97-mRNA-1	protein	0	20	6.39316e-59	0.48	4	F:RNA binding; P:RNA-dependent DNA replication; F:endonuclease activity; F:RNA-directed DNA polymerase activity		IPR005135; IPR025558; IPR025836; G3DSA:3.60.10.10 (GENE3D), PTHR19446 (PANTHER), PTHR19446:SF228 (PANTHER), PF13966 (PFAM), seg (SEG)
maker-A01-augustus-gene-231.101-mRNA-1	translation elongation factor ef1b ribosomal protein s6 family protein	0	20	1.31704e-103	0.8535	12	P:translation; C:ribosome; P:negative regulation of defense response; F:rRNA binding; F:structural constituent of ribosome; F:DNA clamp loader activity; F:ATP binding; P:ribosome biogenesis; C:nucleus; C:DNA replication factor C complex; P:embryonic development ending in seed dormancy; C:DNA polymerase complex	-	IPR000529; IPR014717; IPR020814; coil (COIL), seg (SEG)
maker-A01-augustus-gene-237.138-mRNA-1	uncharacterized protein	0	13	2.94279e-28	0.602308	3	F:molecular_function; P:biological_process; C:plastid		seg (SEG), tmhmm (TMHMM)
maker-A01-augustus-gene-283.113-mRNA-1	protein	0	20	2.58025e-53	0.8245	3	F:nucleic acid binding; C:cell part; P:pollen sperm cell differentiation	-	IPR002775; IPR014560; G3DSA:3.30.110.20 (GENE3D), PTHR31947 (PANTHER), seg (SEG), SSF82704 (SUPERFAMILY)
maker-A01-augustus-gene-31.103-mRNA-1	lipid binding	0	20	1.95568e-56	0.6895	5	P:lipid transport; C:cytoplasmic membrane-bounded vesicle; P:proteolysis; F:lipid binding; F:peptidase activity	-	seg (SEG)
maker-A01-augustus-gene-3.125-mRNA-1	exonuclease family protein	0	20	3.29258e-118	0.813	3	F:nucleic acid binding; C:intracellular; F:exonuclease activity	-	IPR006055; IPR012337; IPR013520; G3DSA:3.30.420.10 (GENE3D), PTHR31309 (PANTHER), PTHR31309:SF0 (PANTHER), seg (SEG)
maker-A01-augustus-gene-33.94-mRNA-1	isoform a	0	20	7.37779e-85	0.411	8	P:regulation of primary metabolic process; P:regulation of cellular metabolic process; C:cell part; P:cellular protein metabolic process; P:cellular macromolecule biosynthetic process; P:cellular response to stress; F:binding; P:regulation of macromolecule metabolic process	-	seg (SEG), SignalP-NN(euk) (SIGNALP)
maker-A01-augustus-gene-37.117-mRNA-1	uncharacterized protein	0	20	2.47632e-41	0.7685	3	F:molecular_function; P:biological_process; C:cellular_component		IPR008590; PTHR15664 (PANTHER), seg (SEG), SignalP-NN(euk) (SIGNALP), tmhmm (TMHMM)
maker-A01-augustus-gene-41.100-mRNA-1	zinc finger hit domain-containing protein 3	0	20	1.07465e-47	0.639	1	P:biological_process		seg (SEG), SignalP-NN(euk) (SIGNALP)
maker-A01-augustus-gene-50.104-mRNA-1	nucleic acid- ob-fold-like protein	0	20	9.61932e-49	0.813	1	C:cytoplasmic membrane-bounded vesicle	-	IPR012340; IPR013970; IPR016027; PTHR31614 (PANTHER)
maker-A01-augustus-gene-84.106-mRNA-1	xyloglucan:xyloglucosyl transferase	0	20	1.69389e-140	0.855	15	C:cell wall; P:xyloglucan metabolic process; F:xyloglucan:xyloglucosyl transferase activity; P:response to cold; P:response to brassinosteroid stimulus; P:response to heat; P:response to auxin stimulus; F:xyloglucan endotransglucosylase activity; P:plant-type cell wall organization; F:xyloglucan-specific endo-beta-1,4-glucanase activity; C:Golgi apparatus; P:response to mechanical stimulus; C:apo…	EC:2.4.1.207; EC:3.2.1.151	IPR000757; IPR002198; IPR002347; IPR008263; IPR008985; IPR010713; IPR013320; IPR016040; PTHR31062 (PANTHER), seg (SEG), SignalP-NN(euk) (SIGNALP), SSF51735 (SUPERFAMILY)
maker-A01-augustus-gene-85.97-mRNA-1	calcium-transporting atpase plasma membrane-type-like	0	20	0	0.577	13	P:inflorescence morphogenesis; F:calcium-transporting ATPase activity; F:calmodulin binding; C:plasmodesma; P:pollen development; P:shoot development; P:single fertilization; C:plasma membrane; F:ATP binding; P:metabolic process; F:metal ion binding; P:calcium ion transport; C:sarcoplasmic reticulum	EC:3.6.3.8	IPR001757; IPR004014; IPR005834; IPR006068; IPR008250; IPR023214; IPR023298; IPR023299; IPR023300; IPR023306; PTHR24093 (PANTHER), PTHR24093:SF0 (PANTHER), seg (SEG), tmhmm (TMHMM), SSF81653 (SUPERFAMILY), SSF81665 (SUPERFAMILY)
maker-A01-snap-gene-10.128-mRNA-1	peroxidase	0	20	1.20642e-155	0.8375	7	F:heme binding; C:cell wall; P:response to nematode; F:peroxidase activity; P:oxidation reduction; P:response to oxidative stress; P:peroxidase reaction	EC:1.11.1.7	IPR000823; IPR002016; IPR010255; IPR019793; IPR019794; G3DSA:1.10.420.10 (GENE3D), G3DSA:1.10.520.10 (GENE3D), PTHR31388 (PANTHER), PTHR31388:SF0 (PANTHER), seg (SEG), SignalP-NN(euk) (SIGNALP), tmhmm (TMHMM)
maker-A01-snap-gene-109.139-mRNA-1	histidine triad family protein	0	20	1.85707e-81	0.8	7	P:sulfur metabolic process; F:adenylylsulfatase activity; C:peroxisome; P:purine ribonucleotide metabolic process; F:sulfate adenylyltransferase (ADP) activity; C:mitochondrion; F:nucleotide binding	EC:3.6.2.1; EC:2.7.7.5	IPR001310; IPR011146; PTHR12486 (PANTHER), PF11969 (PFAM)
maker-A01-snap-gene-116.110-mRNA-1	hypothetical protein 26.t00078 [Brassica oleracea]	0	1	1.35652e-10	0.82	0	-		SignalP-NN(euk) (SIGNALP), tmhmm (TMHMM)
maker-A01-snap-gene-116.117-mRNA-1	chondroitin sulfate synthase 3	0	20	6.51921e-05	0.4585	22	F:nucleic acid binding; F:methyltransferase activity; F:transferase activity; P:methylation; F:RNA binding; P:RNA processing; F:peptidyl-prolyl cis-trans isomerase activity; P:protein folding; P:protein peptidyl-prolyl isomerization; F:isomerase activity; P:regulation of transcription, DNA-dependent; P:negative regulation of nuclear mRNA splicing, via spliceosome; P:transcription, DNA-dependent; …		seg (SEG)
maker-A01-snap-gene-117.92-mRNA-1	nucleic acid- ob-fold-like protein	0	12	6.92802e-15	0.7125	3	F:molecular_function; P:biological_process; C:cellular_component
maker-A01-snap-gene-117.93-mRNA-1	nucleic acid- ob-fold-like protein	0	18	2.7477e-11	0.68	3	F:molecular_function; P:biological_process; C:cellular_component
maker-A01-snap-gene-118.84-mRNA-1	cell wall protein like	0	20	3.00489e-42	0.8795	8	C:proteasome core complex; F:lipid binding; P:lipid transport; F:threonine-type endopeptidase activity; P:proteolysis involved in cellular protein catabolic process; F:structural constituent of cell wall; C:cell wall; P:cell wall biogenesis	EC:3.4.25.0	seg (SEG), tmhmm (TMHMM)
maker-A01-snap-gene-120.93-mRNA-1	replication factor a protein	0	20	9.82545e-14	0.477	3	F:molecular_function; P:biological_process; C:cellular_component
maker-A01-snap-gene-128.122-mRNA-1	atp-dependent dna helicase pif1	0	20	1.22973e-11	0.539	3	F:helicase activity; F:ATP binding; F:DNA binding		IPR016027
maker-A01-snap-gene-139.100-mRNA-1	uncharacterized protein	0	20	1.88431e-19	0.781	1	C:cytoplasmic membrane-bounded vesicle	-	IPR025521; PTHR31589 (PANTHER), SignalP-NN(euk) (SIGNALP)
maker-A01-snap-gene-143.114-mRNA-1	transcriptional factor b3 family protein	0	20	2.21265e-70	0.575	5	P:cellular macromolecule metabolic process; C:chloroplast envelope; P:nucleic acid metabolic process; P:embryonic development ending in seed dormancy; F:DNA binding	-	IPR003340; IPR015300; PTHR31674 (PANTHER), PTHR31674:SF0 (PANTHER)
maker-A01-snap-gene-143.117-mRNA-1	non-ltr retroelement reverse transcriptase	0	20	4.76712e-10	0.4345	7	F:nucleic acid binding; P:biological_process; C:cellular_component; F:RNA binding; P:RNA-dependent DNA replication; F:RNA-directed DNA polymerase activity; C:mitochondrion
maker-A01-snap-gene-149.110-mRNA-1	calmodulin-binding heat-shock	0	20	5.04628e-13	0.604	2	P:lipid metabolic process;	EC:3.1.1.0	SignalP-NN(euk) (SIGNALP)
maker-A01-snap-gene-149.112-mRNA-1	calmodulin-binding heat shock protein	0	20	9.86173e-22	0.4885	8	P:lipid metabolic process; F:hydrolase activity; P:lipid catabolic process; F:triglyceride lipase activity; F:carboxylesterase activity; F:calmodulin binding; P:response to stress; C:cytoplasmic membrane-bounded vesicle		PTHR21493 (PANTHER), PTHR21493:SF1 (PANTHER)
maker-A01-snap-gene-163.105-mRNA-1	unnamed protein product [Pyrobaculum sp. 1860]	0	2	8.30268	0.525	0	-		SignalP-NN(euk) (SIGNALP), tmhmm (TMHMM)
maker-A01-snap-gene-163.106-mRNA-1	rna-directed dna polymerase (reverse transcriptase)-related family protein	0	19	3.62904e-08	0.473684	13	F:molecular_function; P:biological_process; C:cellular_component; F:RNA binding; P:RNA-dependent DNA replication; F:RNA-directed DNA polymerase activity; F:endonuclease activity; C:integral to membrane; P:transmembrane transport; F:kinase activity; P:phosphorylation; P:nucleotide catabolic process; F:hydrolase activity		SignalP-NN(euk) (SIGNALP), tmhmm (TMHMM)
maker-A01-snap-gene-164.66-mRNA-1	non-ltr retroelement reverse transcriptase	0	20	4.94751e-26	0.4355	7	F:RNA binding; F:nucleic acid binding; P:RNA-dependent DNA replication; F:RNA-directed DNA polymerase activity; F:ribonuclease H activity; P:biological_process; C:cellular_component		tmhmm (TMHMM)
maker-A01-snap-gene-165.77-mRNA-1	protein	0	20	2.79559e-08	0.844	6	F:DNA binding; P:transcription initiation from RNA polymerase II promoter; F:translation initiation factor activity; C:nucleus; C:ribosome; P:regulation of translational initiation	-	IPR006809; PTHR13218:SF5 (PANTHER)
maker-A01-snap-gene-169.116-mRNA-1	f-box protein	0	20	1.93005e-17	0.514	6	F:molecular_function; P:biological_process; F:endopeptidase activity; C:proteasome core complex, alpha-subunit complex; P:ubiquitin-dependent protein catabolic process; C:cellular_component
maker-A01-snap-gene-172.98-mRNA-1	uncharacterized protein	0	20	8.48144e-15	0.759	1	C:plasma membrane	-	PTHR31769 (PANTHER), PTHR31769:SF0 (PANTHER), seg (SEG), SignalP-NN(euk) (SIGNALP), tmhmm (TMHMM)
maker-A01-snap-gene-178.73-mRNA-1	myosin heavy chain-like protein	0	20	0	0.711	13	P:transmembrane transport; C:integral to membrane; C:mitochondrial inner membrane; F:ATPase activity, coupled to transmembrane movement of substances; C:myosin complex; P:ATP catabolic process; P:cellular iron ion homeostasis; F:ATP binding; F:motor activity; P:response to cadmium ion; P:actin filament-based movement; C:plasma membrane; F:protein binding	-	IPR000048; IPR001609; coil (COIL), PTHR13140 (PANTHER), PTHR13140:SF37 (PANTHER), seg (SEG), SSF52540 (SUPERFAMILY)
maker-A01-snap-gene-181.114-mRNA-1	protein	0	20	2.03398e-13	0.483	4	C:integral to membrane; C:membrane; P:transmembrane transport; P:carbohydrate transport		seg (SEG)
maker-A01-snap-gene-182.93-mRNA-1	rna recognition motif -containing protein	0	20	1.24167e-39	0.564	3	F:zinc ion binding; F:nucleotide binding; F:RNA binding	-	IPR000504; IPR012677; PTHR13833 (PANTHER), PTHR13833:SF15 (PANTHER), seg (SEG), SSF54928 (SUPERFAMILY)
maker-A01-snap-gene-186.85-mRNA-1	prolyl-trna synthetase	0	20	3.196e-24	0.814	12	P:seed development; C:mitochondrion; F:proline-tRNA ligase activity; P:regulation of photosynthesis; P:embryo sac development; P:ovule development; F:ATP binding; C:chloroplast stroma; P:prolyl-tRNA aminoacylation; F:nucleic acid binding; P:arginine metabolic process; P:proline metabolic process	EC:6.1.1.15	IPR004499; IPR012337; G3DSA:3.30.420.10 (GENE3D), G3DSA:3.30.930.10 (GENE3D), PTHR11451 (PANTHER), PF13966 (PFAM)
maker-A01-snap-gene-196.93-mRNA-1	isoform a	0	20	9.52759e-85	0.4325	1	F:binding	-	seg (SEG)
maker-A01-snap-gene-199.101-mRNA-1	tpr repeat-containing thioredoxin ttl1-like	0	20	1.11261e-20	0.7545	4	F:binding; P:cell redox homeostasis; P:response to salt stress; P:positive regulation of abscisic acid mediated signaling pathway	-
maker-A01-snap-gene-201.92-mRNA-1	uncharacterized n-acetyltransferase p20-like	0	20	8.73259e-26	0.538	4	P:metabolic process; C:membrane; F:N-acetyltransferase activity; F:transferase activity		seg (SEG)
maker-A01-snap-gene-202.80-mRNA-1	dead-box atp-dependent rna helicase 53-like	0	20	3.23921e-101	0.8085	13	C:cell wall; F:RNA binding; C:protein complex; P:response to water deprivation; C:mitochondrion; C:nucleolus; P:response to salt stress; P:Group II intron splicing; P:response to cold; F:ATP-dependent helicase activity; C:plastid; F:DNA binding; F:ATP binding	-	IPR001650; IPR014001; G3DSA:3.40.50.300 (GENE3D), PTHR24031 (PANTHER), PTHR24031:SF107 (PANTHER), seg (SEG), SSF52540 (SUPERFAMILY)
maker-A01-snap-gene-208.117-mRNA-1	replication factor a 51 kda subunit	0	20	0.00144783	0.5615	4	P:DNA replication; F:nucleic acid binding; C:nucleus; F:DNA binding		seg (SEG)
maker-A01-snap-gene-210.109-mRNA-1	cytochrome oxidase assembly	0	4	1.59886	0.515	6	P:oxidation reduction; P:heme a biosynthetic process; F:oxidoreductase activity; C:integral to membrane; C:membrane; F:oxidoreductase activity, acting on the CH-CH group of donors		SignalP-NN(euk) (SIGNALP)
maker-A01-snap-gene-213.113-mRNA-1	sugar transport protein	0	20	0	0.7705	5	F:oxidoreductase activity; P:transmembrane transport; F:sugar:hydrogen symporter activity; C:integral to membrane; P:carbohydrate transport	-	IPR003663; IPR005828; IPR005829; IPR016196; IPR020846; G3DSA:1.20.1250.20 (GENE3D), PTHR24063 (PANTHER), PTHR24063:SF72 (PANTHER), seg (SEG), SignalP-NN(euk) (SIGNALP), tmhmm (TMHMM)
maker-A01-snap-gene-215.112-mRNA-1	lycopene epsilon cyclase	0	20	2.49864e-20	0.8395	6	P:xanthophyll biosynthetic process; P:photosynthesis, light harvesting; F:lycopene epsilon cyclase activity; P:carotene biosynthetic process; F:oxidoreductase activity, acting on paired donors, with incorporation or reduction of molecular oxygen; C:chloroplast	-	IPR008671; PTHR32512 (PANTHER), PTHR32512:SF1 (PANTHER)
maker-A01-snap-gene-216.109-mRNA-1	phospholipase c	0	20	1.05496e-31	0.795	8	; C:intracellular; C:plasmodesma; F:phospholipase C activity; F:protein kinase activity; F:nucleotide binding; ; P:phospholipid catabolic process	-	PTHR31498 (PANTHER)
maker-A01-snap-gene-220.87-mRNA-1	histone deacetylase 15	0	20	3.5039e-27	0.6395	5	P:DNA mediated transformation; P:histone deacetylation; F:histone deacetylase activity; C:histone deacetylase complex; P:nitrogen compound metabolic process	-	IPR000286; IPR023801; PTHR10625:SF22 (PANTHER), SSF52768 (SUPERFAMILY)
maker-A01-snap-gene-23.139-mRNA-1	---NA---	0	0			0	-
maker-A01-snap-gene-235.134-mRNA-1	eukaryotic protein	0	20	5.55192e-90	0.633	2	P:RNA metabolic process; C:mitochondrion	-	IPR019510; PTHR13360 (PANTHER), PTHR13360:SF4 (PANTHER), seg (SEG)
maker-A01-snap-gene-235.135-mRNA-1	eukaryotic protein	0	20	2.02794e-75	0.625	2	P:RNA metabolic process; C:mitochondrion	-	IPR019510; PTHR13360 (PANTHER), PTHR13360:SF4 (PANTHER)
maker-A01-snap-gene-237.155-mRNA-1	kinesin-like protein kif2a-like	0	20	4.37869e-25	0.835	6	P:microtubule-based movement; C:plasma membrane; F:ATP binding; C:nucleus; F:microtubule motor activity; C:microtubule	-	IPR001752; PTHR24115 (PANTHER), PTHR24115:SF0 (PANTHER), seg (SEG), SSF52540 (SUPERFAMILY)
maker-A01-snap-gene-239.127-mRNA-1	proton pump interactor 2	0	14	1.19882e-15	0.484286	3	P:transport; C:chloroplast envelope; C:membrane	-	PTHR32219 (PANTHER), seg (SEG), tmhmm (TMHMM)
maker-A01-snap-gene-244.83-mRNA-1	uncharacterized protein	0	10	8.02475e-05	0.632	9	F:molecular_function; P:biological_process; C:cellular_component; F:catalytic activity; F:protein serine/threonine phosphatase activity; F:methyltransferase activity; F:transferase activity; P:methylation; P:phosphonate metabolic process
maker-A01-snap-gene-248.91-mRNA-1	f-box family protein	0	20	4.46019e-14	0.6085	5	F:molecular_function; P:biological_process; C:cellular_component; F:nucleic acid binding; F:binding		IPR006527; PTHR32133 (PANTHER), PTHR32133:SF28 (PANTHER), seg (SEG)
maker-A01-snap-gene-254.129-mRNA-1	f-box lrr-repeat protein	0	20	8.69242e-44	0.489	3	C:cellular_component; F:molecular_function; P:biological_process		G3DSA:3.80.10.10 (GENE3D), PTHR23125 (PANTHER), PTHR23125:SF8 (PANTHER), SSF52047 (SUPERFAMILY)
maker-A01-snap-gene-26.147-mRNA-1	g-type lectin s-receptor-like serine threonine-protein kinase sd2-5-like	0	20	4.30027e-134	0.806	11	F:receptor activity; F:sugar binding; F:non-membrane spanning protein tyrosine kinase activity; F:ubiquitin protein ligase binding; C:plasma membrane; P:protein amino acid autophosphorylation; F:ATP binding; F:protein serine/threonine kinase activity; C:mitochondrion; P:signal transduction; P:serine family amino acid metabolic process	EC:2.7.10.2; EC:2.7.11.0	IPR000719; IPR001480; IPR002290; IPR008271; IPR011009; IPR017441; IPR020635; G3DSA:1.10.510.10 (GENE3D), G3DSA:3.30.200.20 (GENE3D), PTHR24420 (PANTHER), PTHR24420:SF292 (PANTHER), seg (SEG)
maker-A01-snap-gene-264.139-mRNA-1	atp-dependent rna helicase ddx46-like partial	0	20	2.85183	0.45	6	F:helicase activity; F:nucleic acid binding; F:ATP binding; F:hydrolase activity; F:nucleotide binding; F:ATP-dependent helicase activity		seg (SEG)
maker-A01-snap-gene-267.120-mRNA-1	ferredoxin 2	0	20	1.92291e-17	0.608	4	P:pollen tube development; F:electron carrier activity; F:2 iron, 2 sulfur cluster binding; P:electron transport	-	IPR012675; IPR018298; PTHR23426 (PANTHER), PTHR23426:SF1 (PANTHER), seg (SEG), tmhmm (TMHMM)
maker-A01-snap-gene-269.162-mRNA-1	ferredoxin	0	20	2.0778e-11	0.6945	12	F:molecular_function; P:biological_process; C:cellular_component; F:metal ion binding; F:electron carrier activity; F:2 iron, 2 sulfur cluster binding; F:iron-sulfur cluster binding; P:electron transport chain; P:transport; F:nucleotidyltransferase activity; F:transferase activity; F:DNA-directed DNA polymerase activity		seg (SEG), SignalP-NN(euk) (SIGNALP), tmhmm (TMHMM)
maker-A01-snap-gene-271.137-mRNA-1	---NA---	0	0			0	-		seg (SEG), SignalP-NN(euk) (SIGNALP)
maker-A01-snap-gene-277.135-mRNA-1	zip transporter	0	20	8.49918e-113	0.7495	5	P:metal ion transport; C:membrane; C:cytoplasmic membrane-bounded vesicle; F:metal ion transmembrane transporter activity; P:transmembrane transport	-
maker-A01-snap-gene-280.155-mRNA-1	rab proteins geranylgeranyltransferase component a	0	20	0	0.6785	6	C:cytosol; F:Rab GTPase binding; F:transferase activity; ; F:Rab GDP-dissociation inhibitor activity; P:protein transport	-	IPR016664; IPR018203; G3DSA:1.10.405.10 (GENE3D), G3DSA:3.30.519.10 (GENE3D), G3DSA:3.50.50.60 (GENE3D), PTHR11787 (PANTHER), seg (SEG), SSF51905 (SUPERFAMILY), SSF54373 (SUPERFAMILY)
maker-A01-snap-gene-37.139-mRNA-1	cysteine histidine-rich c1 domain-containing protein	0	20	7.96332e-147	0.547	8	C:intracellular; C:plasmodesma; P:response to UV; F:protein binding; F:zinc ion binding; ; F:protein-disulfide reductase activity; P:oxidation reduction	-	IPR001965; IPR002219; IPR004146; IPR011424; PTHR32410 (PANTHER), seg (SEG), SSF57889 (SUPERFAMILY)
maker-A01-snap-gene-41.110-mRNA-1	transcription factor pif1	0	20	1.46217e-30	0.5295	3	P:regulation of post-embryonic development; P:response to abiotic stimulus; P:regulation of transcription, DNA-dependent	-	seg (SEG)
maker-A01-snap-gene-48.117-mRNA-1	uncharacterized protein	0	4	4.21703e-36	0.6525	4	F:molecular_function; P:biological_process; C:integral to membrane; C:membrane		seg (SEG), SignalP-NN(euk) (SIGNALP), tmhmm (TMHMM)
maker-A01-snap-gene-58.120-mRNA-1	uncharacterized oxidoreductase -like	0	20	2.37173e-148	0.839	3	F:oxidoreductase activity; P:oxidation reduction; F:nucleotide binding	-	IPR002198; IPR002347; IPR016040; PTHR24322 (PANTHER), PTHR24322:SF57 (PANTHER), seg (SEG), SignalP-NN(euk) (SIGNALP), SSF51735 (SUPERFAMILY)
maker-A01-snap-gene-6.111-mRNA-1	protein	0	20	2.05606e-14	0.4885	1	C:peroxisome		IPR021139; IPR024768; PTHR14379:SF3 (PANTHER), seg (SEG)
maker-A01-snap-gene-6.112-mRNA-1	cytochrome p450 monooxygenase	0	20	2.19656e-53	0.864	14	P:cellular response to hypoxia; P:oxidation reduction; P:defense response to bacterium; F:oxidoreductase activity, acting on paired donors, with incorporation or reduction of molecular oxygen; F:electron carrier activity; F:monooxygenase activity; F:oxygen binding; P:callose deposition in cell wall during defense response; P:indole glucosinolate biosynthetic process; F:heme binding; P:defense res…	-	seg (SEG)
maker-A01-snap-gene-68.122-mRNA-1	protein	0	20	8.08991e-122	0.673	3	F:4,4-dimethyl-9beta,19-cyclopropylsterol-4alpha-methyl oxidase activity; P:metabolic process; F:zinc ion binding	-	IPR001594; PTHR22883 (PANTHER), seg (SEG), SignalP-NN(euk) (SIGNALP), tmhmm (TMHMM)
maker-A01-snap-gene-69.106-mRNA-1	protein kinase-like protein	0	20	1.29927e-21	0.868	5	F:RNA polymerase II carboxy-terminal domain kinase activity; C:plasma membrane; P:protein amino acid phosphorylation; F:ATP binding; P:serine family amino acid metabolic process	EC:2.7.11.23	IPR000719; IPR011009; IPR017441; G3DSA:3.30.200.20 (GENE3D), PTHR24056 (PANTHER), PTHR24056:SF39 (PANTHER)
maker-A01-snap-gene-71.178-mRNA-1	serine threonine kinase-like protein	0	20	7.02327e-65	0.7205	8	P:response to oxidative stress; P:protein amino acid autophosphorylation; F:protein serine/threonine kinase activity; C:mitochondrion; F:ATP binding; P:defense response to bacterium, incompatible interaction; C:plasma membrane; P:serine family amino acid metabolic process	EC:2.7.11.0	IPR002902; IPR011009; PTHR24420 (PANTHER), PTHR24420:SF412 (PANTHER), tmhmm (TMHMM)
maker-A01-snap-gene-72.102-mRNA-1	uncharacterized protein	0	20	1.08009e-95	0.5785	3	F:molecular_function; P:biological_process; C:cellular_component		IPR005174; PTHR31478 (PANTHER), PTHR31478:SF0 (PANTHER), SSF63825 (SUPERFAMILY)
maker-A01-snap-gene-72.113-mRNA-1	non-ltr retroelement reverse transcriptase	0	20	4.36239e-09	0.442	10	F:nucleic acid binding; F:ribonuclease H activity; P:biological_process; C:cellular_component; F:hydrolase activity, hydrolyzing O-glycosyl compounds; P:carbohydrate metabolic process; P:defense response; F:ADP binding; P:signal transduction; C:intracellular		SignalP-NN(euk) (SIGNALP), tmhmm (TMHMM)
maker-A01-snap-gene-73.111-mRNA-1	phosphatase sgt1a	0	20	4.71286e-76	0.8425	10	C:cytosol; P:ubiquitin-dependent protein catabolic process; P:jasmonic acid mediated signaling pathway; C:SCF ubiquitin ligase complex; P:negative regulation of seed germination; P:response to heat; ; F:protein binding; P:auxin mediated signaling pathway; C:nucleus	-	IPR007699; IPR008978; IPR017447; G3DSA:2.60.40.790 (GENE3D), PTHR22904 (PANTHER), PTHR22904:SF10 (PANTHER)
maker-A01-snap-gene-75.119-mRNA-1	pleckstrin homology domain-containing protein	0	19	2.38537e-15	0.693684	3	P:pyrimidine ribonucleoside triphosphate biosynthetic process; F:binding; P:pyrimidine ribonucleoside metabolic process	-
maker-A01-snap-gene-81.148-mRNA-1	hypothetical protein BRAFLDRAFT_79159 [Branchiostoma floridae]	0	1	6.24239	0.62	5	C:integral to membrane; F:G-protein coupled receptor activity; C:membrane; F:GABA-B receptor activity; P:G-protein coupled receptor protein signaling pathway
maker-A01-snap-gene-83.146-mRNA-1	cytochrome b561	0	20	5.00223e-05	0.645	8	C:integral to membrane; C:chloroplast; C:vacuole; F:carbon-monoxide oxygenase activity; F:protein binding; C:mitochondrion; C:cytoplasmic membrane-bounded vesicle; C:membrane		tmhmm (TMHMM)
maker-A01-snap-gene-86.108-mRNA-1	protein	0	17	6.56337e-05	0.558824	7	F:nucleic acid binding; C:vacuolar membrane; F:ribonuclease H activity; C:cellular_component; F:RNA binding; P:RNA-dependent DNA replication; F:RNA-directed DNA polymerase activity
maker-A01-snap-gene-87.116-mRNA-1	replication protein a1	0	19	0.56249	0.510526	26	; P:signal transmission via phosphorylation event; P:phosphorylation; C:membrane; F:protein histidine kinase activity; P:peptidyl-histidine phosphorylation; F:ATP binding; P:signal transduction; P:two-component signal transduction system (phosphorelay); P:regulation of transcription, DNA-dependent; C:intracellular; F:signal transducer activity; F:two-component response regulator activity; F:two-c…		SignalP-NN(euk) (SIGNALP)
maker-A02-augustus-gene-108.60-mRNA-1	non-ltr retroelement reverse transcriptase	0	20	2.00111e-77	0.4895	1	F:nucleic acid binding		IPR012337; coil (COIL), PTHR19446 (PANTHER), PTHR19446:SF109 (PANTHER), PF13456 (PFAM), PF13966 (PFAM), seg (SEG)
maker-A02-augustus-gene-111.84-mRNA-1	coiled-coil domain-containing protein	0	20	1.1901e-30	0.8805	2	F:molecular_function; P:biological_process		IPR007590; PTHR12111:SF0 (PANTHER)
maker-A02-augustus-gene-137.90-mRNA-1	pinus taeda anonymous locus 2_3682_01 genomic sequence	0	20	3.53599e-19	0.455	2	F:nucleic acid binding; F:zinc ion binding	-	IPR001878; seg (SEG), SignalP-NN(euk) (SIGNALP), tmhmm (TMHMM)
maker-A02-augustus-gene-149.85-mRNA-1	o-fucosyltransferase-like protein	0	20	5.40047e-12	0.3655	3	P:biological_process; C:chloroplast; C:mitochondrion		PTHR31741 (PANTHER), PTHR31741:SF0 (PANTHER), seg (SEG)
maker-A02-augustus-gene-156.126-mRNA-1	uncharacterized protein	0	20	5.49011e-77	0.739	1	F:calcium ion binding	-	IPR005176; IPR011992; IPR014764; PTHR12281:SF0 (PANTHER), seg (SEG), SSF47473 (SUPERFAMILY)
maker-A02-augustus-gene-197.61-mRNA-1	2-oxoglutarate malate chloroplastic-like	0	16	0.254428	0.51625	20	F:7S RNA binding; F:binding; P:SRP-dependent cotranslational protein targeting to membrane; C:signal recognition particle; C:membrane; P:sodium ion transport; P:transmembrane transport; F:transporter activity; F:metal ion binding; F:phospholipid binding; F:Rho guanyl-nucleotide exchange factor activity; P:regulation of Rho protein signal transduction; C:intracellular; F:nucleic acid binding; F:nu…		seg (SEG), SignalP-NN(euk) (SIGNALP)
maker-A02-augustus-gene-210.86-mRNA-1	chlororespiratory reduction 3	0	4	3.77058e-05	0.6875	5	F:molecular_function; P:photosynthetic electron transport in photosystem I; C:chloroplast; C:membrane; C:NAD(P)H dehydrogenase complex (plastoquinone)		seg (SEG), SignalP-NN(euk) (SIGNALP)
maker-A02-augustus-gene-236.106-mRNA-1	cyclin family protein	0	20	8.21389e-131	0.857	8	C:DNA-directed RNA polymerase II, holoenzyme; F:cyclin-dependent protein kinase regulator activity; P:regulation of transcription, DNA-dependent; F:protein kinase binding; F:cyclin-dependent protein kinase activity; P:regulation of cyclin-dependent protein kinase activity; ; P:serine family amino acid metabolic process	EC:2.7.11.22	IPR006671; IPR013763; IPR015429; IPR023598; PTHR10026:SF7 (PANTHER)
maker-A02-augustus-gene-242.63-mRNA-1	sugar transporter erd6-like 11	0	20	1.37264e-122	0.7415	8	C:integral to membrane; P:response to nematode; F:sugar:hydrogen symporter activity; P:transmembrane transport; F:protein kinase activity; F:ATP binding; P:protein amino acid phosphorylation; P:carbohydrate transport	-	IPR000719; IPR003663; IPR005828; IPR005829; IPR011009; IPR016196; IPR020846; G3DSA:1.10.510.10 (GENE3D), G3DSA:1.20.1250.20 (GENE3D), PTHR24063 (PANTHER), PTHR24063:SF73 (PANTHER), seg (SEG), tmhmm (TMHMM)
maker-A02-augustus-gene-274.70-mRNA-1	rna-dependent rna polymerase	0	20	0.254521	0.5265	22	F:nucleotidyltransferase activity; F:transferase activity; P:transcription, DNA-dependent; F:nucleotide binding; F:RNA-directed RNA polymerase activity; P:RNA biosynthetic process; P:viral genome replication; P:proteolysis; F:hydrolase activity; F:cysteine-type peptidase activity; F:peptidase activity; F:ubiquitin thiolesterase activity; P:ubiquitin-dependent protein catabolic process; P:positive…		PF12734 (PFAM), seg (SEG)
maker-A02-augustus-gene-276.123-mRNA-1	ring u-box domain-containing protein	0	20	0.000415653	0.5045	18	P:oxidation reduction; F:oxidoreductase activity; F:electron carrier activity; P:tricarboxylic acid cycle; P:electron transport chain; F:oxidoreductase activity, acting on the CH-CH group of donors; F:FAD binding; F:zinc ion binding; C:intracellular; F:metal ion binding; F:tRNA 2-selenouridine synthase activity; F:transferase activity; P:tRNA seleno-modification; F:transferase activity, transferr…
maker-A02-augustus-gene-34.129-mRNA-1	protein	0	20	3.98879e-123	0.757	1	F:hydrolase activity	-	G3DSA:3.40.50.1820 (GENE3D), PTHR12277 (PANTHER), PTHR12277:SF11 (PANTHER), PF12695 (PFAM), seg (SEG), tmhmm (TMHMM), SSF53474 (SUPERFAMILY)
maker-A02-augustus-gene-36.112-mRNA-1	nhl repeat-containing protein	0	20	0	0.597	1	F:protein binding		IPR001258; IPR011042; IPR013017; PTHR13833 (PANTHER), PTHR13833:SF16 (PANTHER), seg (SEG), SignalP-NN(euk) (SIGNALP), tmhmm (TMHMM), SSF101898 (SUPERFAMILY)
maker-A02-augustus-gene-40.131-mRNA-1	syntaxin related protein am3p	0	20	7.5914e-14	0.73	12	P:stomatal movement; P:late endosome to vacuole transport; P:protein targeting to vacuole; P:amyloplast organization; C:plant-type vacuole membrane; F:SNAP receptor activity; P:Golgi to vacuole transport; C:late endosome; P:cellular membrane fusion; P:negative gravitropism; C:trans-Golgi network transport vesicle; P:vacuole organization	-	IPR000727; IPR006012; IPR010989; G3DSA:1.20.5.110 (GENE3D), PTHR19957 (PANTHER), PTHR19957:SF11 (PANTHER), seg (SEG), tmhmm (TMHMM)
maker-A02-augustus-gene-42.92-mRNA-1	f-box protein	0	20	4.19063e-39	0.463	1	F:protein binding		IPR001810; IPR013187; IPR017451; G3DSA:1.20.1280.50 (GENE3D), PTHR31790 (PANTHER), seg (SEG)
maker-A02-augustus-gene-43.132-mRNA-1	hsp40 cysteine-rich domain-containing protein	0	4	1.36826e-10	0.6075	3	F:unfolded protein binding; P:protein folding; F:heat shock protein binding
maker-A02-augustus-gene-47.109-mRNA-1	defensin-like protein 23	0	12	3.18377e-20	0.484167	0	-		seg (SEG), SignalP-NN(euk) (SIGNALP)
maker-A02-augustus-gene-49.136-mRNA-1	gtp-binding nuclear protein ran-3-like	0	20	7.54453e-117	0.987	14	C:cytosol; C:cell wall; C:nucleolus; P:response to salt stress; P:small GTPase mediated signal transduction; P:protein import into nucleus; P:GTP catabolic process; F:protein binding; F:GTPase activity; P:response to cadmium ion; C:Golgi apparatus; F:GTP binding; C:plasma membrane; C:apoplast	-	IPR001806; IPR002041; IPR003578; IPR003579; IPR005225; IPR020849; G3DSA:3.40.50.300 (GENE3D), PTHR24071 (PANTHER), seg (SEG), SSF52540 (SUPERFAMILY)
maker-A02-snap-gene-108.65-mRNA-1	conserved peptide upstream open reading frame 53	0	5	2.75409e-24	0.718	0	-		SignalP-NN(euk) (SIGNALP)
maker-A02-snap-gene-115.90-mRNA-1	hypothetical protein 26.t00013 [Brassica oleracea]	0	2	0.000111131	0.57	0	-
maker-A02-snap-gene-125.84-mRNA-1	glycine-rich rna-binding protein 5	0	20	1.97868e-33	0.802	4	F:copper ion binding; F:RNA binding; F:ATP binding; C:mitochondrion	-	IPR000504; IPR012677; PTHR24012 (PANTHER), PTHR24012:SF156 (PANTHER), seg (SEG), SignalP-NN(euk) (SIGNALP), tmhmm (TMHMM), SSF54928 (SUPERFAMILY)
maker-A02-snap-gene-126.100-mRNA-1	ngd5 osm-6	0	20	4.03817e-49	0.468	1	F:binding	-	seg (SEG)
maker-A02-snap-gene-127.101-mRNA-1	uncharacterized protein	0	8	8.03944e-08	0.65625	3	F:molecular_function; P:biological_process; C:membrane		SignalP-NN(euk) (SIGNALP)
maker-A02-snap-gene-134.101-mRNA-1	sulfotransferase family protein	0	20	1.76804e-10	0.614	6	P:defense response; F:brassinosteroid sulfotransferase activity; P:response to cytokinin stimulus; P:response to salt stress; P:response to salicylic acid stimulus; P:brassinosteroid metabolic process	-	IPR000863; G3DSA:3.40.50.300 (GENE3D), PTHR11783 (PANTHER), PTHR11783:SF1 (PANTHER), SSF52540 (SUPERFAMILY)
maker-A02-snap-gene-135.124-mRNA-1	lysocardiolipin and lysophospholipid acyltransferase	0	20	3.05951e-15	0.6165	1	F:transferase activity, transferring acyl groups	-	PTHR10983 (PANTHER), PTHR10983:SF10 (PANTHER), seg (SEG), tmhmm (TMHMM)
maker-A02-snap-gene-135.125-mRNA-1	dna topoisomerase iii	0	1	8.32961	0.61	0	-		SignalP-NN(euk) (SIGNALP)
maker-A02-snap-gene-140.105-mRNA-1	uncharacterized protein	0	20	2.53252e-38	0.5605	3	F:molecular_function; P:biological_process; C:cellular_component		IPR006462; seg (SEG)
maker-A02-snap-gene-145.125-mRNA-1	hypothetical protein EUBVEN_01343 [Eubacterium ventriosum ATCC 27560]	0	1	8.32021	0.58	0	-
maker-A02-snap-gene-146.97-mRNA-1	hypothetical protein 26.t00013 [Brassica oleracea]	0	1	6.41431e-05	0.75	0	-
maker-A02-snap-gene-153.111-mRNA-1	thiosulfate sulfurtransferase	0	20	1.87499e-34	0.5915	4	C:mitochondrion; F:3-mercaptopyruvate sulfurtransferase activity; C:chloroplast; P:cysteine metabolic process	EC:2.8.1.2	IPR001763; PTHR11364 (PANTHER), PTHR11364:SF0 (PANTHER)
maker-A02-snap-gene-156.138-mRNA-1	non-ltr retroelement reverse transcriptase	0	20	1.6495e-32	0.529	7	F:RNA binding; F:nucleic acid binding; P:RNA-dependent DNA replication; F:RNA-directed DNA polymerase activity; P:biological_process; C:cellular_component; F:molecular_function
maker-A02-snap-gene-167.110-mRNA-1	sant dna-binding domain-containing protein	0	14	2.02234e-06	0.547857	15	F:DNA binding; F:phosphotransferase activity, for other substituted phosphate groups; P:CDP-diacylglycerol metabolic process; F:transferase activity; P:phospholipid biosynthetic process; C:membrane; F:CDP-diacylglycerol-serine O-phosphatidyltransferase activity; F:transcription factor activity; P:metabolic process; F:catalytic activity; F:pyridoxal phosphate binding; F:phosphoinositide binding; C…		tmhmm (TMHMM)
maker-A02-snap-gene-169.110-mRNA-1	respiratory burst oxidase	0	20	2.64565e-43	0.7765	19	F:NAD(P)H oxidase activity; P:callose deposition during defense response; P:oxidation reduction; F:calcium ion binding; P:respiratory burst involved in defense response; P:regulation of stomatal movement; F:peroxidase activity; F:electron carrier activity; P:negative regulation of programmed cell death; F:FAD binding; P:abscisic acid mediated signaling pathway; P:defense response to fungus; P:hyd…	EC:1.6.3.1; EC:1.11.1.7	IPR013121; PTHR11972 (PANTHER), PTHR11972:SF5 (PANTHER)
maker-A02-snap-gene-177.82-mRNA-1	non-ltr retroelement reverse transcriptase	0	20	1.97288e-17	0.553	6	F:nucleic acid binding; P:biological_process; C:cellular_component; F:RNA binding; P:RNA-dependent DNA replication; F:RNA-directed DNA polymerase activity
maker-A02-snap-gene-180.76-mRNA-1	ac079679_3reverse 16838-20266	0	13	6.54544e-21	0.670769	0	-
maker-A02-snap-gene-187.125-mRNA-1	pentatricopeptide repeat-containing protein	0	15	6.79644e-10	0.504	1	C:chloroplast	-
maker-A02-snap-gene-189.107-mRNA-1	non-ltr retroelement reverse transcriptase	0	20	1.58054e-33	0.4745	4	F:RNA-directed DNA polymerase activity; F:molecular_function; P:biological_process; C:cellular_component		PTHR25952 (PANTHER), PTHR25952:SF82 (PANTHER), seg (SEG)
maker-A02-snap-gene-198.79-mRNA-1	nsp-interacting kinase 2	0	20	2.64301e-87	0.7295	7	P:defense response to virus; F:oxidoreductase activity; C:plasma membrane; F:protein binding; F:protein kinase activity; P:protein amino acid phosphorylation; F:nucleotide binding	-	IPR013210; PR00019 (PRINTS), G3DSA:3.80.10.10 (GENE3D), PTHR24420 (PANTHER), PTHR24420:SF338 (PANTHER), PF13855 (PFAM), seg (SEG), SignalP-NN(euk) (SIGNALP), tmhmm (TMHMM), SSF52058 (SUPERFAMILY)
maker-A02-snap-gene-198.80-mRNA-1	nsp-interacting kinase 2	0	20	1.83942e-44	0.589	5	F:protein binding; F:kinase activity; P:metabolic process; P:defense response to virus; C:plasma membrane	-	G3DSA:3.80.10.10 (GENE3D), PTHR24420 (PANTHER), PTHR24420:SF338 (PANTHER), tmhmm (TMHMM), SSF52058 (SUPERFAMILY)
maker-A02-snap-gene-199.123-mRNA-1	u6 snrna-associated sm-like protein lsm7	0	20	3.85275e-45	0.913	2	C:nucleus; C:small nucleolar ribonucleoprotein complex	-	SignalP-NN(euk) (SIGNALP), tmhmm (TMHMM)
maker-A02-snap-gene-207.92-mRNA-1	---NA---	0	0			0	-		seg (SEG)
maker-A02-snap-gene-208.87-mRNA-1	rnase h domain-containing protein	0	20	1.57438e-20	0.5055	7	F:nucleic acid binding; F:ribonuclease H activity; P:carbohydrate metabolic process; F:polygalacturonase activity; P:biological_process; C:cellular_component; F:molecular_function		PF13456 (PFAM)
maker-A02-snap-gene-2.107-mRNA-1	serine threonine-protein phosphatase pp2a-1 catalytic subunit	0	20	3.82914e-27	0.564	5	C:cytoplasm; C:plasma membrane; ; F:hydrolase activity; C:nucleus	-	IPR006186; G3DSA:3.60.21.10 (GENE3D), PTHR11668 (PANTHER), PTHR11668:SF128 (PANTHER), SSF56300 (SUPERFAMILY)
maker-A02-snap-gene-219.124-mRNA-1	uncharacterized protein	0	8	4.10371e-20	0.53	3	F:molecular_function; C:plasma membrane; P:biological_process		PS51257 (PROFILE), seg (SEG)
maker-A02-snap-gene-225.127-mRNA-1	triacylglycerol lipase-like 1 protein	0	20	3.75072e-160	0.6035	5	C:membrane; C:vacuole; F:triglyceride lipase activity; P:lipid catabolic process; P:glycerolipid metabolic process	EC:3.1.1.3	IPR002921; G3DSA:3.40.50.1820 (GENE3D), PTHR31505 (PANTHER), PTHR31505:SF0 (PANTHER), seg (SEG), SignalP-NN(euk) (SIGNALP), tmhmm (TMHMM), SSF53474 (SUPERFAMILY)
maker-A02-snap-gene-226.86-mRNA-1	ribonuclease p protein component	0	1	6.32784	0.53	9	P:nucleic acid phosphodiester bond hydrolysis; P:tRNA processing; F:hydrolase activity; F:RNA binding; F:ribonuclease P activity; P:tRNA 5'-leader removal; F:tRNA binding; F:endonuclease activity; F:nuclease activity
maker-A02-snap-gene-23.112-mRNA-1	cytokinin riboside 5 -monophosphate phosphoribohydrolase log7	0	20	1.58182e-27	0.747	5	C:cytosol; P:maintenance of meristem identity; P:metabolic process; F:carboxy-lyase activity; C:nucleus	EC:4.1.1.0	G3DSA:3.40.50.450 (GENE3D), PTHR31223 (PANTHER), seg (SEG), SSF102405 (SUPERFAMILY)
maker-A02-snap-gene-236.112-mRNA-1	chalcone synthase	0	20	2.22083e-48	0.9025	2	F:naringenin-chalcone synthase activity; P:flavonoid biosynthetic process	EC:2.3.1.74	IPR012328; IPR016038; IPR016039; PTHR31565 (PANTHER), seg (SEG)
maker-A02-snap-gene-246.119-mRNA-1	---NA---	0	0			0	-		seg (SEG)
maker-A02-snap-gene-25.121-mRNA-1	blue copper protein	0	20	4.0882e-15	0.704	4	C:anchored to membrane; F:copper ion binding; F:electron carrier activity; P:electron transport	-	IPR003245
maker-A02-snap-gene-25.129-mRNA-1	nuclear division rft1-like protein	0	20	2.22172e-115	0.7185	4	P:lipid transport; C:integral to membrane; F:lipid transporter activity; P:nuclear division	-	IPR007594; seg (SEG), tmhmm (TMHMM)
maker-A02-snap-gene-251.78-mRNA-1	rna-directed dna polymerase (reverse transcriptase)-related family protein	0	8	0.327242	0.56625	3	F:molecular_function; P:biological_process; C:cellular_component
maker-A02-snap-gene-26.168-mRNA-1	rna-directed dna polymerase (reverse transcriptase)-related family protein	0	20	7.63651e-22	0.544	1	F:binding	-	PTHR25952 (PANTHER), PTHR25952:SF82 (PANTHER), seg (SEG), tmhmm (TMHMM)
maker-A02-snap-gene-270.136-mRNA-1	abc transporter f family member 5	0	20	3.05579e-07	0.764	15	P:flower development; F:H3 histone acetyltransferase activity; F:protein binding; C:histone acetyltransferase complex; P:response to nematode; P:root morphogenesis; F:DNA binding; F:transporter activity; P:response to light stimulus; F:ATPase activity; P:positive regulation of transcription, DNA-dependent; P:ATP catabolic process; F:ATP binding; P:histone acetylation; P:transport	EC:3.6.1.3
maker-A02-snap-gene-276.137-mRNA-1	succinate dehydrogenase	0	20	0.0522845	0.483	3	P:electron transport chain; F:FAD binding; F:oxidoreductase activity		IPR014006; IPR015939; PTHR11632 (PANTHER)
maker-A02-snap-gene-28.103-mRNA-1	protein kinase family protein	0	20	4.43129e-08	0.5265	1	F:transferase activity, transferring phosphorus-containing groups	-	PTHR24420 (PANTHER), PTHR24420:SF96 (PANTHER), SignalP-NN(euk) (SIGNALP)
maker-A02-snap-gene-34.139-mRNA-1	thioredoxin family protein	0	20	6.24475e-48	0.825	2	F:molecular_function; P:biological_process		IPR012336; PTHR21148 (PANTHER), PTHR21148:SF1 (PANTHER), seg (SEG), SignalP-NN(euk) (SIGNALP), tmhmm (TMHMM)
maker-A02-snap-gene-35.119-mRNA-1	trna-specific adenosine deaminase	0	20	3.22336e-44	0.648	2	P:embryonic development ending in seed dormancy; F:catalytic activity	-	IPR016193; G3DSA:3.40.140.10 (GENE3D), PTHR11079 (PANTHER), PTHR11079:SF9 (PANTHER)
maker-A02-snap-gene-35.123-mRNA-1	protein	0	20	4.34355e-17	0.563	8	C:cytosol; P:protein amino acid autophosphorylation; F:protein serine/threonine kinase activity; P:response to salt stress; P:hyperosmotic response; F:protein binding; F:nucleotide binding; P:serine family amino acid metabolic process	EC:2.7.11.0	PTHR24057 (PANTHER), SignalP-NN(euk) (SIGNALP)
maker-A02-snap-gene-41.143-mRNA-1	rubredoxin family protein	0	20	6.36673e-13	0.5075	1	C:chloroplast thylakoid	-	seg (SEG), tmhmm (TMHMM)
maker-A02-snap-gene-43.136-mRNA-1	saur-like auxin-responsive protein	0	20	1.56273e-46	0.7775	1	P:response to auxin stimulus	-	IPR003676; PTHR31929 (PANTHER), seg (SEG)
maker-A02-snap-gene-45.115-mRNA-1	inosine-uridine preferring nucleoside hydrolase family protein	0	20	1.05667e-128	0.7065	9	P:adenosine catabolic process; F:adenosine nucleosidase activity; P:response to jasmonic acid stimulus; P:response to wounding; C:cell wall; P:inosine catabolic process; F:inosine nucleosidase activity; C:apoplast; P:purine base metabolic process	EC:3.2.2.7; EC:3.2.2.2	IPR001910; IPR023186; seg (SEG)
maker-A02-snap-gene-45.119-mRNA-1	btb poz and math domain-containing protein 4-like	0	20	5.36248e-28	0.9345	5	F:identical protein binding; P:cellular response to salt stress; P:cellular response to water deprivation; C:nucleus; C:cytosol	-	IPR013322
maker-A02-snap-gene-53.107-mRNA-1	gpi mannosyltransferase 1	0	20	1.23156e-27	0.79	10	P:GPI anchor biosynthetic process; C:integral to membrane; P:cellulose biosynthetic process; F:alpha-1,4-mannosyltransferase activity; P:cell division; C:cytoplasmic membrane-bounded vesicle; P:plant-type cell wall biogenesis; C:endoplasmic reticulum membrane; C:nucleus; P:embryonic development	-	IPR007704; SignalP-NN(euk) (SIGNALP), tmhmm (TMHMM)
maker-A02-snap-gene-58.120-mRNA-1	auxin response factor 4	0	20	4.48162e-38	0.721	9	P:regulation of transcription, DNA-dependent; P:vegetative phase change; F:DNA binding; P:abaxial cell fate specification; F:protein dimerization activity; F:transcription factor activity; P:auxin mediated signaling pathway; C:transcription factor complex; P:regulation of transcription	-	IPR003311; IPR011525; PTHR31384 (PANTHER), seg (SEG)
maker-A02-snap-gene-62.162-mRNA-1	nac domain ipr003441	0	20	3.67995e-43	0.48	1	F:DNA binding		IPR003441; seg (SEG)
maker-A02-snap-gene-66.84-mRNA-1	xylose isomerase	0	20	8.76158e-50	0.842	11	P:pentose-phosphate shunt; F:metal ion binding; P:D-xylose metabolic process; F:xylose isomerase activity; C:vacuolar membrane; C:cytoplasmic membrane-bounded vesicle; C:endoplasmic reticulum; C:Golgi apparatus; C:plasma membrane; P:fructose metabolic process; P:mannose metabolic process	EC:5.3.1.5	IPR001998; IPR012307; IPR013022; PTHR32176 (PANTHER), PTHR32176:SF0 (PANTHER)
maker-A02-snap-gene-67.87-mRNA-1	methyl-accepting chemotaxis sensory transducer	0	6	0.00093801	0.525	5	F:signal transducer activity; C:membrane; P:signal transduction; F:kinase activity; P:phosphorylation
maker-A02-snap-gene-74.118-mRNA-1	topoisomerase i	0	20	6.9511e-157	0.6025	14	P:regulation of meristem growth; P:meristem structural organization; F:DNA topoisomerase type I activity; P:leaf morphogenesis; P:stem cell maintenance; F:protein binding; P:flower morphogenesis; P:organ formation; P:DNA topological change; P:chromatin remodeling; C:membrane; P:embryonic development ending in seed dormancy; C:chromosome; F:DNA topoisomerase (ATP-hydrolyzing) activity	EC:5.99.1.2	IPR001631; IPR008336; IPR013030; IPR013034; IPR013499; IPR013500; IPR014711; coil (COIL), PTHR10290 (PANTHER), PTHR10290:SF0 (PANTHER), seg (SEG)
maker-A02-snap-gene-74.119-mRNA-1	uncharacterized protein	0	20	3.77374e-21	0.7805	3	P:biological_process; F:molecular_function; C:cellular_component		IPR025521; PTHR31589 (PANTHER)
maker-A02-snap-gene-74.130-mRNA-1	wax synthase-like protein	0	20	2.9323e-144	0.652	1	F:transferase activity, transferring acyl groups	-	PTHR31595 (PANTHER), PTHR31595:SF0 (PANTHER), PF13813 (PFAM), seg (SEG), SignalP-NN(euk) (SIGNALP), tmhmm (TMHMM)
maker-A02-snap-gene-74.131-mRNA-1	nucleotidase	0	18	1.23573e-19	0.484444	5	P:defense response to fungus; P:positive regulation of flower development; P:signal transduction; C:nucleus; P:vegetative to reproductive phase transition of meristem	-
maker-A02-snap-gene-74.133-mRNA-1	wax synthase-like protein	0	20	1.98817e-168	0.6675	2	F:transferase activity, transferring acyl groups; C:thylakoid	-	PTHR31595 (PANTHER), PTHR31595:SF0 (PANTHER), PF13813 (PFAM), seg (SEG), SignalP-NN(euk) (SIGNALP), tmhmm (TMHMM)
maker-A02-snap-gene-7.68-mRNA-1	myosin heavy chain-like protein	0	20	6.69964e-159	0.48	2	P:response to cadmium ion; C:intracellular organelle	-	coil (COIL), seg (SEG)
maker-A02-snap-gene-83.72-mRNA-1	rna helicase	0	20	2.28593e-42	0.603	2	F:poly(U) RNA binding; F:ATP-dependent helicase activity	-	IPR025313; coil (COIL), PTHR24031 (PANTHER), PTHR24031:SF2 (PANTHER), seg (SEG)
maker-A02-snap-gene-83.73-mRNA-1	dead-box atp-dependent rna helicase 49	0	20	2.55938e-44	0.535	3	F:poly(U) RNA binding; F:ATP binding; F:ATP-dependent helicase activity	-	IPR000629; IPR001650; IPR011545; IPR014001; G3DSA:3.40.50.300 (GENE3D), PTHR24031 (PANTHER), PTHR24031:SF2 (PANTHER), tmhmm (TMHMM), SSF52540 (SUPERFAMILY)
maker-A03-augustus-gene-104.107-mRNA-1	uncharacterized protein	0	20	1.58479e-38	0.6155	4	F:DNA binding; P:biological_process; F:molecular_function; C:cellular_component		IPR022228; PTHR14000 (PANTHER), PTHR14000:SF1 (PANTHER)
maker-A03-augustus-gene-110.85-mRNA-1	---NA---	0	0			0	-		seg (SEG), SignalP-NN(euk) (SIGNALP), tmhmm (TMHMM)
maker-A03-augustus-gene-110.93-mRNA-1	band 7 family protein	0	20	2.19431e-06	0.6665	4	C:membrane; C:mitochondrion; P:biological_process; F:zinc ion binding		seg (SEG), SignalP-NN(euk) (SIGNALP)
maker-A03-augustus-gene-13.107-mRNA-1	protein	0	20	3.52868e-23	0.4925	9	F:nucleic acid binding; F:nucleotide binding; P:biological_process; C:cellular_component; C:nucleus; F:peptidyl-prolyl cis-trans isomerase activity; P:protein folding; P:protein peptidyl-prolyl isomerization; F:isomerase activity		PTHR24011 (PANTHER), PTHR24011:SF3 (PANTHER), seg (SEG), SSF54928 (SUPERFAMILY)
maker-A03-augustus-gene-140.104-mRNA-1	defensin-like protein 49	0	20	1.48122e-09	0.517	2	F:molecular_function; P:biological_process		PD864278 (PRODOM), SignalP-NN(euk) (SIGNALP), tmhmm (TMHMM)
maker-A03-augustus-gene-145.166-mRNA-1	inositol-phosphate phosphatase	0	20	1.92891e-62	0.6855	12	C:cytosol; F:L-galactose-1-phosphate phosphatase activity; P:response to cold; P:sulfur metabolic process; F:3'(2'),5'-bisphosphate nucleotidase activity; P:inositol biosynthetic process; F:inositol-1(or 4)-monophosphatase activity; P:phosphoinositide phosphorylation; P:L-ascorbic acid biosynthetic process; ; C:plasma membrane; P:streptomycin biosynthetic process	EC:3.1.3.7; EC:3.1.3.25
maker-A03-augustus-gene-148.114-mRNA-1	40s ribosomal protein s24	0	20	4.36421e-37	0.899	11	C:cell wall; P:maturation of SSU-rRNA from tricistronic rRNA transcript (SSU-rRNA, 5.8S rRNA, LSU-rRNA); C:nucleolus; F:structural constituent of ribosome; P:translational elongation; C:cytosolic small ribosomal subunit; C:vacuolar membrane; F:nucleotide binding; C:chloroplast; C:Golgi apparatus; C:plasma membrane	-	IPR001976; IPR012677; IPR012678
maker-A03-augustus-gene-151.115-mRNA-1	btb poz and m2 domain-containing protein	0	20	7.98965e-117	0.859	4	F:identical protein binding; P:cellular response to salt stress; P:cellular response to water deprivation; C:nucleus	-	IPR002083; IPR008974; IPR011333; IPR013322; PTHR24411 (PANTHER), PTHR24411:SF12 (PANTHER), seg (SEG)
maker-A03-augustus-gene-15.134-mRNA-1	pyruvate kinase	0	20	0	0.893	12	F:pyruvate kinase activity; P:response to cadmium ion; C:plasma membrane; P:phosphorylation; F:potassium ion binding; F:ATP binding; F:magnesium ion binding; P:glycolysis; C:cytosol; P:gluconeogenesis; P:purine base metabolic process; P:carbon utilization	EC:2.7.1.40	IPR001697; IPR011037; IPR015793; IPR015794; IPR015795; IPR015806; IPR015813; IPR022800; PTHR11817:SF0 (PANTHER), seg (SEG), SSF63393 (SUPERFAMILY)
maker-A03-augustus-gene-157.136-mRNA-1	60s ribosomal protein l4-1	0	20	0	0.829	10	C:nucleolus; F:structural constituent of ribosome; C:plasmodesma; C:plasma membrane; C:cell wall; C:vacuolar membrane; C:cytosolic large ribosomal subunit; C:chloroplast; P:translation; P:ribosome biogenesis	-	IPR002136; IPR013000; IPR023574; IPR025755; coil (COIL), PTHR19431 (PANTHER), seg (SEG)
maker-A03-augustus-gene-161.109-mRNA-1	omega-3 fatty acid desaturase	0	20	0	0.862	7	F:delta12-fatty acid dehydrogenase activity; P:fatty acid biosynthetic process; F:omega-3 fatty acid desaturase activity; F:oxidoreductase activity, acting on paired donors, with oxidation of a pair of donors resulting in the reduction of molecular oxygen to two molecules of water; P:response to cold; C:chloroplast membrane; P:oxidation reduction	EC:1.14.99.33; EC:1.14.19.0	IPR005804; IPR021863; PTHR32100 (PANTHER), PTHR32100:SF0 (PANTHER), seg (SEG), tmhmm (TMHMM)
maker-A03-augustus-gene-178.120-mRNA-1	high mobility group family	0	20	1.10899e-49	0.466	6	C:plastid part; C:chloroplast; C:nucleosome; F:DNA binding; C:nucleus; P:nucleosome assembly	-	IPR005818; IPR011991; IPR020478; PTHR11467 (PANTHER), PTHR11467:SF0 (PANTHER), seg (SEG), SSF46785 (SUPERFAMILY)
maker-A03-augustus-gene-186.106-mRNA-1	---NA---	0	0			0	-		seg (SEG), SignalP-NN(euk) (SIGNALP), tmhmm (TMHMM)
[truncated: 2,041 more rows]

## Sheet: rapid cycling
Seq. Name	Seq. Description	Seq. Length	#Hits	min. eValue	mean Similarity	#GOs	GOs	Enzyme Codes	InterProScan
[truncated: 3,054 more rows]

## Sheet: chiifu
Seq. Name	Seq. Description	Seq. Length	#Hits	min. eValue	mean Similarity	#GOs	GOs	Enzyme Codes	InterProScan
[truncated: 2,812 more rows]
