# Supplementary material for: Beyond genomic variation - comparison and functional annotation of three Brassica rapa genomes: a turnip, a rapid cycling and a Chinese cabbage
Source: BMC Genomics. 2014 Mar 31;15(1):250. doi: 10.1186/1471-2164-15-250 (PMC4230417; doi:10.1186/1471-2164-15-250)
Supplement: Supplementary file 5 — Additional file 5: KEGG and PlantCyc pathway assignment of dispensable and unique genes in Chiifu, turnip and rapid cycling. Excel file containing details of KEGG and PlantCyc pathway assignments of dispensable and unique genes in Chiifu, turnip and rapid cycling. (XLSX 83 KB) [file 12864_2013_7047_MOESM5_ESM.xlsx]

## Sheet: rapid cycling
Functional annotation and PlantCyc/KEGG pathway assignment in Rapid cycling, Turnip and Chiifu
Pathway	Seqs in Pathway	Enzyme	EzymeId	NrSeqs	Seqs	PathwayId	PathwayImage	MetaCyc pathway URL	MetaCyc reaction URL	Pathway Name	MetaCyc Enzymes
Citrate cycle (TCA cycle)	1	aconitate hydratase	ec:4.2.1.3	1	augustus_masked-A07-processed-gene-8.56-mRNA-1	path:map00020	rapid_cycling/map00020.gif	http://biocyc.org/META/NEW-IMAGE?type=PATHWAY&object=PWYQT-4481&detail-level=3	http://biocyc.org/META/NEW-IMAGE?type=NIL&object=ACONITATEHYDR-RXN&redirect=T	TCA cycle variation V (plant)	aconitate hydratase
Bisphenol degradation	1	arylesterase	ec:3.1.1.2	1	snap_masked-A08-processed-gene-13.74-mRNA-1	path:map00363	rapid_cycling/map00363.gif
Benzoate degradation	2	acetyl-CoA C-acetyltransferase	ec:2.3.1.9	1	augustus_masked-pd_cortex_65776-processed-gene-0.0-mRNA-1	path:map00362	rapid_cycling/map00362.gif	http://biocyc.org/META/NEW-IMAGE?type=PATHWAY&object=PWY-922&detail-level=3	http://biocyc.org/META/NEW-IMAGE?type=NIL&object=ACETYL-COA-ACETYLTRANSFER-RXN&redirect=T	mevalonate pathway I	acetyl-CoA <i>C-</i>acetyltransferase
Benzoate degradation	2	acetyl-CoA C-acyltransferase	ec:2.3.1.16	1	maker-A09-augustus-gene-165.83-mRNA-1	path:map00362	rapid_cycling/map00362.gif	http://biocyc.org/META/NEW-IMAGE?type=PATHWAY&object=PWY-735&detail-level=3	http://biocyc.org/META/NEW-IMAGE?type=NIL&object=RXN-10701&redirect=T	jasmonic acid biosynthesis	OPC4-3-ketoacyl-CoA thiolase
Novobiocin biosynthesis	1	tyrosine transaminase	ec:2.6.1.5	1	maker-A09-augustus-gene-269.130-mRNA-1	path:map00401	rapid_cycling/map00401.gif	http://biocyc.org/META/NEW-IMAGE?type=PATHWAY&object=TYRFUMCAT-PWY&detail-level=3	http://biocyc.org/META/NEW-IMAGE?type=NIL&object=TYROSINE-AMINOTRANSFERASE-RXN&redirect=T	tyrosine degradation I	tyrosine transaminase
Phenylalanine, tyrosine and tryptophan biosynthesis	4	phenylalanine(histidine) transaminase	ec:2.6.1.58	1	maker-A09-augustus-gene-269.130-mRNA-1	path:map00400	rapid_cycling/map00400.gif	http://biocyc.org/META/NEW-IMAGE?type=PATHWAY&object=PWY-5079&detail-level=3	http://biocyc.org/META/NEW-IMAGE?type=NIL&object=2.6.1.58-RXN&redirect=T	phenylalanine degradation III	L-phenylalanine:pyruvate aminotransferase
Phenylalanine, tyrosine and tryptophan biosynthesis	4	anthranilate phosphoribosyltransferase	ec:2.4.2.18	2	augustus_masked-A07-processed-gene-30.4-mRNA-1, genemark-A07-processed-gene-30.58-mRNA-1	path:map00400	rapid_cycling/map00400.gif	http://biocyc.org/META/NEW-IMAGE?type=PATHWAY&object=TRPSYN-PWY&detail-level=3	http://biocyc.org/META/NEW-IMAGE?type=NIL&object=PRTRANS-RXN&redirect=T	tryptophan biosynthesis	ANTHRANILATE PHOSPHORIBOSYLTRANSFERASE
Phenylalanine, tyrosine and tryptophan biosynthesis	4	3-phosphoshikimate 1-carboxyvinyltransferase	ec:2.5.1.19	1	genemark-A05-processed-gene-23.16-mRNA-1	path:map00400	rapid_cycling/map00400.gif	http://biocyc.org/META/NEW-IMAGE?type=PATHWAY&object=ARO-PWY-ARA&detail-level=3	http://biocyc.org/META/NEW-IMAGE?type=NIL&object=2.5.1.19-RXN&redirect=T	chorismate biosynthesis I	5-enolpyruvylshikimate-3-phosphate synthase
Phenylalanine, tyrosine and tryptophan biosynthesis	4	tyrosine transaminase	ec:2.6.1.5	1	maker-A09-augustus-gene-269.130-mRNA-1	path:map00400	rapid_cycling/map00400.gif
Phenylalanine metabolism	14	peroxidase	ec:1.11.1.7	11	augustus_masked-A06-processed-gene-145.3-mRNA-1, genemark-A05-processed-gene-55.41-mRNA-1, genemark-A07-processed-gene-113.36-mRNA-1, maker-A02-augustus-gene-103.112-mRNA-1, maker-A02-snap-gene-169.96-mRNA-1, maker-A10-augustus-gene-154.103-mRNA-1, snap_masked-A02-processed-gene-230.77-mRNA-1, snap_masked-pd_cortex_17291-processed-gene-0.3-mRNA-1, snap_masked-pd_cortex_15102-processed-gene-0.2-mR…	path:map00360	rapid_cycling/map00360.gif	http://biocyc.org/META/NEW-IMAGE?type=PATHWAY&object=PWY-5461&detail-level=3	http://biocyc.org/META/NEW-IMAGE?type=NIL&object=RXN-8635&redirect=T	betanidin degradation	transcription-repair coupling factor, putative, expressed
Phenylalanine metabolism	14	phenylalanine(histidine) transaminase	ec:2.6.1.58	1	maker-A09-augustus-gene-269.130-mRNA-1	path:map00360	rapid_cycling/map00360.gif
Phenylalanine metabolism	14	tyrosine transaminase	ec:2.6.1.5	1	maker-A09-augustus-gene-269.130-mRNA-1	path:map00360	rapid_cycling/map00360.gif
Phenylalanine metabolism	14	amidase	ec:3.5.1.4	1	maker-A06-augustus-gene-147.109-mRNA-1	path:map00360	rapid_cycling/map00360.gif	http://biocyc.org/META/NEW-IMAGE?type=PATHWAY&object=PWY-581&detail-level=3	http://biocyc.org/META/NEW-IMAGE?type=NIL&object=RXNN-404&redirect=T	IAA biosynthesis I	indoleacetamide hydrolase
Phenylalanine metabolism	14	4-coumarate---CoA ligase	ec:6.2.1.12	1	snap_masked-A05-processed-gene-165.93-mRNA-1	path:map00360	rapid_cycling/map00360.gif	http://biocyc.org/META/NEW-IMAGE?type=PATHWAY&object=PWY-6920&detail-level=3	http://biocyc.org/META/NEW-IMAGE?type=NIL&object=4-COUMARATE--COA-LIGASE-RXN&redirect=T	6-gingerol analog biosynthesis	acetyl-CoA_synthetase
Sesquiterpenoid and triterpenoid biosynthesis	1	squalene synthase	ec:2.5.1.21	1	augustus_masked-A03-processed-gene-295.48-mRNA-1	path:map00909	rapid_cycling/map00909.gif	http://biocyc.org/META/NEW-IMAGE?type=PATHWAY&object=PWY-6105&detail-level=3	http://biocyc.org/META/NEW-IMAGE?type=NIL&object=RXN66-281&redirect=T	C30 botryococcene biosynthesis	squalene_synthase
Peptidoglycan biosynthesis	6	phospho-N-acetylmuramoyl-pentapeptide-transferase	ec:2.7.8.13	4	maker-A03-augustus-gene-161.110-mRNA-1, maker-A05-augustus-gene-46.84-mRNA-1, maker-A05-augustus-gene-99.99-mRNA-1, maker-A10-snap-gene-154.127-mRNA-1	path:map00550	rapid_cycling/map00550.gif
Peptidoglycan biosynthesis	6	UDP-N-acetylmuramate dehydrogenase	ec:1.1.1.158	2	genemark-A09-processed-gene-3.4-mRNA-1, snap_masked-A09-processed-gene-3.83-mRNA-1	path:map00550	rapid_cycling/map00550.gif
Zeatin biosynthesis	3	cis-zeatin O-beta-D-glucosyltransferase	ec:2.4.1.215	3	maker-A09-augustus-gene-265.115-mRNA-1, snap_masked-A05-processed-gene-155.91-mRNA-1, snap_masked-A05-processed-gene-155.92-mRNA-1	path:map00908	rapid_cycling/map00908.gif	http://biocyc.org/META/NEW-IMAGE?type=PATHWAY&object=PWY-2902&detail-level=3	http://biocyc.org/META/NEW-IMAGE?type=NIL&object=RXN-4735&redirect=T	cytokinins-<i>O</i>-glucoside biosynthesis	UDP-glycosyltransferase
Zeatin biosynthesis	3	trans-zeatin O-beta-D-glucosyltransferase	ec:2.4.1.203	3	maker-A09-augustus-gene-265.115-mRNA-1, snap_masked-A05-processed-gene-155.91-mRNA-1, snap_masked-A05-processed-gene-155.92-mRNA-1	path:map00908	rapid_cycling/map00908.gif	http://biocyc.org/META/NEW-IMAGE?type=PATHWAY&object=PWY-2902&detail-level=3	http://biocyc.org/META/NEW-IMAGE?type=NIL&object=RXN-4723&redirect=T	cytokinins-<i>O</i>-glucoside biosynthesis	zeatin-<i>O</i>-glucosyltransferase
Riboflavin metabolism	3	5-amino-6-(5-phosphoribosylamino)uracil reductase	ec:1.1.1.193	1	genemark-pd_cortex_57145-processed-gene-0.1-mRNA-1	path:map00740	rapid_cycling/map00740.gif	http://biocyc.org/META/NEW-IMAGE?type=PATHWAY&object=RIBOSYN2-PWY&detail-level=3	http://biocyc.org/META/NEW-IMAGE?type=NIL&object=RIBOFLAVINSYNREDUC-RXN&redirect=T	flavin biosynthesis I (bacteria and plants)	hydrolase
Riboflavin metabolism	3	acid phosphatase	ec:3.1.3.2	2	genemark-A04-processed-gene-117.47-mRNA-1, augustus_masked-pd_cortex_77219-processed-gene-0.1-mRNA-1	path:map00740	rapid_cycling/map00740.gif	http://biocyc.org/META/NEW-IMAGE?type=PATHWAY&object=THISYNARA-PWY&detail-level=3	http://biocyc.org/META/NEW-IMAGE?type=NIL&object=RXNQT-4191&redirect=T	thiamine biosynthesis II	thiamine monophosphate phosphatase
Carotenoid biosynthesis	1	9-cis-epoxycarotenoid dioxygenase	ec:1.13.11.51	1	augustus_masked-A09-processed-gene-310.59-mRNA-1	path:map00906	rapid_cycling/map00906.gif	http://biocyc.org/META/NEW-IMAGE?type=PATHWAY&object=PWY-695&detail-level=3	http://biocyc.org/META/NEW-IMAGE?type=NIL&object=RXN-698&redirect=T	abscisic acid biosynthesis	carotene catabolic process
Butirosin and neomycin biosynthesis	1	glucokinase	ec:2.7.1.2	1	maker-A10-augustus-gene-144.100-mRNA-1	path:map00524	rapid_cycling/map00524.gif	http://biocyc.org/META/NEW-IMAGE?type=PATHWAY&object=PWY-5661&detail-level=3	http://biocyc.org/META/NEW-IMAGE?type=NIL&object=GLUCOKIN-RXN&redirect=T	GDP-glucose biosynthesis	hexokinase
Diterpenoid biosynthesis	1	ent-copalyl diphosphate synthase	ec:5.5.1.13	1	maker-A03-augustus-gene-135.92-mRNA-1	path:map00904	rapid_cycling/map00904.gif	http://biocyc.org/META/NEW-IMAGE?type=PATHWAY&object=PWY-5032&detail-level=3	http://biocyc.org/META/NEW-IMAGE?type=NIL&object=5.5.1.13-RXN&redirect=T	<i>ent</i>-kaurene biosynthesis I	<i>ent</i>-kaurene synthase
Steroid hormone biosynthesis	2	glucuronosyltransferase	ec:2.4.1.17	2	snap_masked-A05-processed-gene-155.91-mRNA-1, snap_masked-A05-processed-gene-155.92-mRNA-1	path:map00140	rapid_cycling/map00140.gif	http://biocyc.org/META/NEW-IMAGE?type=PATHWAY&object=PWY-5756&detail-level=3	http://biocyc.org/META/NEW-IMAGE?type=NIL&object=RXN-9000&redirect=T	saponin biosynthesis II	oleanolate UDP-glucuronosyltransferase
Limonene and pinene degradation	1	aldehyde dehydrogenase (NAD+)	ec:1.2.1.3	1	augustus_masked-A05-processed-gene-183.82-mRNA-1	path:map00903	rapid_cycling/map00903.gif	http://biocyc.org/META/NEW-IMAGE?type=PATHWAY&object=PWY66-21&detail-level=3	http://biocyc.org/META/NEW-IMAGE?type=NIL&object=RXN66-3&redirect=T	ethanol degradation II (cytosol)	aldehyde dehydrogenase (NAD<small><sup>+</sup></small>)
Streptomycin biosynthesis	2	glucokinase	ec:2.7.1.2	1	maker-A10-augustus-gene-144.100-mRNA-1	path:map00521	rapid_cycling/map00521.gif
Streptomycin biosynthesis	2	inositol-phosphate phosphatase	ec:3.1.3.25	1	maker-A03-snap-gene-145.201-mRNA-1	path:map00521	rapid_cycling/map00521.gif	http://biocyc.org/META/NEW-IMAGE?type=PATHWAY&object=PWY-6363&detail-level=3	http://biocyc.org/META/NEW-IMAGE?type=NIL&object=RXN-10952&redirect=T	D-<i>myo</i>-inositol (1,4,5)-trisphosphate degradation	inositol-phosphate phosphatase
Arginine and proline metabolism	8	N-acetyl-gamma-glutamyl-phosphate reductase	ec:1.2.1.38	1	snap_masked-A09-processed-gene-336.85-mRNA-1	path:map00330	rapid_cycling/map00330.gif	http://biocyc.org/META/NEW-IMAGE?type=PATHWAY&object=GLUTORN-PWY&detail-level=3	http://biocyc.org/META/NEW-IMAGE?type=NIL&object=N-ACETYLGLUTPREDUCT-RXN&redirect=T	ornithine biosynthesis	N-ACETYL-GAMMA-GLUTAMYL-PHOSPHATE REDUCTASE
Arginine and proline metabolism	8	glutamate---ammonia ligase	ec:6.3.1.2	1	maker-A05-augustus-gene-121.100-mRNA-1	path:map00330	rapid_cycling/map00330.gif	http://biocyc.org/META/NEW-IMAGE?type=PATHWAY&object=PWY-6549&detail-level=3	http://biocyc.org/META/NEW-IMAGE?type=NIL&object=GLUTAMINESYN-RXN&redirect=T	glutamine biosynthesis III	GLUTAMINE SYNTHETASE
Arginine and proline metabolism	8	spermidine synthase	ec:2.5.1.16	1	augustus_masked-A07-processed-gene-80.95-mRNA-1	path:map00330	rapid_cycling/map00330.gif	http://biocyc.org/META/NEW-IMAGE?type=PATHWAY&object=BSUBPOLYAMSYN-PWY&detail-level=3	http://biocyc.org/META/NEW-IMAGE?type=NIL&object=SPERMIDINESYN-RXN&redirect=T	spermidine biosynthesis I	SPERMIDINE SYNTHASE
Arginine and proline metabolism	8	agmatine N4-coumaroyltransferase	ec:2.3.1.64	1	augustus_masked-pd_cortex_65776-processed-gene-0.0-mRNA-1	path:map00330	rapid_cycling/map00330.gif	http://biocyc.org/META/NEW-IMAGE?type=PATHWAY&object=PWY-6448&detail-level=3	http://biocyc.org/META/NEW-IMAGE?type=NIL&object=AGMATINE-N4-COUMAROYLTRANSFERASE-RXN&redirect=T	hordatine biosynthesis	agmatine coumaroyltransferase
Arginine and proline metabolism	8	aldehyde dehydrogenase (NAD+)	ec:1.2.1.3	1	augustus_masked-A05-processed-gene-183.82-mRNA-1	path:map00330	rapid_cycling/map00330.gif
Arginine and proline metabolism	8	amidase	ec:3.5.1.4	1	maker-A06-augustus-gene-147.109-mRNA-1	path:map00330	rapid_cycling/map00330.gif
Arginine and proline metabolism	8	aminoacylase	ec:3.5.1.14	2	augustus_masked-A03-processed-gene-82.84-mRNA-1, maker-Scaffold000291-augustus-gene-0.45-mRNA-1	path:map00330	rapid_cycling/map00330.gif
mTOR signaling pathway	1	mitogen-activated protein kinase	ec:2.7.11.24	1	augustus_masked-pd_cortex_31086-processed-gene-0.0-mRNA-1	path:map04150	rapid_cycling/map04150.gif
Monoterpenoid biosynthesis	1	S-linalool synthase	ec:4.2.3.25	1	genemark-A09-processed-gene-82.50-mRNA-1	path:map00902	rapid_cycling/map00902.gif	http://biocyc.org/META/NEW-IMAGE?type=PATHWAY&object=PWY2OL-4&detail-level=3	http://biocyc.org/META/NEW-IMAGE?type=NIL&object=4.2.3.25-RXN&redirect=T	linalool biosynthesis	S-linalool synthase
Amino sugar and nucleotide sugar metabolism	9	glucose-1-phosphate adenylyltransferase	ec:2.7.7.27	2	maker-A09-snap-gene-124.100-mRNA-1, maker-A09-snap-gene-124.99-mRNA-1	path:map00520	rapid_cycling/map00520.gif	http://biocyc.org/META/NEW-IMAGE?type=PATHWAY&object=PWY-622&detail-level=3	http://biocyc.org/META/NEW-IMAGE?type=NIL&object=GLUC1PADENYLTRANS-RXN&redirect=T	starch biosynthesis	UTP-glucose-1-phosphate uridylyltransferase
Amino sugar and nucleotide sugar metabolism	9	galactokinase	ec:2.7.1.6	2	maker-A05-snap-gene-64.121-mRNA-1, maker-A10-augustus-gene-144.100-mRNA-1	path:map00520	rapid_cycling/map00520.gif	http://biocyc.org/META/NEW-IMAGE?type=PATHWAY&object=PWY-6527&detail-level=3	http://biocyc.org/META/NEW-IMAGE?type=NIL&object=GALACTOKIN-RXN&redirect=T	stachyose degradation	GALACTOKINASE
Amino sugar and nucleotide sugar metabolism	9	fructokinase	ec:2.7.1.4	1	maker-A09-augustus-gene-292.127-mRNA-1	path:map00520	rapid_cycling/map00520.gif	http://biocyc.org/META/NEW-IMAGE?type=PATHWAY&object=PWY-621&detail-level=3	http://biocyc.org/META/NEW-IMAGE?type=NIL&object=FRUCTOKINASE-RXN&redirect=T	sucrose degradation III	kinase
Amino sugar and nucleotide sugar metabolism	9	glucokinase	ec:2.7.1.2	1	maker-A10-augustus-gene-144.100-mRNA-1	path:map00520	rapid_cycling/map00520.gif
Amino sugar and nucleotide sugar metabolism	9	L-arabinokinase	ec:2.7.1.46	1	maker-A10-augustus-gene-144.100-mRNA-1	path:map00520	rapid_cycling/map00520.gif	http://biocyc.org/META/NEW-IMAGE?type=PATHWAY&object=PWY-82&detail-level=3	http://biocyc.org/META/NEW-IMAGE?type=NIL&object=L-ARABINOKINASE-RXN&redirect=T	UDP-L-arabinose biosynthesis II (from L-arabinose)	L-arabinokinase
Amino sugar and nucleotide sugar metabolism	9	galacturonokinase	ec:2.7.1.44	2	maker-A05-snap-gene-64.121-mRNA-1, maker-A10-augustus-gene-144.100-mRNA-1	path:map00520	rapid_cycling/map00520.gif	http://biocyc.org/META/NEW-IMAGE?type=PATHWAY&object=PWY-4&detail-level=3	http://biocyc.org/META/NEW-IMAGE?type=NIL&object=GALACTURONOKINASE-RXN&redirect=T	UDP-D-galacturonate biosynthesis II (from D-galacturonate)	galacturonic acid-1-phosphate kinase
Amino sugar and nucleotide sugar metabolism	9	glucuronokinase	ec:2.7.1.43	1	maker-A10-augustus-gene-144.100-mRNA-1	path:map00520	rapid_cycling/map00520.gif	http://biocyc.org/META/NEW-IMAGE?type=PATHWAY&object=PWY-4841&detail-level=3	http://biocyc.org/META/NEW-IMAGE?type=NIL&object=GLUCURONOKINASE-RXN&redirect=T	UDP-D-glucuronate biosynthesis (from <i>myo</i>-inositol)	glucuronokinase
Amino sugar and nucleotide sugar metabolism	9	xylan 1,4-beta-xylosidase	ec:3.2.1.37	1	genemark-A09-processed-gene-303.72-mRNA-1	path:map00520	rapid_cycling/map00520.gif	http://biocyc.org/META/NEW-IMAGE?type=PATHWAY&object=PWY-6717&detail-level=3	http://biocyc.org/META/NEW-IMAGE?type=NIL&object=3.2.1.37-RXN&redirect=T	(1,4)-&beta;-xylan degradation	xylan 1,4-beta-xylosidase
Amino sugar and nucleotide sugar metabolism	9	UDP-N-acetylmuramate dehydrogenase	ec:1.1.1.158	2	genemark-A09-processed-gene-3.4-mRNA-1, snap_masked-A09-processed-gene-3.83-mRNA-1	path:map00520	rapid_cycling/map00520.gif
Amino sugar and nucleotide sugar metabolism	9	chitinase	ec:3.2.1.14	1	augustus_masked-A03-processed-gene-81.56-mRNA-1	path:map00520	rapid_cycling/map00520.gif	http://biocyc.org/META/NEW-IMAGE?type=PATHWAY&object=PWY-6814&detail-level=3	http://biocyc.org/META/NEW-IMAGE?type=NIL&object=3.2.1.14-RXN&redirect=T	acidification and chitin degradation (in carnivorous plants)	endochitinase
Valine, leucine and isoleucine biosynthesis	2	leucine transaminase	ec:2.6.1.6	1	maker-A09-augustus-gene-269.130-mRNA-1	path:map00290	rapid_cycling/map00290.gif
Valine, leucine and isoleucine biosynthesis	2	acetolactate synthase	ec:2.2.1.6	1	genemark-A06-processed-gene-97.21-mRNA-1	path:map00290	rapid_cycling/map00290.gif	http://biocyc.org/META/NEW-IMAGE?type=PATHWAY&object=VALSYN-PWY&detail-level=3	http://biocyc.org/META/NEW-IMAGE?type=NIL&object=ACETOLACTSYN-RXN&redirect=T	valine biosynthesis	pyruvate decarboxylase
Indole alkaloid biosynthesis	2	strictosidine synthase	ec:4.3.3.2	2	genemark-A04-processed-gene-12.40-mRNA-1, genemark-A04-processed-gene-20.25-mRNA-1	path:map00901	rapid_cycling/map00901.gif	http://biocyc.org/META/NEW-IMAGE?type=PATHWAY&object=PWY-6326&detail-level=3	http://biocyc.org/META/NEW-IMAGE?type=NIL&object=STRICTOSIDINE-SYNTHASE-RXN&redirect=T	camptothecin biosynthesis	strictosidine synthase 3 precursor, putative, expressed
Carbon fixation in photosynthetic organisms	3	alanine transaminase	ec:2.6.1.2	1	maker-A09-augustus-gene-269.130-mRNA-1	path:map00710	rapid_cycling/map00710.gif	http://biocyc.org/META/NEW-IMAGE?type=PATHWAY&object=ALANINE-SYN2-PWY&detail-level=3	http://biocyc.org/META/NEW-IMAGE?type=NIL&object=ALANINE-AMINOTRANSFERASE-RXN&redirect=T	alanine biosynthesis II	L-alanine:2-oxoglutarate aminotransferase
Carbon fixation in photosynthetic organisms	3	ribulose-bisphosphate carboxylase	ec:4.1.1.39	1	maker-A04-augustus-gene-64.66-mRNA-1	path:map00710	rapid_cycling/map00710.gif	http://biocyc.org/META/NEW-IMAGE?type=PATHWAY&object=PWY-5723&detail-level=3	http://biocyc.org/META/NEW-IMAGE?type=NIL&object=RIBULOSE-BISPHOSPHATE-CARBOXYLASE-RXN&redirect=T	Rubisco shunt	ribulose bisphosphate carboxylase small chain SSU40B, chloroplast precursor, putative, expressed
Carbon fixation in photosynthetic organisms	3	phosphoenolpyruvate carboxylase	ec:4.1.1.31	1	snap_masked-A01-processed-gene-242.111-mRNA-1	path:map00710	rapid_cycling/map00710.gif	http://biocyc.org/META/NEW-IMAGE?type=PATHWAY&object=PWYQT-4429&detail-level=3	http://biocyc.org/META/NEW-IMAGE?type=NIL&object=PEPCARBOX-RXN&redirect=T	CO<sub>2</sub> fixation into oxaloacetate	phospho<i>enol</i>pyruvate carboxylase
Glutathione metabolism	11	peroxiredoxin	ec:1.11.1.15	2	maker-A10-augustus-gene-154.103-mRNA-1, snap_masked-A02-processed-gene-230.77-mRNA-1	path:map00480	rapid_cycling/map00480.gif
Glutathione metabolism	11	glutathione transferase	ec:2.5.1.18	7	augustus_masked-A04-processed-gene-131.87-mRNA-1, augustus_masked-A09-processed-gene-91.65-mRNA-1, augustus_masked-A09-processed-gene-91.67-mRNA-1, genemark-A01-processed-gene-103.61-mRNA-1, genemark-A04-processed-gene-168.28-mRNA-1, genemark-A06-processed-gene-201.71-mRNA-1, genemark-A07-processed-gene-141.79-mRNA-1	path:map00480	rapid_cycling/map00480.gif	http://biocyc.org/META/NEW-IMAGE?type=PATHWAY&object=PWY-6842&detail-level=3	http://biocyc.org/META/NEW-IMAGE?type=NIL&object=GSHTRAN-RXN&redirect=T	glutathione-mediated detoxification II	glutathione transferase
Glutathione metabolism	11	spermidine synthase	ec:2.5.1.16	1	augustus_masked-A07-processed-gene-80.95-mRNA-1	path:map00480	rapid_cycling/map00480.gif
Glutathione metabolism	11	glutathione-disulfide reductase	ec:1.8.1.7	1	snap_masked-A07-processed-gene-2.71-mRNA-1	path:map00480	rapid_cycling/map00480.gif	http://biocyc.org/META/NEW-IMAGE?type=PATHWAY&object=PWY-4081&detail-level=3	http://biocyc.org/META/NEW-IMAGE?type=NIL&object=GLUTATHIONE-REDUCT-NADPH-RXN&redirect=T	glutathione redox reactions I	thioredoxin-disulfide reductase
Terpenoid backbone biosynthesis	3	2-C-methyl-D-erythritol 2,4-cyclodiphosphate synthase	ec:4.6.1.12	1	maker-A09-augustus-gene-63.84-mRNA-1	path:map00900	rapid_cycling/map00900.gif	http://biocyc.org/META/NEW-IMAGE?type=PATHWAY&object=NONMEVIPP-PWY&detail-level=3	http://biocyc.org/META/NEW-IMAGE?type=NIL&object=RXN0-302&redirect=T	methylerythritol phosphate pathway	pepsin A, putative, expressed
Terpenoid backbone biosynthesis	3	acetyl-CoA C-acetyltransferase	ec:2.3.1.9	1	augustus_masked-pd_cortex_65776-processed-gene-0.0-mRNA-1	path:map00900	rapid_cycling/map00900.gif
Terpenoid backbone biosynthesis	3	geranylgeranyl diphosphate synthase	ec:2.5.1.29	1	augustus_masked-A01-processed-gene-244.13-mRNA-1	path:map00900	rapid_cycling/map00900.gif	http://biocyc.org/META/NEW-IMAGE?type=PATHWAY&object=PWY-6691&detail-level=3	http://biocyc.org/META/NEW-IMAGE?type=NIL&object=FARNESYLTRANSTRANSFERASE-RXN&redirect=T	plaunotol biosynthesis	geranylgeranyl pyrophosphate synthase
Terpenoid backbone biosynthesis	3	(2E,6E)-farnesyl diphosphate synthase	ec:2.5.1.10	1	augustus_masked-A01-processed-gene-244.13-mRNA-1	path:map00900	rapid_cycling/map00900.gif	http://biocyc.org/META/NEW-IMAGE?type=PATHWAY&object=PWYQT-4449&detail-level=3	http://biocyc.org/META/NEW-IMAGE?type=NIL&object=FPPSYN-RXN&redirect=T	polyisoprenoid biosynthesis	PRENYLTRANSFERASE
Terpenoid backbone biosynthesis	3	dimethylallyltranstransferase	ec:2.5.1.1	1	augustus_masked-A01-processed-gene-244.13-mRNA-1	path:map00900	rapid_cycling/map00900.gif	http://biocyc.org/META/NEW-IMAGE?type=PATHWAY&object=PWY-6859&detail-level=3	http://biocyc.org/META/NEW-IMAGE?type=NIL&object=GPPSYN-RXN&redirect=T	trans, trans-farnesol biosynthesis	Z,Z-farnesyl pyrophosphate synthase
One carbon pool by folate	1	aminomethyltransferase	ec:2.1.2.10	1	augustus_masked-A03-processed-gene-129.61-mRNA-1	path:map00670	rapid_cycling/map00670.gif	http://biocyc.org/META/NEW-IMAGE?type=PATHWAY&object=GLYCLEAV-PWY&detail-level=3	http://biocyc.org/META/NEW-IMAGE?type=NIL&object=GCVT-RXN&redirect=T	glycine cleavage complex	AMINOMETHYLTRANSFERASE
Porphyrin and chlorophyll metabolism	3	glucuronosyltransferase	ec:2.4.1.17	2	snap_masked-A05-processed-gene-155.91-mRNA-1, snap_masked-A05-processed-gene-155.92-mRNA-1	path:map00860	rapid_cycling/map00860.gif
Porphyrin and chlorophyll metabolism	3	magnesium chelatase	ec:6.6.1.1	1	augustus_masked-A03-processed-gene-7.60-mRNA-1	path:map00860	rapid_cycling/map00860.gif	http://biocyc.org/META/NEW-IMAGE?type=PATHWAY&object=CHLOROPHYLL-SYN&detail-level=3	http://biocyc.org/META/NEW-IMAGE?type=NIL&object=RXN1F-20&redirect=T	chlorophyllide <i>a</i> biosynthesis I	shikimate kinase
Synthesis and degradation of ketone bodies	1	acetyl-CoA C-acetyltransferase	ec:2.3.1.9	1	augustus_masked-pd_cortex_65776-processed-gene-0.0-mRNA-1	path:map00072	rapid_cycling/map00072.gif
Fatty acid metabolism	5	acyl-CoA oxidase	ec:1.3.3.6	2	augustus_masked-A10-processed-gene-14.60-mRNA-1, snap_masked-A10-processed-gene-14.86-mRNA-1	path:map00071	rapid_cycling/map00071.gif	http://biocyc.org/META/NEW-IMAGE?type=PATHWAY&object=PWY-735&detail-level=3	http://biocyc.org/META/NEW-IMAGE?type=NIL&object=RXN-10707&redirect=T	jasmonic acid biosynthesis	OPC4 acyl-CoA oxidase
Fatty acid metabolism	5	acetyl-CoA C-acetyltransferase	ec:2.3.1.9	1	augustus_masked-pd_cortex_65776-processed-gene-0.0-mRNA-1	path:map00071	rapid_cycling/map00071.gif
Fatty acid metabolism	5	aldehyde dehydrogenase (NAD+)	ec:1.2.1.3	1	augustus_masked-A05-processed-gene-183.82-mRNA-1	path:map00071	rapid_cycling/map00071.gif
Fatty acid metabolism	5	acetyl-CoA C-acyltransferase	ec:2.3.1.16	1	maker-A09-augustus-gene-165.83-mRNA-1	path:map00071	rapid_cycling/map00071.gif
Styrene degradation	1	amidase	ec:3.5.1.4	1	maker-A06-augustus-gene-147.109-mRNA-1	path:map00643	rapid_cycling/map00643.gif
Lysine biosynthesis	1	aspartate-semialdehyde dehydrogenase	ec:1.2.1.11	1	snap_masked-A09-processed-gene-336.85-mRNA-1	path:map00300	rapid_cycling/map00300.gif	http://biocyc.org/META/NEW-IMAGE?type=PATHWAY&object=PWY-5097&detail-level=3	http://biocyc.org/META/NEW-IMAGE?type=NIL&object=ASPARTATE-SEMIALDEHYDE-DEHYDROGENASE-RXN&redirect=T	lysine biosynthesis VI	ASPARTATE-SEMIALDEHYDE DEHYDROGENASE
Ethylbenzene degradation	1	acetyl-CoA C-acyltransferase	ec:2.3.1.16	1	maker-A09-augustus-gene-165.83-mRNA-1	path:map00642	rapid_cycling/map00642.gif
Glycine, serine and threonine metabolism	4	aspartate-semialdehyde dehydrogenase	ec:1.2.1.11	1	snap_masked-A09-processed-gene-336.85-mRNA-1	path:map00260	rapid_cycling/map00260.gif
Glycine, serine and threonine metabolism	4	choline dehydrogenase	ec:1.1.99.1	1	snap_masked-A06-processed-gene-50.70-mRNA-1	path:map00260	rapid_cycling/map00260.gif
Glycine, serine and threonine metabolism	4	aminomethyltransferase	ec:2.1.2.10	1	augustus_masked-A03-processed-gene-129.61-mRNA-1	path:map00260	rapid_cycling/map00260.gif
Glycine, serine and threonine metabolism	4	glycerate dehydrogenase	ec:1.1.1.29	1	snap_masked-A07-processed-gene-164.83-mRNA-1	path:map00260	rapid_cycling/map00260.gif	http://biocyc.org/META/NEW-IMAGE?type=PATHWAY&object=PWY-181&detail-level=3	http://biocyc.org/META/NEW-IMAGE?type=NIL&object=GLYCERATE-DEHYDROGENASE-RXN&redirect=T	photorespiration	hydroxypyruvate reductase
Selenocompound metabolism	6	thioredoxin-disulfide reductase	ec:1.8.1.9	6	genemark-A04-processed-gene-38.1-mRNA-1, genemark-A04-processed-gene-38.23-mRNA-1, genemark-A04-processed-gene-38.32-mRNA-1, genemark-A04-processed-gene-38.39-mRNA-1, genemark-A04-processed-gene-38.46-mRNA-1, genemark-A04-processed-gene-38.9-mRNA-1	path:map00450	rapid_cycling/map00450.gif	http://biocyc.org/META/NEW-IMAGE?type=PATHWAY&object=THIOREDOX-PWY&detail-level=3	http://biocyc.org/META/NEW-IMAGE?type=NIL&object=THIOREDOXIN-REDUCT-NADPH-RXN&redirect=T	thioredoxin pathway	thioredoxin-disulfide reductase
Drug metabolism - other enzymes	13	glucuronosyltransferase	ec:2.4.1.17	2	snap_masked-A05-processed-gene-155.91-mRNA-1, snap_masked-A05-processed-gene-155.92-mRNA-1	path:map00983	rapid_cycling/map00983.gif
Drug metabolism - other enzymes	13	orotate phosphoribosyltransferase	ec:2.4.2.10	1	maker-A04-augustus-gene-33.100-mRNA-1	path:map00983	rapid_cycling/map00983.gif	http://biocyc.org/META/NEW-IMAGE?type=PATHWAY&object=PWY-5686&detail-level=3	http://biocyc.org/META/NEW-IMAGE?type=NIL&object=OROPRIBTRANS-RXN&redirect=T	uridine-5'-phosphate biosynthesis	UMP synthase (orotate phosphoribosyltransferase)
Drug metabolism - other enzymes	13	xanthine oxidase	ec:1.17.3.2	1	genemark-A09-processed-gene-3.4-mRNA-1	path:map00983	rapid_cycling/map00983.gif
Drug metabolism - other enzymes	13	carboxylesterase	ec:3.1.1.1	9	augustus_masked-A01-processed-gene-147.49-mRNA-1, augustus_masked-A09-processed-gene-98.69-mRNA-1, genemark-A02-processed-gene-198.9-mRNA-1, genemark-A02-processed-gene-260.26-mRNA-1, genemark-A09-processed-gene-18.21-mRNA-1, maker-A01-snap-gene-128.144-mRNA-1, snap_masked-A02-processed-gene-198.63-mRNA-1, snap_masked-A08-processed-gene-13.74-mRNA-1, genemark-pd_cortex_57154-processed-gene-0.0-mR…	path:map00983	rapid_cycling/map00983.gif	http://biocyc.org/META/NEW-IMAGE?type=PATHWAY&object=PWY-6763&detail-level=3	http://biocyc.org/META/NEW-IMAGE?type=NIL&object=RXN-12253&redirect=T	salicortin biosynthesis	unknown
Propanoate metabolism	3	3-hydroxyisobutyryl-CoA hydrolase	ec:3.1.2.4	1	genemark-A08-processed-gene-208.16-mRNA-1	path:map00640	rapid_cycling/map00640.gif	http://biocyc.org/META/NEW-IMAGE?type=PATHWAY&object=VALDEG-PWY&detail-level=3	http://biocyc.org/META/NEW-IMAGE?type=NIL&object=3-HYDROXYISOBUTYRYL-COA-HYDROLASE-RXN&redirect=T	valine degradation I	3-hydroxyisobutyryl-CoA hydrolase
Propanoate metabolism	3	acetyl-CoA C-acetyltransferase	ec:2.3.1.9	1	augustus_masked-pd_cortex_65776-processed-gene-0.0-mRNA-1	path:map00640	rapid_cycling/map00640.gif
Propanoate metabolism	3	aldehyde dehydrogenase (NAD+)	ec:1.2.1.3	1	augustus_masked-A05-processed-gene-183.82-mRNA-1	path:map00640	rapid_cycling/map00640.gif
Drug metabolism - cytochrome P450	10	glucuronosyltransferase	ec:2.4.1.17	2	snap_masked-A05-processed-gene-155.91-mRNA-1, snap_masked-A05-processed-gene-155.92-mRNA-1	path:map00982	rapid_cycling/map00982.gif
Drug metabolism - cytochrome P450	10	glutathione transferase	ec:2.5.1.18	7	augustus_masked-A04-processed-gene-131.87-mRNA-1, augustus_masked-A09-processed-gene-91.65-mRNA-1, augustus_masked-A09-processed-gene-91.67-mRNA-1, genemark-A01-processed-gene-103.61-mRNA-1, genemark-A04-processed-gene-168.28-mRNA-1, genemark-A06-processed-gene-201.71-mRNA-1, genemark-A07-processed-gene-141.79-mRNA-1	path:map00982	rapid_cycling/map00982.gif
Drug metabolism - cytochrome P450	10	flavin-containing monooxygenase	ec:1.14.13.8	1	augustus_masked-A09-processed-gene-325.71-mRNA-1	path:map00982	rapid_cycling/map00982.gif
Retinol metabolism	2	glucuronosyltransferase	ec:2.4.1.17	2	snap_masked-A05-processed-gene-155.91-mRNA-1, snap_masked-A05-processed-gene-155.92-mRNA-1	path:map00830	rapid_cycling/map00830.gif
Caffeine metabolism	1	xanthine oxidase	ec:1.17.3.2	1	genemark-A09-processed-gene-3.4-mRNA-1	path:map00232	rapid_cycling/map00232.gif
Metabolism of xenobiotics by cytochrome P450	9	glucuronosyltransferase	ec:2.4.1.17	2	snap_masked-A05-processed-gene-155.91-mRNA-1, snap_masked-A05-processed-gene-155.92-mRNA-1	path:map00980	rapid_cycling/map00980.gif
Metabolism of xenobiotics by cytochrome P450	9	glutathione transferase	ec:2.5.1.18	7	augustus_masked-A04-processed-gene-131.87-mRNA-1, augustus_masked-A09-processed-gene-91.65-mRNA-1, augustus_masked-A09-processed-gene-91.67-mRNA-1, genemark-A01-processed-gene-103.61-mRNA-1, genemark-A04-processed-gene-168.28-mRNA-1, genemark-A06-processed-gene-201.71-mRNA-1, genemark-A07-processed-gene-141.79-mRNA-1	path:map00980	rapid_cycling/map00980.gif
Pentose and glucuronate interconversions	11	glucuronosyltransferase	ec:2.4.1.17	2	snap_masked-A05-processed-gene-155.91-mRNA-1, snap_masked-A05-processed-gene-155.92-mRNA-1	path:map00040	rapid_cycling/map00040.gif
Pentose and glucuronate interconversions	11	aldehyde dehydrogenase (NAD+)	ec:1.2.1.3	1	augustus_masked-A05-processed-gene-183.82-mRNA-1	path:map00040	rapid_cycling/map00040.gif
Pentose and glucuronate interconversions	11	pectinesterase	ec:3.1.1.11	5	augustus_masked-A01-processed-gene-231.21-mRNA-1, augustus_masked-A01-processed-gene-245.42-mRNA-1, maker-A02-augustus-gene-13.109-mRNA-1, snap_masked-pd_cortex_57671-processed-gene-0.3-mRNA-1, augustus_masked-pd_cortex_15858-processed-gene-0.0-mRNA-1	path:map00040	rapid_cycling/map00040.gif	http://biocyc.org/META/NEW-IMAGE?type=PATHWAY&object=PWY-1081&detail-level=3	http://biocyc.org/META/NEW-IMAGE?type=NIL&object=RXN-2102&redirect=T	homogalacturonan degradation	TRNA-CHARGING-PWY
Pentose and glucuronate interconversions	11	glucuronokinase	ec:2.7.1.43	1	maker-A10-augustus-gene-144.100-mRNA-1	path:map00040	rapid_cycling/map00040.gif
Pentose and glucuronate interconversions	11	polygalacturonase	ec:3.2.1.15	2	maker-A06-snap-gene-250.92-mRNA-1, augustus_masked-pd_cortex_86469-processed-gene-0.0-mRNA-1	path:map00040	rapid_cycling/map00040.gif	http://biocyc.org/META/NEW-IMAGE?type=PATHWAY&object=PWY-1081&detail-level=3	http://biocyc.org/META/NEW-IMAGE?type=NIL&object=RXN-2103&redirect=T	homogalacturonan degradation	polygalacturonase precursor, putative, expressed
Purine metabolism	30	DNA-directed RNA polymerase	ec:2.7.7.6	4	augustus_masked-A09-processed-gene-367.61-mRNA-1, maker-A09-augustus-gene-227.78-mRNA-1, maker-pd_cortex_63282-augustus-gene-0.4-mRNA-1, genemark-pd_cortex_54538-processed-gene-0.1-mRNA-1	path:map00230	rapid_cycling/map00230.gif
Purine metabolism	30	adenosinetriphosphatase	ec:3.6.1.3	9	augustus_masked-A06-processed-gene-220.71-mRNA-1, augustus_masked-A06-processed-gene-220.77-mRNA-1, augustus_masked-A06-processed-gene-220.81-mRNA-1, augustus_masked-Scaffold000140-processed-gene-1.3-mRNA-1, genemark-A06-processed-gene-220.29-mRNA-1, maker-A01-snap-gene-150.82-mRNA-1, maker-A01-snap-gene-150.84-mRNA-1, maker-A02-snap-gene-270.118-mRNA-1, maker-A05-snap-gene-96.104-mRNA-1	path:map00230	rapid_cycling/map00230.gif
Purine metabolism	30	guanylate cyclase	ec:4.6.1.2	1	genemark-A09-processed-gene-324.43-mRNA-1	path:map00230	rapid_cycling/map00230.gif
Purine metabolism	30	xanthine oxidase	ec:1.17.3.2	1	genemark-A09-processed-gene-3.4-mRNA-1	path:map00230	rapid_cycling/map00230.gif
Purine metabolism	30	xanthine dehydrogenase	ec:1.17.1.4	3	genemark-A09-processed-gene-3.4-mRNA-1, maker-A09-snap-gene-3.119-mRNA-1, snap_masked-A09-processed-gene-3.83-mRNA-1	path:map00230	rapid_cycling/map00230.gif	http://biocyc.org/META/NEW-IMAGE?type=PATHWAY&object=PWY-6607&detail-level=3	http://biocyc.org/META/NEW-IMAGE?type=NIL&object=RXN0-901&redirect=T	guanosine nucleotides degradation I	XANTHINE DEHYDROGENASE
Purine metabolism	30	GTP diphosphokinase	ec:2.7.6.5	1	genemark-A01-processed-gene-32.38-mRNA-1	path:map00230	rapid_cycling/map00230.gif	http://biocyc.org/META/NEW-IMAGE?type=PATHWAY&object=PPGPPMET-PWY&detail-level=3	http://biocyc.org/META/NEW-IMAGE?type=NIL&object=GTPPYPHOSKIN-RXN&redirect=T	ppGpp biosynthesis	GTP diphosphokinase<p
Purine metabolism	30	nucleoside-diphosphate kinase	ec:2.7.4.6	1	maker-pd_cortex_34998-snap-gene-0.6-mRNA-1	path:map00230	rapid_cycling/map00230.gif	http://biocyc.org/META/NEW-IMAGE?type=PATHWAY&object=PWY-5687&detail-level=3	http://biocyc.org/META/NEW-IMAGE?type=NIL&object=UDPKIN-RXN&redirect=T	pyrimidine ribonucleotides interconversion	NUCLEOSIDE-DIPHOSPHATE KINASE
Purine metabolism	30	adenylate kinase	ec:2.7.4.3	1	maker-A09-augustus-gene-135.83-mRNA-1	path:map00230	rapid_cycling/map00230.gif	http://biocyc.org/META/NEW-IMAGE?type=PATHWAY&object=DENOVOPURINE3-PWY&detail-level=3	http://biocyc.org/META/NEW-IMAGE?type=NIL&object=RXN4FS-19&redirect=T	purine nucleotide metabolism (phosphotransfer and nucleotide modification)	unknown
Purine metabolism	30	adenosine kinase	ec:2.7.1.20	1	maker-A09-augustus-gene-135.83-mRNA-1	path:map00230	rapid_cycling/map00230.gif	http://biocyc.org/META/NEW-IMAGE?type=PATHWAY&object=PWY-6619&detail-level=3	http://biocyc.org/META/NEW-IMAGE?type=NIL&object=ADENOSINE-KINASE-RXN&redirect=T	adenine and adenosine salvage VI	kinase
Purine metabolism	30	nucleoside-triphosphatase	ec:3.6.1.15	10	augustus_masked-A06-processed-gene-98.58-mRNA-1, augustus_masked-A09-processed-gene-88.16-mRNA-1, genemark-A02-processed-gene-186.13-mRNA-1, genemark-A09-processed-gene-61.10-mRNA-1, genemark-A09-processed-gene-61.14-mRNA-1, genemark-A09-processed-gene-61.1-mRNA-1, snap_masked-A09-processed-gene-62.72-mRNA-1, augustus_masked-pd_cortex_16748-processed-gene-0.0-mRNA-1, maker-pd_cortex_56618-augustu…	path:map00230	rapid_cycling/map00230.gif	http://biocyc.org/META/NEW-IMAGE?type=PATHWAY&object=PWY-5687&detail-level=3	http://biocyc.org/META/NEW-IMAGE?type=NIL&object=RXN-12196&redirect=T	pyrimidine ribonucleotides interconversion	nucleoside-triphosphatase
Oxidative phosphorylation	10	H+-exporting ATPase	ec:3.6.3.6	1	maker-A02-snap-gene-156.129-mRNA-1	path:map00190	rapid_cycling/map00190.gif	http://biocyc.org/META/NEW-IMAGE?type=PATHWAY&object=PWY-6814&detail-level=3	http://biocyc.org/META/NEW-IMAGE?type=NIL&object=3.6.3.6-RXN&redirect=T	acidification and chitin degradation (in carnivorous plants)	vacuolar H+-PPase
Oxidative phosphorylation	10	inorganic diphosphatase ec:3.6.1.10 endopolyphosphatase	ec:3.6.1.1	2	maker-A01-augustus-gene-267.116-mRNA-1, snap_masked-A02-processed-gene-13.94-mRNA-1	path:map00190	rapid_cycling/map00190.gif	http://biocyc.org/META/NEW-IMAGE?type=PATHWAY&object=PWYQT-4437&detail-level=3	http://biocyc.org/META/NEW-IMAGE?type=NIL&object=INORGPYROPHOSPHAT-RXN&redirect=T	UDP-glucose biosynthesis (from glucose 6-phosphate)	inorganic pyrophosphatase
Oxidative phosphorylation	10	NADH:ubiquinone reductase (H+-translocating)	ec:1.6.5.3	2	genemark-A09-processed-gene-38.33-mRNA-1, maker-A03-augustus-gene-25.112-mRNA-1	path:map00190	rapid_cycling/map00190.gif	http://biocyc.org/META/NEW-IMAGE?type=PATHWAY&object=PWY-5083&detail-level=3	http://biocyc.org/META/NEW-IMAGE?type=NIL&object=NADH-DEHYDROG-A-RXN&redirect=T	NAD/NADH phosphorylation and dephosphorylation	NADH:ubiquinone reductase (H<small><sup>+</sup></small>-translocating)
Oxidative phosphorylation	10	cytochrome-c oxidase	ec:1.9.3.1	2	snap_masked-A01-processed-gene-101.85-mRNA-1, augustus_masked-pd_cortex_3616-processed-gene-0.0-mRNA-1	path:map00190	rapid_cycling/map00190.gif	http://biocyc.org/META/NEW-IMAGE?type=PATHWAY&object=PWY-3781&detail-level=3	http://biocyc.org/META/NEW-IMAGE?type=NIL&object=CYTOCHROME-C-OXIDASE-RXN&redirect=T	aerobic respiration (cytochrome c)	protein complex assembly
Oxidative phosphorylation	10	NADH dehydrogenase	ec:1.6.99.3	1	augustus_masked-pd_cortex_28663-processed-gene-0.0-mRNA-1	path:map00190	rapid_cycling/map00190.gif
Oxidative phosphorylation	10	ubiquinol---cytochrome-c reductase	ec:1.10.2.2	2	augustus_masked-A08-processed-gene-130.74-mRNA-1, maker-A09-augustus-gene-27.101-mRNA-1	path:map00190	rapid_cycling/map00190.gif	http://biocyc.org/META/NEW-IMAGE?type=PATHWAY&object=PWY-3781&detail-level=3	http://biocyc.org/META/NEW-IMAGE?type=NIL&object=1.10.2.2-RXN&redirect=T	aerobic respiration (cytochrome c)	ubiquinol-cytochrome-<i>c</i> reductase<p
Tryptophan metabolism	9	acetyl-CoA C-acetyltransferase	ec:2.3.1.9	1	augustus_masked-pd_cortex_65776-processed-gene-0.0-mRNA-1	path:map00380	rapid_cycling/map00380.gif
Tryptophan metabolism	9	tryptophan transaminase	ec:2.6.1.27	1	maker-A09-augustus-gene-269.130-mRNA-1	path:map00380	rapid_cycling/map00380.gif	http://biocyc.org/META/NEW-IMAGE?type=PATHWAY&object=PWY-581&detail-level=3	http://biocyc.org/META/NEW-IMAGE?type=NIL&object=TRYPTOPHAN-AMINOTRANSFERASE-RXN&redirect=T	IAA biosynthesis I	L-tryptophan:2-oxoglutarate aminotransferase
Tryptophan metabolism	9	aldehyde dehydrogenase (NAD+)	ec:1.2.1.3	1	augustus_masked-A05-processed-gene-183.82-mRNA-1	path:map00380	rapid_cycling/map00380.gif
Tryptophan metabolism	9	thioglucosidase	ec:3.2.1.147	3	augustus_masked-A07-processed-gene-129.57-mRNA-1, genemark-A02-processed-gene-246.52-mRNA-1, genemark-Scaffold000178-processed-gene-0.26-mRNA-1	path:map00380	rapid_cycling/map00380.gif	http://biocyc.org/META/NEW-IMAGE?type=PATHWAY&object=PWY-6684&detail-level=3	http://biocyc.org/META/NEW-IMAGE?type=NIL&object=RXN-12024&redirect=T	glucosinolate breakdown (via thiocyanate-forming protein)	thioglucosidase
Tryptophan metabolism	9	amidase	ec:3.5.1.4	1	maker-A06-augustus-gene-147.109-mRNA-1	path:map00380	rapid_cycling/map00380.gif
Tryptophan metabolism	9	indoleacetaldoxime dehydratase	ec:4.99.1.6	2	augustus_masked-A03-processed-gene-237.54-mRNA-1, augustus_masked-A03-processed-gene-237.56-mRNA-1	path:map00380	rapid_cycling/map00380.gif	http://biocyc.org/META/NEW-IMAGE?type=PATHWAY&object=PWY-581&detail-level=3	http://biocyc.org/META/NEW-IMAGE?type=NIL&object=RXN-1403&redirect=T	IAA biosynthesis I	indoleacetaldoxime dehydratase
Isoquinoline alkaloid biosynthesis	2	salutaridinol 7-O-acetyltransferase	ec:2.3.1.150	1	augustus_masked-A08-processed-gene-172.83-mRNA-1	path:map00950	rapid_cycling/map00950.gif	http://biocyc.org/META/NEW-IMAGE?type=PATHWAY&object=PWY-5270&detail-level=3	http://biocyc.org/META/NEW-IMAGE?type=NIL&object=2.3.1.150-RXN&redirect=T	morphine biosynthesis	acetyl-CoA:salutaridinol-7-O-acetyltransferase
Isoquinoline alkaloid biosynthesis	2	tyrosine transaminase	ec:2.6.1.5	1	maker-A09-augustus-gene-269.130-mRNA-1	path:map00950	rapid_cycling/map00950.gif
Glycolysis / Gluconeogenesis	3	glucokinase	ec:2.7.1.2	1	maker-A10-augustus-gene-144.100-mRNA-1	path:map00010	rapid_cycling/map00010.gif
Glycolysis / Gluconeogenesis	3	aldehyde dehydrogenase (NAD+)	ec:1.2.1.3	1	augustus_masked-A05-processed-gene-183.82-mRNA-1	path:map00010	rapid_cycling/map00010.gif
Glycolysis / Gluconeogenesis	3	pyruvate decarboxylase	ec:4.1.1.1	1	genemark-A06-processed-gene-97.21-mRNA-1	path:map00010	rapid_cycling/map00010.gif	http://biocyc.org/META/NEW-IMAGE?type=PATHWAY&object=PWY-6333&detail-level=3	http://biocyc.org/META/NEW-IMAGE?type=NIL&object=RXN-6161&redirect=T	acetaldehyde biosynthesis I	tartronate-semialdehyde synthase
Tyrosine metabolism	1	phenylalanine(histidine) transaminase	ec:2.6.1.58	1	maker-A09-augustus-gene-269.130-mRNA-1	path:map00350	rapid_cycling/map00350.gif
Tyrosine metabolism	1	tyrosine transaminase	ec:2.6.1.5	1	maker-A09-augustus-gene-269.130-mRNA-1	path:map00350	rapid_cycling/map00350.gif
Thiamine metabolism	10	nucleoside-triphosphatase	ec:3.6.1.15	10	augustus_masked-A06-processed-gene-98.58-mRNA-1, augustus_masked-A09-processed-gene-88.16-mRNA-1, genemark-A02-processed-gene-186.13-mRNA-1, genemark-A09-processed-gene-61.10-mRNA-1, genemark-A09-processed-gene-61.14-mRNA-1, genemark-A09-processed-gene-61.1-mRNA-1, snap_masked-A09-processed-gene-62.72-mRNA-1, augustus_masked-pd_cortex_16748-processed-gene-0.0-mRNA-1, maker-pd_cortex_56618-augustu…	path:map00730	rapid_cycling/map00730.gif
Sulfur metabolism	4	cysteine synthase	ec:2.5.1.47	1	maker-A06-augustus-gene-184.100-mRNA-1	path:map00920	rapid_cycling/map00920.gif	http://biocyc.org/META/NEW-IMAGE?type=PATHWAY&object=PWY-6936&detail-level=3	http://biocyc.org/META/NEW-IMAGE?type=NIL&object=RXN-12726&redirect=T	seleno-amino acid biosynthesis	selenocysteine synthase
Sulfur metabolism	4	adenylyl-sulfate reductase	ec:1.8.99.2	2	maker-A05-snap-gene-86.107-mRNA-1, maker-A05-snap-gene-86.108-mRNA-1	path:map00920	rapid_cycling/map00920.gif
Sulfur metabolism	4	3'(2'),5'-bisphosphate nucleotidase	ec:3.1.3.7	1	maker-A03-snap-gene-145.201-mRNA-1	path:map00920	rapid_cycling/map00920.gif
Other types of O-glycan biosynthesis	2	glucuronosyltransferase	ec:2.4.1.17	2	snap_masked-A05-processed-gene-155.91-mRNA-1, snap_masked-A05-processed-gene-155.92-mRNA-1	path:map00514	rapid_cycling/map00514.gif
Various types of N-glycan biosynthesis	1	dolichyl-diphosphooligosaccharide---protein glycotransferase	ec:2.4.1.119	1	genemark-pd_cortex_48262-processed-gene-0.1-mRNA-1	path:map00513	rapid_cycling/map00513.gif
Ubiquinone and other terpenoid-quinone biosynthesis	8	4-hydroxybenzoate polyprenyltransferase	ec:2.5.1.39	1	maker-A03-snap-gene-251.93-mRNA-1	path:map00130	rapid_cycling/map00130.gif	http://biocyc.org/META/NEW-IMAGE?type=PATHWAY&object=PWY-5872&detail-level=3	http://biocyc.org/META/NEW-IMAGE?type=NIL&object=RXN-9230&redirect=T	ubiquinol-10 biosynthesis (eukaryotic)	4-hydroxybenzoate nonaprenyltransferase
Ubiquinone and other terpenoid-quinone biosynthesis	8	isochorismate synthase	ec:5.4.4.2	2	augustus_masked-A03-processed-gene-14.82-mRNA-1, genemark-A09-processed-gene-102.18-mRNA-1	path:map00130	rapid_cycling/map00130.gif	http://biocyc.org/META/NEW-IMAGE?type=PATHWAY&object=PWY-6406&detail-level=3	http://biocyc.org/META/NEW-IMAGE?type=NIL&object=ISOCHORSYN-RXN&redirect=T	salicylate biosynthesis I	isochorismate synthase 1, chloroplast precursor, putative, expressed
Ubiquinone and other terpenoid-quinone biosynthesis	8	tyrosine transaminase	ec:2.6.1.5	1	maker-A09-augustus-gene-269.130-mRNA-1	path:map00130	rapid_cycling/map00130.gif
Ubiquinone and other terpenoid-quinone biosynthesis	8	polyprenyldihydroxybenzoate methyltransferase	ec:2.1.1.114	2	maker-A05-snap-gene-71.90-mRNA-1, maker-A05-snap-gene-71.91-mRNA-1	path:map00130	rapid_cycling/map00130.gif	http://biocyc.org/META/NEW-IMAGE?type=PATHWAY&object=PWY-5872&detail-level=3	http://biocyc.org/META/NEW-IMAGE?type=NIL&object=RXN-9282&redirect=T	ubiquinol-10 biosynthesis (eukaryotic)	polyprenyldihydroxybenzoate methyltransferase
Ubiquinone and other terpenoid-quinone biosynthesis	8	tocopherol O-methyltransferase	ec:2.1.1.95	1	augustus_masked-A02-processed-gene-159.59-mRNA-1	path:map00130	rapid_cycling/map00130.gif	http://biocyc.org/META/NEW-IMAGE?type=PATHWAY&object=PWY-1422&detail-level=3	http://biocyc.org/META/NEW-IMAGE?type=NIL&object=TOCOPHEROL-O-METHYLTRANSFERASE-RXN&redirect=T	vitamin E biosynthesis	tocopherol O-methyltransferase
Ubiquinone and other terpenoid-quinone biosynthesis	8	4-coumarate---CoA ligase	ec:6.2.1.12	1	snap_masked-A05-processed-gene-165.93-mRNA-1	path:map00130	rapid_cycling/map00130.gif
Ubiquinone and other terpenoid-quinone biosynthesis	8	3-demethylubiquinol 3-O-methyltransferase	ec:2.1.1.64	1	maker-A05-snap-gene-71.91-mRNA-1	path:map00130	rapid_cycling/map00130.gif	http://biocyc.org/META/NEW-IMAGE?type=PATHWAY&object=PWY-5872&detail-level=3	http://biocyc.org/META/NEW-IMAGE?type=NIL&object=RXN-9237&redirect=T	ubiquinol-10 biosynthesis (eukaryotic)	unknown
Other glycan degradation	1	beta-galactosidase	ec:3.2.1.23	1	snap_masked-A03-processed-gene-301.85-mRNA-1	path:map00511	rapid_cycling/map00511.gif
Geraniol degradation	1	acetyl-CoA C-acyltransferase	ec:2.3.1.16	1	maker-A09-augustus-gene-165.83-mRNA-1	path:map00281	rapid_cycling/map00281.gif
Biosynthesis of siderophore group nonribosomal peptides	2	isochorismate synthase	ec:5.4.4.2	2	augustus_masked-A03-processed-gene-14.82-mRNA-1, genemark-A09-processed-gene-102.18-mRNA-1	path:map01053	rapid_cycling/map01053.gif
N-Glycan biosynthesis	1	dolichyl-diphosphooligosaccharide---protein glycotransferase	ec:2.4.1.119	1	genemark-pd_cortex_48262-processed-gene-0.1-mRNA-1	path:map00510	rapid_cycling/map00510.gif
Valine, leucine and isoleucine degradation	5	3-hydroxyisobutyryl-CoA hydrolase	ec:3.1.2.4	1	genemark-A08-processed-gene-208.16-mRNA-1	path:map00280	rapid_cycling/map00280.gif
Valine, leucine and isoleucine degradation	5	acetyl-CoA C-acetyltransferase	ec:2.3.1.9	1	augustus_masked-pd_cortex_65776-processed-gene-0.0-mRNA-1	path:map00280	rapid_cycling/map00280.gif
Valine, leucine and isoleucine degradation	5	leucine transaminase	ec:2.6.1.6	1	maker-A09-augustus-gene-269.130-mRNA-1	path:map00280	rapid_cycling/map00280.gif
Valine, leucine and isoleucine degradation	5	aldehyde dehydrogenase (NAD+)	ec:1.2.1.3	1	augustus_masked-A05-processed-gene-183.82-mRNA-1	path:map00280	rapid_cycling/map00280.gif
Valine, leucine and isoleucine degradation	5	acetyl-CoA C-acyltransferase	ec:2.3.1.16	1	maker-A09-augustus-gene-165.83-mRNA-1	path:map00280	rapid_cycling/map00280.gif
C5-Branched dibasic acid metabolism	1	acetolactate synthase	ec:2.2.1.6	1	genemark-A06-processed-gene-97.21-mRNA-1	path:map00660	rapid_cycling/map00660.gif
Fatty acid elongation	4	palmitoyl[protein] hydrolase	ec:3.1.2.22	3	augustus_masked-pd_cortex_59780-processed-gene-0.1-mRNA-1, augustus_masked-pd_cortex_3664-processed-gene-0.0-mRNA-1, maker-pd_cortex_59782-augustus-gene-0.4-mRNA-1	path:map00062	rapid_cycling/map00062.gif
Fatty acid elongation	4	acetyl-CoA C-acyltransferase	ec:2.3.1.16	1	maker-A09-augustus-gene-165.83-mRNA-1	path:map00062	rapid_cycling/map00062.gif
Fatty acid biosynthesis	4	acyl-[acyl-carrier-protein] desaturase	ec:1.14.19.2	1	genemark-pd_cortex_29707-processed-gene-0.1-mRNA-1	path:map00061	rapid_cycling/map00061.gif	http://biocyc.org/META/NEW-IMAGE?type=PATHWAY&object=PWY-5147&detail-level=3	http://biocyc.org/META/NEW-IMAGE?type=NIL&object=RXN-7903&redirect=T	oleate biosynthesis I (plants)	stearoyl-ACP desaturase
Fatty acid biosynthesis	4	beta-ketoacyl-acyl-carrier-protein synthase I	ec:2.3.1.41	2	genemark-A09-processed-gene-58.42-mRNA-1, snap_masked-A01-processed-gene-197.58-mRNA-1	path:map00061	rapid_cycling/map00061.gif	http://biocyc.org/META/NEW-IMAGE?type=PATHWAY&object=PWY-5989&detail-level=3	http://biocyc.org/META/NEW-IMAGE?type=NIL&object=RXN-9632&redirect=T	stearate biosynthesis II (plants)	beta-ketoacyl-acyl-carrier-protein synthase I
Fatty acid biosynthesis	4	crotonoyl-[acyl-carrier-protein] hydratase	ec:4.2.1.58	1	maker-pd_cortex_16255-snap-gene-0.4-mRNA-1	path:map00061	rapid_cycling/map00061.gif	http://biocyc.org/META/NEW-IMAGE?type=PATHWAY&object=PWY-5971&detail-level=3	http://biocyc.org/META/NEW-IMAGE?type=NIL&object=4.2.1.58-RXN&redirect=T	palmitate biosynthesis II (bacteria and plants)	3-hydroxyacyl-[acyl-carrier-protein] dehydratase
Fatty acid biosynthesis	4	beta-ketoacyl-acyl-carrier-protein synthase III	ec:2.3.1.180	1	genemark-A09-processed-gene-58.42-mRNA-1	path:map00061	rapid_cycling/map00061.gif	http://biocyc.org/META/NEW-IMAGE?type=PATHWAY&object=PWY-4381&detail-level=3	http://biocyc.org/META/NEW-IMAGE?type=NIL&object=2.3.1.180-RXN&redirect=T	fatty acid biosynthesis initiation I	beta-ketoacyl-[acyl-carrier-protein] synthase III
Steroid biosynthesis	1	7-dehydrocholesterol reductase	ec:1.3.1.21	1	maker-A05-snap-gene-118.106-mRNA-1	path:map00100	rapid_cycling/map00100.gif
Lipoic acid metabolism	1	lipoyl synthase	ec:2.8.1.8	1	genemark-A09-processed-gene-36.28-mRNA-1	path:map00785	rapid_cycling/map00785.gif	http://biocyc.org/META/NEW-IMAGE?type=PATHWAY&object=PWY0-501&detail-level=3	http://biocyc.org/META/NEW-IMAGE?type=NIL&object=RXN0-949&redirect=T	lipoate biosynthesis and incorporation I	lipoyl synthase
Alanine, aspartate and glutamate metabolism	2	glutamate---ammonia ligase	ec:6.3.1.2	1	maker-A05-augustus-gene-121.100-mRNA-1	path:map00250	rapid_cycling/map00250.gif
Alanine, aspartate and glutamate metabolism	2	alanine transaminase	ec:2.6.1.2	1	maker-A09-augustus-gene-269.130-mRNA-1	path:map00250	rapid_cycling/map00250.gif
Phosphatidylinositol signaling system	7	diacylglycerol kinase (ATP dependent)	ec:2.7.1.107	3	maker-A03-augustus-gene-67.105-mRNA-1, maker-A08-snap-gene-141.125-mRNA-1, genemark-pd_cortex_27618-processed-gene-0.1-mRNA-1	path:map04070	rapid_cycling/map04070.gif
Phosphatidylinositol signaling system	7	1-phosphatidylinositol 4-kinase	ec:2.7.1.67	2	genemark-A06-processed-gene-19.37-mRNA-1, maker-A05-snap-gene-114.98-mRNA-1	path:map04070	rapid_cycling/map04070.gif	http://biocyc.org/META/NEW-IMAGE?type=PATHWAY&object=PWY-6351&detail-level=3	http://biocyc.org/META/NEW-IMAGE?type=NIL&object=1-PHOSPHATIDYLINOSITOL-KINASE-RXN&redirect=T	D-<i>myo</i>-inositol (1,4,5)-trisphosphate biosynthesis	1-phosphatidylinositol 4-kinase
Phosphatidylinositol signaling system	7	protein kinase C	ec:2.7.11.13	1	genemark-A05-processed-gene-187.29-mRNA-1	path:map04070	rapid_cycling/map04070.gif
Phosphatidylinositol signaling system	7	inositol-phosphate phosphatase	ec:3.1.3.25	1	maker-A03-snap-gene-145.201-mRNA-1	path:map04070	rapid_cycling/map04070.gif
alpha-Linolenic acid metabolism	6	linoleate 13S-lipoxygenase	ec:1.13.11.12	1	snap_masked-A07-processed-gene-135.89-mRNA-1	path:map00592	rapid_cycling/map00592.gif	http://biocyc.org/META/NEW-IMAGE?type=PATHWAY&object=PWY-735&detail-level=3	http://biocyc.org/META/NEW-IMAGE?type=NIL&object=RXN-1321&redirect=T	jasmonic acid biosynthesis	lipoxygenase A, putative, expressed
alpha-Linolenic acid metabolism	6	acyl-CoA oxidase	ec:1.3.3.6	2	augustus_masked-A10-processed-gene-14.60-mRNA-1, snap_masked-A10-processed-gene-14.86-mRNA-1	path:map00592	rapid_cycling/map00592.gif
alpha-Linolenic acid metabolism	6	phospholipase A2	ec:3.1.1.4	2	maker-A03-augustus-gene-25.112-mRNA-1, maker-A07-augustus-gene-8.97-mRNA-1	path:map00592	rapid_cycling/map00592.gif	http://biocyc.org/META/NEW-IMAGE?type=PATHWAY&object=PWY-6803&detail-level=3	http://biocyc.org/META/NEW-IMAGE?type=NIL&object=PHOSPHOLIPASE-A2-RXN&redirect=T	phosphatidylcholine acyl editing	transposon protein, putative, CACTA, En/Spm sub-class, expressed
alpha-Linolenic acid metabolism	6	acetyl-CoA C-acyltransferase	ec:2.3.1.16	1	maker-A09-augustus-gene-165.83-mRNA-1	path:map00592	rapid_cycling/map00592.gif
Linoleic acid metabolism	4	linoleate 13S-lipoxygenase	ec:1.13.11.12	1	snap_masked-A07-processed-gene-135.89-mRNA-1	path:map00591	rapid_cycling/map00591.gif
Linoleic acid metabolism	4	Delta12-fatty acid dehydrogenase	ec:1.14.99.33	1	maker-A03-augustus-gene-161.124-mRNA-1	path:map00591	rapid_cycling/map00591.gif	http://biocyc.org/META/NEW-IMAGE?type=PATHWAY&object=PWY-6013&detail-level=3	http://biocyc.org/META/NEW-IMAGE?type=NIL&object=1.14.99.33-RXN&redirect=T	crepenynic acid biosynthesis	&Delta;<sup><small>12</small></sup>-fatty acid dehydrogenase
Linoleic acid metabolism	4	phospholipase A2	ec:3.1.1.4	2	maker-A03-augustus-gene-25.112-mRNA-1, maker-A07-augustus-gene-8.97-mRNA-1	path:map00591	rapid_cycling/map00591.gif
Glyoxylate and dicarboxylate metabolism	5	glutamate---ammonia ligase	ec:6.3.1.2	1	maker-A05-augustus-gene-121.100-mRNA-1	path:map00630	rapid_cycling/map00630.gif
Glyoxylate and dicarboxylate metabolism	5	acetyl-CoA C-acetyltransferase	ec:2.3.1.9	1	augustus_masked-pd_cortex_65776-processed-gene-0.0-mRNA-1	path:map00630	rapid_cycling/map00630.gif
Glyoxylate and dicarboxylate metabolism	5	aconitate hydratase	ec:4.2.1.3	1	augustus_masked-A07-processed-gene-8.56-mRNA-1	path:map00630	rapid_cycling/map00630.gif
Glyoxylate and dicarboxylate metabolism	5	ribulose-bisphosphate carboxylase	ec:4.1.1.39	1	maker-A04-augustus-gene-64.66-mRNA-1	path:map00630	rapid_cycling/map00630.gif
Glyoxylate and dicarboxylate metabolism	5	glycerate dehydrogenase	ec:1.1.1.29	1	snap_masked-A07-processed-gene-164.83-mRNA-1	path:map00630	rapid_cycling/map00630.gif
Arachidonic acid metabolism	2	phospholipase A2	ec:3.1.1.4	2	maker-A03-augustus-gene-25.112-mRNA-1, maker-A07-augustus-gene-8.97-mRNA-1	path:map00590	rapid_cycling/map00590.gif
Glycosphingolipid biosynthesis - ganglio series	1	beta-galactosidase	ec:3.2.1.23	1	snap_masked-A03-processed-gene-301.85-mRNA-1	path:map00604	rapid_cycling/map00604.gif
Aminoacyl-tRNA biosynthesis	1	isoleucine---tRNA ligase	ec:6.1.1.5	1	maker-pd_cortex_58655-snap-gene-0.8-mRNA-1	path:map00970	rapid_cycling/map00970.gif	http://biocyc.org/META/NEW-IMAGE?type=PATHWAY&object=TRNA-CHARGING-PWY&detail-level=3	http://biocyc.org/META/NEW-IMAGE?type=NIL&object=ISOLEUCINE--TRNA-LIGASE-RXN&redirect=T	tRNA charging	valine-tRNA ligase
Ether lipid metabolism	2	phospholipase A2	ec:3.1.1.4	2	maker-A03-augustus-gene-25.112-mRNA-1, maker-A07-augustus-gene-8.97-mRNA-1	path:map00565	rapid_cycling/map00565.gif
Glycosphingolipid biosynthesis - globo series	1	alpha-galactosidase	ec:3.2.1.22	1	maker-A05-augustus-gene-55.95-mRNA-1	path:map00603	rapid_cycling/map00603.gif	http://biocyc.org/META/NEW-IMAGE?type=PATHWAY&object=PWY-6527&detail-level=3	http://biocyc.org/META/NEW-IMAGE?type=NIL&object=RXN-11501&redirect=T	stachyose degradation	alpha-galactosidase
Pentose phosphate pathway	1	ribokinase	ec:2.7.1.15	1	maker-A09-augustus-gene-292.127-mRNA-1	path:map00030	rapid_cycling/map00030.gif	http://biocyc.org/META/NEW-IMAGE?type=PATHWAY&object=RIBOKIN2-PWY&detail-level=3	http://biocyc.org/META/NEW-IMAGE?type=NIL&object=RIBOKIN-RXN&redirect=T	ribose degradation	ribokinase
Glycerophospholipid metabolism	10	diacylglycerol kinase (ATP dependent)	ec:2.7.1.107	3	maker-A03-augustus-gene-67.105-mRNA-1, maker-A08-snap-gene-141.125-mRNA-1, genemark-pd_cortex_27618-processed-gene-0.1-mRNA-1	path:map00564	rapid_cycling/map00564.gif
Glycerophospholipid metabolism	10	phosphatidylserine decarboxylase	ec:4.1.1.65	2	maker-A01-snap-gene-59.141-mRNA-1, maker-A01-snap-gene-59.142-mRNA-1	path:map00564	rapid_cycling/map00564.gif	http://biocyc.org/META/NEW-IMAGE?type=PATHWAY&object=PWY-5669&detail-level=3	http://biocyc.org/META/NEW-IMAGE?type=NIL&object=PHOSPHASERDECARB-RXN&redirect=T	phosphatidylethanolamine biosynthesis I	PHOSPHATIDYLSERINE DECARBOXYLASE
Glycerophospholipid metabolism	10	1-acylglycerol-3-phosphate O-acyltransferase	ec:2.3.1.51	2	genemark-A02-processed-gene-135.10-mRNA-1, snap_masked-A05-processed-gene-213.80-mRNA-1	path:map00564	rapid_cycling/map00564.gif	http://biocyc.org/META/NEW-IMAGE?type=PATHWAY&object=TRIGLSYN-PWY&detail-level=3	http://biocyc.org/META/NEW-IMAGE?type=NIL&object=RXN-1623&redirect=T	triacylglycerol biosynthesis	lysophosphatidic acid acyltransferase
Glycerophospholipid metabolism	10	phosphatidylcholine---sterol O-acyltransferase	ec:2.3.1.43	1	genemark-pd_cortex_14452-processed-gene-0.1-mRNA-1	path:map00564	rapid_cycling/map00564.gif
Glycerophospholipid metabolism	10	phospholipase A2	ec:3.1.1.4	2	maker-A03-augustus-gene-25.112-mRNA-1, maker-A07-augustus-gene-8.97-mRNA-1	path:map00564	rapid_cycling/map00564.gif
beta-Alanine metabolism	3	3-hydroxyisobutyryl-CoA hydrolase	ec:3.1.2.4	1	genemark-A08-processed-gene-208.16-mRNA-1	path:map00410	rapid_cycling/map00410.gif
beta-Alanine metabolism	3	spermidine synthase	ec:2.5.1.16	1	augustus_masked-A07-processed-gene-80.95-mRNA-1	path:map00410	rapid_cycling/map00410.gif
beta-Alanine metabolism	3	aldehyde dehydrogenase (NAD+)	ec:1.2.1.3	1	augustus_masked-A05-processed-gene-183.82-mRNA-1	path:map00410	rapid_cycling/map00410.gif
Flavone and flavonol biosynthesis	1	myricetin O-methyltransferase	ec:2.1.1.149	1	maker-A10-augustus-gene-60.91-mRNA-1	path:map00944	rapid_cycling/map00944.gif	http://biocyc.org/META/NEW-IMAGE?type=PATHWAY&object=PWY-5391&detail-level=3	http://biocyc.org/META/NEW-IMAGE?type=NIL&object=RXN-8452&redirect=T	syringetin biosynthesis	myricetin <i>O</i>-methyltransferase
Flavone and flavonol biosynthesis	1	quercetin 3-O-methyltransferase	ec:2.1.1.76	1	maker-A10-augustus-gene-60.91-mRNA-1	path:map00944	rapid_cycling/map00944.gif	http://biocyc.org/META/NEW-IMAGE?type=PATHWAY&object=PWY-6064&detail-level=3	http://biocyc.org/META/NEW-IMAGE?type=NIL&object=QUERCETIN-3-O-METHYLTRANSFERASE-RXN&redirect=T	methylquercetin biosynthesis	quercetin 3-O-methyl transferase
Inositol phosphate metabolism	3	1-phosphatidylinositol 4-kinase	ec:2.7.1.67	2	genemark-A06-processed-gene-19.37-mRNA-1, maker-A05-snap-gene-114.98-mRNA-1	path:map00562	rapid_cycling/map00562.gif
Inositol phosphate metabolism	3	inositol-phosphate phosphatase	ec:3.1.3.25	1	maker-A03-snap-gene-145.201-mRNA-1	path:map00562	rapid_cycling/map00562.gif
Sphingolipid metabolism	7	sphingomyelin phosphodiesterase	ec:3.1.4.12	3	maker-A01-snap-gene-12.124-mRNA-1, maker-A03-augustus-gene-218.119-mRNA-1, maker-A07-snap-gene-206.118-mRNA-1	path:map00600	rapid_cycling/map00600.gif
Sphingolipid metabolism	7	3-dehydrosphinganine reductase	ec:1.1.1.102	1	maker-A10-snap-gene-107.118-mRNA-1	path:map00600	rapid_cycling/map00600.gif	http://biocyc.org/META/NEW-IMAGE?type=PATHWAY&object=PWY-5129&detail-level=3	http://biocyc.org/META/NEW-IMAGE?type=NIL&object=3-DEHYDROSPHINGANINE-REDUCTASE-RXN&redirect=T	sphingolipid biosynthesis (plants)	3-ketosphinganine reductase
Sphingolipid metabolism	7	serine C-palmitoyltransferase	ec:2.3.1.50	1	genemark-A07-processed-gene-106.67-mRNA-1	path:map00600	rapid_cycling/map00600.gif	http://biocyc.org/META/NEW-IMAGE?type=PATHWAY&object=PWY-5129&detail-level=3	http://biocyc.org/META/NEW-IMAGE?type=NIL&object=SERINE-C-PALMITOYLTRANSFERASE-RXN&redirect=T	sphingolipid biosynthesis (plants)	serine palmitoyltransferase
Sphingolipid metabolism	7	beta-galactosidase	ec:3.2.1.23	1	snap_masked-A03-processed-gene-301.85-mRNA-1	path:map00600	rapid_cycling/map00600.gif
Sphingolipid metabolism	7	alpha-galactosidase	ec:3.2.1.22	1	maker-A05-augustus-gene-55.95-mRNA-1	path:map00600	rapid_cycling/map00600.gif
Glycerolipid metabolism	14	phospholipid:diacylglycerol acyltransferase	ec:2.3.1.158	1	genemark-pd_cortex_14452-processed-gene-0.1-mRNA-1	path:map00561	rapid_cycling/map00561.gif	http://biocyc.org/META/NEW-IMAGE?type=PATHWAY&object=TRIGLSYN-PWY&detail-level=3	http://biocyc.org/META/NEW-IMAGE?type=NIL&object=RXN-1641&redirect=T	triacylglycerol biosynthesis	phospholipid:diacylglycerol acyltransferase
Glycerolipid metabolism	14	diacylglycerol kinase (ATP dependent)	ec:2.7.1.107	3	maker-A03-augustus-gene-67.105-mRNA-1, maker-A08-snap-gene-141.125-mRNA-1, genemark-pd_cortex_27618-processed-gene-0.1-mRNA-1	path:map00561	rapid_cycling/map00561.gif
Glycerolipid metabolism	14	galactolipase	ec:3.1.1.26	1	genemark-A09-processed-gene-36.28-mRNA-1	path:map00561	rapid_cycling/map00561.gif
Glycerolipid metabolism	14	1-acylglycerol-3-phosphate O-acyltransferase	ec:2.3.1.51	2	genemark-A02-processed-gene-135.10-mRNA-1, snap_masked-A05-processed-gene-213.80-mRNA-1	path:map00561	rapid_cycling/map00561.gif
Glycerolipid metabolism	14	aldehyde dehydrogenase (NAD+)	ec:1.2.1.3	1	augustus_masked-A05-processed-gene-183.82-mRNA-1	path:map00561	rapid_cycling/map00561.gif
Glycerolipid metabolism	14	triacylglycerol lipase	ec:3.1.1.3	6	genemark-A03-processed-gene-6.11-mRNA-1, genemark-A09-processed-gene-36.28-mRNA-1, maker-A01-snap-gene-128.144-mRNA-1, maker-A02-augustus-gene-225.134-mRNA-1, snap_masked-pd_cortex_5125-processed-gene-0.4-mRNA-1, maker-pd_cortex_75515-augustus-gene-0.4-mRNA-1	path:map00561	rapid_cycling/map00561.gif	http://biocyc.org/META/NEW-IMAGE?type=PATHWAY&object=LIPAS-PWY&detail-level=3	http://biocyc.org/META/NEW-IMAGE?type=NIL&object=TRIACYLGLYCEROL-LIPASE-RXN&redirect=T	triacylglycerol degradation	triglyceride lipase
Glycerolipid metabolism	14	alpha-galactosidase	ec:3.2.1.22	1	maker-A05-augustus-gene-55.95-mRNA-1	path:map00561	rapid_cycling/map00561.gif
Flavonoid biosynthesis	4	leucocyanidin oxygenase	ec:1.14.11.19	1	augustus_masked-pd_cortex_2500-processed-gene-0.0-mRNA-1	path:map00941	rapid_cycling/map00941.gif	http://biocyc.org/META/NEW-IMAGE?type=PATHWAY&object=PWY-5125&detail-level=3	http://biocyc.org/META/NEW-IMAGE?type=NIL&object=1.14.11.19-RXN&redirect=T	anthocyanin biosynthesis (pelargonidin 3-O-glucoside, cyanidin 3-O-glucoside)	leucocyanidin oxygenase
Flavonoid biosynthesis	4	flavanone 3-dioxygenase	ec:1.14.11.9	1	maker-A08-augustus-gene-143.106-mRNA-1	path:map00941	rapid_cycling/map00941.gif	http://biocyc.org/META/NEW-IMAGE?type=PATHWAY&object=PWY-6787&detail-level=3	http://biocyc.org/META/NEW-IMAGE?type=NIL&object=RXN-7775&redirect=T	flavonoid biosynthesis (in equisetum)	naringenin 3-dioxygenase
Flavonoid biosynthesis	4	chalcone isomerase	ec:5.5.1.6	1	maker-A06-snap-gene-5.132-mRNA-1	path:map00941	rapid_cycling/map00941.gif	http://biocyc.org/META/NEW-IMAGE?type=PATHWAY&object=PWY-6787&detail-level=3	http://biocyc.org/META/NEW-IMAGE?type=NIL&object=APIGNAR-RXN&redirect=T	flavonoid biosynthesis (in equisetum)	expressed protein
Flavonoid biosynthesis	4	flavonol synthase	ec:1.14.11.23	1	augustus_masked-A03-processed-gene-180.65-mRNA-1	path:map00941	rapid_cycling/map00941.gif	http://biocyc.org/META/NEW-IMAGE?type=PATHWAY&object=PWY-6787&detail-level=3	http://biocyc.org/META/NEW-IMAGE?type=NIL&object=RXN-527&redirect=T	flavonoid biosynthesis (in equisetum)	FLAVONOL SYNTHASE
Phenylpropanoid biosynthesis	17	peroxidase	ec:1.11.1.7	11	augustus_masked-A06-processed-gene-145.3-mRNA-1, genemark-A05-processed-gene-55.41-mRNA-1, genemark-A07-processed-gene-113.36-mRNA-1, maker-A02-augustus-gene-103.112-mRNA-1, maker-A02-snap-gene-169.96-mRNA-1, maker-A10-augustus-gene-154.103-mRNA-1, snap_masked-A02-processed-gene-230.77-mRNA-1, snap_masked-pd_cortex_17291-processed-gene-0.3-mRNA-1, snap_masked-pd_cortex_15102-processed-gene-0.2-mR…	path:map00940	rapid_cycling/map00940.gif
Phenylpropanoid biosynthesis	17	coniferyl-alcohol glucosyltransferase	ec:2.4.1.111	1	maker-pd_cortex_4519-snap-gene-0.5-mRNA-1	path:map00940	rapid_cycling/map00940.gif	http://biocyc.org/META/NEW-IMAGE?type=PATHWAY&object=PWY-83&detail-level=3	http://biocyc.org/META/NEW-IMAGE?type=NIL&object=RXN-90&redirect=T	monolignol glucosides biosynthesis	UDPG:coniferyl alcohol glucosyltransferase
Phenylpropanoid biosynthesis	17	cinnamyl-alcohol dehydrogenase	ec:1.1.1.195	1	maker-A01-snap-gene-96.130-mRNA-1	path:map00940	rapid_cycling/map00940.gif	http://biocyc.org/META/NEW-IMAGE?type=PATHWAY&object=PWY-361&detail-level=3	http://biocyc.org/META/NEW-IMAGE?type=NIL&object=RXN-11654&redirect=T	phenylpropanoid biosynthesis	coniferyl alcohol dehydrogenase
Phenylpropanoid biosynthesis	17	4-coumarate---CoA ligase	ec:6.2.1.12	1	snap_masked-A05-processed-gene-165.93-mRNA-1	path:map00940	rapid_cycling/map00940.gif
Phenylpropanoid biosynthesis	17	beta-glucosidase	ec:3.2.1.21	1	maker-A05-augustus-gene-223.126-mRNA-1	path:map00940	rapid_cycling/map00940.gif	http://biocyc.org/META/NEW-IMAGE?type=PATHWAY&object=PWY-6002&detail-level=3	http://biocyc.org/META/NEW-IMAGE?type=NIL&object=RXN-9674&redirect=T	lotaustralin degradation	lotaustralin beta-glucosidase
Phenylpropanoid biosynthesis	17	caffeate O-methyltransferase	ec:2.1.1.68	2	augustus_masked-A09-processed-gene-265.4-mRNA-1, maker-A10-augustus-gene-60.91-mRNA-1	path:map00940	rapid_cycling/map00940.gif	http://biocyc.org/META/NEW-IMAGE?type=PATHWAY&object=PWY-5868&detail-level=3	http://biocyc.org/META/NEW-IMAGE?type=NIL&object=RXN-1104&redirect=T	simplecoumarins biosynthesis	caffeate O-methyltransferase
Glycosaminoglycan biosynthesis - heparan sulfate	1	galactosylxylosylprotein 3-beta-galactosyltransferase	ec:2.4.1.134	1	snap_masked-A02-processed-gene-82.66-mRNA-1	path:map00534	rapid_cycling/map00534.gif
Glycosaminoglycan biosynthesis - chondroitin sulfate	1	galactosylxylosylprotein 3-beta-galactosyltransferase	ec:2.4.1.134	1	snap_masked-A02-processed-gene-82.66-mRNA-1	path:map00532	rapid_cycling/map00532.gif
Glycosaminoglycan degradation	1	beta-galactosidase	ec:3.2.1.23	1	snap_masked-A03-processed-gene-301.85-mRNA-1	path:map00531	rapid_cycling/map00531.gif
Histidine metabolism	1	aldehyde dehydrogenase (NAD+)	ec:1.2.1.3	1	augustus_masked-A05-processed-gene-183.82-mRNA-1	path:map00340	rapid_cycling/map00340.gif
Carbon fixation pathways in prokaryotes	3	acetyl-CoA C-acetyltransferase	ec:2.3.1.9	1	augustus_masked-pd_cortex_65776-processed-gene-0.0-mRNA-1	path:map00720	rapid_cycling/map00720.gif
Carbon fixation pathways in prokaryotes	3	aconitate hydratase	ec:4.2.1.3	1	augustus_masked-A07-processed-gene-8.56-mRNA-1	path:map00720	rapid_cycling/map00720.gif
Carbon fixation pathways in prokaryotes	3	phosphoenolpyruvate carboxylase	ec:4.1.1.31	1	snap_masked-A01-processed-gene-242.111-mRNA-1	path:map00720	rapid_cycling/map00720.gif
Nitrogen metabolism	11	glutamate---ammonia ligase	ec:6.3.1.2	1	maker-A05-augustus-gene-121.100-mRNA-1	path:map00910	rapid_cycling/map00910.gif
Nitrogen metabolism	11	NADH:ubiquinone reductase (H+-translocating)	ec:1.6.5.3	2	genemark-A09-processed-gene-38.33-mRNA-1, maker-A03-augustus-gene-25.112-mRNA-1	path:map00910	rapid_cycling/map00910.gif
Nitrogen metabolism	11	carbonate dehydratase	ec:4.2.1.1	2	augustus_masked-A08-processed-gene-114.48-mRNA-1, maker-pd_cortex_82259-augustus-gene-0.3-mRNA-1	path:map00910	rapid_cycling/map00910.gif	http://biocyc.org/META/NEW-IMAGE?type=PATHWAY&object=CYANCAT-PWY&detail-level=3	http://biocyc.org/META/NEW-IMAGE?type=NIL&object=RXN0-5224&redirect=T	cyanate degradation	carbonate dehydratase
Nitrogen metabolism	11	cytochrome-c oxidase	ec:1.9.3.1	2	snap_masked-A01-processed-gene-101.85-mRNA-1, augustus_masked-pd_cortex_3616-processed-gene-0.0-mRNA-1	path:map00910	rapid_cycling/map00910.gif
Nitrogen metabolism	11	aminomethyltransferase	ec:2.1.2.10	1	augustus_masked-A03-processed-gene-129.61-mRNA-1	path:map00910	rapid_cycling/map00910.gif
Nitrogen metabolism	11	NADH dehydrogenase	ec:1.6.99.3	1	augustus_masked-pd_cortex_28663-processed-gene-0.0-mRNA-1	path:map00910	rapid_cycling/map00910.gif
Nitrogen metabolism	11	ubiquinol---cytochrome-c reductase	ec:1.10.2.2	2	augustus_masked-A08-processed-gene-130.74-mRNA-1, maker-A09-augustus-gene-27.101-mRNA-1	path:map00910	rapid_cycling/map00910.gif
Methane metabolism	14	peroxidase	ec:1.11.1.7	11	augustus_masked-A06-processed-gene-145.3-mRNA-1, genemark-A05-processed-gene-55.41-mRNA-1, genemark-A07-processed-gene-113.36-mRNA-1, maker-A02-augustus-gene-103.112-mRNA-1, maker-A02-snap-gene-169.96-mRNA-1, maker-A10-augustus-gene-154.103-mRNA-1, snap_masked-A02-processed-gene-230.77-mRNA-1, snap_masked-pd_cortex_17291-processed-gene-0.3-mRNA-1, snap_masked-pd_cortex_15102-processed-gene-0.2-mR…	path:map00680	rapid_cycling/map00680.gif
Methane metabolism	14	flavin-containing monooxygenase	ec:1.14.13.8	1	augustus_masked-A09-processed-gene-325.71-mRNA-1	path:map00680	rapid_cycling/map00680.gif
Methane metabolism	14	phosphoenolpyruvate carboxylase	ec:4.1.1.31	1	snap_masked-A01-processed-gene-242.111-mRNA-1	path:map00680	rapid_cycling/map00680.gif
Methane metabolism	14	glycerate dehydrogenase	ec:1.1.1.29	1	snap_masked-A07-processed-gene-164.83-mRNA-1	path:map00680	rapid_cycling/map00680.gif
Lysine degradation	3	histone-lysine N-methyltransferase	ec:2.1.1.43	1	augustus_masked-A03-processed-gene-7.60-mRNA-1	path:map00310	rapid_cycling/map00310.gif
Lysine degradation	3	acetyl-CoA C-acetyltransferase	ec:2.3.1.9	1	augustus_masked-pd_cortex_65776-processed-gene-0.0-mRNA-1	path:map00310	rapid_cycling/map00310.gif
Lysine degradation	3	aldehyde dehydrogenase (NAD+)	ec:1.2.1.3	1	augustus_masked-A05-processed-gene-183.82-mRNA-1	path:map00310	rapid_cycling/map00310.gif
Cysteine and methionine metabolism	12	cysteine synthase	ec:2.5.1.47	1	maker-A06-augustus-gene-184.100-mRNA-1	path:map00270	rapid_cycling/map00270.gif
Cysteine and methionine metabolism	12	aspartate-semialdehyde dehydrogenase	ec:1.2.1.11	1	snap_masked-A09-processed-gene-336.85-mRNA-1	path:map00270	rapid_cycling/map00270.gif
Cysteine and methionine metabolism	12	spermidine synthase	ec:2.5.1.16	1	augustus_masked-A07-processed-gene-80.95-mRNA-1	path:map00270	rapid_cycling/map00270.gif
Cysteine and methionine metabolism	12	L-methionine (S)-S-oxide reductase	ec:1.8.4.13	1	snap_masked-A10-processed-gene-157.92-mRNA-1	path:map00270	rapid_cycling/map00270.gif
Cysteine and methionine metabolism	12	tyrosine transaminase	ec:2.6.1.5	1	maker-A09-augustus-gene-269.130-mRNA-1	path:map00270	rapid_cycling/map00270.gif
Cysteine and methionine metabolism	12	aminocyclopropanecarboxylate oxidase	ec:1.14.17.4	6	augustus_masked-A03-processed-gene-47.76-mRNA-1, augustus_masked-A07-processed-gene-8.56-mRNA-1, maker-A04-augustus-gene-137.114-mRNA-1, maker-A04-snap-gene-137.122-mRNA-1, maker-A10-augustus-gene-16.110-mRNA-1, snap_masked-A03-processed-gene-47.125-mRNA-1	path:map00270	rapid_cycling/map00270.gif	http://biocyc.org/META/NEW-IMAGE?type=PATHWAY&object=ETHYL-PWY&detail-level=3	http://biocyc.org/META/NEW-IMAGE?type=NIL&object=ETHYL-RXN&redirect=T	ethylene biosynthesis I (plants)	aminocyclopropanecarboxylate oxidase
Cysteine and methionine metabolism	12	3-mercaptopyruvate sulfurtransferase	ec:2.8.1.2	1	maker-A02-snap-gene-152.119-mRNA-1	path:map00270	rapid_cycling/map00270.gif
Starch and sucrose metabolism	28	phosphorylase	ec:2.4.1.1	1	genemark-pd_cortex_57145-processed-gene-0.1-mRNA-1	path:map00500	rapid_cycling/map00500.gif	http://biocyc.org/META/NEW-IMAGE?type=PATHWAY&object=PWY-842&detail-level=3	http://biocyc.org/META/NEW-IMAGE?type=NIL&object=RXN-1826&redirect=T	starch degradation I	transferase, transferring glycosyl groups
Starch and sucrose metabolism	28	trehalose-phosphatase	ec:3.1.3.12	1	augustus_masked-A10-processed-gene-13.75-mRNA-1	path:map00500	rapid_cycling/map00500.gif	http://biocyc.org/META/NEW-IMAGE?type=PATHWAY&object=TRESYN-PWY&detail-level=3	http://biocyc.org/META/NEW-IMAGE?type=NIL&object=TREHALOSEPHOSPHA-RXN&redirect=T	trehalose biosynthesis I	trehalose-phosphatase, putative
Starch and sucrose metabolism	28	glucose-1-phosphate adenylyltransferase	ec:2.7.7.27	2	maker-A09-snap-gene-124.100-mRNA-1, maker-A09-snap-gene-124.99-mRNA-1	path:map00500	rapid_cycling/map00500.gif
Starch and sucrose metabolism	28	glucuronosyltransferase	ec:2.4.1.17	2	snap_masked-A05-processed-gene-155.91-mRNA-1, snap_masked-A05-processed-gene-155.92-mRNA-1	path:map00500	rapid_cycling/map00500.gif
Starch and sucrose metabolism	28	alpha,alpha-trehalose-phosphate synthase (UDP-forming)	ec:2.4.1.15	1	augustus_masked-A10-processed-gene-13.75-mRNA-1	path:map00500	rapid_cycling/map00500.gif	http://biocyc.org/META/NEW-IMAGE?type=PATHWAY&object=TRESYN-PWY&detail-level=3	http://biocyc.org/META/NEW-IMAGE?type=NIL&object=TREHALOSE6PSYN-RXN&redirect=T	trehalose biosynthesis I	trehalose-phosphatase
Starch and sucrose metabolism	28	sucrose-phosphate synthase	ec:2.4.1.14	2	genemark-A02-processed-gene-49.10-mRNA-1, maker-A10-augustus-gene-22.104-mRNA-1	path:map00500	rapid_cycling/map00500.gif	http://biocyc.org/META/NEW-IMAGE?type=PATHWAY&object=SUCSYN-PWY&detail-level=3	http://biocyc.org/META/NEW-IMAGE?type=NIL&object=SUCROSE-PHOSPHATE-SYNTHASE-RXN&redirect=T	sucrose biosynthesis I	transferase, transferring glycosyl groups
Starch and sucrose metabolism	28	sucrose synthase	ec:2.4.1.13	1	augustus_masked-Scaffold005655-processed-gene-0.0-mRNA-1	path:map00500	rapid_cycling/map00500.gif	http://biocyc.org/META/NEW-IMAGE?type=PATHWAY&object=PWYQT-4438&detail-level=3	http://biocyc.org/META/NEW-IMAGE?type=NIL&object=SUCROSE-SYNTHASE-RXN&redirect=T	UDP-glucose biosynthesis (from sucrose)	SUCROSE-UDP GLUCOSYLTRANSFERASE
Starch and sucrose metabolism	28	cellulose synthase (UDP-forming)	ec:2.4.1.12	1	maker-A08-snap-gene-48.129-mRNA-1	path:map00500	rapid_cycling/map00500.gif	http://biocyc.org/META/NEW-IMAGE?type=PATHWAY&object=PWY-1001&detail-level=3	http://biocyc.org/META/NEW-IMAGE?type=NIL&object=CELLULOSE-SYNTHASE-UDP-FORMING-RXN&redirect=T	cellulose biosynthesis	UDP-glucose:1,4-&beta;-D-glucan 4-&beta;-D-glucosyltransferase
Starch and sucrose metabolism	28	fructokinase	ec:2.7.1.4	1	maker-A09-augustus-gene-292.127-mRNA-1	path:map00500	rapid_cycling/map00500.gif
Starch and sucrose metabolism	28	glucokinase	ec:2.7.1.2	1	maker-A10-augustus-gene-144.100-mRNA-1	path:map00500	rapid_cycling/map00500.gif
Starch and sucrose metabolism	28	cellulase	ec:3.2.1.4	1	genemark-A09-processed-gene-242.21-mRNA-1	path:map00500	rapid_cycling/map00500.gif
Starch and sucrose metabolism	28	beta-amylase	ec:3.2.1.2	1	snap_masked-A08-processed-gene-100.83-mRNA-1	path:map00500	rapid_cycling/map00500.gif	http://biocyc.org/META/NEW-IMAGE?type=PATHWAY&object=PWY-842&detail-level=3	http://biocyc.org/META/NEW-IMAGE?type=NIL&object=RXN-1827&redirect=T	starch degradation I	beta-amylase, putative, expressed
Starch and sucrose metabolism	28	pectinesterase	ec:3.1.1.11	5	augustus_masked-A01-processed-gene-231.21-mRNA-1, augustus_masked-A01-processed-gene-245.42-mRNA-1, maker-A02-augustus-gene-13.109-mRNA-1, snap_masked-pd_cortex_57671-processed-gene-0.3-mRNA-1, augustus_masked-pd_cortex_15858-processed-gene-0.0-mRNA-1	path:map00500	rapid_cycling/map00500.gif
Starch and sucrose metabolism	28	glucan endo-1,3-beta-D-glucosidase	ec:3.2.1.39	2	snap_masked-pd_cortex_60338-processed-gene-0.4-mRNA-1, augustus_masked-pd_cortex_12241-processed-gene-0.0-mRNA-1	path:map00500	rapid_cycling/map00500.gif
Starch and sucrose metabolism	28	xylan 1,4-beta-xylosidase	ec:3.2.1.37	1	genemark-A09-processed-gene-303.72-mRNA-1	path:map00500	rapid_cycling/map00500.gif
Starch and sucrose metabolism	28	beta-glucosidase	ec:3.2.1.21	1	maker-A05-augustus-gene-223.126-mRNA-1	path:map00500	rapid_cycling/map00500.gif
Starch and sucrose metabolism	28	polygalacturonase	ec:3.2.1.15	2	maker-A06-snap-gene-250.92-mRNA-1, augustus_masked-pd_cortex_86469-processed-gene-0.0-mRNA-1	path:map00500	rapid_cycling/map00500.gif
Starch and sucrose metabolism	28	1,3-beta-glucan synthase	ec:2.4.1.34	2	augustus_masked-A05-processed-gene-65.71-mRNA-1, maker-pd_cortex_76899-augustus-gene-0.5-mRNA-1	path:map00500	rapid_cycling/map00500.gif	http://biocyc.org/META/NEW-IMAGE?type=PATHWAY&object=PWY-6773&detail-level=3	http://biocyc.org/META/NEW-IMAGE?type=NIL&object=13-BETA-GLUCAN-SYNTHASE-RXN&redirect=T	callose biosynthesis	callose synthase
Starch and sucrose metabolism	28	sucrose-phosphate phosphatase	ec:3.1.3.24	1	genemark-A04-processed-gene-154.20-mRNA-1	path:map00500	rapid_cycling/map00500.gif	http://biocyc.org/META/NEW-IMAGE?type=PATHWAY&object=SUCSYN-PWY&detail-level=3	http://biocyc.org/META/NEW-IMAGE?type=NIL&object=SUCROSE-PHOSPHATASE-RXN&redirect=T	sucrose biosynthesis I	sucrose-phosphate phosphatase
Cyanoamino acid metabolism	2	amidase	ec:3.5.1.4	1	maker-A06-augustus-gene-147.109-mRNA-1	path:map00460	rapid_cycling/map00460.gif
Cyanoamino acid metabolism	2	beta-glucosidase	ec:3.2.1.21	1	maker-A05-augustus-gene-223.126-mRNA-1	path:map00460	rapid_cycling/map00460.gif
Aminobenzoate degradation	3	amidase	ec:3.5.1.4	1	maker-A06-augustus-gene-147.109-mRNA-1	path:map00627	rapid_cycling/map00627.gif
Aminobenzoate degradation	3	acid phosphatase	ec:3.1.3.2	2	genemark-A04-processed-gene-117.47-mRNA-1, augustus_masked-pd_cortex_77219-processed-gene-0.1-mRNA-1	path:map00627	rapid_cycling/map00627.gif
Biosynthesis of unsaturated fatty acids	4	acyl-CoA oxidase	ec:1.3.3.6	2	augustus_masked-A10-processed-gene-14.60-mRNA-1, snap_masked-A10-processed-gene-14.86-mRNA-1	path:map01040	rapid_cycling/map01040.gif
Biosynthesis of unsaturated fatty acids	4	acyl-[acyl-carrier-protein] desaturase	ec:1.14.19.2	1	genemark-pd_cortex_29707-processed-gene-0.1-mRNA-1	path:map01040	rapid_cycling/map01040.gif
Biosynthesis of unsaturated fatty acids	4	stearoyl-CoA 9-desaturase	ec:1.14.19.1	1	genemark-pd_cortex_29707-processed-gene-0.1-mRNA-1	path:map01040	rapid_cycling/map01040.gif
Biosynthesis of unsaturated fatty acids	4	acetyl-CoA C-acyltransferase	ec:2.3.1.16	1	maker-A09-augustus-gene-165.83-mRNA-1	path:map01040	rapid_cycling/map01040.gif
Butanoate metabolism	2	acetyl-CoA C-acetyltransferase	ec:2.3.1.9	1	augustus_masked-pd_cortex_65776-processed-gene-0.0-mRNA-1	path:map00650	rapid_cycling/map00650.gif
Butanoate metabolism	2	acetolactate synthase	ec:2.2.1.6	1	genemark-A06-processed-gene-97.21-mRNA-1	path:map00650	rapid_cycling/map00650.gif
Ascorbate and aldarate metabolism	6	glucuronosyltransferase	ec:2.4.1.17	2	snap_masked-A05-processed-gene-155.91-mRNA-1, snap_masked-A05-processed-gene-155.92-mRNA-1	path:map00053	rapid_cycling/map00053.gif
Ascorbate and aldarate metabolism	6	L-ascorbate oxidase	ec:1.10.3.3	2	snap_masked-A08-processed-gene-3.90-mRNA-1, snap_masked-A08-processed-gene-53.110-mRNA-1	path:map00053	rapid_cycling/map00053.gif
Ascorbate and aldarate metabolism	6	aldehyde dehydrogenase (NAD+)	ec:1.2.1.3	1	augustus_masked-A05-processed-gene-183.82-mRNA-1	path:map00053	rapid_cycling/map00053.gif
Ascorbate and aldarate metabolism	6	glucuronokinase	ec:2.7.1.43	1	maker-A10-augustus-gene-144.100-mRNA-1	path:map00053	rapid_cycling/map00053.gif
T cell receptor signaling pathway	5	phosphoprotein phosphatase	ec:3.1.3.16	1	snap_masked-pd_cortex_68201-processed-gene-0.5-mRNA-1	path:map04660	rapid_cycling/map04660.gif
T cell receptor signaling pathway	5	non-specific protein-tyrosine kinase	ec:2.7.10.2	4	genemark-A02-processed-gene-79.32-mRNA-1, genemark-A09-processed-gene-56.38-mRNA-1, maker-A03-snap-gene-103.143-mRNA-1, snap_masked-A09-processed-gene-64.76-mRNA-1	path:map04660	rapid_cycling/map04660.gif
Chloroalkane and chloroalkene degradation	1	aldehyde dehydrogenase (NAD+)	ec:1.2.1.3	1	augustus_masked-A05-processed-gene-183.82-mRNA-1	path:map00625	rapid_cycling/map00625.gif
Galactose metabolism	4	galactokinase	ec:2.7.1.6	2	maker-A05-snap-gene-64.121-mRNA-1, maker-A10-augustus-gene-144.100-mRNA-1	path:map00052	rapid_cycling/map00052.gif
Galactose metabolism	4	glucokinase	ec:2.7.1.2	1	maker-A10-augustus-gene-144.100-mRNA-1	path:map00052	rapid_cycling/map00052.gif
Galactose metabolism	4	beta-galactosidase	ec:3.2.1.23	1	snap_masked-A03-processed-gene-301.85-mRNA-1	path:map00052	rapid_cycling/map00052.gif
Galactose metabolism	4	alpha-galactosidase	ec:3.2.1.22	1	maker-A05-augustus-gene-55.95-mRNA-1	path:map00052	rapid_cycling/map00052.gif
Fructose and mannose metabolism	1	fructokinase	ec:2.7.1.4	1	maker-A09-augustus-gene-292.127-mRNA-1	path:map00051	rapid_cycling/map00051.gif
Pyrimidine metabolism	12	DNA-directed RNA polymerase	ec:2.7.7.6	4	augustus_masked-A09-processed-gene-367.61-mRNA-1, maker-A09-augustus-gene-227.78-mRNA-1, maker-pd_cortex_63282-augustus-gene-0.4-mRNA-1, genemark-pd_cortex_54538-processed-gene-0.1-mRNA-1	path:map00240	rapid_cycling/map00240.gif
Pyrimidine metabolism	12	orotate phosphoribosyltransferase	ec:2.4.2.10	1	maker-A04-augustus-gene-33.100-mRNA-1	path:map00240	rapid_cycling/map00240.gif
Pyrimidine metabolism	12	nucleoside-diphosphate kinase	ec:2.7.4.6	1	maker-pd_cortex_34998-snap-gene-0.6-mRNA-1	path:map00240	rapid_cycling/map00240.gif
Pyrimidine metabolism	12	orotidine-5'-phosphate decarboxylase	ec:4.1.1.23	1	maker-A04-augustus-gene-33.100-mRNA-1	path:map00240	rapid_cycling/map00240.gif	http://biocyc.org/META/NEW-IMAGE?type=PATHWAY&object=PWY-5686&detail-level=3	http://biocyc.org/META/NEW-IMAGE?type=NIL&object=OROTPDECARB-RXN&redirect=T	uridine-5'-phosphate biosynthesis	UMP synthase (orotidine-5'-phosphate decarboxylase activity)
Pyrimidine metabolism	12	thioredoxin-disulfide reductase	ec:1.8.1.9	6	genemark-A04-processed-gene-38.1-mRNA-1, genemark-A04-processed-gene-38.23-mRNA-1, genemark-A04-processed-gene-38.32-mRNA-1, genemark-A04-processed-gene-38.39-mRNA-1, genemark-A04-processed-gene-38.46-mRNA-1, genemark-A04-processed-gene-38.9-mRNA-1	path:map00240	rapid_cycling/map00240.gif
Pyruvate metabolism	3	acetyl-CoA C-acetyltransferase	ec:2.3.1.9	1	augustus_masked-pd_cortex_65776-processed-gene-0.0-mRNA-1	path:map00620	rapid_cycling/map00620.gif
Pyruvate metabolism	3	aldehyde dehydrogenase (NAD+)	ec:1.2.1.3	1	augustus_masked-A05-processed-gene-183.82-mRNA-1	path:map00620	rapid_cycling/map00620.gif
Pyruvate metabolism	3	phosphoenolpyruvate carboxylase	ec:4.1.1.31	1	snap_masked-A01-processed-gene-242.111-mRNA-1	path:map00620	rapid_cycling/map00620.gif
Pantothenate and CoA biosynthesis	3	pantetheine-phosphate adenylyltransferase	ec:2.7.7.3	1	snap_masked-A09-processed-gene-48.77-mRNA-1	path:map00770	rapid_cycling/map00770.gif	http://biocyc.org/META/NEW-IMAGE?type=PATHWAY&object=COA-PWY&detail-level=3	http://biocyc.org/META/NEW-IMAGE?type=NIL&object=PANTEPADENYLYLTRAN-RXN&redirect=T	coenzyme A biosynthesis	pantetheine-phosphate adenylyltransferase
Pantothenate and CoA biosynthesis	3	leucine transaminase	ec:2.6.1.6	1	maker-A09-augustus-gene-269.130-mRNA-1	path:map00770	rapid_cycling/map00770.gif
Pantothenate and CoA biosynthesis	3	acetolactate synthase	ec:2.2.1.6	1	genemark-A06-processed-gene-97.21-mRNA-1	path:map00770	rapid_cycling/map00770.gif
Tropane, piperidine and pyridine alkaloid biosynthesis	1	phenylalanine(histidine) transaminase	ec:2.6.1.58	1	maker-A09-augustus-gene-269.130-mRNA-1	path:map00960	rapid_cycling/map00960.gif
Tropane, piperidine and pyridine alkaloid biosynthesis	1	tyrosine transaminase	ec:2.6.1.5	1	maker-A09-augustus-gene-269.130-mRNA-1	path:map00960	rapid_cycling/map00960.gif
			2.3.2.15	1	maker-A09-augustus-gene-135.89-mRNA-1			http://biocyc.org/META/NEW-IMAGE?type=PATHWAY&object=PWY-6745&detail-level=3	http://biocyc.org/META/NEW-IMAGE?type=NIL&object=2.3.2.15-RXN&redirect=T	phytochelatins biosynthesis	phytochelatin synthase
			3.1.2.20	2	maker-A04-augustus-gene-166.98-mRNA-1, snap_masked-A01-processed-gene-37.89-mRNA-1			http://biocyc.org/META/NEW-IMAGE?type=PATHWAY&object=PWY-735&detail-level=3	http://biocyc.org/META/NEW-IMAGE?type=NIL&object=RXN-10708&redirect=T	jasmonic acid biosynthesis	unknown
			1.3.99.3	2	augustus_masked-A10-processed-gene-14.60-mRNA-1, snap_masked-A10-processed-gene-14.86-mRNA-1			http://biocyc.org/META/NEW-IMAGE?type=PATHWAY&object=PWY-3941&detail-level=3	http://biocyc.org/META/NEW-IMAGE?type=NIL&object=PROPCOASYN-RXN&redirect=T	&beta;-alanine biosynthesis II	PROTEIN-TYROSINE-KINASE-RXN
			1.16.1.7	3	genemark-A09-processed-gene-38.33-mRNA-1, snap_masked-A06-processed-gene-167.73-mRNA-1, snap_masked-var_463124-processed-gene-0.3-mRNA-1			http://biocyc.org/META/NEW-IMAGE?type=PATHWAY&object=PWY-5934&detail-level=3	http://biocyc.org/META/NEW-IMAGE?type=NIL&object=FERRIC-CHELATE-REDUCTASE-RXN&redirect=T	Fe(III)-reduction and Fe(II) transport	ferric-chelate reductase

## Sheet: turnip
	Seqs in Pathway	Enzyme	EzymeId	NrSeqs	Seqs	PathwayId	PathwayImage	MetaCyc pathway URL	MetaCyc reaction URL	Pathway Name	MetaCyc Enzymes
Citrate cycle (TCA cycle)	5	succinate dehydrogenase (ubiquinone)	ec:1.3.5.1	1	genemark-A02-processed-gene-276.53-mRNA-1	path:map00020	turnip/map00020.gif	http://biocyc.org/META/NEW-IMAGE?type=PATHWAY&object=PWYQT-4481&detail-level=3	http://biocyc.org/META/NEW-IMAGE?type=NIL&object=SUCCINATE-DEHYDROGENASE-UBIQUINONE-RXN&redirect=T	TCA cycle variation V (plant)	succinate:ubiquinone oxidoreductase
Citrate cycle (TCA cycle)	5	citrate (Si)-synthase	ec:2.3.3.1	1	genemark-A09-processed-gene-290.56-mRNA-1	path:map00020	turnip/map00020.gif	http://biocyc.org/META/NEW-IMAGE?type=PATHWAY&object=PWYQT-4481&detail-level=3	http://biocyc.org/META/NEW-IMAGE?type=NIL&object=CITSYN-RXN&redirect=T	TCA cycle variation V (plant)	CITRATE SYNTHASE
Citrate cycle (TCA cycle)	5	dihydrolipoyllysine-residue succinyltransferase	ec:2.3.1.61	1	augustus_masked-A09-processed-gene-260.21-mRNA-1	path:map00020	turnip/map00020.gif	http://biocyc.org/META/NEW-IMAGE?type=PATHWAY&object=PWY-5084&detail-level=3	http://biocyc.org/META/NEW-IMAGE?type=NIL&object=RXN0-1147&redirect=T	2-ketoglutarate dehydrogenase complex	dihydrolipoyllysine-residue succinyltransferase
Citrate cycle (TCA cycle)	5	aconitate hydratase	ec:4.2.1.3	1	augustus_masked-A07-processed-gene-8.56-mRNA-1	path:map00020	turnip/map00020.gif	http://biocyc.org/META/NEW-IMAGE?type=PATHWAY&object=PWYQT-4481&detail-level=3	http://biocyc.org/META/NEW-IMAGE?type=NIL&object=ACONITATEHYDR-RXN&redirect=T	TCA cycle variation V (plant)	aconitate hydratase
Citrate cycle (TCA cycle)	5	isocitrate dehydrogenase (NADP+)	ec:1.1.1.42	1	maker-A03-snap-gene-27.154-mRNA-1	path:map00020	turnip/map00020.gif	http://biocyc.org/META/NEW-IMAGE?type=PATHWAY&object=PWY-6549&detail-level=3	http://biocyc.org/META/NEW-IMAGE?type=NIL&object=ISOCITDEH-RXN&redirect=T	glutamine biosynthesis III	NADP+-dependent isocitrate dehydrogenase
Citrate cycle (TCA cycle)	5	dihydrolipoyllysine-residue acetyltransferase	ec:2.3.1.12	1	augustus_masked-A09-processed-gene-260.21-mRNA-1	path:map00020	turnip/map00020.gif	http://biocyc.org/META/NEW-IMAGE?type=PATHWAY&object=PYRUVDEHYD-PWY&detail-level=3	http://biocyc.org/META/NEW-IMAGE?type=NIL&object=RXN0-1133&redirect=T	acetyl-CoA biosynthesis (from pyruvate)	dihydrolipoyllysine-residue succinyltransferase
Carbon fixation in photosynthetic organisms	5	alanine transaminase	ec:2.6.1.2	1	maker-A07-snap-gene-154.119-mRNA-1	path:map00710	turnip/map00710.gif	http://biocyc.org/META/NEW-IMAGE?type=PATHWAY&object=ALANINE-SYN2-PWY&detail-level=3	http://biocyc.org/META/NEW-IMAGE?type=NIL&object=ALANINE-AMINOTRANSFERASE-RXN&redirect=T	alanine biosynthesis II	L-alanine:2-oxoglutarate aminotransferase
Carbon fixation in photosynthetic organisms	5	pyruvate kinase	ec:2.7.1.40	2	maker-A03-augustus-gene-15.134-mRNA-1, snap_masked-A10-processed-gene-52.78-mRNA-1	path:map00710	turnip/map00710.gif	http://biocyc.org/META/NEW-IMAGE?type=PATHWAY&object=PWY-5723&detail-level=3	http://biocyc.org/META/NEW-IMAGE?type=NIL&object=PEPDEPHOS-RXN&redirect=T	Rubisco shunt	transposon protein, putative, unclassified
Carbon fixation in photosynthetic organisms	5	ribulose-bisphosphate carboxylase	ec:4.1.1.39	1	augustus_masked-A04-processed-gene-64.0-mRNA-1	path:map00710	turnip/map00710.gif	http://biocyc.org/META/NEW-IMAGE?type=PATHWAY&object=PWY-5723&detail-level=3	http://biocyc.org/META/NEW-IMAGE?type=NIL&object=RIBULOSE-BISPHOSPHATE-CARBOXYLASE-RXN&redirect=T	Rubisco shunt	ribulose bisphosphate carboxylase small chain SSU40B, chloroplast precursor, putative, expressed
Carbon fixation in photosynthetic organisms	5	phosphoenolpyruvate carboxylase	ec:4.1.1.31	1	snap_masked-A01-processed-gene-243.98-mRNA-1	path:map00710	turnip/map00710.gif	http://biocyc.org/META/NEW-IMAGE?type=PATHWAY&object=PWYQT-4429&detail-level=3	http://biocyc.org/META/NEW-IMAGE?type=NIL&object=PEPCARBOX-RXN&redirect=T	CO<sub>2</sub> fixation into oxaloacetate	phospho<i>enol</i>pyruvate carboxylase
Flavonoid biosynthesis	4	naringenin-chalcone synthase	ec:2.3.1.74	1	maker-A02-snap-gene-236.112-mRNA-1	path:map00941	turnip/map00941.gif	http://biocyc.org/META/NEW-IMAGE?type=PATHWAY&object=PWY-6787&detail-level=3	http://biocyc.org/META/NEW-IMAGE?type=NIL&object=NARINGENIN-CHALCONE-SYNTHASE-RXN&redirect=T	flavonoid biosynthesis (in equisetum)	NARINGENIN-CHALCONE SYNTHASE
Flavonoid biosynthesis	4	flavonol synthase	ec:1.14.11.23	3	maker-A06-snap-gene-129.128-mRNA-1, maker-A10-snap-gene-103.142-mRNA-1, snap_masked-A03-processed-gene-180.96-mRNA-1	path:map00941	turnip/map00941.gif	http://biocyc.org/META/NEW-IMAGE?type=PATHWAY&object=PWY-6787&detail-level=3	http://biocyc.org/META/NEW-IMAGE?type=NIL&object=RXN-527&redirect=T	flavonoid biosynthesis (in equisetum)	FLAVONOL SYNTHASE
Styrene degradation	1	amidase	ec:3.5.1.4	1	maker-A06-augustus-gene-147.100-mRNA-1	path:map00643	turnip/map00643.gif	http://biocyc.org/META/NEW-IMAGE?type=PATHWAY&object=PWY-581&detail-level=3	http://biocyc.org/META/NEW-IMAGE?type=NIL&object=RXNN-404&redirect=T	IAA biosynthesis I	indoleacetamide hydrolase
Alanine, aspartate and glutamate metabolism	2	glutamate---ammonia ligase	ec:6.3.1.2	1	snap_masked-A05-processed-gene-121.92-mRNA-1	path:map00250	turnip/map00250.gif	http://biocyc.org/META/NEW-IMAGE?type=PATHWAY&object=PWY-6549&detail-level=3	http://biocyc.org/META/NEW-IMAGE?type=NIL&object=GLUTAMINESYN-RXN&redirect=T	glutamine biosynthesis III	GLUTAMINE SYNTHETASE
Alanine, aspartate and glutamate metabolism	2	alanine transaminase	ec:2.6.1.2	1	maker-A07-snap-gene-154.119-mRNA-1	path:map00250	turnip/map00250.gif
Phenylpropanoid biosynthesis	19	peroxidase	ec:1.11.1.7	11	maker-A01-snap-gene-10.128-mRNA-1, maker-A02-snap-gene-169.110-mRNA-1, maker-A05-augustus-gene-55.95-mRNA-1, maker-A07-snap-gene-141.146-mRNA-1, maker-A10-augustus-gene-155.117-mRNA-1, maker-A10-augustus-gene-20.114-mRNA-1, maker-A10-snap-gene-137.172-mRNA-1, augustus_masked-pd_cortex_21746-processed-gene-0.0-mRNA-1, genemark-pd_cortex_24056-processed-gene-0.3-mRNA-1, augustus_masked-pd_cortex_45…	path:map00940	turnip/map00940.gif	http://biocyc.org/META/NEW-IMAGE?type=PATHWAY&object=PWY-5461&detail-level=3	http://biocyc.org/META/NEW-IMAGE?type=NIL&object=RXN-8635&redirect=T	betanidin degradation	transcription-repair coupling factor, putative, expressed
Phenylpropanoid biosynthesis	19	sinapoylglucose---malate O-sinapoyltransferase	ec:2.3.1.92	1	snap_masked-A07-processed-gene-96.111-mRNA-1	path:map00940	turnip/map00940.gif	http://biocyc.org/META/NEW-IMAGE?type=PATHWAY&object=PWY-3301&detail-level=3	http://biocyc.org/META/NEW-IMAGE?type=NIL&object=2.3.1.92-RXN&redirect=T	sinapate ester biosynthesis	sinapoylglucose:malate sinapoyltransferase
Phenylpropanoid biosynthesis	19	4-coumarate---CoA ligase	ec:6.2.1.12	1	augustus_masked-A05-processed-gene-165.51-mRNA-1	path:map00940	turnip/map00940.gif	http://biocyc.org/META/NEW-IMAGE?type=PATHWAY&object=PWY-6920&detail-level=3	http://biocyc.org/META/NEW-IMAGE?type=NIL&object=4-COUMARATE--COA-LIGASE-RXN&redirect=T	6-gingerol analog biosynthesis	acetyl-CoA_synthetase
Phenylpropanoid biosynthesis	19	beta-glucosidase	ec:3.2.1.21	4	augustus_masked-A08-processed-gene-19.9-mRNA-1, maker-A05-augustus-gene-223.108-mRNA-1, snap_masked-A08-processed-gene-79.81-mRNA-1, genemark-pd_cortex_40691-processed-gene-0.0-mRNA-1	path:map00940	turnip/map00940.gif	http://biocyc.org/META/NEW-IMAGE?type=PATHWAY&object=PWY-6002&detail-level=3	http://biocyc.org/META/NEW-IMAGE?type=NIL&object=RXN-9674&redirect=T	lotaustralin degradation	lotaustralin beta-glucosidase
Phenylpropanoid biosynthesis	19	caffeate O-methyltransferase	ec:2.1.1.68	2	augustus_masked-A09-processed-gene-265.56-mRNA-1, snap_masked-A10-processed-gene-60.75-mRNA-1	path:map00940	turnip/map00940.gif	http://biocyc.org/META/NEW-IMAGE?type=PATHWAY&object=PWY-5868&detail-level=3	http://biocyc.org/META/NEW-IMAGE?type=NIL&object=RXN-1104&redirect=T	simplecoumarins biosynthesis	caffeate O-methyltransferase
Glutathione metabolism	13	peroxiredoxin	ec:1.11.1.15	1	maker-A10-augustus-gene-155.117-mRNA-1	path:map00480	turnip/map00480.gif
Glutathione metabolism	13	glutathione peroxidase	ec:1.11.1.9	1	augustus_masked-A07-processed-gene-135.23-mRNA-1	path:map00480	turnip/map00480.gif	http://biocyc.org/META/NEW-IMAGE?type=PATHWAY&object=PWY-4081&detail-level=3	http://biocyc.org/META/NEW-IMAGE?type=NIL&object=GLUTATHIONE-PEROXIDASE-RXN&redirect=T	glutathione redox reactions I	glutathione transferase
Glutathione metabolism	13	glutathione transferase	ec:2.5.1.18	5	augustus_masked-A04-processed-gene-132.81-mRNA-1, genemark-A04-processed-gene-169.37-mRNA-1, genemark-A08-processed-gene-190.41-mRNA-1, maker-A05-snap-gene-78.123-mRNA-1, maker-A07-snap-gene-141.146-mRNA-1	path:map00480	turnip/map00480.gif	http://biocyc.org/META/NEW-IMAGE?type=PATHWAY&object=PWY-6842&detail-level=3	http://biocyc.org/META/NEW-IMAGE?type=NIL&object=GSHTRAN-RXN&redirect=T	glutathione-mediated detoxification II	glutathione transferase
Glutathione metabolism	13	spermidine synthase	ec:2.5.1.16	1	genemark-A07-processed-gene-80.47-mRNA-1	path:map00480	turnip/map00480.gif	http://biocyc.org/META/NEW-IMAGE?type=PATHWAY&object=BSUBPOLYAMSYN-PWY&detail-level=3	http://biocyc.org/META/NEW-IMAGE?type=NIL&object=SPERMIDINESYN-RXN&redirect=T	spermidine biosynthesis I	SPERMIDINE SYNTHASE
Glutathione metabolism	13	glutamate---cysteine ligase	ec:6.3.2.2	1	genemark-pd_cortex_59720-processed-gene-0.6-mRNA-1	path:map00480	turnip/map00480.gif	http://biocyc.org/META/NEW-IMAGE?type=PATHWAY&object=PWYQT-4470&detail-level=3	http://biocyc.org/META/NEW-IMAGE?type=NIL&object=GLUTCYSLIG-RXN&redirect=T	&gamma;-glutamyl cycle (plant pathway)	Glutamate-cysteine ligase
Glutathione metabolism	13	isocitrate dehydrogenase (NADP+)	ec:1.1.1.42	1	maker-A03-snap-gene-27.154-mRNA-1	path:map00480	turnip/map00480.gif
Glutathione metabolism	13	glutathione dehydrogenase (ascorbate)	ec:1.8.5.1	2	genemark-A02-processed-gene-40.33-mRNA-1, augustus_masked-pd_cortex_14304-processed-gene-0.0-mRNA-1	path:map00480	turnip/map00480.gif	http://biocyc.org/META/NEW-IMAGE?type=PATHWAY&object=PWY-2261&detail-level=3	http://biocyc.org/META/NEW-IMAGE?type=NIL&object=1.8.5.1-RXN&redirect=T	ascorbate glutathione cycle	glutathione dehydrogenase (ascorbate)
Glutathione metabolism	13	ribonucleoside-diphosphate reductase	ec:1.17.4.1	1	augustus_masked-A03-processed-gene-252.13-mRNA-1	path:map00480	turnip/map00480.gif	http://biocyc.org/META/NEW-IMAGE?type=PATHWAY&object=PWY0-166&detail-level=3	http://biocyc.org/META/NEW-IMAGE?type=NIL&object=UDPREDUCT-RXN&redirect=T	pyrimidine deoxyribonucleotides <i>de novo</i> biosynthesis I	RIBONUCLEOSIDE-DIPHOSPHATE REDUCTASE SMALL SUBUNIT
beta-Alanine metabolism	3	3-hydroxyisobutyryl-CoA hydrolase	ec:3.1.2.4	1	genemark-A08-processed-gene-208.0-mRNA-1	path:map00410	turnip/map00410.gif	http://biocyc.org/META/NEW-IMAGE?type=PATHWAY&object=VALDEG-PWY&detail-level=3	http://biocyc.org/META/NEW-IMAGE?type=NIL&object=3-HYDROXYISOBUTYRYL-COA-HYDROLASE-RXN&redirect=T	valine degradation I	3-hydroxyisobutyryl-CoA hydrolase
beta-Alanine metabolism	3	spermidine synthase	ec:2.5.1.16	1	genemark-A07-processed-gene-80.47-mRNA-1	path:map00410	turnip/map00410.gif
beta-Alanine metabolism	3	aldehyde dehydrogenase (NAD+)	ec:1.2.1.3	1	augustus_masked-A05-processed-gene-183.69-mRNA-1	path:map00410	turnip/map00410.gif	http://biocyc.org/META/NEW-IMAGE?type=PATHWAY&object=PWY66-21&detail-level=3	http://biocyc.org/META/NEW-IMAGE?type=NIL&object=RXN66-3&redirect=T	ethanol degradation II (cytosol)	aldehyde dehydrogenase (NAD<small><sup>+</sup></small>)
Propanoate metabolism	3	3-hydroxyisobutyryl-CoA hydrolase	ec:3.1.2.4	1	genemark-A08-processed-gene-208.0-mRNA-1	path:map00640	turnip/map00640.gif
Propanoate metabolism	3	acetyl-CoA C-acetyltransferase	ec:2.3.1.9	1	augustus_masked-A02-processed-gene-212.74-mRNA-1	path:map00640	turnip/map00640.gif	http://biocyc.org/META/NEW-IMAGE?type=PATHWAY&object=PWY-922&detail-level=3	http://biocyc.org/META/NEW-IMAGE?type=NIL&object=ACETYL-COA-ACETYLTRANSFER-RXN&redirect=T	mevalonate pathway I	acetyl-CoA <i>C-</i>acetyltransferase
Propanoate metabolism	3	aldehyde dehydrogenase (NAD+)	ec:1.2.1.3	1	augustus_masked-A05-processed-gene-183.69-mRNA-1	path:map00640	turnip/map00640.gif
Histidine metabolism	1	aldehyde dehydrogenase (NAD+)	ec:1.2.1.3	1	augustus_masked-A05-processed-gene-183.69-mRNA-1	path:map00340	turnip/map00340.gif
Starch and sucrose metabolism	35	starch synthase (glycosyl-transferring)	ec:2.4.1.21	1	maker-A07-augustus-gene-200.124-mRNA-1	path:map00500	turnip/map00500.gif	http://biocyc.org/META/NEW-IMAGE?type=PATHWAY&object=PWY-622&detail-level=3	http://biocyc.org/META/NEW-IMAGE?type=NIL&object=GLYCOGENSYN-RXN&redirect=T	starch biosynthesis	transferase, transferring glycosyl groups
Starch and sucrose metabolism	35	trehalose-phosphatase	ec:3.1.3.12	2	augustus_masked-A10-processed-gene-13.64-mRNA-1, snap_masked-A05-processed-gene-132.103-mRNA-1	path:map00500	turnip/map00500.gif	http://biocyc.org/META/NEW-IMAGE?type=PATHWAY&object=TRESYN-PWY&detail-level=3	http://biocyc.org/META/NEW-IMAGE?type=NIL&object=TREHALOSEPHOSPHA-RXN&redirect=T	trehalose biosynthesis I	trehalose-phosphatase, putative
Starch and sucrose metabolism	35	glucuronosyltransferase	ec:2.4.1.17	2	snap_masked-A05-processed-gene-155.85-mRNA-1, snap_masked-A05-processed-gene-155.91-mRNA-1	path:map00500	turnip/map00500.gif	http://biocyc.org/META/NEW-IMAGE?type=PATHWAY&object=PWY-5756&detail-level=3	http://biocyc.org/META/NEW-IMAGE?type=NIL&object=RXN-9000&redirect=T	saponin biosynthesis II	oleanolate UDP-glucuronosyltransferase
Starch and sucrose metabolism	35	alpha,alpha-trehalose-phosphate synthase (UDP-forming)	ec:2.4.1.15	1	augustus_masked-A10-processed-gene-13.64-mRNA-1	path:map00500	turnip/map00500.gif	http://biocyc.org/META/NEW-IMAGE?type=PATHWAY&object=TRESYN-PWY&detail-level=3	http://biocyc.org/META/NEW-IMAGE?type=NIL&object=TREHALOSE6PSYN-RXN&redirect=T	trehalose biosynthesis I	trehalose-phosphatase
Starch and sucrose metabolism	35	sucrose-phosphate synthase	ec:2.4.1.14	1	maker-A10-augustus-gene-22.108-mRNA-1	path:map00500	turnip/map00500.gif	http://biocyc.org/META/NEW-IMAGE?type=PATHWAY&object=SUCSYN-PWY&detail-level=3	http://biocyc.org/META/NEW-IMAGE?type=NIL&object=SUCROSE-PHOSPHATE-SYNTHASE-RXN&redirect=T	sucrose biosynthesis I	transferase, transferring glycosyl groups
Starch and sucrose metabolism	35	cellulose synthase (UDP-forming)	ec:2.4.1.12	1	snap_masked-pd_cortex_56834-processed-gene-0.4-mRNA-1	path:map00500	turnip/map00500.gif	http://biocyc.org/META/NEW-IMAGE?type=PATHWAY&object=PWY-1001&detail-level=3	http://biocyc.org/META/NEW-IMAGE?type=NIL&object=CELLULOSE-SYNTHASE-UDP-FORMING-RXN&redirect=T	cellulose biosynthesis	UDP-glucose:1,4-&beta;-D-glucan 4-&beta;-D-glucosyltransferase
Starch and sucrose metabolism	35	fructokinase	ec:2.7.1.4	1	snap_masked-pd_cortex_60068-processed-gene-0.3-mRNA-1	path:map00500	turnip/map00500.gif	http://biocyc.org/META/NEW-IMAGE?type=PATHWAY&object=PWY-621&detail-level=3	http://biocyc.org/META/NEW-IMAGE?type=NIL&object=FRUCTOKINASE-RXN&redirect=T	sucrose degradation III	kinase
Starch and sucrose metabolism	35	glucokinase	ec:2.7.1.2	3	snap_masked-A10-processed-gene-144.110-mRNA-1, snap_masked-A10-processed-gene-144.116-mRNA-1, snap_masked-pd_cortex_60068-processed-gene-0.3-mRNA-1	path:map00500	turnip/map00500.gif	http://biocyc.org/META/NEW-IMAGE?type=PATHWAY&object=PWY-5661&detail-level=3	http://biocyc.org/META/NEW-IMAGE?type=NIL&object=GLUCOKIN-RXN&redirect=T	GDP-glucose biosynthesis	hexokinase
Starch and sucrose metabolism	35	cellulase	ec:3.2.1.4	2	augustus_masked-A09-processed-gene-242.59-mRNA-1, genemark-A04-processed-gene-19.0-mRNA-1	path:map00500	turnip/map00500.gif
Starch and sucrose metabolism	35	beta-amylase	ec:3.2.1.2	1	snap_masked-A08-processed-gene-100.82-mRNA-1	path:map00500	turnip/map00500.gif	http://biocyc.org/META/NEW-IMAGE?type=PATHWAY&object=PWY-842&detail-level=3	http://biocyc.org/META/NEW-IMAGE?type=NIL&object=RXN-1827&redirect=T	starch degradation I	beta-amylase, putative, expressed
Starch and sucrose metabolism	35	sucrose alpha-glucosidase	ec:3.2.1.48	1	augustus_masked-Scaffold000625-processed-gene-0.0-mRNA-1	path:map00500	turnip/map00500.gif
Starch and sucrose metabolism	35	pectinesterase	ec:3.1.1.11	7	augustus_masked-A02-processed-gene-13.67-mRNA-1, augustus_masked-A03-processed-gene-66.67-mRNA-1, augustus_masked-A09-processed-gene-348.59-mRNA-1, genemark-A01-processed-gene-8.5-mRNA-1, snap_masked-pd_cortex_5262-processed-gene-0.3-mRNA-1, snap_masked-pd_cortex_59436-processed-gene-0.2-mRNA-1, maker-pd_cortex_45459-snap-gene-0.5-mRNA-1	path:map00500	turnip/map00500.gif	http://biocyc.org/META/NEW-IMAGE?type=PATHWAY&object=PWY-1081&detail-level=3	http://biocyc.org/META/NEW-IMAGE?type=NIL&object=RXN-2102&redirect=T	homogalacturonan degradation	TRNA-CHARGING-PWY
Starch and sucrose metabolism	35	UDP-glucuronate 4-epimerase	ec:5.1.3.6	1	snap_masked-A10-processed-gene-48.100-mRNA-1	path:map00500	turnip/map00500.gif	http://biocyc.org/META/NEW-IMAGE?type=PATHWAY&object=PWY-4861&detail-level=3	http://biocyc.org/META/NEW-IMAGE?type=NIL&object=UDP-GLUCURONATE-4-EPIMERASE-RXN&redirect=T	UDP-D-galacturonate biosynthesis I (from UDP-D-glucuronate)	UDP-glucuronate 4-epimerase
Starch and sucrose metabolism	35	glucan endo-1,3-beta-D-glucosidase	ec:3.2.1.39	3	snap_masked-pd_cortex_50116-processed-gene-0.2-mRNA-1, genemark-pd_cortex_56992-processed-gene-0.4-mRNA-1, snap_masked-pd_cortex_60052-processed-gene-0.3-mRNA-1	path:map00500	turnip/map00500.gif
Starch and sucrose metabolism	35	xylan 1,4-beta-xylosidase	ec:3.2.1.37	1	genemark-A09-processed-gene-303.30-mRNA-1	path:map00500	turnip/map00500.gif	http://biocyc.org/META/NEW-IMAGE?type=PATHWAY&object=PWY-6717&detail-level=3	http://biocyc.org/META/NEW-IMAGE?type=NIL&object=3.2.1.37-RXN&redirect=T	(1,4)-&beta;-xylan degradation	xylan 1,4-beta-xylosidase
Starch and sucrose metabolism	35	beta-fructofuranosidase	ec:3.2.1.26	1	augustus_masked-Scaffold000625-processed-gene-0.0-mRNA-1	path:map00500	turnip/map00500.gif	http://biocyc.org/META/NEW-IMAGE?type=PATHWAY&object=PWY-621&detail-level=3	http://biocyc.org/META/NEW-IMAGE?type=NIL&object=RXN-1461&redirect=T	sucrose degradation III	sucrose:sucrose fructosyltransferase
Starch and sucrose metabolism	35	beta-glucosidase	ec:3.2.1.21	4	augustus_masked-A08-processed-gene-19.9-mRNA-1, maker-A05-augustus-gene-223.108-mRNA-1, snap_masked-A08-processed-gene-79.81-mRNA-1, genemark-pd_cortex_40691-processed-gene-0.0-mRNA-1	path:map00500	turnip/map00500.gif
Starch and sucrose metabolism	35	polygalacturonate 4-alpha-galacturonosyltransferase	ec:2.4.1.43	1	snap_masked-pd_cortex_65661-processed-gene-0.2-mRNA-1	path:map00500	turnip/map00500.gif	http://biocyc.org/META/NEW-IMAGE?type=PATHWAY&object=PWY-1061&detail-level=3	http://biocyc.org/META/NEW-IMAGE?type=NIL&object=2.4.1.43-RXN&redirect=T	homogalacturonan biosynthesis	UDP-D-galacturonate:1,4-a-poly-D-galacturonate 4-a-D-galacturonosyltransferase
Starch and sucrose metabolism	35	polygalacturonase	ec:3.2.1.15	3	augustus_masked-A03-processed-gene-101.56-mRNA-1, augustus_masked-A03-processed-gene-237.58-mRNA-1, genemark-A03-processed-gene-237.34-mRNA-1	path:map00500	turnip/map00500.gif	http://biocyc.org/META/NEW-IMAGE?type=PATHWAY&object=PWY-1081&detail-level=3	http://biocyc.org/META/NEW-IMAGE?type=NIL&object=RXN-2103&redirect=T	homogalacturonan degradation	polygalacturonase precursor, putative, expressed
Starch and sucrose metabolism	35	1,3-beta-glucan synthase	ec:2.4.1.34	1	genemark-pd_cortex_59668-processed-gene-0.1-mRNA-1	path:map00500	turnip/map00500.gif	http://biocyc.org/META/NEW-IMAGE?type=PATHWAY&object=PWY-6773&detail-level=3	http://biocyc.org/META/NEW-IMAGE?type=NIL&object=13-BETA-GLUCAN-SYNTHASE-RXN&redirect=T	callose biosynthesis	callose synthase
Pentose and glucuronate interconversions	17	pectate lyase	ec:4.2.2.2	1	maker-pd_cortex_14153-augustus-gene-0.3-mRNA-1	path:map00040	turnip/map00040.gif
Pentose and glucuronate interconversions	17	glucuronosyltransferase	ec:2.4.1.17	2	snap_masked-A05-processed-gene-155.85-mRNA-1, snap_masked-A05-processed-gene-155.91-mRNA-1	path:map00040	turnip/map00040.gif
Pentose and glucuronate interconversions	17	xylose isomerase	ec:5.3.1.5	1	maker-A02-snap-gene-66.84-mRNA-1	path:map00040	turnip/map00040.gif	http://biocyc.org/META/NEW-IMAGE?type=PATHWAY&object=XYLCAT-PWY&detail-level=3	http://biocyc.org/META/NEW-IMAGE?type=NIL&object=XYLISOM-RXN&redirect=T	xylose degradation I	xylose isomerase
Pentose and glucuronate interconversions	17	aldehyde dehydrogenase (NAD+)	ec:1.2.1.3	1	augustus_masked-A05-processed-gene-183.69-mRNA-1	path:map00040	turnip/map00040.gif
Pentose and glucuronate interconversions	17	pectinesterase	ec:3.1.1.11	7	augustus_masked-A02-processed-gene-13.67-mRNA-1, augustus_masked-A03-processed-gene-66.67-mRNA-1, augustus_masked-A09-processed-gene-348.59-mRNA-1, genemark-A01-processed-gene-8.5-mRNA-1, snap_masked-pd_cortex_5262-processed-gene-0.3-mRNA-1, snap_masked-pd_cortex_59436-processed-gene-0.2-mRNA-1, maker-pd_cortex_45459-snap-gene-0.5-mRNA-1	path:map00040	turnip/map00040.gif
Pentose and glucuronate interconversions	17	glucuronokinase	ec:2.7.1.43	2	snap_masked-A10-processed-gene-144.110-mRNA-1, snap_masked-A10-processed-gene-144.116-mRNA-1	path:map00040	turnip/map00040.gif	http://biocyc.org/META/NEW-IMAGE?type=PATHWAY&object=PWY-4841&detail-level=3	http://biocyc.org/META/NEW-IMAGE?type=NIL&object=GLUCURONOKINASE-RXN&redirect=T	UDP-D-glucuronate biosynthesis (from <i>myo</i>-inositol)	glucuronokinase
Pentose and glucuronate interconversions	17	polygalacturonase	ec:3.2.1.15	3	augustus_masked-A03-processed-gene-101.56-mRNA-1, augustus_masked-A03-processed-gene-237.58-mRNA-1, genemark-A03-processed-gene-237.34-mRNA-1	path:map00040	turnip/map00040.gif
Thiamine metabolism	5	nucleoside-triphosphatase	ec:3.6.1.15	5	augustus_masked-A06-processed-gene-98.59-mRNA-1, genemark-A07-processed-gene-172.36-mRNA-1, genemark-A09-processed-gene-237.44-mRNA-1, maker-A03-snap-gene-242.114-mRNA-1, augustus_masked-pd_cortex_25342-processed-gene-0.0-mRNA-1	path:map00730	turnip/map00730.gif	http://biocyc.org/META/NEW-IMAGE?type=PATHWAY&object=PWY-5687&detail-level=3	http://biocyc.org/META/NEW-IMAGE?type=NIL&object=RXN-12196&redirect=T	pyrimidine ribonucleotides interconversion	nucleoside-triphosphatase
T cell receptor signaling pathway	4	non-specific protein-tyrosine kinase	ec:2.7.10.2	4	maker-A01-snap-gene-26.147-mRNA-1, maker-A03-snap-gene-103.122-mRNA-1, maker-A07-snap-gene-146.115-mRNA-1, snap_masked-A09-processed-gene-64.99-mRNA-1	path:map04660	turnip/map04660.gif
Cysteine and methionine metabolism	15	cysteine synthase	ec:2.5.1.47	2	snap_masked-A04-processed-gene-12.96-mRNA-1, snap_masked-A06-processed-gene-184.78-mRNA-1	path:map00270	turnip/map00270.gif	http://biocyc.org/META/NEW-IMAGE?type=PATHWAY&object=PWY-6936&detail-level=3	http://biocyc.org/META/NEW-IMAGE?type=NIL&object=RXN-12726&redirect=T	seleno-amino acid biosynthesis	selenocysteine synthase
Cysteine and methionine metabolism	15	spermidine synthase	ec:2.5.1.16	1	genemark-A07-processed-gene-80.47-mRNA-1	path:map00270	turnip/map00270.gif
Cysteine and methionine metabolism	15	tyrosine transaminase	ec:2.6.1.5	1	maker-A03-augustus-gene-268.89-mRNA-1	path:map00270	turnip/map00270.gif	http://biocyc.org/META/NEW-IMAGE?type=PATHWAY&object=TYRFUMCAT-PWY&detail-level=3	http://biocyc.org/META/NEW-IMAGE?type=NIL&object=TYROSINE-AMINOTRANSFERASE-RXN&redirect=T	tyrosine degradation I	tyrosine transaminase
Cysteine and methionine metabolism	15	L-methionine (S)-S-oxide reductase	ec:1.8.4.13	3	augustus_masked-A03-processed-gene-13.64-mRNA-1, augustus_masked-A03-processed-gene-13.66-mRNA-1, augustus_masked-A03-processed-gene-13.68-mRNA-1	path:map00270	turnip/map00270.gif
Cysteine and methionine metabolism	15	aminocyclopropanecarboxylate oxidase	ec:1.14.17.4	5	augustus_masked-A07-processed-gene-8.56-mRNA-1, augustus_masked-A10-processed-gene-13.70-mRNA-1, genemark-A10-processed-gene-13.28-mRNA-1, maker-A04-augustus-gene-137.95-mRNA-1, maker-A10-snap-gene-16.121-mRNA-1	path:map00270	turnip/map00270.gif	http://biocyc.org/META/NEW-IMAGE?type=PATHWAY&object=ETHYL-PWY&detail-level=3	http://biocyc.org/META/NEW-IMAGE?type=NIL&object=ETHYL-RXN&redirect=T	ethylene biosynthesis I (plants)	aminocyclopropanecarboxylate oxidase
Cysteine and methionine metabolism	15	1-aminocyclopropane-1-carboxylate synthase	ec:4.4.1.14	3	maker-A03-augustus-gene-268.89-mRNA-1, maker-A03-snap-gene-268.101-mRNA-1, maker-A07-snap-gene-1.130-mRNA-1	path:map00270	turnip/map00270.gif	http://biocyc.org/META/NEW-IMAGE?type=PATHWAY&object=PWY-4361-ARA&detail-level=3	http://biocyc.org/META/NEW-IMAGE?type=NIL&object=4.4.1.14-RXN&redirect=T	methionine salvage pathway	tyrosine transaminase
Cysteine and methionine metabolism	15	3-mercaptopyruvate sulfurtransferase	ec:2.8.1.2	1	maker-A02-snap-gene-153.111-mRNA-1	path:map00270	turnip/map00270.gif
Tropane, piperidine and pyridine alkaloid biosynthesis	1	tyrosine transaminase	ec:2.6.1.5	1	maker-A03-augustus-gene-268.89-mRNA-1	path:map00960	turnip/map00960.gif
Bisphenol degradation	1	arylesterase	ec:3.1.1.2	1	maker-A08-augustus-gene-13.84-mRNA-1	path:map00363	turnip/map00363.gif
Butirosin and neomycin biosynthesis	3	glucokinase	ec:2.7.1.2	3	snap_masked-A10-processed-gene-144.110-mRNA-1, snap_masked-A10-processed-gene-144.116-mRNA-1, snap_masked-pd_cortex_60068-processed-gene-0.3-mRNA-1	path:map00524	turnip/map00524.gif
Benzoate degradation	1	acetyl-CoA C-acetyltransferase	ec:2.3.1.9	1	augustus_masked-A02-processed-gene-212.74-mRNA-1	path:map00362	turnip/map00362.gif
Ubiquinone and other terpenoid-quinone biosynthesis	7	4-hydroxybenzoate polyprenyltransferase	ec:2.5.1.39	2	maker-A03-snap-gene-252.113-mRNA-1, maker-A08-snap-gene-149.144-mRNA-1	path:map00130	turnip/map00130.gif	http://biocyc.org/META/NEW-IMAGE?type=PATHWAY&object=PWY-5872&detail-level=3	http://biocyc.org/META/NEW-IMAGE?type=NIL&object=RXN-9230&redirect=T	ubiquinol-10 biosynthesis (eukaryotic)	4-hydroxybenzoate nonaprenyltransferase
Ubiquinone and other terpenoid-quinone biosynthesis	7	isochorismate synthase	ec:5.4.4.2	2	augustus_masked-A03-processed-gene-14.81-mRNA-1, genemark-A09-processed-gene-102.2-mRNA-1	path:map00130	turnip/map00130.gif	http://biocyc.org/META/NEW-IMAGE?type=PATHWAY&object=PWY-6406&detail-level=3	http://biocyc.org/META/NEW-IMAGE?type=NIL&object=ISOCHORSYN-RXN&redirect=T	salicylate biosynthesis I	isochorismate synthase 1, chloroplast precursor, putative, expressed
Ubiquinone and other terpenoid-quinone biosynthesis	7	tyrosine transaminase	ec:2.6.1.5	1	maker-A03-augustus-gene-268.89-mRNA-1	path:map00130	turnip/map00130.gif
Ubiquinone and other terpenoid-quinone biosynthesis	7	tocopherol O-methyltransferase	ec:2.1.1.95	1	augustus_masked-A02-processed-gene-159.75-mRNA-1	path:map00130	turnip/map00130.gif	http://biocyc.org/META/NEW-IMAGE?type=PATHWAY&object=PWY-1422&detail-level=3	http://biocyc.org/META/NEW-IMAGE?type=NIL&object=TOCOPHEROL-O-METHYLTRANSFERASE-RXN&redirect=T	vitamin E biosynthesis	tocopherol O-methyltransferase
Ubiquinone and other terpenoid-quinone biosynthesis	7	4-coumarate---CoA ligase	ec:6.2.1.12	1	augustus_masked-A05-processed-gene-165.51-mRNA-1	path:map00130	turnip/map00130.gif
alpha-Linolenic acid metabolism	5	allene-oxide cyclase	ec:5.3.99.6	1	augustus_masked-A09-processed-gene-144.1-mRNA-1	path:map00592	turnip/map00592.gif	http://biocyc.org/META/NEW-IMAGE?type=PATHWAY&object=PWY-735&detail-level=3	http://biocyc.org/META/NEW-IMAGE?type=NIL&object=ALLENE-OXIDE-CYCLASE-RXN&redirect=T	jasmonic acid biosynthesis	Allene-oxide cyclase
alpha-Linolenic acid metabolism	5	linoleate 13S-lipoxygenase	ec:1.13.11.12	1	maker-A07-augustus-gene-135.96-mRNA-1	path:map00592	turnip/map00592.gif	http://biocyc.org/META/NEW-IMAGE?type=PATHWAY&object=PWY-735&detail-level=3	http://biocyc.org/META/NEW-IMAGE?type=NIL&object=RXN-1321&redirect=T	jasmonic acid biosynthesis	lipoxygenase A, putative, expressed
alpha-Linolenic acid metabolism	5	phospholipase A2	ec:3.1.1.4	3	augustus_masked-A08-processed-gene-138.79-mRNA-1, maker-A03-augustus-gene-25.129-mRNA-1, maker-A07-augustus-gene-8.96-mRNA-1	path:map00592	turnip/map00592.gif	http://biocyc.org/META/NEW-IMAGE?type=PATHWAY&object=PWY-6803&detail-level=3	http://biocyc.org/META/NEW-IMAGE?type=NIL&object=PHOSPHOLIPASE-A2-RXN&redirect=T	phosphatidylcholine acyl editing	transposon protein, putative, CACTA, En/Spm sub-class, expressed
Linoleic acid metabolism	6	linoleate 13S-lipoxygenase	ec:1.13.11.12	1	maker-A07-augustus-gene-135.96-mRNA-1	path:map00591	turnip/map00591.gif
Linoleic acid metabolism	6	Delta12-fatty acid dehydrogenase	ec:1.14.99.33	2	maker-A03-augustus-gene-161.109-mRNA-1, maker-A03-snap-gene-290.129-mRNA-1	path:map00591	turnip/map00591.gif	http://biocyc.org/META/NEW-IMAGE?type=PATHWAY&object=PWY-6013&detail-level=3	http://biocyc.org/META/NEW-IMAGE?type=NIL&object=1.14.99.33-RXN&redirect=T	crepenynic acid biosynthesis	&Delta;<sup><small>12</small></sup>-fatty acid dehydrogenase
Linoleic acid metabolism	6	phospholipase A2	ec:3.1.1.4	3	augustus_masked-A08-processed-gene-138.79-mRNA-1, maker-A03-augustus-gene-25.129-mRNA-1, maker-A07-augustus-gene-8.96-mRNA-1	path:map00591	turnip/map00591.gif
Phenylalanine metabolism	14	peroxidase	ec:1.11.1.7	11	maker-A01-snap-gene-10.128-mRNA-1, maker-A02-snap-gene-169.110-mRNA-1, maker-A05-augustus-gene-55.95-mRNA-1, maker-A07-snap-gene-141.146-mRNA-1, maker-A10-augustus-gene-155.117-mRNA-1, maker-A10-augustus-gene-20.114-mRNA-1, maker-A10-snap-gene-137.172-mRNA-1, augustus_masked-pd_cortex_21746-processed-gene-0.0-mRNA-1, genemark-pd_cortex_24056-processed-gene-0.3-mRNA-1, augustus_masked-pd_cortex_45…	path:map00360	turnip/map00360.gif
Phenylalanine metabolism	14	tyrosine transaminase	ec:2.6.1.5	1	maker-A03-augustus-gene-268.89-mRNA-1	path:map00360	turnip/map00360.gif
Phenylalanine metabolism	14	amidase	ec:3.5.1.4	1	maker-A06-augustus-gene-147.100-mRNA-1	path:map00360	turnip/map00360.gif
Phenylalanine metabolism	14	4-coumarate---CoA ligase	ec:6.2.1.12	1	augustus_masked-A05-processed-gene-165.51-mRNA-1	path:map00360	turnip/map00360.gif
Streptomycin biosynthesis	4	glucokinase	ec:2.7.1.2	3	snap_masked-A10-processed-gene-144.110-mRNA-1, snap_masked-A10-processed-gene-144.116-mRNA-1, snap_masked-pd_cortex_60068-processed-gene-0.3-mRNA-1	path:map00521	turnip/map00521.gif
Streptomycin biosynthesis	4	inositol-phosphate phosphatase	ec:3.1.3.25	1	maker-A03-augustus-gene-145.166-mRNA-1	path:map00521	turnip/map00521.gif	http://biocyc.org/META/NEW-IMAGE?type=PATHWAY&object=PWY-6363&detail-level=3	http://biocyc.org/META/NEW-IMAGE?type=NIL&object=RXN-10952&redirect=T	D-<i>myo</i>-inositol (1,4,5)-trisphosphate degradation	inositol-phosphate phosphatase
Drug metabolism - other enzymes	15	glucuronosyltransferase	ec:2.4.1.17	2	snap_masked-A05-processed-gene-155.85-mRNA-1, snap_masked-A05-processed-gene-155.91-mRNA-1	path:map00983	turnip/map00983.gif
Drug metabolism - other enzymes	15	carboxylesterase	ec:3.1.1.1	13	augustus_masked-A01-processed-gene-147.64-mRNA-1, genemark-A02-processed-gene-199.31-mRNA-1, genemark-A09-processed-gene-18.6-mRNA-1, genemark-A09-processed-gene-98.23-mRNA-1, maker-A03-snap-gene-57.121-mRNA-1, maker-A05-augustus-gene-17.129-mRNA-1, maker-A08-augustus-gene-13.84-mRNA-1, maker-A09-snap-gene-251.87-mRNA-1, snap_masked-A02-processed-gene-199.73-mRNA-1, snap_masked-A02-processed-gene…	path:map00983	turnip/map00983.gif	http://biocyc.org/META/NEW-IMAGE?type=PATHWAY&object=PWY-6763&detail-level=3	http://biocyc.org/META/NEW-IMAGE?type=NIL&object=RXN-12253&redirect=T	salicortin biosynthesis	unknown
Arachidonic acid metabolism	4	glutathione peroxidase	ec:1.11.1.9	1	augustus_masked-A07-processed-gene-135.23-mRNA-1	path:map00590	turnip/map00590.gif
Arachidonic acid metabolism	4	phospholipase A2	ec:3.1.1.4	3	augustus_masked-A08-processed-gene-138.79-mRNA-1, maker-A03-augustus-gene-25.129-mRNA-1, maker-A07-augustus-gene-8.96-mRNA-1	path:map00590	turnip/map00590.gif
Fatty acid elongation	2	palmitoyl[protein] hydrolase	ec:3.1.2.22	2	maker-pd_cortex_61959-augustus-gene-0.4-mRNA-1, augustus_masked-pd_cortex_46877-processed-gene-0.1-mRNA-1	path:map00062	turnip/map00062.gif
Amino sugar and nucleotide sugar metabolism	10	galactokinase	ec:2.7.1.6	3	genemark-A05-processed-gene-64.46-mRNA-1, snap_masked-A10-processed-gene-144.110-mRNA-1, snap_masked-A10-processed-gene-144.116-mRNA-1	path:map00520	turnip/map00520.gif	http://biocyc.org/META/NEW-IMAGE?type=PATHWAY&object=PWY-6527&detail-level=3	http://biocyc.org/META/NEW-IMAGE?type=NIL&object=GALACTOKIN-RXN&redirect=T	stachyose degradation	GALACTOKINASE
Amino sugar and nucleotide sugar metabolism	10	fructokinase	ec:2.7.1.4	1	snap_masked-pd_cortex_60068-processed-gene-0.3-mRNA-1	path:map00520	turnip/map00520.gif
Amino sugar and nucleotide sugar metabolism	10	glucokinase	ec:2.7.1.2	3	snap_masked-A10-processed-gene-144.110-mRNA-1, snap_masked-A10-processed-gene-144.116-mRNA-1, snap_masked-pd_cortex_60068-processed-gene-0.3-mRNA-1	path:map00520	turnip/map00520.gif
Amino sugar and nucleotide sugar metabolism	10	L-arabinokinase	ec:2.7.1.46	2	snap_masked-A10-processed-gene-144.110-mRNA-1, snap_masked-A10-processed-gene-144.116-mRNA-1	path:map00520	turnip/map00520.gif	http://biocyc.org/META/NEW-IMAGE?type=PATHWAY&object=PWY-82&detail-level=3	http://biocyc.org/META/NEW-IMAGE?type=NIL&object=L-ARABINOKINASE-RXN&redirect=T	UDP-L-arabinose biosynthesis II (from L-arabinose)	L-arabinokinase
Amino sugar and nucleotide sugar metabolism	10	galacturonokinase	ec:2.7.1.44	3	genemark-A05-processed-gene-64.46-mRNA-1, snap_masked-A10-processed-gene-144.110-mRNA-1, snap_masked-A10-processed-gene-144.116-mRNA-1	path:map00520	turnip/map00520.gif	http://biocyc.org/META/NEW-IMAGE?type=PATHWAY&object=PWY-4&detail-level=3	http://biocyc.org/META/NEW-IMAGE?type=NIL&object=GALACTURONOKINASE-RXN&redirect=T	UDP-D-galacturonate biosynthesis II (from D-galacturonate)	galacturonic acid-1-phosphate kinase
Amino sugar and nucleotide sugar metabolism	10	glucuronokinase	ec:2.7.1.43	2	snap_masked-A10-processed-gene-144.110-mRNA-1, snap_masked-A10-processed-gene-144.116-mRNA-1	path:map00520	turnip/map00520.gif
Amino sugar and nucleotide sugar metabolism	10	UDP-glucuronate 4-epimerase	ec:5.1.3.6	1	snap_masked-A10-processed-gene-48.100-mRNA-1	path:map00520	turnip/map00520.gif
Amino sugar and nucleotide sugar metabolism	10	xylan 1,4-beta-xylosidase	ec:3.2.1.37	1	genemark-A09-processed-gene-303.30-mRNA-1	path:map00520	turnip/map00520.gif
Amino sugar and nucleotide sugar metabolism	10	UDP-N-acetylmuramate dehydrogenase	ec:1.1.1.158	1	augustus_masked-A03-processed-gene-81.56-mRNA-1	path:map00520	turnip/map00520.gif
Amino sugar and nucleotide sugar metabolism	10	polygalacturonate 4-alpha-galacturonosyltransferase	ec:2.4.1.43	1	snap_masked-pd_cortex_65661-processed-gene-0.2-mRNA-1	path:map00520	turnip/map00520.gif
Amino sugar and nucleotide sugar metabolism	10	chitinase	ec:3.2.1.14	2	maker-A03-augustus-gene-81.109-mRNA-1, snap_masked-pd_cortex_24514-processed-gene-0.3-mRNA-1	path:map00520	turnip/map00520.gif	http://biocyc.org/META/NEW-IMAGE?type=PATHWAY&object=PWY-6814&detail-level=3	http://biocyc.org/META/NEW-IMAGE?type=NIL&object=3.2.1.14-RXN&redirect=T	acidification and chitin degradation (in carnivorous plants)	endochitinase
Drug metabolism - cytochrome P450	9	glucuronosyltransferase	ec:2.4.1.17	2	snap_masked-A05-processed-gene-155.85-mRNA-1, snap_masked-A05-processed-gene-155.91-mRNA-1	path:map00982	turnip/map00982.gif
Drug metabolism - cytochrome P450	9	glutathione transferase	ec:2.5.1.18	5	augustus_masked-A04-processed-gene-132.81-mRNA-1, genemark-A04-processed-gene-169.37-mRNA-1, genemark-A08-processed-gene-190.41-mRNA-1, maker-A05-snap-gene-78.123-mRNA-1, maker-A07-snap-gene-141.146-mRNA-1	path:map00982	turnip/map00982.gif
Drug metabolism - cytochrome P450	9	flavin-containing monooxygenase	ec:1.14.13.8	2	genemark-A09-processed-gene-325.31-mRNA-1, genemark-A09-processed-gene-325.50-mRNA-1	path:map00982	turnip/map00982.gif
Fatty acid biosynthesis	2	beta-ketoacyl-acyl-carrier-protein synthase I	ec:2.3.1.41	2	maker-A09-snap-gene-58.128-mRNA-1, snap_masked-A01-processed-gene-197.65-mRNA-1	path:map00061	turnip/map00061.gif	http://biocyc.org/META/NEW-IMAGE?type=PATHWAY&object=PWY-5989&detail-level=3	http://biocyc.org/META/NEW-IMAGE?type=NIL&object=RXN-9632&redirect=T	stearate biosynthesis II (plants)	beta-ketoacyl-acyl-carrier-protein synthase I
Fatty acid biosynthesis	2	beta-ketoacyl-acyl-carrier-protein synthase III	ec:2.3.1.180	1	maker-A09-snap-gene-58.128-mRNA-1	path:map00061	turnip/map00061.gif	http://biocyc.org/META/NEW-IMAGE?type=PATHWAY&object=PWY-4381&detail-level=3	http://biocyc.org/META/NEW-IMAGE?type=NIL&object=2.3.1.180-RXN&redirect=T	fatty acid biosynthesis initiation I	beta-ketoacyl-[acyl-carrier-protein] synthase III
Metabolism of xenobiotics by cytochrome P450	7	glucuronosyltransferase	ec:2.4.1.17	2	snap_masked-A05-processed-gene-155.85-mRNA-1, snap_masked-A05-processed-gene-155.91-mRNA-1	path:map00980	turnip/map00980.gif
Metabolism of xenobiotics by cytochrome P450	7	glutathione transferase	ec:2.5.1.18	5	augustus_masked-A04-processed-gene-132.81-mRNA-1, genemark-A04-processed-gene-169.37-mRNA-1, genemark-A08-processed-gene-190.41-mRNA-1, maker-A05-snap-gene-78.123-mRNA-1, maker-A07-snap-gene-141.146-mRNA-1	path:map00980	turnip/map00980.gif
Nitrogen metabolism	11	glutamate---ammonia ligase	ec:6.3.1.2	1	snap_masked-A05-processed-gene-121.92-mRNA-1	path:map00910	turnip/map00910.gif
Nitrogen metabolism	11	NADH:ubiquinone reductase (H+-translocating)	ec:1.6.5.3	2	maker-A03-augustus-gene-25.129-mRNA-1, augustus_masked-pd_cortex_50824-processed-gene-0.0-mRNA-1	path:map00910	turnip/map00910.gif	http://biocyc.org/META/NEW-IMAGE?type=PATHWAY&object=PWY-5083&detail-level=3	http://biocyc.org/META/NEW-IMAGE?type=NIL&object=NADH-DEHYDROG-A-RXN&redirect=T	NAD/NADH phosphorylation and dephosphorylation	NADH:ubiquinone reductase (H<small><sup>+</sup></small>-translocating)
Nitrogen metabolism	11	carbonate dehydratase	ec:4.2.1.1	3	genemark-A08-processed-gene-114.19-mRNA-1, augustus_masked-pd_cortex_38480-processed-gene-0.5-mRNA-1, augustus_masked-pd_cortex_14127-processed-gene-0.1-mRNA-1	path:map00910	turnip/map00910.gif	http://biocyc.org/META/NEW-IMAGE?type=PATHWAY&object=CYANCAT-PWY&detail-level=3	http://biocyc.org/META/NEW-IMAGE?type=NIL&object=RXN0-5224&redirect=T	cyanate degradation	carbonate dehydratase
Nitrogen metabolism	11	cytochrome-c oxidase	ec:1.9.3.1	2	maker-A03-snap-gene-172.121-mRNA-1, maker-pd_cortex_22908-augustus-gene-0.13-mRNA-1	path:map00910	turnip/map00910.gif	http://biocyc.org/META/NEW-IMAGE?type=PATHWAY&object=PWY-3781&detail-level=3	http://biocyc.org/META/NEW-IMAGE?type=NIL&object=CYTOCHROME-C-OXIDASE-RXN&redirect=T	aerobic respiration (cytochrome c)	protein complex assembly
Nitrogen metabolism	11	aminomethyltransferase	ec:2.1.2.10	1	augustus_masked-A03-processed-gene-129.57-mRNA-1	path:map00910	turnip/map00910.gif	http://biocyc.org/META/NEW-IMAGE?type=PATHWAY&object=GLYCLEAV-PWY&detail-level=3	http://biocyc.org/META/NEW-IMAGE?type=NIL&object=GCVT-RXN&redirect=T	glycine cleavage complex	AMINOMETHYLTRANSFERASE
Nitrogen metabolism	11	NADH dehydrogenase	ec:1.6.99.3	1	augustus_masked-pd_cortex_23725-processed-gene-0.0-mRNA-1	path:map00910	turnip/map00910.gif
Nitrogen metabolism	11	ubiquinol---cytochrome-c reductase	ec:1.10.2.2	1	maker-pd_cortex_57845-augustus-gene-0.5-mRNA-1	path:map00910	turnip/map00910.gif	http://biocyc.org/META/NEW-IMAGE?type=PATHWAY&object=PWY-3781&detail-level=3	http://biocyc.org/META/NEW-IMAGE?type=NIL&object=1.10.2.2-RXN&redirect=T	aerobic respiration (cytochrome c)	ubiquinol-cytochrome-<i>c</i> reductase<p
mTOR signaling pathway	1	mitogen-activated protein kinase	ec:2.7.11.24	1	maker-pd_cortex_35279-augustus-gene-0.8-mRNA-1	path:map04150	turnip/map04150.gif
Selenocompound metabolism	7	thioredoxin-disulfide reductase	ec:1.8.1.9	7	augustus_masked-A02-processed-gene-207.2-mRNA-1, genemark-A04-processed-gene-38.11-mRNA-1, genemark-A04-processed-gene-38.21-mRNA-1, genemark-A04-processed-gene-38.23-mRNA-1, genemark-A04-processed-gene-38.24-mRNA-1, genemark-A04-processed-gene-38.41-mRNA-1, genemark-A04-processed-gene-38.8-mRNA-1	path:map00450	turnip/map00450.gif	http://biocyc.org/META/NEW-IMAGE?type=PATHWAY&object=THIOREDOX-PWY&detail-level=3	http://biocyc.org/META/NEW-IMAGE?type=NIL&object=THIOREDOXIN-REDUCT-NADPH-RXN&redirect=T	thioredoxin pathway	thioredoxin-disulfide reductase
Methane metabolism	17	S-(hydroxymethyl)glutathione dehydrogenase	ec:1.1.1.284	2	genemark-A02-processed-gene-250.13-mRNA-1, augustus_masked-pd_cortex_35802-processed-gene-0.0-mRNA-1	path:map00680	turnip/map00680.gif	http://biocyc.org/META/NEW-IMAGE?type=PATHWAY&object=PWY-1801&detail-level=3	http://biocyc.org/META/NEW-IMAGE?type=NIL&object=RXN-2962&redirect=T	formaldehyde oxidation II (glutathione-dependent)	S-(hydroxymethyl)glutathione dehydrogenase
Methane metabolism	17	peroxidase	ec:1.11.1.7	11	maker-A01-snap-gene-10.128-mRNA-1, maker-A02-snap-gene-169.110-mRNA-1, maker-A05-augustus-gene-55.95-mRNA-1, maker-A07-snap-gene-141.146-mRNA-1, maker-A10-augustus-gene-155.117-mRNA-1, maker-A10-augustus-gene-20.114-mRNA-1, maker-A10-snap-gene-137.172-mRNA-1, augustus_masked-pd_cortex_21746-processed-gene-0.0-mRNA-1, genemark-pd_cortex_24056-processed-gene-0.3-mRNA-1, augustus_masked-pd_cortex_45…	path:map00680	turnip/map00680.gif
Methane metabolism	17	flavin-containing monooxygenase	ec:1.14.13.8	2	genemark-A09-processed-gene-325.31-mRNA-1, genemark-A09-processed-gene-325.50-mRNA-1	path:map00680	turnip/map00680.gif
Methane metabolism	17	phosphoenolpyruvate carboxylase	ec:4.1.1.31	1	snap_masked-A01-processed-gene-243.98-mRNA-1	path:map00680	turnip/map00680.gif
Methane metabolism	17	glycerate dehydrogenase	ec:1.1.1.29	1	augustus_masked-A07-processed-gene-165.49-mRNA-1	path:map00680	turnip/map00680.gif	http://biocyc.org/META/NEW-IMAGE?type=PATHWAY&object=PWY-181&detail-level=3	http://biocyc.org/META/NEW-IMAGE?type=NIL&object=GLYCERATE-DEHYDROGENASE-RXN&redirect=T	photorespiration	hydroxypyruvate reductase
Tryptophan metabolism	7	acetyl-CoA C-acetyltransferase	ec:2.3.1.9	1	augustus_masked-A02-processed-gene-212.74-mRNA-1	path:map00380	turnip/map00380.gif
Tryptophan metabolism	7	aldehyde dehydrogenase (NAD+)	ec:1.2.1.3	1	augustus_masked-A05-processed-gene-183.69-mRNA-1	path:map00380	turnip/map00380.gif
Tryptophan metabolism	7	thioglucosidase	ec:3.2.1.147	3	augustus_masked-A08-processed-gene-19.9-mRNA-1, genemark-A02-processed-gene-246.23-mRNA-1, maker-Scaffold000178-augustus-gene-0.64-mRNA-1	path:map00380	turnip/map00380.gif	http://biocyc.org/META/NEW-IMAGE?type=PATHWAY&object=PWY-6684&detail-level=3	http://biocyc.org/META/NEW-IMAGE?type=NIL&object=RXN-12024&redirect=T	glucosinolate breakdown (via thiocyanate-forming protein)	thioglucosidase
Tryptophan metabolism	7	amidase	ec:3.5.1.4	1	maker-A06-augustus-gene-147.100-mRNA-1	path:map00380	turnip/map00380.gif
Tryptophan metabolism	7	indoleacetaldoxime dehydratase	ec:4.99.1.6	1	maker-A03-augustus-gene-237.110-mRNA-1	path:map00380	turnip/map00380.gif	http://biocyc.org/META/NEW-IMAGE?type=PATHWAY&object=PWY-581&detail-level=3	http://biocyc.org/META/NEW-IMAGE?type=NIL&object=RXN-1403&redirect=T	IAA biosynthesis I	indoleacetaldoxime dehydratase
Lysine degradation	5	histone-lysine N-methyltransferase	ec:2.1.1.43	1	augustus_masked-A03-processed-gene-7.80-mRNA-1	path:map00310	turnip/map00310.gif
Lysine degradation	5	acetyl-CoA C-acetyltransferase	ec:2.3.1.9	1	augustus_masked-A02-processed-gene-212.74-mRNA-1	path:map00310	turnip/map00310.gif
Lysine degradation	5	dihydrolipoyllysine-residue succinyltransferase	ec:2.3.1.61	1	augustus_masked-A09-processed-gene-260.21-mRNA-1	path:map00310	turnip/map00310.gif
Lysine degradation	5	procollagen-lysine 5-dioxygenase	ec:1.14.11.4	1	genemark-A09-processed-gene-244.47-mRNA-1	path:map00310	turnip/map00310.gif
Lysine degradation	5	aldehyde dehydrogenase (NAD+)	ec:1.2.1.3	1	augustus_masked-A05-processed-gene-183.69-mRNA-1	path:map00310	turnip/map00310.gif
Glycolysis / Gluconeogenesis	7	glucokinase	ec:2.7.1.2	3	snap_masked-A10-processed-gene-144.110-mRNA-1, snap_masked-A10-processed-gene-144.116-mRNA-1, snap_masked-pd_cortex_60068-processed-gene-0.3-mRNA-1	path:map00010	turnip/map00010.gif
Glycolysis / Gluconeogenesis	7	aldehyde dehydrogenase (NAD+)	ec:1.2.1.3	1	augustus_masked-A05-processed-gene-183.69-mRNA-1	path:map00010	turnip/map00010.gif
Glycolysis / Gluconeogenesis	7	pyruvate kinase	ec:2.7.1.40	2	maker-A03-augustus-gene-15.134-mRNA-1, snap_masked-A10-processed-gene-52.78-mRNA-1	path:map00010	turnip/map00010.gif
Glycolysis / Gluconeogenesis	7	dihydrolipoyllysine-residue acetyltransferase	ec:2.3.1.12	1	augustus_masked-A09-processed-gene-260.21-mRNA-1	path:map00010	turnip/map00010.gif
Pyrimidine metabolism	15	DNA-directed DNA polymerase	ec:2.7.7.7	1	maker-A06-snap-gene-89.136-mRNA-1	path:map00240	turnip/map00240.gif
Pyrimidine metabolism	15	DNA-directed RNA polymerase	ec:2.7.7.6	5	augustus_masked-Scaffold000404-processed-gene-0.7-mRNA-1, maker-A05-snap-gene-87.115-mRNA-1, maker-A09-augustus-gene-227.90-mRNA-1, maker-pd_cortex_2437-augustus-gene-0.9-mRNA-1, maker-pd_cortex_44278-augustus-gene-0.4-mRNA-1	path:map00240	turnip/map00240.gif
Pyrimidine metabolism	15	nucleoside-diphosphate kinase	ec:2.7.4.6	1	augustus_masked-pd_cortex_56587-processed-gene-0.0-mRNA-1	path:map00240	turnip/map00240.gif	http://biocyc.org/META/NEW-IMAGE?type=PATHWAY&object=PWY-5687&detail-level=3	http://biocyc.org/META/NEW-IMAGE?type=NIL&object=UDPKIN-RXN&redirect=T	pyrimidine ribonucleotides interconversion	NUCLEOSIDE-DIPHOSPHATE KINASE
Pyrimidine metabolism	15	thioredoxin-disulfide reductase	ec:1.8.1.9	7	augustus_masked-A02-processed-gene-207.2-mRNA-1, genemark-A04-processed-gene-38.11-mRNA-1, genemark-A04-processed-gene-38.21-mRNA-1, genemark-A04-processed-gene-38.23-mRNA-1, genemark-A04-processed-gene-38.24-mRNA-1, genemark-A04-processed-gene-38.41-mRNA-1, genemark-A04-processed-gene-38.8-mRNA-1	path:map00240	turnip/map00240.gif
Pyrimidine metabolism	15	ribonucleoside-diphosphate reductase	ec:1.17.4.1	1	augustus_masked-A03-processed-gene-252.13-mRNA-1	path:map00240	turnip/map00240.gif
Novobiocin biosynthesis	1	tyrosine transaminase	ec:2.6.1.5	1	maker-A03-augustus-gene-268.89-mRNA-1	path:map00401	turnip/map00401.gif
Phenylalanine, tyrosine and tryptophan biosynthesis	3	tryptophan synthase	ec:4.2.1.20	1	maker-A08-snap-gene-200.108-mRNA-1	path:map00400	turnip/map00400.gif
Phenylalanine, tyrosine and tryptophan biosynthesis	3	anthranilate phosphoribosyltransferase	ec:2.4.2.18	1	augustus_masked-A07-processed-gene-30.73-mRNA-1	path:map00400	turnip/map00400.gif	http://biocyc.org/META/NEW-IMAGE?type=PATHWAY&object=TRPSYN-PWY&detail-level=3	http://biocyc.org/META/NEW-IMAGE?type=NIL&object=PRTRANS-RXN&redirect=T	tryptophan biosynthesis	ANTHRANILATE PHOSPHORIBOSYLTRANSFERASE
Phenylalanine, tyrosine and tryptophan biosynthesis	3	tyrosine transaminase	ec:2.6.1.5	1	maker-A03-augustus-gene-268.89-mRNA-1	path:map00400	turnip/map00400.gif
Ether lipid metabolism	3	phospholipase A2	ec:3.1.1.4	3	augustus_masked-A08-processed-gene-138.79-mRNA-1, maker-A03-augustus-gene-25.129-mRNA-1, maker-A07-augustus-gene-8.96-mRNA-1	path:map00565	turnip/map00565.gif
Glyoxylate and dicarboxylate metabolism	7	glutamate---ammonia ligase	ec:6.3.1.2	1	snap_masked-A05-processed-gene-121.92-mRNA-1	path:map00630	turnip/map00630.gif
Glyoxylate and dicarboxylate metabolism	7	malate synthase	ec:2.3.3.9	1	augustus_masked-A03-processed-gene-45.72-mRNA-1	path:map00630	turnip/map00630.gif	http://biocyc.org/META/NEW-IMAGE?type=PATHWAY&object=GLYOXYLATE-BYPASS&detail-level=3	http://biocyc.org/META/NEW-IMAGE?type=NIL&object=MALSYN-RXN&redirect=T	glyoxylate cycle	MALATE SYNTHASE
Glyoxylate and dicarboxylate metabolism	7	acetyl-CoA C-acetyltransferase	ec:2.3.1.9	1	augustus_masked-A02-processed-gene-212.74-mRNA-1	path:map00630	turnip/map00630.gif
Glyoxylate and dicarboxylate metabolism	7	citrate (Si)-synthase	ec:2.3.3.1	1	genemark-A09-processed-gene-290.56-mRNA-1	path:map00630	turnip/map00630.gif
Glyoxylate and dicarboxylate metabolism	7	aconitate hydratase	ec:4.2.1.3	1	augustus_masked-A07-processed-gene-8.56-mRNA-1	path:map00630	turnip/map00630.gif
Glyoxylate and dicarboxylate metabolism	7	ribulose-bisphosphate carboxylase	ec:4.1.1.39	1	augustus_masked-A04-processed-gene-64.0-mRNA-1	path:map00630	turnip/map00630.gif
Glyoxylate and dicarboxylate metabolism	7	glycerate dehydrogenase	ec:1.1.1.29	1	augustus_masked-A07-processed-gene-165.49-mRNA-1	path:map00630	turnip/map00630.gif
Glycerophospholipid metabolism	7	glycerophosphodiester phosphodiesterase	ec:3.1.4.46	1	augustus_masked-pd_cortex_3163-processed-gene-0.1-mRNA-1	path:map00564	turnip/map00564.gif
Glycerophospholipid metabolism	7	diacylglycerol kinase (ATP dependent)	ec:2.7.1.107	2	maker-A08-snap-gene-141.141-mRNA-1, genemark-pd_cortex_22935-processed-gene-0.1-mRNA-1	path:map00564	turnip/map00564.gif
Glycerophospholipid metabolism	7	1-acylglycerol-3-phosphate O-acyltransferase	ec:2.3.1.51	1	maker-A05-snap-gene-213.126-mRNA-1	path:map00564	turnip/map00564.gif	http://biocyc.org/META/NEW-IMAGE?type=PATHWAY&object=TRIGLSYN-PWY&detail-level=3	http://biocyc.org/META/NEW-IMAGE?type=NIL&object=RXN-1623&redirect=T	triacylglycerol biosynthesis	lysophosphatidic acid acyltransferase
Glycerophospholipid metabolism	7	phospholipase A2	ec:3.1.1.4	3	augustus_masked-A08-processed-gene-138.79-mRNA-1, maker-A03-augustus-gene-25.129-mRNA-1, maker-A07-augustus-gene-8.96-mRNA-1	path:map00564	turnip/map00564.gif
Porphyrin and chlorophyll metabolism	5	glucuronosyltransferase	ec:2.4.1.17	2	snap_masked-A05-processed-gene-155.85-mRNA-1, snap_masked-A05-processed-gene-155.91-mRNA-1	path:map00860	turnip/map00860.gif
Porphyrin and chlorophyll metabolism	5	magnesium chelatase	ec:6.6.1.1	1	augustus_masked-A03-processed-gene-7.80-mRNA-1	path:map00860	turnip/map00860.gif	http://biocyc.org/META/NEW-IMAGE?type=PATHWAY&object=CHLOROPHYLL-SYN&detail-level=3	http://biocyc.org/META/NEW-IMAGE?type=NIL&object=RXN1F-20&redirect=T	chlorophyllide <i>a</i> biosynthesis I	shikimate kinase
Porphyrin and chlorophyll metabolism	5	uroporphyrinogen decarboxylase	ec:4.1.1.37	1	snap_masked-A07-processed-gene-110.80-mRNA-1	path:map00860	turnip/map00860.gif	http://biocyc.org/META/NEW-IMAGE?type=PATHWAY&object=HEME-BIOSYNTHESIS-II&detail-level=3	http://biocyc.org/META/NEW-IMAGE?type=NIL&object=UROGENDECARBOX-RXN&redirect=T	heme biosynthesis from uroporphyrinogen-III I	UROPORPHYRINOGEN DECARBOXYLASE
Porphyrin and chlorophyll metabolism	5	ferrochelatase	ec:4.99.1.1	1	maker-A04-snap-gene-37.107-mRNA-1	path:map00860	turnip/map00860.gif	http://biocyc.org/META/NEW-IMAGE?type=PATHWAY&object=HEME-BIOSYNTHESIS-II&detail-level=3	http://biocyc.org/META/NEW-IMAGE?type=NIL&object=PROTOHEMEFERROCHELAT-RXN&redirect=T	heme biosynthesis from uroporphyrinogen-III I	ferrochelatase
Steroid biosynthesis	1	7-dehydrocholesterol reductase	ec:1.3.1.21	1	maker-A05-snap-gene-118.102-mRNA-1	path:map00100	turnip/map00100.gif
Inositol phosphate metabolism	6	1-phosphatidylinositol-4-phosphate 5-kinase	ec:2.7.1.68	2	maker-pd_cortex_17368-augustus-gene-0.4-mRNA-1, snap_masked-pd_cortex_42289-processed-gene-0.4-mRNA-1	path:map00562	turnip/map00562.gif	http://biocyc.org/META/NEW-IMAGE?type=PATHWAY&object=PWY-6351&detail-level=3	http://biocyc.org/META/NEW-IMAGE?type=NIL&object=2.7.1.68-RXN&redirect=T	D-<i>myo</i>-inositol (1,4,5)-trisphosphate biosynthesis	1-phosphatidylinositol-4-phosphate 5-kinase
Inositol phosphate metabolism	6	1-phosphatidylinositol 4-kinase	ec:2.7.1.67	3	genemark-A06-processed-gene-19.51-mRNA-1, maker-A05-snap-gene-114.98-mRNA-1, snap_masked-A09-processed-gene-232.59-mRNA-1	path:map00562	turnip/map00562.gif	http://biocyc.org/META/NEW-IMAGE?type=PATHWAY&object=PWY-6351&detail-level=3	http://biocyc.org/META/NEW-IMAGE?type=NIL&object=1-PHOSPHATIDYLINOSITOL-KINASE-RXN&redirect=T	D-<i>myo</i>-inositol (1,4,5)-trisphosphate biosynthesis	1-phosphatidylinositol 4-kinase
Inositol phosphate metabolism	6	inositol-phosphate phosphatase	ec:3.1.3.25	1	maker-A03-augustus-gene-145.166-mRNA-1	path:map00562	turnip/map00562.gif
Arginine and proline metabolism	6	agmatine deiminase	ec:3.5.3.12	1	augustus_masked-A10-processed-gene-161.68-mRNA-1	path:map00330	turnip/map00330.gif	http://biocyc.org/META/NEW-IMAGE?type=PATHWAY&object=PWY-43&detail-level=3	http://biocyc.org/META/NEW-IMAGE?type=NIL&object=AGMATINE-DEIMINASE-RXN&redirect=T	putrescine biosynthesis II	agmatine iminohydrolase
Arginine and proline metabolism	6	glutamate---ammonia ligase	ec:6.3.1.2	1	snap_masked-A05-processed-gene-121.92-mRNA-1	path:map00330	turnip/map00330.gif
Arginine and proline metabolism	6	spermidine synthase	ec:2.5.1.16	1	genemark-A07-processed-gene-80.47-mRNA-1	path:map00330	turnip/map00330.gif
Arginine and proline metabolism	6	agmatine N4-coumaroyltransferase	ec:2.3.1.64	1	augustus_masked-A02-processed-gene-212.74-mRNA-1	path:map00330	turnip/map00330.gif	http://biocyc.org/META/NEW-IMAGE?type=PATHWAY&object=PWY-6448&detail-level=3	http://biocyc.org/META/NEW-IMAGE?type=NIL&object=AGMATINE-N4-COUMAROYLTRANSFERASE-RXN&redirect=T	hordatine biosynthesis	agmatine coumaroyltransferase
Arginine and proline metabolism	6	aldehyde dehydrogenase (NAD+)	ec:1.2.1.3	1	augustus_masked-A05-processed-gene-183.69-mRNA-1	path:map00330	turnip/map00330.gif
Arginine and proline metabolism	6	amidase	ec:3.5.1.4	1	maker-A06-augustus-gene-147.100-mRNA-1	path:map00330	turnip/map00330.gif
Glycerolipid metabolism	7	diacylglycerol kinase (ATP dependent)	ec:2.7.1.107	2	maker-A08-snap-gene-141.141-mRNA-1, genemark-pd_cortex_22935-processed-gene-0.1-mRNA-1	path:map00561	turnip/map00561.gif
Glycerolipid metabolism	7	1-acylglycerol-3-phosphate O-acyltransferase	ec:2.3.1.51	1	maker-A05-snap-gene-213.126-mRNA-1	path:map00561	turnip/map00561.gif
Glycerolipid metabolism	7	aldehyde dehydrogenase (NAD+)	ec:1.2.1.3	1	augustus_masked-A05-processed-gene-183.69-mRNA-1	path:map00561	turnip/map00561.gif
Glycerolipid metabolism	7	triacylglycerol lipase	ec:3.1.1.3	2	augustus_masked-A01-processed-gene-143.74-mRNA-1, maker-A02-snap-gene-225.127-mRNA-1	path:map00561	turnip/map00561.gif	http://biocyc.org/META/NEW-IMAGE?type=PATHWAY&object=LIPAS-PWY&detail-level=3	http://biocyc.org/META/NEW-IMAGE?type=NIL&object=TRIACYLGLYCEROL-LIPASE-RXN&redirect=T	triacylglycerol degradation	triglyceride lipase
Glycerolipid metabolism	7	diacylglycerol O-acyltransferase	ec:2.3.1.20	1	maker-A05-snap-gene-32.106-mRNA-1	path:map00561	turnip/map00561.gif	http://biocyc.org/META/NEW-IMAGE?type=PATHWAY&object=TRIGLSYN-PWY&detail-level=3	http://biocyc.org/META/NEW-IMAGE?type=NIL&object=DIACYLGLYCEROL-O-ACYLTRANSFERASE-RXN&redirect=T	triacylglycerol biosynthesis	wax synthase/diacyglycerol acyltransferase
Carbon fixation pathways in prokaryotes	4	acetyl-CoA C-acetyltransferase	ec:2.3.1.9	1	augustus_masked-A02-processed-gene-212.74-mRNA-1	path:map00720	turnip/map00720.gif
Carbon fixation pathways in prokaryotes	4	aconitate hydratase	ec:4.2.1.3	1	augustus_masked-A07-processed-gene-8.56-mRNA-1	path:map00720	turnip/map00720.gif
Carbon fixation pathways in prokaryotes	4	isocitrate dehydrogenase (NADP+)	ec:1.1.1.42	1	maker-A03-snap-gene-27.154-mRNA-1	path:map00720	turnip/map00720.gif
Carbon fixation pathways in prokaryotes	4	phosphoenolpyruvate carboxylase	ec:4.1.1.31	1	snap_masked-A01-processed-gene-243.98-mRNA-1	path:map00720	turnip/map00720.gif
Glycine, serine and threonine metabolism	4	tryptophan synthase	ec:4.2.1.20	1	maker-A08-snap-gene-200.108-mRNA-1	path:map00260	turnip/map00260.gif
Glycine, serine and threonine metabolism	4	choline dehydrogenase	ec:1.1.99.1	1	snap_masked-A06-processed-gene-50.92-mRNA-1	path:map00260	turnip/map00260.gif
Glycine, serine and threonine metabolism	4	aminomethyltransferase	ec:2.1.2.10	1	augustus_masked-A03-processed-gene-129.57-mRNA-1	path:map00260	turnip/map00260.gif
Glycine, serine and threonine metabolism	4	glycerate dehydrogenase	ec:1.1.1.29	1	augustus_masked-A07-processed-gene-165.49-mRNA-1	path:map00260	turnip/map00260.gif
Isoquinoline alkaloid biosynthesis	1	tyrosine transaminase	ec:2.6.1.5	1	maker-A03-augustus-gene-268.89-mRNA-1	path:map00950	turnip/map00950.gif
Sesquiterpenoid and triterpenoid biosynthesis	1	squalene synthase	ec:2.5.1.21	1	snap_masked-A03-processed-gene-295.52-mRNA-1	path:map00909	turnip/map00909.gif	http://biocyc.org/META/NEW-IMAGE?type=PATHWAY&object=PWY-6105&detail-level=3	http://biocyc.org/META/NEW-IMAGE?type=NIL&object=RXN66-281&redirect=T	C30 botryococcene biosynthesis	squalene_synthase
Zeatin biosynthesis	2	cis-zeatin O-beta-D-glucosyltransferase	ec:2.4.1.215	2	snap_masked-A05-processed-gene-155.85-mRNA-1, snap_masked-A05-processed-gene-155.91-mRNA-1	path:map00908	turnip/map00908.gif	http://biocyc.org/META/NEW-IMAGE?type=PATHWAY&object=PWY-2902&detail-level=3	http://biocyc.org/META/NEW-IMAGE?type=NIL&object=RXN-4735&redirect=T	cytokinins-<i>O</i>-glucoside biosynthesis	UDP-glycosyltransferase
Zeatin biosynthesis	2	trans-zeatin O-beta-D-glucosyltransferase	ec:2.4.1.203	2	snap_masked-A05-processed-gene-155.85-mRNA-1, snap_masked-A05-processed-gene-155.91-mRNA-1	path:map00908	turnip/map00908.gif	http://biocyc.org/META/NEW-IMAGE?type=PATHWAY&object=PWY-2902&detail-level=3	http://biocyc.org/META/NEW-IMAGE?type=NIL&object=RXN-4723&redirect=T	cytokinins-<i>O</i>-glucoside biosynthesis	zeatin-<i>O</i>-glucosyltransferase
Butanoate metabolism	1	acetyl-CoA C-acetyltransferase	ec:2.3.1.9	1	augustus_masked-A02-processed-gene-212.74-mRNA-1	path:map00650	turnip/map00650.gif
Other types of O-glycan biosynthesis	2	glucuronosyltransferase	ec:2.4.1.17	2	snap_masked-A05-processed-gene-155.85-mRNA-1, snap_masked-A05-processed-gene-155.91-mRNA-1	path:map00514	turnip/map00514.gif
Oxidative phosphorylation	9	succinate dehydrogenase (ubiquinone)	ec:1.3.5.1	1	genemark-A02-processed-gene-276.53-mRNA-1	path:map00190	turnip/map00190.gif
Oxidative phosphorylation	9	H+-exporting ATPase	ec:3.6.3.6	1	augustus_masked-pd_cortex_29819-processed-gene-0.0-mRNA-1	path:map00190	turnip/map00190.gif	http://biocyc.org/META/NEW-IMAGE?type=PATHWAY&object=PWY-6814&detail-level=3	http://biocyc.org/META/NEW-IMAGE?type=NIL&object=3.6.3.6-RXN&redirect=T	acidification and chitin degradation (in carnivorous plants)	vacuolar H+-PPase
Oxidative phosphorylation	9	inorganic diphosphatase ec:3.6.1.10 endopolyphosphatase	ec:3.6.1.1	1	snap_masked-A02-processed-gene-13.106-mRNA-1	path:map00190	turnip/map00190.gif	http://biocyc.org/META/NEW-IMAGE?type=PATHWAY&object=PWYQT-4437&detail-level=3	http://biocyc.org/META/NEW-IMAGE?type=NIL&object=INORGPYROPHOSPHAT-RXN&redirect=T	UDP-glucose biosynthesis (from glucose 6-phosphate)	inorganic pyrophosphatase
Oxidative phosphorylation	9	NADH:ubiquinone reductase (H+-translocating)	ec:1.6.5.3	2	maker-A03-augustus-gene-25.129-mRNA-1, augustus_masked-pd_cortex_50824-processed-gene-0.0-mRNA-1	path:map00190	turnip/map00190.gif
Oxidative phosphorylation	9	cytochrome-c oxidase	ec:1.9.3.1	2	maker-A03-snap-gene-172.121-mRNA-1, maker-pd_cortex_22908-augustus-gene-0.13-mRNA-1	path:map00190	turnip/map00190.gif
Oxidative phosphorylation	9	NADH dehydrogenase	ec:1.6.99.3	1	augustus_masked-pd_cortex_23725-processed-gene-0.0-mRNA-1	path:map00190	turnip/map00190.gif
Oxidative phosphorylation	9	ubiquinol---cytochrome-c reductase	ec:1.10.2.2	1	maker-pd_cortex_57845-augustus-gene-0.5-mRNA-1	path:map00190	turnip/map00190.gif
Carotenoid biosynthesis	4	violaxanthin de-epoxidase	ec:1.10.99.3	1	augustus_masked-var_375140-processed-gene-0.0-mRNA-1	path:map00906	turnip/map00906.gif	http://biocyc.org/META/NEW-IMAGE?type=PATHWAY&object=PWY-5945&detail-level=3	http://biocyc.org/META/NEW-IMAGE?type=NIL&object=RXN-7985&redirect=T	antheraxanthin and violaxanthin biosynthesis	violaxanthin de-epoxidase
Carotenoid biosynthesis	4	9-cis-epoxycarotenoid dioxygenase	ec:1.13.11.51	3	augustus_masked-A02-processed-gene-149.15-mRNA-1, genemark-A09-processed-gene-310.26-mRNA-1, genemark-A09-processed-gene-310.4-mRNA-1	path:map00906	turnip/map00906.gif	http://biocyc.org/META/NEW-IMAGE?type=PATHWAY&object=PWY-695&detail-level=3	http://biocyc.org/META/NEW-IMAGE?type=NIL&object=RXN-698&redirect=T	abscisic acid biosynthesis	carotene catabolic process
Ascorbate and aldarate metabolism	9	glucuronosyltransferase	ec:2.4.1.17	2	snap_masked-A05-processed-gene-155.85-mRNA-1, snap_masked-A05-processed-gene-155.91-mRNA-1	path:map00053	turnip/map00053.gif
Ascorbate and aldarate metabolism	9	L-ascorbate oxidase	ec:1.10.3.3	2	genemark-A01-processed-gene-8.5-mRNA-1, genemark-A08-processed-gene-2.8-mRNA-1	path:map00053	turnip/map00053.gif
Ascorbate and aldarate metabolism	9	aldehyde dehydrogenase (NAD+)	ec:1.2.1.3	1	augustus_masked-A05-processed-gene-183.69-mRNA-1	path:map00053	turnip/map00053.gif
Ascorbate and aldarate metabolism	9	glucuronokinase	ec:2.7.1.43	2	snap_masked-A10-processed-gene-144.110-mRNA-1, snap_masked-A10-processed-gene-144.116-mRNA-1	path:map00053	turnip/map00053.gif
Ascorbate and aldarate metabolism	9	glutathione dehydrogenase (ascorbate)	ec:1.8.5.1	2	genemark-A02-processed-gene-40.33-mRNA-1, augustus_masked-pd_cortex_14304-processed-gene-0.0-mRNA-1	path:map00053	turnip/map00053.gif
Tyrosine metabolism	1	tyrosine transaminase	ec:2.6.1.5	1	maker-A03-augustus-gene-268.89-mRNA-1	path:map00350	turnip/map00350.gif
Galactose metabolism	5	galactokinase	ec:2.7.1.6	3	genemark-A05-processed-gene-64.46-mRNA-1, snap_masked-A10-processed-gene-144.110-mRNA-1, snap_masked-A10-processed-gene-144.116-mRNA-1	path:map00052	turnip/map00052.gif
Galactose metabolism	5	glucokinase	ec:2.7.1.2	3	snap_masked-A10-processed-gene-144.110-mRNA-1, snap_masked-A10-processed-gene-144.116-mRNA-1, snap_masked-pd_cortex_60068-processed-gene-0.3-mRNA-1	path:map00052	turnip/map00052.gif
Galactose metabolism	5	beta-fructofuranosidase	ec:3.2.1.26	1	augustus_masked-Scaffold000625-processed-gene-0.0-mRNA-1	path:map00052	turnip/map00052.gif
Limonene and pinene degradation	1	aldehyde dehydrogenase (NAD+)	ec:1.2.1.3	1	augustus_masked-A05-processed-gene-183.69-mRNA-1	path:map00903	turnip/map00903.gif
Fructose and mannose metabolism	2	xylose isomerase	ec:5.3.1.5	1	maker-A02-snap-gene-66.84-mRNA-1	path:map00051	turnip/map00051.gif
Fructose and mannose metabolism	2	fructokinase	ec:2.7.1.4	1	snap_masked-pd_cortex_60068-processed-gene-0.3-mRNA-1	path:map00051	turnip/map00051.gif
Monoterpenoid biosynthesis	1	S-linalool synthase	ec:4.2.3.25	1	maker-A09-snap-gene-82.93-mRNA-1	path:map00902	turnip/map00902.gif	http://biocyc.org/META/NEW-IMAGE?type=PATHWAY&object=PWY2OL-4&detail-level=3	http://biocyc.org/META/NEW-IMAGE?type=NIL&object=4.2.3.25-RXN&redirect=T	linalool biosynthesis	S-linalool synthase
Riboflavin metabolism	2	acid phosphatase	ec:3.1.3.2	2	genemark-A02-processed-gene-207.24-mRNA-1, snap_masked-A03-processed-gene-206.74-mRNA-1	path:map00740	turnip/map00740.gif	http://biocyc.org/META/NEW-IMAGE?type=PATHWAY&object=THISYNARA-PWY&detail-level=3	http://biocyc.org/META/NEW-IMAGE?type=NIL&object=RXNQT-4191&redirect=T	thiamine biosynthesis II	thiamine monophosphate phosphatase
Indole alkaloid biosynthesis	3	strictosidine synthase	ec:4.3.3.2	3	genemark-A04-processed-gene-12.65-mRNA-1, maker-A04-snap-gene-20.116-mRNA-1, maker-A07-augustus-gene-200.124-mRNA-1	path:map00901	turnip/map00901.gif	http://biocyc.org/META/NEW-IMAGE?type=PATHWAY&object=PWY-6326&detail-level=3	http://biocyc.org/META/NEW-IMAGE?type=NIL&object=STRICTOSIDINE-SYNTHASE-RXN&redirect=T	camptothecin biosynthesis	strictosidine synthase 3 precursor, putative, expressed
Valine, leucine and isoleucine degradation	3	3-hydroxyisobutyryl-CoA hydrolase	ec:3.1.2.4	1	genemark-A08-processed-gene-208.0-mRNA-1	path:map00280	turnip/map00280.gif
Valine, leucine and isoleucine degradation	3	acetyl-CoA C-acetyltransferase	ec:2.3.1.9	1	augustus_masked-A02-processed-gene-212.74-mRNA-1	path:map00280	turnip/map00280.gif
Valine, leucine and isoleucine degradation	3	aldehyde dehydrogenase (NAD+)	ec:1.2.1.3	1	augustus_masked-A05-processed-gene-183.69-mRNA-1	path:map00280	turnip/map00280.gif
Aminoacyl-tRNA biosynthesis	3	methionyl-tRNA formyltransferase	ec:2.1.2.9	1	augustus_masked-A05-processed-gene-219.3-mRNA-1	path:map00970	turnip/map00970.gif
Aminoacyl-tRNA biosynthesis	3	proline---tRNA ligase	ec:6.1.1.15	1	maker-A01-snap-gene-186.85-mRNA-1	path:map00970	turnip/map00970.gif	http://biocyc.org/META/NEW-IMAGE?type=PATHWAY&object=TRNA-CHARGING-PWY&detail-level=3	http://biocyc.org/META/NEW-IMAGE?type=NIL&object=PROLINE--TRNA-LIGASE-RXN&redirect=T	tRNA charging	threonine-tRNA ligase
Aminoacyl-tRNA biosynthesis	3	lysine---tRNA ligase	ec:6.1.1.6	1	maker-A05-snap-gene-214.140-mRNA-1	path:map00970	turnip/map00970.gif	http://biocyc.org/META/NEW-IMAGE?type=PATHWAY&object=TRNA-CHARGING-PWY&detail-level=3	http://biocyc.org/META/NEW-IMAGE?type=NIL&object=LYSINE--TRNA-LIGASE-RXN&redirect=T	tRNA charging	phenylalanine-tRNA ligase
Terpenoid backbone biosynthesis	5	protein farnesyltransferase	ec:2.5.1.58	1	snap_masked-A04-processed-gene-90.102-mRNA-1	path:map00900	turnip/map00900.gif
Terpenoid backbone biosynthesis	5	isopentenyl-diphosphate Delta-isomerase	ec:5.3.3.2	2	augustus_masked-pd_cortex_41032-processed-gene-0.0-mRNA-1, augustus_masked-pd_cortex_25775-processed-gene-0.0-mRNA-1	path:map00900	turnip/map00900.gif	http://biocyc.org/META/NEW-IMAGE?type=PATHWAY&object=PWY-922&detail-level=3	http://biocyc.org/META/NEW-IMAGE?type=NIL&object=IPPISOM-RXN&redirect=T	mevalonate pathway I	isopentenyl pyrophosphate isomerase
Terpenoid backbone biosynthesis	5	2-C-methyl-D-erythritol 2,4-cyclodiphosphate synthase	ec:4.6.1.12	1	maker-A09-augustus-gene-63.86-mRNA-1	path:map00900	turnip/map00900.gif	http://biocyc.org/META/NEW-IMAGE?type=PATHWAY&object=NONMEVIPP-PWY&detail-level=3	http://biocyc.org/META/NEW-IMAGE?type=NIL&object=RXN0-302&redirect=T	methylerythritol phosphate pathway	pepsin A, putative, expressed
Terpenoid backbone biosynthesis	5	acetyl-CoA C-acetyltransferase	ec:2.3.1.9	1	augustus_masked-A02-processed-gene-212.74-mRNA-1	path:map00900	turnip/map00900.gif
Terpenoid backbone biosynthesis	5	geranylgeranyl diphosphate synthase	ec:2.5.1.29	1	snap_masked-A04-processed-gene-90.102-mRNA-1	path:map00900	turnip/map00900.gif	http://biocyc.org/META/NEW-IMAGE?type=PATHWAY&object=PWY-6691&detail-level=3	http://biocyc.org/META/NEW-IMAGE?type=NIL&object=FARNESYLTRANSTRANSFERASE-RXN&redirect=T	plaunotol biosynthesis	geranylgeranyl pyrophosphate synthase
One carbon pool by folate	2	methionyl-tRNA formyltransferase	ec:2.1.2.9	1	augustus_masked-A05-processed-gene-219.3-mRNA-1	path:map00670	turnip/map00670.gif
One carbon pool by folate	2	aminomethyltransferase	ec:2.1.2.10	1	augustus_masked-A03-processed-gene-129.57-mRNA-1	path:map00670	turnip/map00670.gif
Sphingolipid metabolism	5	sphingomyelin phosphodiesterase	ec:3.1.4.12	3	genemark-A03-processed-gene-218.16-mRNA-1, maker-A01-augustus-gene-12.106-mRNA-1, maker-A07-augustus-gene-206.129-mRNA-1	path:map00600	turnip/map00600.gif
Sphingolipid metabolism	5	3-dehydrosphinganine reductase	ec:1.1.1.102	1	maker-A10-snap-gene-107.132-mRNA-1	path:map00600	turnip/map00600.gif	http://biocyc.org/META/NEW-IMAGE?type=PATHWAY&object=PWY-5129&detail-level=3	http://biocyc.org/META/NEW-IMAGE?type=NIL&object=3-DEHYDROSPHINGANINE-REDUCTASE-RXN&redirect=T	sphingolipid biosynthesis (plants)	3-ketosphinganine reductase
Sphingolipid metabolism	5	serine C-palmitoyltransferase	ec:2.3.1.50	1	genemark-A07-processed-gene-106.12-mRNA-1	path:map00600	turnip/map00600.gif	http://biocyc.org/META/NEW-IMAGE?type=PATHWAY&object=PWY-5129&detail-level=3	http://biocyc.org/META/NEW-IMAGE?type=NIL&object=SERINE-C-PALMITOYLTRANSFERASE-RXN&redirect=T	sphingolipid biosynthesis (plants)	serine palmitoyltransferase
Steroid hormone biosynthesis	2	glucuronosyltransferase	ec:2.4.1.17	2	snap_masked-A05-processed-gene-155.85-mRNA-1, snap_masked-A05-processed-gene-155.91-mRNA-1	path:map00140	turnip/map00140.gif
Retinol metabolism	3	glucuronosyltransferase	ec:2.4.1.17	2	snap_masked-A05-processed-gene-155.85-mRNA-1, snap_masked-A05-processed-gene-155.91-mRNA-1	path:map00830	turnip/map00830.gif
Retinol metabolism	3	beta-carotene 15,15'-monooxygenase	ec:1.14.99.36	1	augustus_masked-A02-processed-gene-149.15-mRNA-1	path:map00830	turnip/map00830.gif
Phosphatidylinositol signaling system	8	diacylglycerol kinase (ATP dependent)	ec:2.7.1.107	2	maker-A08-snap-gene-141.141-mRNA-1, genemark-pd_cortex_22935-processed-gene-0.1-mRNA-1	path:map04070	turnip/map04070.gif
Phosphatidylinositol signaling system	8	1-phosphatidylinositol-4-phosphate 5-kinase	ec:2.7.1.68	2	maker-pd_cortex_17368-augustus-gene-0.4-mRNA-1, snap_masked-pd_cortex_42289-processed-gene-0.4-mRNA-1	path:map04070	turnip/map04070.gif
Phosphatidylinositol signaling system	8	1-phosphatidylinositol 4-kinase	ec:2.7.1.67	3	genemark-A06-processed-gene-19.51-mRNA-1, maker-A05-snap-gene-114.98-mRNA-1, snap_masked-A09-processed-gene-232.59-mRNA-1	path:map04070	turnip/map04070.gif
Phosphatidylinositol signaling system	8	inositol-phosphate phosphatase	ec:3.1.3.25	1	maker-A03-augustus-gene-145.166-mRNA-1	path:map04070	turnip/map04070.gif
Cutin, suberine and wax biosynthesis	1	long-chain-alcohol O-fatty-acyltransferase	ec:2.3.1.75	1	maker-A05-snap-gene-32.106-mRNA-1	path:map00073	turnip/map00073.gif	http://biocyc.org/META/NEW-IMAGE?type=PATHWAY&object=PWY-5884&detail-level=3	http://biocyc.org/META/NEW-IMAGE?type=NIL&object=2.3.1.75-RXN&redirect=T	wax esters biosynthesis I	wax synthase/diacylglycerol acyltransferase
Cutin, suberine and wax biosynthesis	1	diacylglycerol O-acyltransferase	ec:2.3.1.20	1	maker-A05-snap-gene-32.106-mRNA-1	path:map00073	turnip/map00073.gif
Aminobenzoate degradation	3	amidase	ec:3.5.1.4	1	maker-A06-augustus-gene-147.100-mRNA-1	path:map00627	turnip/map00627.gif
Aminobenzoate degradation	3	acid phosphatase	ec:3.1.3.2	2	genemark-A02-processed-gene-207.24-mRNA-1, snap_masked-A03-processed-gene-206.74-mRNA-1	path:map00627	turnip/map00627.gif
Synthesis and degradation of ketone bodies	1	acetyl-CoA C-acetyltransferase	ec:2.3.1.9	1	augustus_masked-A02-processed-gene-212.74-mRNA-1	path:map00072	turnip/map00072.gif
Fatty acid metabolism	2	acetyl-CoA C-acetyltransferase	ec:2.3.1.9	1	augustus_masked-A02-processed-gene-212.74-mRNA-1	path:map00071	turnip/map00071.gif
Fatty acid metabolism	2	aldehyde dehydrogenase (NAD+)	ec:1.2.1.3	1	augustus_masked-A05-processed-gene-183.69-mRNA-1	path:map00071	turnip/map00071.gif
Nicotinate and nicotinamide metabolism	1	nicotinate-nucleotide diphosphorylase (carboxylating)	ec:2.4.2.19	1	maker-A06-snap-gene-240.130-mRNA-1	path:map00760	turnip/map00760.gif	http://biocyc.org/META/NEW-IMAGE?type=PATHWAY&object=PYRIDNUCSYN-PWY&detail-level=3	http://biocyc.org/META/NEW-IMAGE?type=NIL&object=QUINOPRIBOTRANS-RXN&redirect=T	NAD biosynthesis I (from aspartate)	quinolinate_phosphoribosyltransferase_(decarboxylating)
Chloroalkane and chloroalkene degradation	1	aldehyde dehydrogenase (NAD+)	ec:1.2.1.3	1	augustus_masked-A05-processed-gene-183.69-mRNA-1	path:map00625	turnip/map00625.gif
Purine metabolism	27	DNA-directed DNA polymerase	ec:2.7.7.7	1	maker-A06-snap-gene-89.136-mRNA-1	path:map00230	turnip/map00230.gif
Purine metabolism	27	DNA-directed RNA polymerase	ec:2.7.7.6	5	augustus_masked-Scaffold000404-processed-gene-0.7-mRNA-1, maker-A05-snap-gene-87.115-mRNA-1, maker-A09-augustus-gene-227.90-mRNA-1, maker-pd_cortex_2437-augustus-gene-0.9-mRNA-1, maker-pd_cortex_44278-augustus-gene-0.4-mRNA-1	path:map00230	turnip/map00230.gif
Purine metabolism	27	adenosinetriphosphatase	ec:3.6.1.3	8	augustus_masked-A07-processed-gene-151.79-mRNA-1, augustus_masked-Scaffold000140-processed-gene-1.6-mRNA-1, genemark-A08-processed-gene-143.27-mRNA-1, maker-A02-snap-gene-270.136-mRNA-1, maker-A03-snap-gene-93.81-mRNA-1, maker-A03-snap-gene-93.84-mRNA-1, maker-A05-snap-gene-96.90-mRNA-1, genemark-pd_cortex_57182-processed-gene-0.2-mRNA-1	path:map00230	turnip/map00230.gif
Purine metabolism	27	guanylate cyclase	ec:4.6.1.2	1	snap_masked-A07-processed-gene-195.106-mRNA-1	path:map00230	turnip/map00230.gif
Purine metabolism	27	nucleoside-diphosphate kinase	ec:2.7.4.6	1	augustus_masked-pd_cortex_56587-processed-gene-0.0-mRNA-1	path:map00230	turnip/map00230.gif
Purine metabolism	27	adenylate kinase	ec:2.7.4.3	2	maker-A03-augustus-gene-87.111-mRNA-1, maker-A09-augustus-gene-135.78-mRNA-1	path:map00230	turnip/map00230.gif	http://biocyc.org/META/NEW-IMAGE?type=PATHWAY&object=DENOVOPURINE3-PWY&detail-level=3	http://biocyc.org/META/NEW-IMAGE?type=NIL&object=RXN4FS-19&redirect=T	purine nucleotide metabolism (phosphotransfer and nucleotide modification)	unknown
Purine metabolism	27	pyruvate kinase	ec:2.7.1.40	2	maker-A03-augustus-gene-15.134-mRNA-1, snap_masked-A10-processed-gene-52.78-mRNA-1	path:map00230	turnip/map00230.gif
Purine metabolism	27	adenosine kinase	ec:2.7.1.20	1	maker-A09-augustus-gene-135.78-mRNA-1	path:map00230	turnip/map00230.gif	http://biocyc.org/META/NEW-IMAGE?type=PATHWAY&object=PWY-6619&detail-level=3	http://biocyc.org/META/NEW-IMAGE?type=NIL&object=ADENOSINE-KINASE-RXN&redirect=T	adenine and adenosine salvage VI	kinase
Purine metabolism	27	nucleoside-triphosphatase	ec:3.6.1.15	5	augustus_masked-A06-processed-gene-98.59-mRNA-1, genemark-A07-processed-gene-172.36-mRNA-1, genemark-A09-processed-gene-237.44-mRNA-1, maker-A03-snap-gene-242.114-mRNA-1, augustus_masked-pd_cortex_25342-processed-gene-0.0-mRNA-1	path:map00230	turnip/map00230.gif
Purine metabolism	27	adenosine nucleosidase	ec:3.2.2.7	1	maker-A02-snap-gene-45.115-mRNA-1	path:map00230	turnip/map00230.gif	http://biocyc.org/META/NEW-IMAGE?type=PATHWAY&object=PWY-6605&detail-level=3	http://biocyc.org/META/NEW-IMAGE?type=NIL&object=ADENOSINE-NUCLEOSIDASE-RXN&redirect=T	adenine and adenosine salvage II	adenosine nucleosidase
Purine metabolism	27	ribonucleoside-diphosphate reductase	ec:1.17.4.1	1	augustus_masked-A03-processed-gene-252.13-mRNA-1	path:map00230	turnip/map00230.gif
Purine metabolism	27	inosine nucleosidase	ec:3.2.2.2	1	maker-A02-snap-gene-45.115-mRNA-1	path:map00230	turnip/map00230.gif	http://biocyc.org/META/NEW-IMAGE?type=PATHWAY&object=PWY-6596&detail-level=3	http://biocyc.org/META/NEW-IMAGE?type=NIL&object=INOSINE-NUCLEOSIDASE-RXN&redirect=T	adenosine nucleotides degradation I	inosine nucleosidase
Sulfur metabolism	5	sulfate adenylyltransferase (ADP)	ec:2.7.7.5	1	maker-A01-snap-gene-109.139-mRNA-1	path:map00920	turnip/map00920.gif
Sulfur metabolism	5	cysteine synthase	ec:2.5.1.47	2	snap_masked-A04-processed-gene-12.96-mRNA-1, snap_masked-A06-processed-gene-184.78-mRNA-1	path:map00920	turnip/map00920.gif
Sulfur metabolism	5	adenylyl-sulfate reductase	ec:1.8.99.2	1	maker-A08-augustus-gene-110.103-mRNA-1	path:map00920	turnip/map00920.gif
Sulfur metabolism	5	phosphoadenylyl-sulfate reductase (thioredoxin)	ec:1.8.4.8	1	maker-A08-augustus-gene-110.103-mRNA-1	path:map00920	turnip/map00920.gif
Sulfur metabolism	5	3'(2'),5'-bisphosphate nucleotidase	ec:3.1.3.7	1	maker-A03-augustus-gene-145.166-mRNA-1	path:map00920	turnip/map00920.gif
Sulfur metabolism	5	adenylylsulfatase	ec:3.6.2.1	1	maker-A01-snap-gene-109.139-mRNA-1	path:map00920	turnip/map00920.gif
Cyanoamino acid metabolism	5	amidase	ec:3.5.1.4	1	maker-A06-augustus-gene-147.100-mRNA-1	path:map00460	turnip/map00460.gif
Cyanoamino acid metabolism	5	beta-glucosidase	ec:3.2.1.21	4	augustus_masked-A08-processed-gene-19.9-mRNA-1, maker-A05-augustus-gene-223.108-mRNA-1, snap_masked-A08-processed-gene-79.81-mRNA-1, genemark-pd_cortex_40691-processed-gene-0.0-mRNA-1	path:map00460	turnip/map00460.gif
Biosynthesis of siderophore group nonribosomal peptides	2	isochorismate synthase	ec:5.4.4.2	2	augustus_masked-A03-processed-gene-14.81-mRNA-1, genemark-A09-processed-gene-102.2-mRNA-1	path:map01053	turnip/map01053.gif
Pyruvate metabolism	8	malate synthase	ec:2.3.3.9	1	augustus_masked-A03-processed-gene-45.72-mRNA-1	path:map00620	turnip/map00620.gif
Pyruvate metabolism	8	acetyl-CoA C-acetyltransferase	ec:2.3.1.9	1	augustus_masked-A02-processed-gene-212.74-mRNA-1	path:map00620	turnip/map00620.gif
Pyruvate metabolism	8	aldehyde dehydrogenase (NAD+)	ec:1.2.1.3	1	augustus_masked-A05-processed-gene-183.69-mRNA-1	path:map00620	turnip/map00620.gif
Pyruvate metabolism	8	pyruvate kinase	ec:2.7.1.40	2	maker-A03-augustus-gene-15.134-mRNA-1, snap_masked-A10-processed-gene-52.78-mRNA-1	path:map00620	turnip/map00620.gif
Pyruvate metabolism	8	phosphoenolpyruvate carboxylase	ec:4.1.1.31	1	snap_masked-A01-processed-gene-243.98-mRNA-1	path:map00620	turnip/map00620.gif
Pyruvate metabolism	8	dihydrolipoyllysine-residue acetyltransferase	ec:2.3.1.12	1	augustus_masked-A09-processed-gene-260.21-mRNA-1	path:map00620	turnip/map00620.gif
Pyruvate metabolism	8	lactoylglutathione lyase	ec:4.4.1.5	1	maker-A07-snap-gene-141.146-mRNA-1	path:map00620	turnip/map00620.gif	http://biocyc.org/META/NEW-IMAGE?type=PATHWAY&object=PWY-5386&detail-level=3	http://biocyc.org/META/NEW-IMAGE?type=NIL&object=GLYOXI-RXN&redirect=T	methylglyoxal degradation I	lactoylglutathione lyase
Flavone and flavonol biosynthesis	1	myricetin O-methyltransferase	ec:2.1.1.149	1	snap_masked-A10-processed-gene-60.75-mRNA-1	path:map00944	turnip/map00944.gif	http://biocyc.org/META/NEW-IMAGE?type=PATHWAY&object=PWY-5391&detail-level=3	http://biocyc.org/META/NEW-IMAGE?type=NIL&object=RXN-8452&redirect=T	syringetin biosynthesis	myricetin <i>O</i>-methyltransferase
Flavone and flavonol biosynthesis	1	quercetin 3-O-methyltransferase	ec:2.1.1.76	1	snap_masked-A10-processed-gene-60.75-mRNA-1	path:map00944	turnip/map00944.gif	http://biocyc.org/META/NEW-IMAGE?type=PATHWAY&object=PWY-6064&detail-level=3	http://biocyc.org/META/NEW-IMAGE?type=NIL&object=QUERCETIN-3-O-METHYLTRANSFERASE-RXN&redirect=T	methylquercetin biosynthesis	quercetin 3-O-methyl transferase
Peptidoglycan biosynthesis	4	phospho-N-acetylmuramoyl-pentapeptide-transferase	ec:2.7.8.13	3	maker-A05-augustus-gene-45.89-mRNA-1, maker-A05-snap-gene-99.105-mRNA-1, snap_masked-A03-processed-gene-161.89-mRNA-1	path:map00550	turnip/map00550.gif
Peptidoglycan biosynthesis	4	UDP-N-acetylmuramate dehydrogenase	ec:1.1.1.158	1	augustus_masked-A03-processed-gene-81.56-mRNA-1	path:map00550	turnip/map00550.gif
			2.3.2.15	1	genemark-A09-processed-gene-135.51-mRNA-1			http://biocyc.org/META/NEW-IMAGE?type=PATHWAY&object=PWY-6745&detail-level=3	http://biocyc.org/META/NEW-IMAGE?type=NIL&object=2.3.2.15-RXN&redirect=T	phytochelatins biosynthesis	phytochelatin synthase
			3.1.2.20	2	augustus_masked-A06-processed-gene-213.54-mRNA-1, augustus_masked-A08-processed-gene-212.59-mRNA-1			http://biocyc.org/META/NEW-IMAGE?type=PATHWAY&object=PWY-735&detail-level=3	http://biocyc.org/META/NEW-IMAGE?type=NIL&object=RXN-10708&redirect=T	jasmonic acid biosynthesis	unknown
			4.2.1.59	1	maker-A04-snap-gene-95.98-mRNA-1			http://biocyc.org/META/NEW-IMAGE?type=PATHWAY&object=PWY-5989&detail-level=3	http://biocyc.org/META/NEW-IMAGE?type=NIL&object=RXN-9634&redirect=T	stearate biosynthesis II (plants)	unknown
			1.16.1.7	1	snap_masked-A06-processed-gene-167.71-mRNA-1			http://biocyc.org/META/NEW-IMAGE?type=PATHWAY&object=PWY-5934&detail-level=3	http://biocyc.org/META/NEW-IMAGE?type=NIL&object=FERRIC-CHELATE-REDUCTASE-RXN&redirect=T	Fe(III)-reduction and Fe(II) transport	ferric-chelate reductase

## Sheet: chiifu
Pathway	Seqs in Pathway	Enzyme	EzymeId	NrSeqs	Seqs	PathwayId	PathwayImage	MetaCyc pathway URL	MetaCyc reaction URL	Pathway Name	MetaCyc Enzymes
Glycolysis / Gluconeogenesis	1	dihydrolipoyllysine-residue acetyltransferase	ec:2.3.1.12	1	augustus_masked-A09-processed-gene-261.49-mRNA-1	path:map00010	chiifu/map00010.gif	http://biocyc.org/META/NEW-IMAGE?type=PATHWAY&object=PYRUVDEHYD-PWY&detail-level=3	http://biocyc.org/META/NEW-IMAGE?type=NIL&object=RXN0-1133&redirect=T	acetyl-CoA biosynthesis (from pyruvate)	dihydrolipoyllysine-residue succinyltransferase
Ether lipid metabolism	1	phospholipase A2	ec:3.1.1.4	1	snap_masked-A07-processed-gene-8.97-mRNA-1	path:map00565	chiifu/map00565.gif	http://biocyc.org/META/NEW-IMAGE?type=PATHWAY&object=PWY-6803&detail-level=3	http://biocyc.org/META/NEW-IMAGE?type=NIL&object=PHOSPHOLIPASE-A2-RXN&redirect=T	phosphatidylcholine acyl editing	transposon protein, putative, CACTA, En/Spm sub-class, expressed
Starch and sucrose metabolism	17	trehalose-phosphatase	ec:3.1.3.12	2	augustus_masked-A10-processed-gene-13.82-mRNA-1, snap_masked-A05-processed-gene-133.109-mRNA-1	path:map00500	chiifu/map00500.gif	http://biocyc.org/META/NEW-IMAGE?type=PATHWAY&object=TRESYN-PWY&detail-level=3	http://biocyc.org/META/NEW-IMAGE?type=NIL&object=TREHALOSEPHOSPHA-RXN&redirect=T	trehalose biosynthesis I	trehalose-phosphatase, putative
Starch and sucrose metabolism	17	glucuronosyltransferase	ec:2.4.1.17	1	augustus_masked-A05-processed-gene-156.3-mRNA-1	path:map00500	chiifu/map00500.gif	http://biocyc.org/META/NEW-IMAGE?type=PATHWAY&object=PWY-5756&detail-level=3	http://biocyc.org/META/NEW-IMAGE?type=NIL&object=RXN-9000&redirect=T	saponin biosynthesis II	oleanolate UDP-glucuronosyltransferase
Starch and sucrose metabolism	17	alpha,alpha-trehalose-phosphate synthase (UDP-forming)	ec:2.4.1.15	1	augustus_masked-A10-processed-gene-13.82-mRNA-1	path:map00500	chiifu/map00500.gif	http://biocyc.org/META/NEW-IMAGE?type=PATHWAY&object=TRESYN-PWY&detail-level=3	http://biocyc.org/META/NEW-IMAGE?type=NIL&object=TREHALOSE6PSYN-RXN&redirect=T	trehalose biosynthesis I	trehalose-phosphatase
Starch and sucrose metabolism	17	sucrose synthase	ec:2.4.1.13	1	augustus_masked-Scaffold005655-processed-gene-0.0-mRNA-1	path:map00500	chiifu/map00500.gif	http://biocyc.org/META/NEW-IMAGE?type=PATHWAY&object=PWYQT-4438&detail-level=3	http://biocyc.org/META/NEW-IMAGE?type=NIL&object=SUCROSE-SYNTHASE-RXN&redirect=T	UDP-glucose biosynthesis (from sucrose)	SUCROSE-UDP GLUCOSYLTRANSFERASE
Starch and sucrose metabolism	17	cellulose synthase (UDP-forming)	ec:2.4.1.12	1	genemark-A02-processed-gene-41.87-mRNA-1	path:map00500	chiifu/map00500.gif	http://biocyc.org/META/NEW-IMAGE?type=PATHWAY&object=PWY-1001&detail-level=3	http://biocyc.org/META/NEW-IMAGE?type=NIL&object=CELLULOSE-SYNTHASE-UDP-FORMING-RXN&redirect=T	cellulose biosynthesis	UDP-glucose:1,4-&beta;-D-glucan 4-&beta;-D-glucosyltransferase
Starch and sucrose metabolism	17	cellulase	ec:3.2.1.4	2	genemark-A04-processed-gene-19.45-mRNA-1, genemark-A09-processed-gene-243.28-mRNA-1	path:map00500	chiifu/map00500.gif
Starch and sucrose metabolism	17	sucrose alpha-glucosidase	ec:3.2.1.48	1	augustus_masked-Scaffold000625-processed-gene-0.0-mRNA-1	path:map00500	chiifu/map00500.gif
Starch and sucrose metabolism	17	pectinesterase	ec:3.1.1.11	2	genemark-A02-processed-gene-13.49-mRNA-1, snap_masked-A02-processed-gene-191.81-mRNA-1	path:map00500	chiifu/map00500.gif	http://biocyc.org/META/NEW-IMAGE?type=PATHWAY&object=PWY-1081&detail-level=3	http://biocyc.org/META/NEW-IMAGE?type=NIL&object=RXN-2102&redirect=T	homogalacturonan degradation	TRNA-CHARGING-PWY
Starch and sucrose metabolism	17	xylan 1,4-beta-xylosidase	ec:3.2.1.37	1	maker-A09-augustus-gene-304.127-mRNA-1	path:map00500	chiifu/map00500.gif	http://biocyc.org/META/NEW-IMAGE?type=PATHWAY&object=PWY-6717&detail-level=3	http://biocyc.org/META/NEW-IMAGE?type=NIL&object=3.2.1.37-RXN&redirect=T	(1,4)-&beta;-xylan degradation	xylan 1,4-beta-xylosidase
Starch and sucrose metabolism	17	beta-fructofuranosidase	ec:3.2.1.26	1	augustus_masked-Scaffold000625-processed-gene-0.0-mRNA-1	path:map00500	chiifu/map00500.gif	http://biocyc.org/META/NEW-IMAGE?type=PATHWAY&object=PWY-621&detail-level=3	http://biocyc.org/META/NEW-IMAGE?type=NIL&object=RXN-1461&redirect=T	sucrose degradation III	sucrose:sucrose fructosyltransferase
Starch and sucrose metabolism	17	beta-glucosidase	ec:3.2.1.21	4	augustus_masked-A08-processed-gene-19.17-mRNA-1, maker-A05-snap-gene-224.145-mRNA-1, maker-Scaffold005916-augustus-gene-0.3-mRNA-1, snap_masked-Scaffold001633-processed-gene-0.3-mRNA-1	path:map00500	chiifu/map00500.gif	http://biocyc.org/META/NEW-IMAGE?type=PATHWAY&object=PWY-6002&detail-level=3	http://biocyc.org/META/NEW-IMAGE?type=NIL&object=RXN-9674&redirect=T	lotaustralin degradation	lotaustralin beta-glucosidase
Starch and sucrose metabolism	17	polygalacturonase	ec:3.2.1.15	1	genemark-A03-processed-gene-102.14-mRNA-1	path:map00500	chiifu/map00500.gif	http://biocyc.org/META/NEW-IMAGE?type=PATHWAY&object=PWY-1081&detail-level=3	http://biocyc.org/META/NEW-IMAGE?type=NIL&object=RXN-2103&redirect=T	homogalacturonan degradation	polygalacturonase precursor, putative, expressed
Starch and sucrose metabolism	17	sucrose-phosphate phosphatase	ec:3.1.3.24	1	genemark-A04-processed-gene-155.37-mRNA-1	path:map00500	chiifu/map00500.gif	http://biocyc.org/META/NEW-IMAGE?type=PATHWAY&object=SUCSYN-PWY&detail-level=3	http://biocyc.org/META/NEW-IMAGE?type=NIL&object=SUCROSE-PHOSPHATASE-RXN&redirect=T	sucrose biosynthesis I	sucrose-phosphate phosphatase
Glycerophospholipid metabolism	5	glycerophosphodiester phosphodiesterase	ec:3.1.4.46	1	maker-A02-snap-gene-134.147-mRNA-1	path:map00564	chiifu/map00564.gif
Glycerophospholipid metabolism	5	glycerophosphocholine phosphodiesterase	ec:3.1.4.2	1	maker-A02-snap-gene-134.147-mRNA-1	path:map00564	chiifu/map00564.gif
Glycerophospholipid metabolism	5	1-acylglycerol-3-phosphate O-acyltransferase	ec:2.3.1.51	2	genemark-A02-processed-gene-136.47-mRNA-1, maker-Scaffold002165-augustus-gene-0.4-mRNA-1	path:map00564	chiifu/map00564.gif	http://biocyc.org/META/NEW-IMAGE?type=PATHWAY&object=TRIGLSYN-PWY&detail-level=3	http://biocyc.org/META/NEW-IMAGE?type=NIL&object=RXN-1623&redirect=T	triacylglycerol biosynthesis	lysophosphatidic acid acyltransferase
Glycerophospholipid metabolism	5	phospholipase A2	ec:3.1.1.4	1	snap_masked-A07-processed-gene-8.97-mRNA-1	path:map00564	chiifu/map00564.gif
Glycerophospholipid metabolism	5	glycerol-3-phosphate 1-O-acyltransferase	ec:2.3.1.15	1	genemark-A10-processed-gene-93.43-mRNA-1	path:map00564	chiifu/map00564.gif	http://biocyc.org/META/NEW-IMAGE?type=PATHWAY&object=TRIGLSYN-PWY&detail-level=3	http://biocyc.org/META/NEW-IMAGE?type=NIL&object=RXN-1381&redirect=T	triacylglycerol biosynthesis	glycerol-3-phosphate O-acyltransferase
Inositol phosphate metabolism	3	1-phosphatidylinositol 4-kinase	ec:2.7.1.67	2	genemark-A05-processed-gene-115.59-mRNA-1, maker-A06-augustus-gene-19.97-mRNA-1	path:map00562	chiifu/map00562.gif	http://biocyc.org/META/NEW-IMAGE?type=PATHWAY&object=PWY-6351&detail-level=3	http://biocyc.org/META/NEW-IMAGE?type=NIL&object=1-PHOSPHATIDYLINOSITOL-KINASE-RXN&redirect=T	D-<i>myo</i>-inositol (1,4,5)-trisphosphate biosynthesis	1-phosphatidylinositol 4-kinase
Inositol phosphate metabolism	3	inositol-phosphate phosphatase	ec:3.1.3.25	1	maker-A03-augustus-gene-146.145-mRNA-1	path:map00562	chiifu/map00562.gif	http://biocyc.org/META/NEW-IMAGE?type=PATHWAY&object=PWY-6363&detail-level=3	http://biocyc.org/META/NEW-IMAGE?type=NIL&object=RXN-10952&redirect=T	D-<i>myo</i>-inositol (1,4,5)-trisphosphate degradation	inositol-phosphate phosphatase
Glycerolipid metabolism	7	galactolipase	ec:3.1.1.26	1	snap_masked-A09-processed-gene-36.90-mRNA-1	path:map00561	chiifu/map00561.gif
Glycerolipid metabolism	7	1-acylglycerol-3-phosphate O-acyltransferase	ec:2.3.1.51	2	genemark-A02-processed-gene-136.47-mRNA-1, maker-Scaffold002165-augustus-gene-0.4-mRNA-1	path:map00561	chiifu/map00561.gif
Glycerolipid metabolism	7	triacylglycerol lipase	ec:3.1.1.3	4	augustus_masked-A01-processed-gene-143.15-mRNA-1, genemark-A03-processed-gene-6.20-mRNA-1, maker-A02-augustus-gene-226.107-mRNA-1, snap_masked-A09-processed-gene-36.90-mRNA-1	path:map00561	chiifu/map00561.gif	http://biocyc.org/META/NEW-IMAGE?type=PATHWAY&object=LIPAS-PWY&detail-level=3	http://biocyc.org/META/NEW-IMAGE?type=NIL&object=TRIACYLGLYCEROL-LIPASE-RXN&redirect=T	triacylglycerol degradation	triglyceride lipase
Glycerolipid metabolism	7	glycerol-3-phosphate 1-O-acyltransferase	ec:2.3.1.15	1	genemark-A10-processed-gene-93.43-mRNA-1	path:map00561	chiifu/map00561.gif
Novobiocin biosynthesis	1	tyrosine transaminase	ec:2.6.1.5	1	genemark-A09-processed-gene-270.36-mRNA-1	path:map00401	chiifu/map00401.gif	http://biocyc.org/META/NEW-IMAGE?type=PATHWAY&object=TYRFUMCAT-PWY&detail-level=3	http://biocyc.org/META/NEW-IMAGE?type=NIL&object=TYROSINE-AMINOTRANSFERASE-RXN&redirect=T	tyrosine degradation I	tyrosine transaminase
Phenylalanine, tyrosine and tryptophan biosynthesis	5	tryptophan synthase	ec:4.2.1.20	1	maker-A08-snap-gene-201.109-mRNA-1	path:map00400	chiifu/map00400.gif
Phenylalanine, tyrosine and tryptophan biosynthesis	5	phenylalanine(histidine) transaminase	ec:2.6.1.58	1	genemark-A09-processed-gene-270.36-mRNA-1	path:map00400	chiifu/map00400.gif	http://biocyc.org/META/NEW-IMAGE?type=PATHWAY&object=PWY-5079&detail-level=3	http://biocyc.org/META/NEW-IMAGE?type=NIL&object=2.6.1.58-RXN&redirect=T	phenylalanine degradation III	L-phenylalanine:pyruvate aminotransferase
Phenylalanine, tyrosine and tryptophan biosynthesis	5	anthranilate phosphoribosyltransferase	ec:2.4.2.18	1	augustus_masked-A07-processed-gene-30.0-mRNA-1	path:map00400	chiifu/map00400.gif	http://biocyc.org/META/NEW-IMAGE?type=PATHWAY&object=TRPSYN-PWY&detail-level=3	http://biocyc.org/META/NEW-IMAGE?type=NIL&object=PRTRANS-RXN&redirect=T	tryptophan biosynthesis	ANTHRANILATE PHOSPHORIBOSYLTRANSFERASE
Phenylalanine, tyrosine and tryptophan biosynthesis	5	3-phosphoshikimate 1-carboxyvinyltransferase	ec:2.5.1.19	1	genemark-A05-processed-gene-24.55-mRNA-1	path:map00400	chiifu/map00400.gif	http://biocyc.org/META/NEW-IMAGE?type=PATHWAY&object=ARO-PWY-ARA&detail-level=3	http://biocyc.org/META/NEW-IMAGE?type=NIL&object=2.5.1.19-RXN&redirect=T	chorismate biosynthesis I	5-enolpyruvylshikimate-3-phosphate synthase
Phenylalanine, tyrosine and tryptophan biosynthesis	5	tyrosine transaminase	ec:2.6.1.5	1	genemark-A09-processed-gene-270.36-mRNA-1	path:map00400	chiifu/map00400.gif
Phenylalanine, tyrosine and tryptophan biosynthesis	5	arogenate dehydratase	ec:4.2.1.91	1	augustus_masked-A05-processed-gene-227.13-mRNA-1	path:map00400	chiifu/map00400.gif	http://biocyc.org/META/NEW-IMAGE?type=PATHWAY&object=PWY-3462&detail-level=3	http://biocyc.org/META/NEW-IMAGE?type=NIL&object=CARBOXYCYCLOHEXADIENYL-DEHYDRATASE-RXN&redirect=T	phenylalanine biosynthesis II	arogenate dehydratase
Phenylalanine, tyrosine and tryptophan biosynthesis	5	prephenate dehydratase	ec:4.2.1.51	1	augustus_masked-A05-processed-gene-227.13-mRNA-1	path:map00400	chiifu/map00400.gif
Cyanoamino acid metabolism	4	beta-glucosidase	ec:3.2.1.21	4	augustus_masked-A08-processed-gene-19.17-mRNA-1, maker-A05-snap-gene-224.145-mRNA-1, maker-Scaffold005916-augustus-gene-0.3-mRNA-1, snap_masked-Scaffold001633-processed-gene-0.3-mRNA-1	path:map00460	chiifu/map00460.gif
Lysine biosynthesis	1	saccharopine dehydrogenase (NADP+, L-glutamate-forming)	ec:1.5.1.10	1	genemark-A03-processed-gene-289.76-mRNA-1	path:map00300	chiifu/map00300.gif
Isoquinoline alkaloid biosynthesis	5	primary-amine oxidase	ec:1.4.3.21	1	snap_masked-Scaffold001110-processed-gene-0.3-mRNA-1	path:map00950	chiifu/map00950.gif	http://biocyc.org/META/NEW-IMAGE?type=PATHWAY&object=PWY-5751&detail-level=3	http://biocyc.org/META/NEW-IMAGE?type=NIL&object=AMINEPHEN-RXN&redirect=T	phenylethanol biosynthesis	primary-amine oxidase
Isoquinoline alkaloid biosynthesis	5	salutaridinol 7-O-acetyltransferase	ec:2.3.1.150	1	genemark-A08-processed-gene-173.41-mRNA-1	path:map00950	chiifu/map00950.gif	http://biocyc.org/META/NEW-IMAGE?type=PATHWAY&object=PWY-5270&detail-level=3	http://biocyc.org/META/NEW-IMAGE?type=NIL&object=2.3.1.150-RXN&redirect=T	morphine biosynthesis	acetyl-CoA:salutaridinol-7-O-acetyltransferase
Isoquinoline alkaloid biosynthesis	5	reticuline oxidase	ec:1.21.3.3	2	snap_masked-Scaffold004467-processed-gene-0.3-mRNA-1, snap_masked-Scaffold011349-processed-gene-0.2-mRNA-1	path:map00950	chiifu/map00950.gif	http://biocyc.org/META/NEW-IMAGE?type=PATHWAY&object=PWY-6337&detail-level=3	http://biocyc.org/META/NEW-IMAGE?type=NIL&object=RETICULINE-OXIDASE-RXN&redirect=T	dehydroscoulerine biosynthesis	(S)-reticuline:oxygen oxidoreductase
Isoquinoline alkaloid biosynthesis	5	tyrosine transaminase	ec:2.6.1.5	1	genemark-A09-processed-gene-270.36-mRNA-1	path:map00950	chiifu/map00950.gif
Bisphenol degradation	1	arylesterase	ec:3.1.1.2	1	maker-A08-augustus-gene-13.94-mRNA-1	path:map00363	chiifu/map00363.gif
Phenylalanine metabolism	13	primary-amine oxidase	ec:1.4.3.21	1	snap_masked-Scaffold001110-processed-gene-0.3-mRNA-1	path:map00360	chiifu/map00360.gif
Phenylalanine metabolism	13	peroxidase	ec:1.11.1.7	8	augustus_masked-A06-processed-gene-146.3-mRNA-1, augustus_masked-Scaffold003897-processed-gene-0.0-mRNA-1, genemark-A07-processed-gene-142.61-mRNA-1, maker-A02-snap-gene-170.108-mRNA-1, maker-A05-augustus-gene-56.107-mRNA-1, maker-A10-augustus-gene-155.126-mRNA-1, snap_masked-A07-processed-gene-114.100-mRNA-1, snap_masked-A10-processed-gene-138.95-mRNA-1	path:map00360	chiifu/map00360.gif	http://biocyc.org/META/NEW-IMAGE?type=PATHWAY&object=PWY-5461&detail-level=3	http://biocyc.org/META/NEW-IMAGE?type=NIL&object=RXN-8635&redirect=T	betanidin degradation	transcription-repair coupling factor, putative, expressed
Phenylalanine metabolism	13	phenylalanine(histidine) transaminase	ec:2.6.1.58	1	genemark-A09-processed-gene-270.36-mRNA-1	path:map00360	chiifu/map00360.gif
Phenylalanine metabolism	13	aryl-alcohol dehydrogenase	ec:1.1.1.90	1	augustus_masked-Scaffold005846-processed-gene-0.0-mRNA-1	path:map00360	chiifu/map00360.gif	http://biocyc.org/META/NEW-IMAGE?type=PATHWAY&object=PWY-6766&detail-level=3	http://biocyc.org/META/NEW-IMAGE?type=NIL&object=BENZYL-ALC-DEHYDROGENASE-RXN&redirect=T	salicin biosynthesis	mannitol dehydrogenase
Phenylalanine metabolism	13	tyrosine transaminase	ec:2.6.1.5	1	genemark-A09-processed-gene-270.36-mRNA-1	path:map00360	chiifu/map00360.gif
Phenylalanine metabolism	13	amidase	ec:3.5.1.4	1	maker-A06-augustus-gene-148.98-mRNA-1	path:map00360	chiifu/map00360.gif	http://biocyc.org/META/NEW-IMAGE?type=PATHWAY&object=PWY-581&detail-level=3	http://biocyc.org/META/NEW-IMAGE?type=NIL&object=RXNN-404&redirect=T	IAA biosynthesis I	indoleacetamide hydrolase
Phenylalanine metabolism	13	4-coumarate---CoA ligase	ec:6.2.1.12	1	snap_masked-A05-processed-gene-166.76-mRNA-1	path:map00360	chiifu/map00360.gif	http://biocyc.org/META/NEW-IMAGE?type=PATHWAY&object=PWY-6920&detail-level=3	http://biocyc.org/META/NEW-IMAGE?type=NIL&object=4-COUMARATE--COA-LIGASE-RXN&redirect=T	6-gingerol analog biosynthesis	acetyl-CoA_synthetase
T cell receptor signaling pathway	5	phosphoprotein phosphatase	ec:3.1.3.16	1	augustus_masked-Scaffold004800-processed-gene-0.0-mRNA-1	path:map04660	chiifu/map04660.gif
T cell receptor signaling pathway	5	non-specific protein-tyrosine kinase	ec:2.7.10.2	4	augustus_masked-Scaffold007740-processed-gene-0.0-mRNA-1, maker-A07-snap-gene-147.106-mRNA-1, snap_masked-A01-processed-gene-225.108-mRNA-1, snap_masked-A09-processed-gene-65.70-mRNA-1	path:map04660	chiifu/map04660.gif
Glycine, serine and threonine metabolism	4	tryptophan synthase	ec:4.2.1.20	1	maker-A08-snap-gene-201.109-mRNA-1	path:map00260	chiifu/map00260.gif
Glycine, serine and threonine metabolism	4	primary-amine oxidase	ec:1.4.3.21	1	snap_masked-Scaffold001110-processed-gene-0.3-mRNA-1	path:map00260	chiifu/map00260.gif
Glycine, serine and threonine metabolism	4	aminomethyltransferase	ec:2.1.2.10	1	augustus_masked-A03-processed-gene-129.21-mRNA-1	path:map00260	chiifu/map00260.gif	http://biocyc.org/META/NEW-IMAGE?type=PATHWAY&object=GLYCLEAV-PWY&detail-level=3	http://biocyc.org/META/NEW-IMAGE?type=NIL&object=GCVT-RXN&redirect=T	glycine cleavage complex	AMINOMETHYLTRANSFERASE
Glycine, serine and threonine metabolism	4	glycerate dehydrogenase	ec:1.1.1.29	1	snap_masked-A07-processed-gene-165.58-mRNA-1	path:map00260	chiifu/map00260.gif	http://biocyc.org/META/NEW-IMAGE?type=PATHWAY&object=PWY-181&detail-level=3	http://biocyc.org/META/NEW-IMAGE?type=NIL&object=GLYCERATE-DEHYDROGENASE-RXN&redirect=T	photorespiration	hydroxypyruvate reductase
Phosphatidylinositol signaling system	3	1-phosphatidylinositol 4-kinase	ec:2.7.1.67	2	genemark-A05-processed-gene-115.59-mRNA-1, maker-A06-augustus-gene-19.97-mRNA-1	path:map04070	chiifu/map04070.gif
Phosphatidylinositol signaling system	3	inositol-phosphate phosphatase	ec:3.1.3.25	1	maker-A03-augustus-gene-146.145-mRNA-1	path:map04070	chiifu/map04070.gif
Steroid biosynthesis	1	7-dehydrocholesterol reductase	ec:1.3.1.21	1	maker-A05-snap-gene-118.101-mRNA-1	path:map00100	chiifu/map00100.gif
Fatty acid elongation	2	palmitoyl[protein] hydrolase	ec:3.1.2.22	2	maker-Scaffold000908-augustus-gene-0.5-mRNA-1, maker-Scaffold001557-augustus-gene-0.3-mRNA-1	path:map00062	chiifu/map00062.gif
Fatty acid biosynthesis	4	enoyl-[acyl-carrier-protein] reductase (NADH)	ec:1.3.1.9	1	genemark-Scaffold002682-processed-gene-0.2-mRNA-1	path:map00061	chiifu/map00061.gif	http://biocyc.org/META/NEW-IMAGE?type=PATHWAY&object=PWY-5989&detail-level=3	http://biocyc.org/META/NEW-IMAGE?type=NIL&object=RXN-9635&redirect=T	stearate biosynthesis II (plants)	enoyl-[acyl-carrier-protein] reductase (NADH)
Fatty acid biosynthesis	4	beta-ketoacyl-acyl-carrier-protein synthase I	ec:2.3.1.41	2	snap_masked-A01-processed-gene-198.73-mRNA-1, snap_masked-A09-processed-gene-58.73-mRNA-1	path:map00061	chiifu/map00061.gif	http://biocyc.org/META/NEW-IMAGE?type=PATHWAY&object=PWY-5989&detail-level=3	http://biocyc.org/META/NEW-IMAGE?type=NIL&object=RXN-9632&redirect=T	stearate biosynthesis II (plants)	beta-ketoacyl-acyl-carrier-protein synthase I
Fatty acid biosynthesis	4	[acyl-carrier-protein] S-malonyltransferase	ec:2.3.1.39	1	snap_masked-A03-processed-gene-70.93-mRNA-1	path:map00061	chiifu/map00061.gif	http://biocyc.org/META/NEW-IMAGE?type=PATHWAY&object=PWY-6799&detail-level=3	http://biocyc.org/META/NEW-IMAGE?type=NIL&object=MALONYL-COA-ACP-TRANSACYL-RXN&redirect=T	fatty acid biosynthesis (plant mitochondria)	malonyl-CoA:ACP transacylase
Fatty acid biosynthesis	4	beta-ketoacyl-acyl-carrier-protein synthase III	ec:2.3.1.180	1	snap_masked-A09-processed-gene-58.73-mRNA-1	path:map00061	chiifu/map00061.gif	http://biocyc.org/META/NEW-IMAGE?type=PATHWAY&object=PWY-4381&detail-level=3	http://biocyc.org/META/NEW-IMAGE?type=NIL&object=2.3.1.180-RXN&redirect=T	fatty acid biosynthesis initiation I	beta-ketoacyl-[acyl-carrier-protein] synthase III
Peptidoglycan biosynthesis	9	phospho-N-acetylmuramoyl-pentapeptide-transferase	ec:2.7.8.13	4	maker-A05-snap-gene-100.110-mRNA-1, maker-A05-snap-gene-46.91-mRNA-1, maker-A10-snap-gene-155.136-mRNA-1, snap_masked-A03-processed-gene-162.83-mRNA-1	path:map00550	chiifu/map00550.gif
Peptidoglycan biosynthesis	9	UDP-N-acetylmuramate dehydrogenase	ec:1.1.1.158	5	genemark-A09-processed-gene-3.19-mRNA-1, maker-A03-snap-gene-81.138-mRNA-1, snap_masked-A09-processed-gene-3.88-mRNA-1, snap_masked-Scaffold004467-processed-gene-0.3-mRNA-1, snap_masked-Scaffold011349-processed-gene-0.2-mRNA-1	path:map00550	chiifu/map00550.gif
Flavone and flavonol biosynthesis	2	myricetin O-methyltransferase	ec:2.1.1.149	1	augustus_masked-A10-processed-gene-61.48-mRNA-1	path:map00944	chiifu/map00944.gif	http://biocyc.org/META/NEW-IMAGE?type=PATHWAY&object=PWY-5391&detail-level=3	http://biocyc.org/META/NEW-IMAGE?type=NIL&object=RXN-8452&redirect=T	syringetin biosynthesis	myricetin <i>O</i>-methyltransferase
Flavone and flavonol biosynthesis	2	quercetin 3-O-methyltransferase	ec:2.1.1.76	2	augustus_masked-A10-processed-gene-61.48-mRNA-1, snap_masked-A01-processed-gene-115.67-mRNA-1	path:map00944	chiifu/map00944.gif	http://biocyc.org/META/NEW-IMAGE?type=PATHWAY&object=PWY-6064&detail-level=3	http://biocyc.org/META/NEW-IMAGE?type=NIL&object=QUERCETIN-3-O-METHYLTRANSFERASE-RXN&redirect=T	methylquercetin biosynthesis	quercetin 3-O-methyl transferase
Flavonoid biosynthesis	5	naringenin-chalcone synthase	ec:2.3.1.74	1	genemark-Scaffold001020-processed-gene-0.4-mRNA-1	path:map00941	chiifu/map00941.gif	http://biocyc.org/META/NEW-IMAGE?type=PATHWAY&object=PWY-6787&detail-level=3	http://biocyc.org/META/NEW-IMAGE?type=NIL&object=NARINGENIN-CHALCONE-SYNTHASE-RXN&redirect=T	flavonoid biosynthesis (in equisetum)	NARINGENIN-CHALCONE SYNTHASE
Flavonoid biosynthesis	5	flavanone 3-dioxygenase	ec:1.14.11.9	1	maker-A08-augustus-gene-143.115-mRNA-1	path:map00941	chiifu/map00941.gif	http://biocyc.org/META/NEW-IMAGE?type=PATHWAY&object=PWY-6787&detail-level=3	http://biocyc.org/META/NEW-IMAGE?type=NIL&object=RXN-7775&redirect=T	flavonoid biosynthesis (in equisetum)	naringenin 3-dioxygenase
Flavonoid biosynthesis	5	flavonol synthase	ec:1.14.11.23	3	augustus_masked-A03-processed-gene-181.61-mRNA-1, augustus_masked-Scaffold003188-processed-gene-0.0-mRNA-1, snap_masked-Scaffold000530-processed-gene-0.5-mRNA-1	path:map00941	chiifu/map00941.gif	http://biocyc.org/META/NEW-IMAGE?type=PATHWAY&object=PWY-6787&detail-level=3	http://biocyc.org/META/NEW-IMAGE?type=NIL&object=RXN-527&redirect=T	flavonoid biosynthesis (in equisetum)	FLAVONOL SYNTHASE
Phenylpropanoid biosynthesis	18	peroxidase	ec:1.11.1.7	8	augustus_masked-A06-processed-gene-146.3-mRNA-1, augustus_masked-Scaffold003897-processed-gene-0.0-mRNA-1, genemark-A07-processed-gene-142.61-mRNA-1, maker-A02-snap-gene-170.108-mRNA-1, maker-A05-augustus-gene-56.107-mRNA-1, maker-A10-augustus-gene-155.126-mRNA-1, snap_masked-A07-processed-gene-114.100-mRNA-1, snap_masked-A10-processed-gene-138.95-mRNA-1	path:map00940	chiifu/map00940.gif
Phenylpropanoid biosynthesis	18	sinapoylglucose---malate O-sinapoyltransferase	ec:2.3.1.92	1	snap_masked-A07-processed-gene-97.98-mRNA-1	path:map00940	chiifu/map00940.gif	http://biocyc.org/META/NEW-IMAGE?type=PATHWAY&object=PWY-3301&detail-level=3	http://biocyc.org/META/NEW-IMAGE?type=NIL&object=2.3.1.92-RXN&redirect=T	sinapate ester biosynthesis	sinapoylglucose:malate sinapoyltransferase
Phenylpropanoid biosynthesis	18	cinnamyl-alcohol dehydrogenase	ec:1.1.1.195	2	augustus_masked-Scaffold005846-processed-gene-0.0-mRNA-1, maker-A01-snap-gene-97.92-mRNA-1	path:map00940	chiifu/map00940.gif	http://biocyc.org/META/NEW-IMAGE?type=PATHWAY&object=PWY-361&detail-level=3	http://biocyc.org/META/NEW-IMAGE?type=NIL&object=RXN-11654&redirect=T	phenylpropanoid biosynthesis	coniferyl alcohol dehydrogenase
Phenylpropanoid biosynthesis	18	4-coumarate---CoA ligase	ec:6.2.1.12	1	snap_masked-A05-processed-gene-166.76-mRNA-1	path:map00940	chiifu/map00940.gif
Phenylpropanoid biosynthesis	18	beta-glucosidase	ec:3.2.1.21	4	augustus_masked-A08-processed-gene-19.17-mRNA-1, maker-A05-snap-gene-224.145-mRNA-1, maker-Scaffold005916-augustus-gene-0.3-mRNA-1, snap_masked-Scaffold001633-processed-gene-0.3-mRNA-1	path:map00940	chiifu/map00940.gif
Phenylpropanoid biosynthesis	18	caffeate O-methyltransferase	ec:2.1.1.68	2	augustus_masked-A10-processed-gene-61.48-mRNA-1, snap_masked-A01-processed-gene-115.67-mRNA-1	path:map00940	chiifu/map00940.gif	http://biocyc.org/META/NEW-IMAGE?type=PATHWAY&object=PWY-5868&detail-level=3	http://biocyc.org/META/NEW-IMAGE?type=NIL&object=RXN-1104&redirect=T	simplecoumarins biosynthesis	caffeate O-methyltransferase
Tyrosine metabolism	3	primary-amine oxidase	ec:1.4.3.21	1	snap_masked-Scaffold001110-processed-gene-0.3-mRNA-1	path:map00350	chiifu/map00350.gif
Tyrosine metabolism	3	phenylalanine(histidine) transaminase	ec:2.6.1.58	1	genemark-A09-processed-gene-270.36-mRNA-1	path:map00350	chiifu/map00350.gif
Tyrosine metabolism	3	aryl-alcohol dehydrogenase	ec:1.1.1.90	1	augustus_masked-Scaffold005846-processed-gene-0.0-mRNA-1	path:map00350	chiifu/map00350.gif
Tyrosine metabolism	3	tyrosine transaminase	ec:2.6.1.5	1	genemark-A09-processed-gene-270.36-mRNA-1	path:map00350	chiifu/map00350.gif
Alanine, aspartate and glutamate metabolism	3	glutamate---ammonia ligase	ec:6.3.1.2	1	augustus_masked-A05-processed-gene-122.1-mRNA-1	path:map00250	chiifu/map00250.gif	http://biocyc.org/META/NEW-IMAGE?type=PATHWAY&object=PWY-6549&detail-level=3	http://biocyc.org/META/NEW-IMAGE?type=NIL&object=GLUTAMINESYN-RXN&redirect=T	glutamine biosynthesis III	GLUTAMINE SYNTHETASE
Alanine, aspartate and glutamate metabolism	3	alanine transaminase	ec:2.6.1.2	2	genemark-A09-processed-gene-270.36-mRNA-1, snap_masked-A07-processed-gene-155.91-mRNA-1	path:map00250	chiifu/map00250.gif	http://biocyc.org/META/NEW-IMAGE?type=PATHWAY&object=ALANINE-SYN2-PWY&detail-level=3	http://biocyc.org/META/NEW-IMAGE?type=NIL&object=ALANINE-AMINOTRANSFERASE-RXN&redirect=T	alanine biosynthesis II	L-alanine:2-oxoglutarate aminotransferase
Riboflavin metabolism	4	acid phosphatase	ec:3.1.3.2	4	maker-A02-snap-gene-208.75-mRNA-1, maker-A02-snap-gene-208.76-mRNA-1, snap_masked-A03-processed-gene-206.86-mRNA-1, snap_masked-Scaffold006992-processed-gene-0.2-mRNA-1	path:map00740	chiifu/map00740.gif	http://biocyc.org/META/NEW-IMAGE?type=PATHWAY&object=THISYNARA-PWY&detail-level=3	http://biocyc.org/META/NEW-IMAGE?type=NIL&object=RXNQT-4191&redirect=T	thiamine biosynthesis II	thiamine monophosphate phosphatase
Styrene degradation	1	amidase	ec:3.5.1.4	1	maker-A06-augustus-gene-148.98-mRNA-1	path:map00643	chiifu/map00643.gif
Propanoate metabolism	1	3-hydroxyisobutyryl-CoA hydrolase	ec:3.1.2.4	1	maker-A08-snap-gene-209.184-mRNA-1	path:map00640	chiifu/map00640.gif	http://biocyc.org/META/NEW-IMAGE?type=PATHWAY&object=VALDEG-PWY&detail-level=3	http://biocyc.org/META/NEW-IMAGE?type=NIL&object=3-HYDROXYISOBUTYRYL-COA-HYDROLASE-RXN&redirect=T	valine degradation I	3-hydroxyisobutyryl-CoA hydrolase
Acridone alkaloid biosynthesis	1	anthranilate N-methyltransferase	ec:2.1.1.111	1	snap_masked-A01-processed-gene-115.67-mRNA-1	path:map01058	chiifu/map01058.gif	http://biocyc.org/META/NEW-IMAGE?type=PATHWAY&object=PWY-5958&detail-level=3	http://biocyc.org/META/NEW-IMAGE?type=NIL&object=ANTHRANILATE-N-METHYLTRANSFERASE-RXN&redirect=T	acridone alkaloid biosynthesis	anthranilate N-methyltransferase
Ascorbate and aldarate metabolism	4	glucuronosyltransferase	ec:2.4.1.17	1	augustus_masked-A05-processed-gene-156.3-mRNA-1	path:map00053	chiifu/map00053.gif
Ascorbate and aldarate metabolism	4	L-ascorbate oxidase	ec:1.10.3.3	2	maker-A08-snap-gene-53.136-mRNA-1, snap_masked-A08-processed-gene-3.86-mRNA-1	path:map00053	chiifu/map00053.gif
Ascorbate and aldarate metabolism	4	glutathione dehydrogenase (ascorbate)	ec:1.8.5.1	1	snap_masked-Scaffold002002-processed-gene-0.3-mRNA-1	path:map00053	chiifu/map00053.gif	http://biocyc.org/META/NEW-IMAGE?type=PATHWAY&object=PWY-2261&detail-level=3	http://biocyc.org/META/NEW-IMAGE?type=NIL&object=1.8.5.1-RXN&redirect=T	ascorbate glutathione cycle	glutathione dehydrogenase (ascorbate)
Galactose metabolism	4	galactokinase	ec:2.7.1.6	1	genemark-A05-processed-gene-65.36-mRNA-1	path:map00052	chiifu/map00052.gif	http://biocyc.org/META/NEW-IMAGE?type=PATHWAY&object=PWY-6527&detail-level=3	http://biocyc.org/META/NEW-IMAGE?type=NIL&object=GALACTOKIN-RXN&redirect=T	stachyose degradation	GALACTOKINASE
Galactose metabolism	4	galactinol---sucrose galactosyltransferase	ec:2.4.1.82	1	augustus_masked-Scaffold004613-processed-gene-0.0-mRNA-1	path:map00052	chiifu/map00052.gif	http://biocyc.org/META/NEW-IMAGE?type=PATHWAY&object=PWY-5337&detail-level=3	http://biocyc.org/META/NEW-IMAGE?type=NIL&object=2.4.1.82-RXN&redirect=T	stachyose biosynthesis	raffinose synthase
Galactose metabolism	4	beta-fructofuranosidase	ec:3.2.1.26	1	augustus_masked-Scaffold000625-processed-gene-0.0-mRNA-1	path:map00052	chiifu/map00052.gif
Galactose metabolism	4	beta-galactosidase	ec:3.2.1.23	1	genemark-A02-processed-gene-265.68-mRNA-1	path:map00052	chiifu/map00052.gif
Biosynthesis of siderophore group nonribosomal peptides	2	isochorismate synthase	ec:5.4.4.2	2	genemark-A03-processed-gene-14.62-mRNA-1, genemark-A09-processed-gene-102.19-mRNA-1	path:map01053	chiifu/map01053.gif	http://biocyc.org/META/NEW-IMAGE?type=PATHWAY&object=PWY-6406&detail-level=3	http://biocyc.org/META/NEW-IMAGE?type=NIL&object=ISOCHORSYN-RXN&redirect=T	salicylate biosynthesis I	isochorismate synthase 1, chloroplast precursor, putative, expressed
Caprolactam degradation	1	aryl-alcohol dehydrogenase	ec:1.1.1.90	1	augustus_masked-Scaffold005846-processed-gene-0.0-mRNA-1	path:map00930	chiifu/map00930.gif
Retinol metabolism	1	glucuronosyltransferase	ec:2.4.1.17	1	augustus_masked-A05-processed-gene-156.3-mRNA-1	path:map00830	chiifu/map00830.gif
mTOR signaling pathway	1	mitogen-activated protein kinase	ec:2.7.11.24	1	genemark-Scaffold002759-processed-gene-0.2-mRNA-1	path:map04150	chiifu/map04150.gif
Pyrimidine metabolism	5	DNA-directed DNA polymerase	ec:2.7.7.7	1	maker-A06-augustus-gene-130.113-mRNA-1	path:map00240	chiifu/map00240.gif
Pyrimidine metabolism	5	DNA-directed RNA polymerase	ec:2.7.7.6	3	maker-A05-snap-gene-87.147-mRNA-1, maker-A09-augustus-gene-228.58-mRNA-1, snap_masked-A03-processed-gene-86.67-mRNA-1	path:map00240	chiifu/map00240.gif
Pyrimidine metabolism	5	orotate phosphoribosyltransferase	ec:2.4.2.10	1	maker-A04-augustus-gene-33.83-mRNA-1	path:map00240	chiifu/map00240.gif	http://biocyc.org/META/NEW-IMAGE?type=PATHWAY&object=PWY-5686&detail-level=3	http://biocyc.org/META/NEW-IMAGE?type=NIL&object=OROPRIBTRANS-RXN&redirect=T	uridine-5'-phosphate biosynthesis	UMP synthase (orotate phosphoribosyltransferase)
Pyrimidine metabolism	5	orotidine-5'-phosphate decarboxylase	ec:4.1.1.23	1	maker-A04-augustus-gene-33.83-mRNA-1	path:map00240	chiifu/map00240.gif	http://biocyc.org/META/NEW-IMAGE?type=PATHWAY&object=PWY-5686&detail-level=3	http://biocyc.org/META/NEW-IMAGE?type=NIL&object=OROTPDECARB-RXN&redirect=T	uridine-5'-phosphate biosynthesis	UMP synthase (orotidine-5'-phosphate decarboxylase activity)
Thiamine metabolism	14	nucleoside-triphosphatase	ec:3.6.1.15	14	augustus_masked-A05-processed-gene-42.3-mRNA-1, augustus_masked-A06-processed-gene-98.12-mRNA-1, augustus_masked-A09-processed-gene-70.20-mRNA-1, augustus_masked-A09-processed-gene-88.58-mRNA-1, genemark-A04-processed-gene-38.42-mRNA-1, genemark-A09-processed-gene-238.19-mRNA-1, genemark-A09-processed-gene-61.33-mRNA-1, genemark-A09-processed-gene-61.44-mRNA-1, genemark-A09-processed-gene-63.7-mR…	path:map00730	chiifu/map00730.gif	http://biocyc.org/META/NEW-IMAGE?type=PATHWAY&object=PWY-5687&detail-level=3	http://biocyc.org/META/NEW-IMAGE?type=NIL&object=RXN-12196&redirect=T	pyrimidine ribonucleotides interconversion	nucleoside-triphosphatase
Steroid hormone biosynthesis	1	glucuronosyltransferase	ec:2.4.1.17	1	augustus_masked-A05-processed-gene-156.3-mRNA-1	path:map00140	chiifu/map00140.gif
Glyoxylate and dicarboxylate metabolism	8	glutamate---ammonia ligase	ec:6.3.1.2	1	augustus_masked-A05-processed-gene-122.1-mRNA-1	path:map00630	chiifu/map00630.gif
Glyoxylate and dicarboxylate metabolism	8	malate synthase	ec:2.3.3.9	1	augustus_masked-A03-processed-gene-45.4-mRNA-1	path:map00630	chiifu/map00630.gif	http://biocyc.org/META/NEW-IMAGE?type=PATHWAY&object=GLYOXYLATE-BYPASS&detail-level=3	http://biocyc.org/META/NEW-IMAGE?type=NIL&object=MALSYN-RXN&redirect=T	glyoxylate cycle	MALATE SYNTHASE
Glyoxylate and dicarboxylate metabolism	8	aconitate hydratase	ec:4.2.1.3	1	augustus_masked-A07-processed-gene-8.14-mRNA-1	path:map00630	chiifu/map00630.gif	http://biocyc.org/META/NEW-IMAGE?type=PATHWAY&object=PWYQT-4481&detail-level=3	http://biocyc.org/META/NEW-IMAGE?type=NIL&object=ACONITATEHYDR-RXN&redirect=T	TCA cycle variation V (plant)	aconitate hydratase
Glyoxylate and dicarboxylate metabolism	8	ribulose-bisphosphate carboxylase	ec:4.1.1.39	2	augustus_masked-Scaffold000609-processed-gene-0.1-mRNA-1, maker-A04-augustus-gene-64.93-mRNA-1	path:map00630	chiifu/map00630.gif	http://biocyc.org/META/NEW-IMAGE?type=PATHWAY&object=PWY-5723&detail-level=3	http://biocyc.org/META/NEW-IMAGE?type=NIL&object=RIBULOSE-BISPHOSPHATE-CARBOXYLASE-RXN&redirect=T	Rubisco shunt	ribulose bisphosphate carboxylase small chain SSU40B, chloroplast precursor, putative, expressed
Glyoxylate and dicarboxylate metabolism	8	malate dehydrogenase	ec:1.1.1.37	1	genemark-A06-processed-gene-127.27-mRNA-1	path:map00630	chiifu/map00630.gif	http://biocyc.org/META/NEW-IMAGE?type=PATHWAY&object=PWYQT-4481&detail-level=3	http://biocyc.org/META/NEW-IMAGE?type=NIL&object=MALATE-DEH-RXN&redirect=T	TCA cycle variation V (plant)	MALATE OXIDOREDUCTASE
Glyoxylate and dicarboxylate metabolism	8	glycerate dehydrogenase	ec:1.1.1.29	1	snap_masked-A07-processed-gene-165.58-mRNA-1	path:map00630	chiifu/map00630.gif
Glyoxylate and dicarboxylate metabolism	8	glutamate synthase (ferredoxin)	ec:1.4.7.1	1	genemark-A03-processed-gene-99.18-mRNA-1	path:map00630	chiifu/map00630.gif	http://biocyc.org/META/NEW-IMAGE?type=PATHWAY&object=PWY-6549&detail-level=3	http://biocyc.org/META/NEW-IMAGE?type=NIL&object=GLUTAMATE-SYNTHASE-FERREDOXIN-RXN&redirect=T	glutamine biosynthesis III	glutamate synthase (ferredoxin)<p
Glycosaminoglycan biosynthesis - heparan sulfate	1	glucuronosyl-N-acetylglucosaminyl-proteoglycan 4-alpha-N-acetylglucosaminyltransferase	ec:2.4.1.224	1	maker-A03-snap-gene-40.127-mRNA-1	path:map00534	chiifu/map00534.gif
Glycosaminoglycan degradation	1	beta-galactosidase	ec:3.2.1.23	1	genemark-A02-processed-gene-265.68-mRNA-1	path:map00531	chiifu/map00531.gif
Pentose and glucuronate interconversions	4	glucuronosyltransferase	ec:2.4.1.17	1	augustus_masked-A05-processed-gene-156.3-mRNA-1	path:map00040	chiifu/map00040.gif
Pentose and glucuronate interconversions	4	pectinesterase	ec:3.1.1.11	2	genemark-A02-processed-gene-13.49-mRNA-1, snap_masked-A02-processed-gene-191.81-mRNA-1	path:map00040	chiifu/map00040.gif
Pentose and glucuronate interconversions	4	polygalacturonase	ec:3.2.1.15	1	genemark-A03-processed-gene-102.14-mRNA-1	path:map00040	chiifu/map00040.gif
alpha-Linolenic acid metabolism	3	allene-oxide cyclase	ec:5.3.99.6	1	augustus_masked-A09-processed-gene-144.3-mRNA-1	path:map00592	chiifu/map00592.gif	http://biocyc.org/META/NEW-IMAGE?type=PATHWAY&object=PWY-735&detail-level=3	http://biocyc.org/META/NEW-IMAGE?type=NIL&object=ALLENE-OXIDE-CYCLASE-RXN&redirect=T	jasmonic acid biosynthesis	Allene-oxide cyclase
alpha-Linolenic acid metabolism	3	linoleate 13S-lipoxygenase	ec:1.13.11.12	1	maker-A07-snap-gene-136.133-mRNA-1	path:map00592	chiifu/map00592.gif	http://biocyc.org/META/NEW-IMAGE?type=PATHWAY&object=PWY-735&detail-level=3	http://biocyc.org/META/NEW-IMAGE?type=NIL&object=RXN-1321&redirect=T	jasmonic acid biosynthesis	lipoxygenase A, putative, expressed
alpha-Linolenic acid metabolism	3	phospholipase A2	ec:3.1.1.4	1	snap_masked-A07-processed-gene-8.97-mRNA-1	path:map00592	chiifu/map00592.gif
Linoleic acid metabolism	3	linoleate 13S-lipoxygenase	ec:1.13.11.12	1	maker-A07-snap-gene-136.133-mRNA-1	path:map00591	chiifu/map00591.gif
Linoleic acid metabolism	3	Delta12-fatty acid dehydrogenase	ec:1.14.99.33	1	maker-A03-augustus-gene-161.101-mRNA-1	path:map00591	chiifu/map00591.gif	http://biocyc.org/META/NEW-IMAGE?type=PATHWAY&object=PWY-6013&detail-level=3	http://biocyc.org/META/NEW-IMAGE?type=NIL&object=1.14.99.33-RXN&redirect=T	crepenynic acid biosynthesis	&Delta;<sup><small>12</small></sup>-fatty acid dehydrogenase
Linoleic acid metabolism	3	phospholipase A2	ec:3.1.1.4	1	snap_masked-A07-processed-gene-8.97-mRNA-1	path:map00591	chiifu/map00591.gif
Arachidonic acid metabolism	1	phospholipase A2	ec:3.1.1.4	1	snap_masked-A07-processed-gene-8.97-mRNA-1	path:map00590	chiifu/map00590.gif
Sulfur metabolism	2	adenylyl-sulfate reductase	ec:1.8.99.2	1	maker-A05-snap-gene-87.153-mRNA-1	path:map00920	chiifu/map00920.gif
Sulfur metabolism	2	phosphoadenylyl-sulfate reductase (thioredoxin)	ec:1.8.4.8	1	maker-A05-snap-gene-87.153-mRNA-1	path:map00920	chiifu/map00920.gif
Sulfur metabolism	2	3'(2'),5'-bisphosphate nucleotidase	ec:3.1.3.7	1	maker-A03-augustus-gene-146.145-mRNA-1	path:map00920	chiifu/map00920.gif
Drug metabolism - other enzymes	13	glucuronosyltransferase	ec:2.4.1.17	1	augustus_masked-A05-processed-gene-156.3-mRNA-1	path:map00983	chiifu/map00983.gif
Drug metabolism - other enzymes	13	orotate phosphoribosyltransferase	ec:2.4.2.10	1	maker-A04-augustus-gene-33.83-mRNA-1	path:map00983	chiifu/map00983.gif
Drug metabolism - other enzymes	13	xanthine oxidase	ec:1.17.3.2	2	genemark-A09-processed-gene-3.19-mRNA-1, snap_masked-A09-processed-gene-3.88-mRNA-1	path:map00983	chiifu/map00983.gif
Drug metabolism - other enzymes	13	carboxylesterase	ec:3.1.1.1	9	augustus_masked-A01-processed-gene-148.0-mRNA-1, augustus_masked-A02-processed-gene-38.10-mRNA-1, genemark-A03-processed-gene-50.40-mRNA-1, maker-A02-snap-gene-122.97-mRNA-1, maker-A05-snap-gene-17.119-mRNA-1, maker-A07-snap-gene-134.112-mRNA-1, maker-A08-augustus-gene-13.94-mRNA-1, maker-A09-augustus-gene-18.113-mRNA-1, snap_masked-A02-processed-gene-261.81-mRNA-1	path:map00983	chiifu/map00983.gif	http://biocyc.org/META/NEW-IMAGE?type=PATHWAY&object=PWY-6763&detail-level=3	http://biocyc.org/META/NEW-IMAGE?type=NIL&object=RXN-12253&redirect=T	salicortin biosynthesis	unknown
Drug metabolism - cytochrome P450	8	glucuronosyltransferase	ec:2.4.1.17	1	augustus_masked-A05-processed-gene-156.3-mRNA-1	path:map00982	chiifu/map00982.gif
Drug metabolism - cytochrome P450	8	glutathione transferase	ec:2.5.1.18	4	augustus_masked-A07-processed-gene-142.2-mRNA-1, augustus_masked-A09-processed-gene-91.53-mRNA-1, augustus_masked-A09-processed-gene-91.56-mRNA-1, genemark-A07-processed-gene-142.61-mRNA-1	path:map00982	chiifu/map00982.gif	http://biocyc.org/META/NEW-IMAGE?type=PATHWAY&object=PWY-6842&detail-level=3	http://biocyc.org/META/NEW-IMAGE?type=NIL&object=GSHTRAN-RXN&redirect=T	glutathione-mediated detoxification II	glutathione transferase
Drug metabolism - cytochrome P450	8	flavin-containing monooxygenase	ec:1.14.13.8	3	genemark-A09-processed-gene-326.45-mRNA-1, genemark-A09-processed-gene-58.27-mRNA-1, maker-A09-snap-gene-326.107-mRNA-1	path:map00982	chiifu/map00982.gif
Arginine and proline metabolism	5	glutamate---ammonia ligase	ec:6.3.1.2	1	augustus_masked-A05-processed-gene-122.1-mRNA-1	path:map00330	chiifu/map00330.gif
Arginine and proline metabolism	5	adenosylmethionine decarboxylase	ec:4.1.1.50	1	snap_masked-Scaffold004522-processed-gene-0.3-mRNA-1	path:map00330	chiifu/map00330.gif	http://biocyc.org/META/NEW-IMAGE?type=PATHWAY&object=BSUBPOLYAMSYN-PWY&detail-level=3	http://biocyc.org/META/NEW-IMAGE?type=NIL&object=SAMDECARB-RXN&redirect=T	spermidine biosynthesis I	S-adenosylmethionine decarboxylase
Arginine and proline metabolism	5	amidase	ec:3.5.1.4	1	maker-A06-augustus-gene-148.98-mRNA-1	path:map00330	chiifu/map00330.gif
Arginine and proline metabolism	5	aminoacylase	ec:3.5.1.14	2	augustus_masked-A03-processed-gene-82.62-mRNA-1, maker-Scaffold000291-augustus-gene-0.45-mRNA-1	path:map00330	chiifu/map00330.gif
Metabolism of xenobiotics by cytochrome P450	5	glucuronosyltransferase	ec:2.4.1.17	1	augustus_masked-A05-processed-gene-156.3-mRNA-1	path:map00980	chiifu/map00980.gif
Metabolism of xenobiotics by cytochrome P450	5	glutathione transferase	ec:2.5.1.18	4	augustus_masked-A07-processed-gene-142.2-mRNA-1, augustus_masked-A09-processed-gene-91.53-mRNA-1, augustus_masked-A09-processed-gene-91.56-mRNA-1, genemark-A07-processed-gene-142.61-mRNA-1	path:map00980	chiifu/map00980.gif
Caffeine metabolism	2	xanthine oxidase	ec:1.17.3.2	2	genemark-A09-processed-gene-3.19-mRNA-1, snap_masked-A09-processed-gene-3.88-mRNA-1	path:map00232	chiifu/map00232.gif
Aminobenzoate degradation	5	amidase	ec:3.5.1.4	1	maker-A06-augustus-gene-148.98-mRNA-1	path:map00627	chiifu/map00627.gif
Aminobenzoate degradation	5	acid phosphatase	ec:3.1.3.2	4	maker-A02-snap-gene-208.75-mRNA-1, maker-A02-snap-gene-208.76-mRNA-1, snap_masked-A03-processed-gene-206.86-mRNA-1, snap_masked-Scaffold006992-processed-gene-0.2-mRNA-1	path:map00627	chiifu/map00627.gif
Purine metabolism	36	DNA-directed DNA polymerase	ec:2.7.7.7	1	maker-A06-augustus-gene-130.113-mRNA-1	path:map00230	chiifu/map00230.gif
Purine metabolism	36	DNA-directed RNA polymerase	ec:2.7.7.6	3	maker-A05-snap-gene-87.147-mRNA-1, maker-A09-augustus-gene-228.58-mRNA-1, snap_masked-A03-processed-gene-86.67-mRNA-1	path:map00230	chiifu/map00230.gif
Purine metabolism	36	adenosinetriphosphatase	ec:3.6.1.3	12	augustus_masked-A06-processed-gene-221.19-mRNA-1, augustus_masked-A06-processed-gene-221.2-mRNA-1, augustus_masked-A06-processed-gene-221.8-mRNA-1, augustus_masked-Scaffold000140-processed-gene-1.0-mRNA-1, genemark-A06-processed-gene-221.56-mRNA-1, genemark-A08-processed-gene-143.82-mRNA-1, maker-A01-snap-gene-151.77-mRNA-1, maker-A01-snap-gene-151.79-mRNA-1, maker-A02-snap-gene-199.85-mRNA-1, ma…	path:map00230	chiifu/map00230.gif
Purine metabolism	36	guanylate cyclase	ec:4.6.1.2	1	augustus_masked-Scaffold007858-processed-gene-0.0-mRNA-1	path:map00230	chiifu/map00230.gif
Purine metabolism	36	adenine phosphoribosyltransferase	ec:2.4.2.7	1	maker-A02-snap-gene-55.116-mRNA-1	path:map00230	chiifu/map00230.gif	http://biocyc.org/META/NEW-IMAGE?type=PATHWAY&object=PWY-6605&detail-level=3	http://biocyc.org/META/NEW-IMAGE?type=NIL&object=ADENPRIBOSYLTRAN-RXN&redirect=T	adenine and adenosine salvage II	orotate phosphoribosyltransferase
Purine metabolism	36	xanthine oxidase	ec:1.17.3.2	2	genemark-A09-processed-gene-3.19-mRNA-1, snap_masked-A09-processed-gene-3.88-mRNA-1	path:map00230	chiifu/map00230.gif
Purine metabolism	36	xanthine dehydrogenase	ec:1.17.1.4	2	genemark-A09-processed-gene-3.19-mRNA-1, snap_masked-A09-processed-gene-3.88-mRNA-1	path:map00230	chiifu/map00230.gif	http://biocyc.org/META/NEW-IMAGE?type=PATHWAY&object=PWY-6607&detail-level=3	http://biocyc.org/META/NEW-IMAGE?type=NIL&object=RXN0-901&redirect=T	guanosine nucleotides degradation I	XANTHINE DEHYDROGENASE
Purine metabolism	36	GTP diphosphokinase	ec:2.7.6.5	1	genemark-A09-processed-gene-243.42-mRNA-1	path:map00230	chiifu/map00230.gif	http://biocyc.org/META/NEW-IMAGE?type=PATHWAY&object=PPGPPMET-PWY&detail-level=3	http://biocyc.org/META/NEW-IMAGE?type=NIL&object=GTPPYPHOSKIN-RXN&redirect=T	ppGpp biosynthesis	GTP diphosphokinase<p
Purine metabolism	36	adenylate kinase	ec:2.7.4.3	1	maker-A03-augustus-gene-87.94-mRNA-1	path:map00230	chiifu/map00230.gif	http://biocyc.org/META/NEW-IMAGE?type=PATHWAY&object=DENOVOPURINE3-PWY&detail-level=3	http://biocyc.org/META/NEW-IMAGE?type=NIL&object=RXN4FS-19&redirect=T	purine nucleotide metabolism (phosphotransfer and nucleotide modification)	unknown
Purine metabolism	36	nucleoside-triphosphatase	ec:3.6.1.15	14	augustus_masked-A05-processed-gene-42.3-mRNA-1, augustus_masked-A06-processed-gene-98.12-mRNA-1, augustus_masked-A09-processed-gene-70.20-mRNA-1, augustus_masked-A09-processed-gene-88.58-mRNA-1, genemark-A04-processed-gene-38.42-mRNA-1, genemark-A09-processed-gene-238.19-mRNA-1, genemark-A09-processed-gene-61.33-mRNA-1, genemark-A09-processed-gene-61.44-mRNA-1, genemark-A09-processed-gene-63.7-mR…	path:map00230	chiifu/map00230.gif
Lipoic acid metabolism	1	lipoyl synthase	ec:2.8.1.8	1	snap_masked-A09-processed-gene-36.90-mRNA-1	path:map00785	chiifu/map00785.gif	http://biocyc.org/META/NEW-IMAGE?type=PATHWAY&object=PWY0-501&detail-level=3	http://biocyc.org/META/NEW-IMAGE?type=NIL&object=RXN0-949&redirect=T	lipoate biosynthesis and incorporation I	lipoyl synthase
Carbon fixation pathways in prokaryotes	3	aconitate hydratase	ec:4.2.1.3	1	augustus_masked-A07-processed-gene-8.14-mRNA-1	path:map00720	chiifu/map00720.gif
Carbon fixation pathways in prokaryotes	3	isocitrate dehydrogenase (NADP+)	ec:1.1.1.42	1	maker-A03-snap-gene-27.168-mRNA-1	path:map00720	chiifu/map00720.gif	http://biocyc.org/META/NEW-IMAGE?type=PATHWAY&object=PWY-6549&detail-level=3	http://biocyc.org/META/NEW-IMAGE?type=NIL&object=ISOCITDEH-RXN&redirect=T	glutamine biosynthesis III	NADP+-dependent isocitrate dehydrogenase
Carbon fixation pathways in prokaryotes	3	malate dehydrogenase	ec:1.1.1.37	1	genemark-A06-processed-gene-127.27-mRNA-1	path:map00720	chiifu/map00720.gif
Toluene degradation	1	aryl-alcohol dehydrogenase	ec:1.1.1.90	1	augustus_masked-Scaffold005846-processed-gene-0.0-mRNA-1	path:map00623	chiifu/map00623.gif
Valine, leucine and isoleucine biosynthesis	1	leucine transaminase	ec:2.6.1.6	1	genemark-A09-processed-gene-270.36-mRNA-1	path:map00290	chiifu/map00290.gif
Xylene degradation	1	aryl-alcohol dehydrogenase	ec:1.1.1.90	1	augustus_masked-Scaffold005846-processed-gene-0.0-mRNA-1	path:map00622	chiifu/map00622.gif
Ubiquinone and other terpenoid-quinone biosynthesis	9	4-hydroxybenzoate polyprenyltransferase	ec:2.5.1.39	1	maker-A03-snap-gene-252.92-mRNA-1	path:map00130	chiifu/map00130.gif	http://biocyc.org/META/NEW-IMAGE?type=PATHWAY&object=PWY-5872&detail-level=3	http://biocyc.org/META/NEW-IMAGE?type=NIL&object=RXN-9230&redirect=T	ubiquinol-10 biosynthesis (eukaryotic)	4-hydroxybenzoate nonaprenyltransferase
Ubiquinone and other terpenoid-quinone biosynthesis	9	isochorismate synthase	ec:5.4.4.2	2	genemark-A03-processed-gene-14.62-mRNA-1, genemark-A09-processed-gene-102.19-mRNA-1	path:map00130	chiifu/map00130.gif
Ubiquinone and other terpenoid-quinone biosynthesis	9	tyrosine transaminase	ec:2.6.1.5	1	genemark-A09-processed-gene-270.36-mRNA-1	path:map00130	chiifu/map00130.gif
Ubiquinone and other terpenoid-quinone biosynthesis	9	polyprenyldihydroxybenzoate methyltransferase	ec:2.1.1.114	2	maker-A05-snap-gene-72.108-mRNA-1, maker-A05-snap-gene-72.109-mRNA-1	path:map00130	chiifu/map00130.gif	http://biocyc.org/META/NEW-IMAGE?type=PATHWAY&object=PWY-5872&detail-level=3	http://biocyc.org/META/NEW-IMAGE?type=NIL&object=RXN-9282&redirect=T	ubiquinol-10 biosynthesis (eukaryotic)	polyprenyldihydroxybenzoate methyltransferase
Ubiquinone and other terpenoid-quinone biosynthesis	9	o-succinylbenzoate---CoA ligase	ec:6.2.1.26	1	maker-Scaffold000928-augustus-gene-0.4-mRNA-1	path:map00130	chiifu/map00130.gif	http://biocyc.org/META/NEW-IMAGE?type=PATHWAY&object=PWY-5791&detail-level=3	http://biocyc.org/META/NEW-IMAGE?type=NIL&object=RXN-7614&redirect=T	1,4-dihydroxy-2-naphthoate biosynthesis II (plants)	O-succinylbenzoate-CoA ligase
Ubiquinone and other terpenoid-quinone biosynthesis	9	tocopherol O-methyltransferase	ec:2.1.1.95	1	maker-A02-augustus-gene-160.91-mRNA-1	path:map00130	chiifu/map00130.gif	http://biocyc.org/META/NEW-IMAGE?type=PATHWAY&object=PWY-1422&detail-level=3	http://biocyc.org/META/NEW-IMAGE?type=NIL&object=TOCOPHEROL-O-METHYLTRANSFERASE-RXN&redirect=T	vitamin E biosynthesis	tocopherol O-methyltransferase
Ubiquinone and other terpenoid-quinone biosynthesis	9	4-coumarate---CoA ligase	ec:6.2.1.12	1	snap_masked-A05-processed-gene-166.76-mRNA-1	path:map00130	chiifu/map00130.gif
Ubiquinone and other terpenoid-quinone biosynthesis	9	3-demethylubiquinol 3-O-methyltransferase	ec:2.1.1.64	1	maker-A05-snap-gene-72.109-mRNA-1	path:map00130	chiifu/map00130.gif	http://biocyc.org/META/NEW-IMAGE?type=PATHWAY&object=PWY-5872&detail-level=3	http://biocyc.org/META/NEW-IMAGE?type=NIL&object=RXN-9237&redirect=T	ubiquinol-10 biosynthesis (eukaryotic)	unknown
Pyruvate metabolism	4	malate synthase	ec:2.3.3.9	1	augustus_masked-A03-processed-gene-45.4-mRNA-1	path:map00620	chiifu/map00620.gif
Pyruvate metabolism	4	malate dehydrogenase	ec:1.1.1.37	1	genemark-A06-processed-gene-127.27-mRNA-1	path:map00620	chiifu/map00620.gif
Pyruvate metabolism	4	dihydrolipoyllysine-residue acetyltransferase	ec:2.3.1.12	1	augustus_masked-A09-processed-gene-261.49-mRNA-1	path:map00620	chiifu/map00620.gif
Pyruvate metabolism	4	lactoylglutathione lyase	ec:4.4.1.5	1	genemark-A07-processed-gene-142.61-mRNA-1	path:map00620	chiifu/map00620.gif	http://biocyc.org/META/NEW-IMAGE?type=PATHWAY&object=PWY-5386&detail-level=3	http://biocyc.org/META/NEW-IMAGE?type=NIL&object=GLYOXI-RXN&redirect=T	methylglyoxal degradation I	lactoylglutathione lyase
Oxidative phosphorylation	13	succinate dehydrogenase (ubiquinone)	ec:1.3.5.1	1	genemark-A02-processed-gene-277.113-mRNA-1	path:map00190	chiifu/map00190.gif	http://biocyc.org/META/NEW-IMAGE?type=PATHWAY&object=PWYQT-4481&detail-level=3	http://biocyc.org/META/NEW-IMAGE?type=NIL&object=SUCCINATE-DEHYDROGENASE-UBIQUINONE-RXN&redirect=T	TCA cycle variation V (plant)	succinate:ubiquinone oxidoreductase
Oxidative phosphorylation	13	H+-exporting ATPase	ec:3.6.3.6	1	maker-Scaffold000609-snap-gene-0.9-mRNA-1	path:map00190	chiifu/map00190.gif	http://biocyc.org/META/NEW-IMAGE?type=PATHWAY&object=PWY-6814&detail-level=3	http://biocyc.org/META/NEW-IMAGE?type=NIL&object=3.6.3.6-RXN&redirect=T	acidification and chitin degradation (in carnivorous plants)	vacuolar H+-PPase
Oxidative phosphorylation	13	inorganic diphosphatase ec:3.6.1.10 endopolyphosphatase	ec:3.6.1.1	2	maker-A01-augustus-gene-268.118-mRNA-1, maker-A02-augustus-gene-13.120-mRNA-1	path:map00190	chiifu/map00190.gif	http://biocyc.org/META/NEW-IMAGE?type=PATHWAY&object=PWYQT-4437&detail-level=3	http://biocyc.org/META/NEW-IMAGE?type=NIL&object=INORGPYROPHOSPHAT-RXN&redirect=T	UDP-glucose biosynthesis (from glucose 6-phosphate)	inorganic pyrophosphatase
Oxidative phosphorylation	13	NADH:ubiquinone reductase (H+-translocating)	ec:1.6.5.3	4	genemark-Scaffold000424-processed-gene-0.3-mRNA-1, maker-Scaffold000424-snap-gene-0.10-mRNA-1, maker-Scaffold000424-snap-gene-0.9-mRNA-1, maker-Scaffold000825-snap-gene-0.4-mRNA-1	path:map00190	chiifu/map00190.gif	http://biocyc.org/META/NEW-IMAGE?type=PATHWAY&object=PWY-5083&detail-level=3	http://biocyc.org/META/NEW-IMAGE?type=NIL&object=NADH-DEHYDROG-A-RXN&redirect=T	NAD/NADH phosphorylation and dephosphorylation	NADH:ubiquinone reductase (H<small><sup>+</sup></small>-translocating)
Oxidative phosphorylation	13	cytochrome-c oxidase	ec:1.9.3.1	3	maker-A01-snap-gene-102.153-mRNA-1, snap_masked-A05-processed-gene-198.81-mRNA-1, snap_masked-A05-processed-gene-198.90-mRNA-1	path:map00190	chiifu/map00190.gif	http://biocyc.org/META/NEW-IMAGE?type=PATHWAY&object=PWY-3781&detail-level=3	http://biocyc.org/META/NEW-IMAGE?type=NIL&object=CYTOCHROME-C-OXIDASE-RXN&redirect=T	aerobic respiration (cytochrome c)	protein complex assembly
Oxidative phosphorylation	13	ubiquinol---cytochrome-c reductase	ec:1.10.2.2	2	augustus_masked-A08-processed-gene-130.13-mRNA-1, augustus_masked-A09-processed-gene-28.28-mRNA-1	path:map00190	chiifu/map00190.gif	http://biocyc.org/META/NEW-IMAGE?type=PATHWAY&object=PWY-3781&detail-level=3	http://biocyc.org/META/NEW-IMAGE?type=NIL&object=1.10.2.2-RXN&redirect=T	aerobic respiration (cytochrome c)	ubiquinol-cytochrome-<i>c</i> reductase<p
Streptomycin biosynthesis	1	inositol-phosphate phosphatase	ec:3.1.3.25	1	maker-A03-augustus-gene-146.145-mRNA-1	path:map00521	chiifu/map00521.gif
Methane metabolism	15	S-(hydroxymethyl)glutathione dehydrogenase	ec:1.1.1.284	2	augustus_masked-A06-processed-gene-206.3-mRNA-1, genemark-A02-processed-gene-252.41-mRNA-1	path:map00680	chiifu/map00680.gif	http://biocyc.org/META/NEW-IMAGE?type=PATHWAY&object=PWY-1801&detail-level=3	http://biocyc.org/META/NEW-IMAGE?type=NIL&object=RXN-2962&redirect=T	formaldehyde oxidation II (glutathione-dependent)	S-(hydroxymethyl)glutathione dehydrogenase
Methane metabolism	15	peroxidase	ec:1.11.1.7	8	augustus_masked-A06-processed-gene-146.3-mRNA-1, augustus_masked-Scaffold003897-processed-gene-0.0-mRNA-1, genemark-A07-processed-gene-142.61-mRNA-1, maker-A02-snap-gene-170.108-mRNA-1, maker-A05-augustus-gene-56.107-mRNA-1, maker-A10-augustus-gene-155.126-mRNA-1, snap_masked-A07-processed-gene-114.100-mRNA-1, snap_masked-A10-processed-gene-138.95-mRNA-1	path:map00680	chiifu/map00680.gif
Methane metabolism	15	flavin-containing monooxygenase	ec:1.14.13.8	3	genemark-A09-processed-gene-326.45-mRNA-1, genemark-A09-processed-gene-58.27-mRNA-1, maker-A09-snap-gene-326.107-mRNA-1	path:map00680	chiifu/map00680.gif
Methane metabolism	15	malate dehydrogenase	ec:1.1.1.37	1	genemark-A06-processed-gene-127.27-mRNA-1	path:map00680	chiifu/map00680.gif
Methane metabolism	15	glycerate dehydrogenase	ec:1.1.1.29	1	snap_masked-A07-processed-gene-165.58-mRNA-1	path:map00680	chiifu/map00680.gif
Pentose phosphate pathway	3	6-phosphogluconolactonase	ec:3.1.1.31	2	augustus_masked-A06-processed-gene-171.23-mRNA-1, genemark-A06-processed-gene-171.67-mRNA-1	path:map00030	chiifu/map00030.gif	http://biocyc.org/META/NEW-IMAGE?type=PATHWAY&object=OXIDATIVEPENT-PWY&detail-level=3	http://biocyc.org/META/NEW-IMAGE?type=NIL&object=6PGLUCONOLACT-RXN&redirect=T	pentose phosphate pathway (oxidative branch)	glucosamine-6-phosphate deaminase
Pentose phosphate pathway	3	ribokinase	ec:2.7.1.15	1	genemark-A09-processed-gene-293.86-mRNA-1	path:map00030	chiifu/map00030.gif	http://biocyc.org/META/NEW-IMAGE?type=PATHWAY&object=RIBOKIN2-PWY&detail-level=3	http://biocyc.org/META/NEW-IMAGE?type=NIL&object=RIBOKIN-RXN&redirect=T	ribose degradation	ribokinase
Amino sugar and nucleotide sugar metabolism	8	galactokinase	ec:2.7.1.6	1	genemark-A05-processed-gene-65.36-mRNA-1	path:map00520	chiifu/map00520.gif
Amino sugar and nucleotide sugar metabolism	8	galacturonokinase	ec:2.7.1.44	1	genemark-A05-processed-gene-65.36-mRNA-1	path:map00520	chiifu/map00520.gif	http://biocyc.org/META/NEW-IMAGE?type=PATHWAY&object=PWY-4&detail-level=3	http://biocyc.org/META/NEW-IMAGE?type=NIL&object=GALACTURONOKINASE-RXN&redirect=T	UDP-D-galacturonate biosynthesis II (from D-galacturonate)	galacturonic acid-1-phosphate kinase
Amino sugar and nucleotide sugar metabolism	8	xylan 1,4-beta-xylosidase	ec:3.2.1.37	1	maker-A09-augustus-gene-304.127-mRNA-1	path:map00520	chiifu/map00520.gif
Amino sugar and nucleotide sugar metabolism	8	UDP-N-acetylmuramate dehydrogenase	ec:1.1.1.158	5	genemark-A09-processed-gene-3.19-mRNA-1, maker-A03-snap-gene-81.138-mRNA-1, snap_masked-A09-processed-gene-3.88-mRNA-1, snap_masked-Scaffold004467-processed-gene-0.3-mRNA-1, snap_masked-Scaffold011349-processed-gene-0.2-mRNA-1	path:map00520	chiifu/map00520.gif
Amino sugar and nucleotide sugar metabolism	8	chitinase	ec:3.2.1.14	1	snap_masked-A03-processed-gene-82.78-mRNA-1	path:map00520	chiifu/map00520.gif	http://biocyc.org/META/NEW-IMAGE?type=PATHWAY&object=PWY-6814&detail-level=3	http://biocyc.org/META/NEW-IMAGE?type=NIL&object=3.2.1.14-RXN&redirect=T	acidification and chitin degradation (in carnivorous plants)	endochitinase
Nitrogen metabolism	14	nitrate reductase (NADH)	ec:1.7.1.1	1	augustus_masked-A09-processed-gene-233.50-mRNA-1	path:map00910	chiifu/map00910.gif	http://biocyc.org/META/NEW-IMAGE?type=PATHWAY&object=PWY-381&detail-level=3	http://biocyc.org/META/NEW-IMAGE?type=NIL&object=NITRATE-REDUCTASE-NADH-RXN&redirect=T	nitrate reduction II (assimilatory)	nitrate reductase (NADH)
Nitrogen metabolism	14	glutamate---ammonia ligase	ec:6.3.1.2	1	augustus_masked-A05-processed-gene-122.1-mRNA-1	path:map00910	chiifu/map00910.gif
Nitrogen metabolism	14	NADH:ubiquinone reductase (H+-translocating)	ec:1.6.5.3	4	genemark-Scaffold000424-processed-gene-0.3-mRNA-1, maker-Scaffold000424-snap-gene-0.10-mRNA-1, maker-Scaffold000424-snap-gene-0.9-mRNA-1, maker-Scaffold000825-snap-gene-0.4-mRNA-1	path:map00910	chiifu/map00910.gif
Nitrogen metabolism	14	carbonate dehydratase	ec:4.2.1.1	1	maker-Scaffold005490-snap-gene-0.3-mRNA-1	path:map00910	chiifu/map00910.gif	http://biocyc.org/META/NEW-IMAGE?type=PATHWAY&object=CYANCAT-PWY&detail-level=3	http://biocyc.org/META/NEW-IMAGE?type=NIL&object=RXN0-5224&redirect=T	cyanate degradation	carbonate dehydratase
Nitrogen metabolism	14	cytochrome-c oxidase	ec:1.9.3.1	3	maker-A01-snap-gene-102.153-mRNA-1, snap_masked-A05-processed-gene-198.81-mRNA-1, snap_masked-A05-processed-gene-198.90-mRNA-1	path:map00910	chiifu/map00910.gif
Nitrogen metabolism	14	aminomethyltransferase	ec:2.1.2.10	1	augustus_masked-A03-processed-gene-129.21-mRNA-1	path:map00910	chiifu/map00910.gif
Nitrogen metabolism	14	glutamate synthase (ferredoxin)	ec:1.4.7.1	1	genemark-A03-processed-gene-99.18-mRNA-1	path:map00910	chiifu/map00910.gif
Nitrogen metabolism	14	ubiquinol---cytochrome-c reductase	ec:1.10.2.2	2	augustus_masked-A08-processed-gene-130.13-mRNA-1, augustus_masked-A09-processed-gene-28.28-mRNA-1	path:map00910	chiifu/map00910.gif
Glutathione metabolism	7	peroxiredoxin	ec:1.11.1.15	1	maker-A10-augustus-gene-155.126-mRNA-1	path:map00480	chiifu/map00480.gif
Glutathione metabolism	7	glutathione transferase	ec:2.5.1.18	4	augustus_masked-A07-processed-gene-142.2-mRNA-1, augustus_masked-A09-processed-gene-91.53-mRNA-1, augustus_masked-A09-processed-gene-91.56-mRNA-1, genemark-A07-processed-gene-142.61-mRNA-1	path:map00480	chiifu/map00480.gif
Glutathione metabolism	7	isocitrate dehydrogenase (NADP+)	ec:1.1.1.42	1	maker-A03-snap-gene-27.168-mRNA-1	path:map00480	chiifu/map00480.gif
Glutathione metabolism	7	glutathione dehydrogenase (ascorbate)	ec:1.8.5.1	1	snap_masked-Scaffold002002-processed-gene-0.3-mRNA-1	path:map00480	chiifu/map00480.gif
Aminoacyl-tRNA biosynthesis	4	proline---tRNA ligase	ec:6.1.1.15	1	maker-A01-snap-gene-186.76-mRNA-1	path:map00970	chiifu/map00970.gif	http://biocyc.org/META/NEW-IMAGE?type=PATHWAY&object=TRNA-CHARGING-PWY&detail-level=3	http://biocyc.org/META/NEW-IMAGE?type=NIL&object=PROLINE--TRNA-LIGASE-RXN&redirect=T	tRNA charging	threonine-tRNA ligase
Aminoacyl-tRNA biosynthesis	4	serine---tRNA ligase	ec:6.1.1.11	2	genemark-A09-processed-gene-20.45-mRNA-1, maker-A09-snap-gene-20.137-mRNA-1	path:map00970	chiifu/map00970.gif	http://biocyc.org/META/NEW-IMAGE?type=PATHWAY&object=TRNA-CHARGING-PWY&detail-level=3	http://biocyc.org/META/NEW-IMAGE?type=NIL&object=SERINE--TRNA-LIGASE-RXN&redirect=T	tRNA charging	SERYL-TRNA SYNTHETASE
Aminoacyl-tRNA biosynthesis	4	lysine---tRNA ligase	ec:6.1.1.6	1	maker-A05-snap-gene-215.133-mRNA-1	path:map00970	chiifu/map00970.gif	http://biocyc.org/META/NEW-IMAGE?type=PATHWAY&object=TRNA-CHARGING-PWY&detail-level=3	http://biocyc.org/META/NEW-IMAGE?type=NIL&object=LYSINE--TRNA-LIGASE-RXN&redirect=T	tRNA charging	phenylalanine-tRNA ligase
Tryptophan metabolism	11	oxoglutarate dehydrogenase (succinyl-transferring)	ec:1.2.4.2	1	augustus_masked-Scaffold004507-processed-gene-0.0-mRNA-1	path:map00380	chiifu/map00380.gif	http://biocyc.org/META/NEW-IMAGE?type=PATHWAY&object=PWY-5084&detail-level=3	http://biocyc.org/META/NEW-IMAGE?type=NIL&object=2OXOGLUTDECARB-RXN&redirect=T	2-ketoglutarate dehydrogenase complex	oxoglutarate dehydrogenase (succinyl-transferring)
Tryptophan metabolism	11	tryptophan transaminase	ec:2.6.1.27	1	genemark-A09-processed-gene-270.36-mRNA-1	path:map00380	chiifu/map00380.gif	http://biocyc.org/META/NEW-IMAGE?type=PATHWAY&object=PWY-581&detail-level=3	http://biocyc.org/META/NEW-IMAGE?type=NIL&object=TRYPTOPHAN-AMINOTRANSFERASE-RXN&redirect=T	IAA biosynthesis I	L-tryptophan:2-oxoglutarate aminotransferase
Tryptophan metabolism	11	thioglucosidase	ec:3.2.1.147	7	augustus_masked-A08-processed-gene-19.17-mRNA-1, augustus_masked-Scaffold000178-processed-gene-0.9-mRNA-1, genemark-A02-processed-gene-246.63-mRNA-1, genemark-Scaffold006020-processed-gene-0.0-mRNA-1, maker-A02-snap-gene-248.103-mRNA-1, snap_masked-A02-processed-gene-246.75-mRNA-1, snap_masked-Scaffold005126-processed-gene-0.2-mRNA-1	path:map00380	chiifu/map00380.gif	http://biocyc.org/META/NEW-IMAGE?type=PATHWAY&object=PWY-6684&detail-level=3	http://biocyc.org/META/NEW-IMAGE?type=NIL&object=RXN-12024&redirect=T	glucosinolate breakdown (via thiocyanate-forming protein)	thioglucosidase
Tryptophan metabolism	11	amidase	ec:3.5.1.4	1	maker-A06-augustus-gene-148.98-mRNA-1	path:map00380	chiifu/map00380.gif
Tryptophan metabolism	11	indoleacetaldoxime dehydratase	ec:4.99.1.6	1	maker-A03-snap-gene-238.123-mRNA-1	path:map00380	chiifu/map00380.gif	http://biocyc.org/META/NEW-IMAGE?type=PATHWAY&object=PWY-581&detail-level=3	http://biocyc.org/META/NEW-IMAGE?type=NIL&object=RXN-1403&redirect=T	IAA biosynthesis I	indoleacetaldoxime dehydratase
Carbon fixation in photosynthetic organisms	5	alanine transaminase	ec:2.6.1.2	2	genemark-A09-processed-gene-270.36-mRNA-1, snap_masked-A07-processed-gene-155.91-mRNA-1	path:map00710	chiifu/map00710.gif
Carbon fixation in photosynthetic organisms	5	ribulose-bisphosphate carboxylase	ec:4.1.1.39	2	augustus_masked-Scaffold000609-processed-gene-0.1-mRNA-1, maker-A04-augustus-gene-64.93-mRNA-1	path:map00710	chiifu/map00710.gif
Carbon fixation in photosynthetic organisms	5	malate dehydrogenase	ec:1.1.1.37	1	genemark-A06-processed-gene-127.27-mRNA-1	path:map00710	chiifu/map00710.gif
Valine, leucine and isoleucine degradation	2	3-hydroxyisobutyryl-CoA hydrolase	ec:3.1.2.4	1	maker-A08-snap-gene-209.184-mRNA-1	path:map00280	chiifu/map00280.gif
Valine, leucine and isoleucine degradation	2	leucine transaminase	ec:2.6.1.6	1	genemark-A09-processed-gene-270.36-mRNA-1	path:map00280	chiifu/map00280.gif
Pantothenate and CoA biosynthesis	1	leucine transaminase	ec:2.6.1.6	1	genemark-A09-processed-gene-270.36-mRNA-1	path:map00770	chiifu/map00770.gif
Other types of O-glycan biosynthesis	1	glucuronosyltransferase	ec:2.4.1.17	1	augustus_masked-A05-processed-gene-156.3-mRNA-1	path:map00514	chiifu/map00514.gif
Various types of N-glycan biosynthesis	2	glycoprotein 2-beta-D-xylosyltransferase	ec:2.4.2.38	2	augustus_masked-A10-processed-gene-68.59-mRNA-1, snap_masked-Scaffold003010-processed-gene-0.3-mRNA-1	path:map00513	chiifu/map00513.gif
Sesquiterpenoid and triterpenoid biosynthesis	1	squalene synthase	ec:2.5.1.21	1	augustus_masked-A03-processed-gene-296.46-mRNA-1	path:map00909	chiifu/map00909.gif	http://biocyc.org/META/NEW-IMAGE?type=PATHWAY&object=PWY-6105&detail-level=3	http://biocyc.org/META/NEW-IMAGE?type=NIL&object=RXN66-281&redirect=T	C30 botryococcene biosynthesis	squalene_synthase
Zeatin biosynthesis	4	cis-zeatin O-beta-D-glucosyltransferase	ec:2.4.1.215	4	augustus_masked-A05-processed-gene-156.3-mRNA-1, augustus_masked-A09-processed-gene-266.47-mRNA-1, augustus_masked-A09-processed-gene-266.50-mRNA-1, genemark-A09-processed-gene-266.36-mRNA-1	path:map00908	chiifu/map00908.gif	http://biocyc.org/META/NEW-IMAGE?type=PATHWAY&object=PWY-2902&detail-level=3	http://biocyc.org/META/NEW-IMAGE?type=NIL&object=RXN-4735&redirect=T	cytokinins-<i>O</i>-glucoside biosynthesis	UDP-glycosyltransferase
Zeatin biosynthesis	4	trans-zeatin O-beta-D-glucosyltransferase	ec:2.4.1.203	4	augustus_masked-A05-processed-gene-156.3-mRNA-1, augustus_masked-A09-processed-gene-266.47-mRNA-1, augustus_masked-A09-processed-gene-266.50-mRNA-1, genemark-A09-processed-gene-266.36-mRNA-1	path:map00908	chiifu/map00908.gif	http://biocyc.org/META/NEW-IMAGE?type=PATHWAY&object=PWY-2902&detail-level=3	http://biocyc.org/META/NEW-IMAGE?type=NIL&object=RXN-4723&redirect=T	cytokinins-<i>O</i>-glucoside biosynthesis	zeatin-<i>O</i>-glucosyltransferase
Other glycan degradation	1	beta-galactosidase	ec:3.2.1.23	1	genemark-A02-processed-gene-265.68-mRNA-1	path:map00511	chiifu/map00511.gif
Citrate cycle (TCA cycle)	6	oxoglutarate dehydrogenase (succinyl-transferring)	ec:1.2.4.2	1	augustus_masked-Scaffold004507-processed-gene-0.0-mRNA-1	path:map00020	chiifu/map00020.gif
Citrate cycle (TCA cycle)	6	succinate dehydrogenase (ubiquinone)	ec:1.3.5.1	1	genemark-A02-processed-gene-277.113-mRNA-1	path:map00020	chiifu/map00020.gif
Citrate cycle (TCA cycle)	6	dihydrolipoyllysine-residue succinyltransferase	ec:2.3.1.61	1	augustus_masked-A09-processed-gene-261.49-mRNA-1	path:map00020	chiifu/map00020.gif	http://biocyc.org/META/NEW-IMAGE?type=PATHWAY&object=PWY-5084&detail-level=3	http://biocyc.org/META/NEW-IMAGE?type=NIL&object=RXN0-1147&redirect=T	2-ketoglutarate dehydrogenase complex	dihydrolipoyllysine-residue succinyltransferase
Citrate cycle (TCA cycle)	6	aconitate hydratase	ec:4.2.1.3	1	augustus_masked-A07-processed-gene-8.14-mRNA-1	path:map00020	chiifu/map00020.gif
Citrate cycle (TCA cycle)	6	isocitrate dehydrogenase (NADP+)	ec:1.1.1.42	1	maker-A03-snap-gene-27.168-mRNA-1	path:map00020	chiifu/map00020.gif
Citrate cycle (TCA cycle)	6	malate dehydrogenase	ec:1.1.1.37	1	genemark-A06-processed-gene-127.27-mRNA-1	path:map00020	chiifu/map00020.gif
Citrate cycle (TCA cycle)	6	dihydrolipoyllysine-residue acetyltransferase	ec:2.3.1.12	1	augustus_masked-A09-processed-gene-261.49-mRNA-1	path:map00020	chiifu/map00020.gif
One carbon pool by folate	1	aminomethyltransferase	ec:2.1.2.10	1	augustus_masked-A03-processed-gene-129.21-mRNA-1	path:map00670	chiifu/map00670.gif
Carotenoid biosynthesis	1	9-cis-epoxycarotenoid dioxygenase	ec:1.13.11.51	1	genemark-A09-processed-gene-311.34-mRNA-1	path:map00906	chiifu/map00906.gif	http://biocyc.org/META/NEW-IMAGE?type=PATHWAY&object=PWY-695&detail-level=3	http://biocyc.org/META/NEW-IMAGE?type=NIL&object=RXN-698&redirect=T	abscisic acid biosynthesis	carotene catabolic process
beta-Alanine metabolism	2	primary-amine oxidase	ec:1.4.3.21	1	snap_masked-Scaffold001110-processed-gene-0.3-mRNA-1	path:map00410	chiifu/map00410.gif
beta-Alanine metabolism	2	3-hydroxyisobutyryl-CoA hydrolase	ec:3.1.2.4	1	maker-A08-snap-gene-209.184-mRNA-1	path:map00410	chiifu/map00410.gif
Indole alkaloid biosynthesis	2	strictosidine synthase	ec:4.3.3.2	2	augustus_masked-A04-processed-gene-20.15-mRNA-1, maker-A04-snap-gene-20.103-mRNA-1	path:map00901	chiifu/map00901.gif	http://biocyc.org/META/NEW-IMAGE?type=PATHWAY&object=PWY-6326&detail-level=3	http://biocyc.org/META/NEW-IMAGE?type=NIL&object=STRICTOSIDINE-SYNTHASE-RXN&redirect=T	camptothecin biosynthesis	strictosidine synthase 3 precursor, putative, expressed
Terpenoid backbone biosynthesis	3	protein farnesyltransferase	ec:2.5.1.58	1	genemark-A04-processed-gene-90.28-mRNA-1	path:map00900	chiifu/map00900.gif
Terpenoid backbone biosynthesis	3	2-C-methyl-D-erythritol 2,4-cyclodiphosphate synthase	ec:4.6.1.12	1	maker-A09-augustus-gene-63.90-mRNA-1	path:map00900	chiifu/map00900.gif	http://biocyc.org/META/NEW-IMAGE?type=PATHWAY&object=NONMEVIPP-PWY&detail-level=3	http://biocyc.org/META/NEW-IMAGE?type=NIL&object=RXN0-302&redirect=T	methylerythritol phosphate pathway	pepsin A, putative, expressed
Terpenoid backbone biosynthesis	3	geranylgeranyl diphosphate synthase	ec:2.5.1.29	1	genemark-A04-processed-gene-90.28-mRNA-1	path:map00900	chiifu/map00900.gif	http://biocyc.org/META/NEW-IMAGE?type=PATHWAY&object=PWY-6691&detail-level=3	http://biocyc.org/META/NEW-IMAGE?type=NIL&object=FARNESYLTRANSTRANSFERASE-RXN&redirect=T	plaunotol biosynthesis	geranylgeranyl pyrophosphate synthase
Terpenoid backbone biosynthesis	3	protein-S-isoprenylcysteine O-methyltransferase	ec:2.1.1.100	1	maker-A10-snap-gene-162.177-mRNA-1	path:map00900	chiifu/map00900.gif
Lysine degradation	3	saccharopine dehydrogenase (NADP+, L-glutamate-forming)	ec:1.5.1.10	1	genemark-A03-processed-gene-289.76-mRNA-1	path:map00310	chiifu/map00310.gif
Lysine degradation	3	oxoglutarate dehydrogenase (succinyl-transferring)	ec:1.2.4.2	1	augustus_masked-Scaffold004507-processed-gene-0.0-mRNA-1	path:map00310	chiifu/map00310.gif
Lysine degradation	3	dihydrolipoyllysine-residue succinyltransferase	ec:2.3.1.61	1	augustus_masked-A09-processed-gene-261.49-mRNA-1	path:map00310	chiifu/map00310.gif
Lysine degradation	3	saccharopine dehydrogenase (NADP+, L-lysine-forming)	ec:1.5.1.8	1	genemark-A03-processed-gene-289.76-mRNA-1	path:map00310	chiifu/map00310.gif	http://biocyc.org/META/NEW-IMAGE?type=PATHWAY&object=LYSINE-DEG2-PWY&detail-level=3	http://biocyc.org/META/NEW-IMAGE?type=NIL&object=1.5.1.8-RXN&redirect=T	lysine degradation II	saccharopine dehydrogenase (NADP<small><sup>+</sup></small>, <small>L</small>-lysine-forming)
Tropane, piperidine and pyridine alkaloid biosynthesis	3	hyoscyamine (6S)-dioxygenase	ec:1.14.11.11	1	augustus_masked-Scaffold003188-processed-gene-0.0-mRNA-1	path:map00960	chiifu/map00960.gif	http://biocyc.org/META/NEW-IMAGE?type=PATHWAY&object=PWY-5317&detail-level=3	http://biocyc.org/META/NEW-IMAGE?type=NIL&object=HYOSCYAMINE-6-DIOXYGENASE-RXN&redirect=T	hyoscyamine and scopolamine biosynthesis	hyoscyamine 6&beta;-hydroxylase
Tropane, piperidine and pyridine alkaloid biosynthesis	3	primary-amine oxidase	ec:1.4.3.21	1	snap_masked-Scaffold001110-processed-gene-0.3-mRNA-1	path:map00960	chiifu/map00960.gif
Tropane, piperidine and pyridine alkaloid biosynthesis	3	phenylalanine(histidine) transaminase	ec:2.6.1.58	1	genemark-A09-processed-gene-270.36-mRNA-1	path:map00960	chiifu/map00960.gif
Tropane, piperidine and pyridine alkaloid biosynthesis	3	tyrosine transaminase	ec:2.6.1.5	1	genemark-A09-processed-gene-270.36-mRNA-1	path:map00960	chiifu/map00960.gif
Porphyrin and chlorophyll metabolism	1	glucuronosyltransferase	ec:2.4.1.17	1	augustus_masked-A05-processed-gene-156.3-mRNA-1	path:map00860	chiifu/map00860.gif
Glycosphingolipid biosynthesis - ganglio series	1	beta-galactosidase	ec:3.2.1.23	1	genemark-A02-processed-gene-265.68-mRNA-1	path:map00604	chiifu/map00604.gif
Cysteine and methionine metabolism	8	tyrosine transaminase	ec:2.6.1.5	1	genemark-A09-processed-gene-270.36-mRNA-1	path:map00270	chiifu/map00270.gif
Cysteine and methionine metabolism	8	aminocyclopropanecarboxylate oxidase	ec:1.14.17.4	3	augustus_masked-A07-processed-gene-8.14-mRNA-1, maker-A04-augustus-gene-137.80-mRNA-1, maker-A10-snap-gene-16.142-mRNA-1	path:map00270	chiifu/map00270.gif	http://biocyc.org/META/NEW-IMAGE?type=PATHWAY&object=ETHYL-PWY&detail-level=3	http://biocyc.org/META/NEW-IMAGE?type=NIL&object=ETHYL-RXN&redirect=T	ethylene biosynthesis I (plants)	aminocyclopropanecarboxylate oxidase
Cysteine and methionine metabolism	8	adenosylmethionine decarboxylase	ec:4.1.1.50	1	snap_masked-Scaffold004522-processed-gene-0.3-mRNA-1	path:map00270	chiifu/map00270.gif
Cysteine and methionine metabolism	8	1-aminocyclopropane-1-carboxylate synthase	ec:4.4.1.14	2	maker-A03-snap-gene-269.92-mRNA-1, snap_masked-A07-processed-gene-155.91-mRNA-1	path:map00270	chiifu/map00270.gif	http://biocyc.org/META/NEW-IMAGE?type=PATHWAY&object=PWY-4361-ARA&detail-level=3	http://biocyc.org/META/NEW-IMAGE?type=NIL&object=4.4.1.14-RXN&redirect=T	methionine salvage pathway	tyrosine transaminase
Cysteine and methionine metabolism	8	3-mercaptopyruvate sulfurtransferase	ec:2.8.1.2	1	genemark-A02-processed-gene-153.28-mRNA-1	path:map00270	chiifu/map00270.gif
Sphingolipid metabolism	5	sphingomyelin phosphodiesterase	ec:3.1.4.12	3	genemark-A03-processed-gene-219.39-mRNA-1, maker-A01-augustus-gene-12.97-mRNA-1, maker-A07-augustus-gene-207.103-mRNA-1	path:map00600	chiifu/map00600.gif
Sphingolipid metabolism	5	serine C-palmitoyltransferase	ec:2.3.1.50	1	genemark-A07-processed-gene-106.87-mRNA-1	path:map00600	chiifu/map00600.gif	http://biocyc.org/META/NEW-IMAGE?type=PATHWAY&object=PWY-5129&detail-level=3	http://biocyc.org/META/NEW-IMAGE?type=NIL&object=SERINE-C-PALMITOYLTRANSFERASE-RXN&redirect=T	sphingolipid biosynthesis (plants)	serine palmitoyltransferase
Sphingolipid metabolism	5	beta-galactosidase	ec:3.2.1.23	1	genemark-A02-processed-gene-265.68-mRNA-1	path:map00600	chiifu/map00600.gif
			2.3.2.15	1	genemark-A09-processed-gene-136.40-mRNA-1			http://biocyc.org/META/NEW-IMAGE?type=PATHWAY&object=PWY-6745&detail-level=3	http://biocyc.org/META/NEW-IMAGE?type=NIL&object=2.3.2.15-RXN&redirect=T	phytochelatins biosynthesis	phytochelatin synthase
			3.1.2.20	1	augustus_masked-A08-processed-gene-213.13-mRNA-1			http://biocyc.org/META/NEW-IMAGE?type=PATHWAY&object=PWY-735&detail-level=3	http://biocyc.org/META/NEW-IMAGE?type=NIL&object=RXN-10708&redirect=T	jasmonic acid biosynthesis	unknown
			1.1.1.255	1	augustus_masked-Scaffold005846-processed-gene-0.0-mRNA-1			http://biocyc.org/META/NEW-IMAGE?type=PATHWAY&object=PWY-3861&detail-level=3	http://biocyc.org/META/NEW-IMAGE?type=NIL&object=1.1.1.255-RXN&redirect=T	mannitol degradation II	mannitol dehydrogenase
			2.1.1.79	1	maker-A01-snap-gene-193.94-mRNA-1			http://biocyc.org/META/NEW-IMAGE?type=PATHWAY&object=PWY-4942&detail-level=3	http://biocyc.org/META/NEW-IMAGE?type=NIL&object=RXN-7421&redirect=T	cyclopropane and cyclopropene fatty acid biosynthesis	tocopherol O-methyltransferase
			1.8.4.9	1	maker-A05-snap-gene-87.153-mRNA-1			http://biocyc.org/META/NEW-IMAGE?type=PATHWAY&object=SULFMETII-PWY&detail-level=3	http://biocyc.org/META/NEW-IMAGE?type=NIL&object=1.8.4.9-RXN&redirect=T	sulfate reduction II (assimilatory)	APS reductase
