# Supplementary material for: Beyond genomic variation - comparison and functional annotation of three Brassica rapa genomes: a turnip, a rapid cycling and a Chinese cabbage
Source: BMC Genomics. 2014 Mar 31;15(1):250. doi: 10.1186/1471-2164-15-250 (PMC4230417; doi:10.1186/1471-2164-15-250)
Supplement: Supplementary file 6 — Additional file 6: The reference genomes of turnip and rapid cycling. Fasta file containing details of the chromosomes and scaffolds on turnip and rapid cycling. The two newly assembled genomes, their annotation files, a gene list for the three categories of pan genomes and the Blast2GO project files. (ZIP 73 MB) [file 12864_2013_7047_MOESM6_ESM.zip]

Archive with 1 entries (1 files):
- rc.fasta
