# Supplementary material for: Beyond genomic variation - comparison and functional annotation of three Brassica rapa genomes: a turnip, a rapid cycling and a Chinese cabbage
Source: BMC Genomics. 2014 Mar 31;15(1):250. doi: 10.1186/1471-2164-15-250 (PMC4230417; doi:10.1186/1471-2164-15-250)
Supplement: Supplementary file 7 — Additional file 7: The annotation files of Chiifu, turnip and rapid cycling genome. Archived file containing three GFF files, including details of the gene features in Chiifu, turnip and rapid cycling. (ZIP 73 MB) [file 12864_2013_7047_MOESM7_ESM.zip]

Archive with 1 entries (1 files):
- tp.fasta
