# Supplementary material for: Beyond genomic variation - comparison and functional annotation of three Brassica rapa genomes: a turnip, a rapid cycling and a Chinese cabbage
Source: BMC Genomics. 2014 Mar 31;15(1):250. doi: 10.1186/1471-2164-15-250 (PMC4230417; doi:10.1186/1471-2164-15-250)
Supplement: Supplementary file 8 — Additional file 8: Common, dispensable and unique genes in Chiifu, turnip and rapid cycling. Excel file containing details of the full complement of genes on Chiifu, turnip and rapid cycling. (ZIP 16 MB) [file 12864_2013_7047_MOESM8_ESM.zip]

Archive with 1 entries (1 files):
- 1412152668924799_add7.rar
