# Supplementary material for: Beyond genomic variation - comparison and functional annotation of three Brassica rapa genomes: a turnip, a rapid cycling and a Chinese cabbage
Source: BMC Genomics. 2014 Mar 31;15(1):250. doi: 10.1186/1471-2164-15-250 (PMC4230417; doi:10.1186/1471-2164-15-250)
Supplement: Supplementary file 9 — Additional file 9: Blast2GO project files of dispensable and unique genes in Chiifu, turnip and rapid cycling. Archived file containing three DAT files, each including a project file which can be imported in the Blast2GO program for further analysis. (ZIP 752 KB) [file 12864_2013_7047_MOESM9_ESM.zip]

Archive with 1 entries (1 files):
- 1412152668924799_add8.rar
