# Supplementary material for: Beyond genomic variation - comparison and functional annotation of three Brassica rapa genomes: a turnip, a rapid cycling and a Chinese cabbage
Source: BMC Genomics. 2014 Mar 31;15(1):250. doi: 10.1186/1471-2164-15-250 (PMC4230417; doi:10.1186/1471-2164-15-250)
Supplement: Supplementary file 10 — Additional file 10: All new created scripts in the study. Archived file containing all new created scripts used in the study. (ZIP 15 MB) [file 12864_2013_7047_MOESM10_ESM.zip]

Archive with 1 entries (1 files):
- 1412152668924799_add9.rar
