# Supplementary material for: Beyond genomic variation - comparison and functional annotation of three Brassica rapa genomes: a turnip, a rapid cycling and a Chinese cabbage
Source: BMC Genomics. 2014 Mar 31;15(1):250. doi: 10.1186/1471-2164-15-250 (PMC4230417; doi:10.1186/1471-2164-15-250)
Supplement: Supplementary file 11 — Additional file 11: The flowering time candidate gene list in A. thaliana. Excel file listing candidate genes related to flowering time in A. thaliana, categorized into flower development, gibberellin, photoperiod, vernalization and metabolic process. (XLSX 253 KB) [file 12864_2013_7047_MOESM11_ESM.xlsx]

## Sheet: Blad1
Additional File 11. The list selected genes of flowering time.
Ara ID	Arabidopsis Chromosome	Gene name	Flowering pathway	Gene Full name	Protein function
AT1G01040	1	SIN1	flower development	SUSPENSOR 1	RNA helicase
At1g01060	1	LHY	photoperiod	LATE ELONGATED HYPOCOTYL	Myb transcription factor
AT1G01640	1	T1N6_2	flower development	-	-
AT1G02400	1	GA2OX6	Gibberellin	GIBBERELLIN 2-OXIDASE 6	gibberellin 2-oxidase
AT1G04010	1	PSAT1	METABOLISM	PHOSPHOLIPID STEROL ACYL TRANSFERASE 1	phospholipid sterol acyl transferase 1
At1g04400	1	CRY2	photoperiod	CRYPTOCHROME 2	Blue light photoreceptor
At1g04400	1	CRY2	photoperiod	CRYPTOCHROME 3	Blue light photoreceptor
AT1G04440	1	CKL13	Vernalization	CASEIN KINASE LIKE 13	protein serine/threonine kinase activity
AT1G06040	1	STO	photoperiod	SALT TOLERANCE	Encodes salt tolerance protein (STO)
AT1G07980	1	CBFs	Vernalization	NUCLEAR FACTOR Y, SUBUNIT C10	sequence-specific DNA binding transcription factor
AT1G08970	1	HAP5C	-	NUCLEAR TRANSCRIPTION FACTOR Y SUBUNIT C-3/HEME ACTIVATED PROTEIN 5C	CCAAT-box binding transcription factor
AT1G08970	1	HAP5C	-	NUCLEAR TRANSCRIPTION FACTOR Y SUBUNIT C-3/HEME ACTIVATED PROTEIN 6C	CCAAT-box binding transcription factor
AT1G08970	1	HAP5C	-	NUCLEAR TRANSCRIPTION FACTOR Y SUBUNIT C-3/HEME ACTIVATED PROTEIN 7C	CCAAT-box binding transcription factor
AT1G09530	1	PIF3	photoperiod	PHYTOCHROME INTERACTING FACTOR 3	bHLH transcription factor
AT1g09570	1	PHYA	photoperiod	PHYTOCHROME A	Red or far-photoperiod photoreceptor
AT1G09700	1	DRB1	-	DSRNA-BINDING PROTEIN 1	Encodes a nuclear dsRNA binding protein
AT1G10570	1	OTS2	flower development	OVERLY TOLERANT TO SALT 1	Encodes a deSUMOylating enzyme
AT1G10588	1	AT1G10588	Gibberellin	-	Encodes a Gibberellin-regulated GASA/GAST/Snakin family protein
AT1G12190	1	T28K15.8	-	-	F-box and associated interaction domains-containing protein
AT1G12610	1	DDF1	Gibberellin	DWARF AND DELAYED FLOWERING 1	Encodes a member of the DREB subfamily A-1 of ERF/AP2 transcription factor family
AT1G12910	1	LWD1/ATAN11	photoperiod	LIGHT-REGULATED WD 1/ANTHOCYANIN11	WD40 repeat
AT1G13260	1	RAV1	photoperiod	RELATED TO ABI3/VP1 1	Encodes an AP2/B3 domain transcription factor
AT1G14400	1	UBC1	flower development	UBIQUITIN CONJUGATING ENZYME 1	E2 enzyme involved in monoubiquitination of histone 2B
At1g14920	1	GAI	Gibberellin	GIBBERELLIC ACID INSENSITIVE	GRAS family of putative transcription regulators
AT1G15550	1	GA3OX1	Gibberellin	GIBBERELLIN 3-OXIDASE 1	gibberellin 3-oxidase activity, GA biosynthesis
AT1G17760	1	ATCSTF77	Vernalization	CLEAVAGE STIMULATION FACTOR 77	Component of RNA 3'-processing complex
AT1G18075	1	miR159b	Gibberellin	micro RNA 159b	MYB family members
AT1G18100	1	MFT	photoperiod	MOTHER OF FT AND TFL1	Encodes a member of the FT and TFL1 family
AT1G18450	1	ARP4	photoperiod	ACTIN-RELATED PROTEIN 4	Encodes a gene similar to actin-related proteins
AT1G22690	1	T22J18.14	Gibberellin	-	unknown
At1g22770	1	GI	photoperiod	GIGANTEA	Together with CONSTANTS (CO) and FLOWERING LOCUS T (FT)
At1g24260	1	SEP3	flower development	SEPALLATA 3	MADS-box transcription factor
At1g25540	1	PFT1	photoperiod	PHYTOCHROME AND FLOWERING TIME 1	Mediator Complex Subunit 25
AT1G25560	1	EDF1	flower development	TEMPRANILLO 1	AP2-domain transcription factor
At1g26310	1	CAL	flower development	CAULIFLOWER	MADS-box transcription factor
AT1G26830	1	CUL3	photoperiod	CULLIN 3	Cullin, putative, similar to Cullin homolog 3
AT1G30040	1	GA2OX2	Gibberellin	GIBBERELLIN 2-OXIDASE 2	gibberellin 2-oxidase
AT1G30950	1	UFO	flower development	UNUSUAL FLORAL ORGANS	it works with LFY to regulate AP3 expression
AT1G30960	1	F17F8.15	-	-	GTP-binding family protein
AT1G30970	1	SUF4	Vernalization	SUPPRESSOR OF FRIGIDA4	zinc-finger-containing transcription factor
At1g31814	1	FRL2	flower development	FRIGIDA LIKE 2	family member of FRI-related genes
AT1G43700	1	VIP1	Vernalization	VIRE2-INTERACTING PROTEIN 1	Encodes a VirE2-interacting protein
AT1G44090	1	GA20OX5	Gibberellin	GIBBERELLIN 20-OXIDASE 5	Encodes a gibberellin 20-oxidase
AT1G44446	1	CH1	Photoperiod	CHLORINA 1	Encodes chlorophyllide a oxygenase
AT1G47990	1	GA2OX4	Gibberellin	GIBBERELLIN 2-OXIDASE 4	gibberellin 2-oxidase
AT1G49480	1	RTV1	vernalization	RELATED TO VERNALIZATION1 1	DNA binding transcription factor
AT1G50960	1	GA2ox7	Gibberellin	GIBBERELLIN 2-OXIDASE 7	gibberellin 2-oxidase
AT1G52800	1	F14G24.7	-	-	2-oxoglutarate (2OG) and Fe(II)-dependent oxygenase superfamily protein
AT1G53090	1	SPA4	Photoperiod	SPA1-RELATED 4	WD-40 and protein kinase-like domain
AT1G53160	1	SPL4	vernalization	SQUAMOSA PROMOTER BINDING PROTEIN-LIKE 4	SBP transcription factor
AT1G54830	1	NFYC9(NF-YC3)	Photoperiod	NUCLEAR TRANSCRIPTION FACTOR Y SUBUNIT C-9	CCAAT-box binding transcription factor
AT1G55080	1	MED9	-	-	unknown protein
AT1G55250	1	HUB2	-	HISTONE MONOUBIQUITINATION 2	E3 enzyme involved in monoubiquitination of histone 2B
AT1G56170	1	NFYC2/HAP5B	Photoperiod	NUCLEAR TRANSCRIPTION FACTOR Y SUBUNIT C-2/HEME ACTIVATED PROTEIN 5B	CCAAT-box binding transcription factor
AT1G57820	1	ORTH2	vernalization	ORTHRUS 2	an E3 ubiquitin ligase
AT1G59940	1	ARR3	circadian period	RESPONSE REGULATOR 3	Type A response regulator
AT1G59940	1	ARR3	photoperiod	RESPONSE REGULATOR 3	Type A response regulator
AT1G60220	1	OTS1	flower development	OVERLY TOLERANT TO SALT 1	Encodes a deSUMOylating enzyme
AT1G60980	1	GA20OX4	Gibberellin	GIBBERELLIN 20-OXIDASE 4	Isopenicillin N synthase
AT1G61040	1	VIP5	Vernalization	VERNALIZATION INDEPENDENCE 5	Component of Paf1c
AT1G62750	1	SCO1	photoperiod	SNOWY COTYLEDON 1	GTP binding
AT1G62830	1	LSD1	flower development	LYSINE-SPECIFIC HISTONE DEMETHYLASE	Encodes a homolog of human Lysine-Specific Demethylase1
AT1G63030	1	DDF2	gibberellic	DWARF AND DELAYED FLOWERING 2	encodes a member of the DREB subfamily A-1 of ERF/AP2 transcription factor
At1g65480	1	FT	flower development	FLOWERING LOCUS T	Phosphatidylethanolamine-binding protein homologues
At1g66350	1	RGL1	Gibberellin	RGA-LIKE 1	GRAS family of putative transcription regulators
At1g68050	1	FKF1	photoperiod	FLAVIN BINDING, KELCH REPEAT, F-BOX 1	E3 ubiquitin ligase, blue light photoreceptor
AT1G68840	1	TEM2	flower development	TEMPRANILLO 2	AP2-domain transcription factor
AT1g69120	1	AP1	flower development	APETALA1	MADS-box transcription factor
AT1G69490	1	NAP	flower development	ACTIVATED BY AP3/PI	Encodes a member of the NAC transcription factor
AT1G69570	1	CDF5	Photoperiod	CYCLING DOF FACTOR 5	DOF transcription factor
AT1G69935	1	SHW1	Photoperiod	SHORT HYPOCOTYL IN WHITE LIGHT1	Encodes a nuclear localized serine-arginine-aspartate-rich protein
AT1G70170	1	MMP	flower development	MATRIX METALLOPROTEINASE	Matrix Metalloproteinase
AT1G71692	1	XAL1	photoperiod	XAANTAL1	Encodes a member of the MADS box family of transcription factors
AT1G71800	1	CSTF64	Vernalization	CLEAVAGE STIMULATION FACTOR 64	Component of RNA 3'-processing complex
AT1G72050	1	TFIIIA	metabolic process	TRANSCRIPTION FACTOR IIIA	ribosome
AT1G72830	1	HAP2C	flower development	NUCLEAR FACTOR Y, SUBUNIT A3	Encodes a subunit of CCAAT-binding complex
AT1G73687	1	miR159a	Gibberellin	micro RNA 159a	MYB family members
AT1G74660	1	MIF1	flower development	MINI ZINC FINGER 1	a zinc finger domain
AT1G74670	1	GASA6	Gibberellin	GA-STIMULATED ARABIDOPSIS 6	GAST1 protein homolog 4
AT1G76710	1	ASHH1	flower development	ACTIN RELATED PROTEIN 6	histone-lysine N-methyltransferase activity
AT1G77080	1	FLM/MAF1	Photoperiod	FLOWERING LOCUS M	MADS box transcription factor
AT1G77300	1	EFS	Flower development	EARLY FLOWERING IN SHORT DAYS	Encodes a protein with histone lysine N-methyltransferase
AT1G78440	1	GA2OX1	Gibberellin	GIBBERELLIN 2-OXIDASE 1	gibberellin 2-oxidase
AT1G79280	1	NUA	Vernalization	NUCLEAR PORE ANCHOR	Encodes a 237-kDA protein
AT1G79460	1	GA2/KS	Gibberellin	GA REQUIRING 2/ENT-KAURENE SYNTHASE	ent-kaurene synthase B activity which catalyzes the second step in the cyclization of GGPP to ent-kaurene in the gibberellins biosynthetic pathway
AT1G79730	1	ELF7	-	EARLY FLOWERING 7	Component of Paf1c
AT1G80330	1	GA3OX4	Gibberellin	GIBBERELLIN 3-OXIDASE 4	Encodes a protein with gibberellin 3-oxidase activity
AT1G80340	1	GA3ox2	Gibberellin	GIBBERELLIN 3-OXIDASE 2	gibberellin 3-oxidase activity, GA biosynthesis
AT1G80680	1	PRE	flower development	PRECOCIOUS	encodes a putative nucleoporin
AT2G01290	2	RPI2	flower development	RIBOSE-5-PHOSPHATE ISOMERASE 2	Cytosolic ribose-5-phosphate isomerase
At2g01570	2	RGA	Gibberellin	REPRESSOR OF GA1-3 1	GRAS family of putative transcription regulators
AT2G02950	2	PKS1	photoperiod	PHYTOCHROME KINASE SUBSTRATE 1	Encodes a basic soluble protein
AT2G03710	2	SEPALLATA4	flower development	SEPALLATA 4	AGAMOUS [AG]-like MADS box protein
AT2G04030	2	HSP88.1	photoperiod	HEAT SHOCK PROTEIN 88.1	Encodes a chloroplast-targeted 90-kDa heat shock protein
AT2G06005	2	FIP1	Vernalization	FRIGIDA INTERACTING PROTEIN 1	Encodes one of the FRI interacting proteins
AT2G06210	2	ELF8	-	EARLY FLOWERING 8	Component of Paf1c
AT2G13540	2	ENS	photoperiod	ENSALADA, ABA HYPERSENSITIVE 1	Encodes a nuclear cap-binding protein that forms a heterodimeric complex
AT2G14900	2	T26I20.6	Gibberellin	-	unknown
At2g17770	2	FDP	flower development	FD PARALOG	Encodes a paralog of bZIP transcription factor FD
AT2G18790	2	PHYB	photoperiod	PHYTOCHROME B	Red/Far-photoperiod photoreceptor
AT2G18915	2	LKP2	photoperiod	LOV KELCH PROTEIN 2	E3 ubiquitin ligase
AT2G19425	2	miR156g	Vernalization	MICRORNA156G	Encodes a microRNA that targets several SPL family members
At2g19520	2	FVE	Gibberellin	also called MSI4(MULTICOPY SUPPRESSOR OF IRA1 4)	MSI-homologue
AT2G20180	2	PIL5	photoperiod	PHYTOCHROME INTERACTING FACTOR 3-LIKE 5	Myc-related bHLH transcription factor
AT2G21070	2	FIO1	photoperiod	FIONA1	unknown (nuclear localized)
AT2G21660	2	CCR2	Gibberellin	ATGRP7	RNA-binding protein
At2g22540	2	SVP	flower development	SHORT VEGETATIVE PHASE	MADS-box transcription factor
AT2G22630	2	AGL17	Photoperiod	AGAMOUS-LIKE 17	MADS-box transcription factor
AT2G23380	2	CLF	vernalization	CURLY LEAF	SET domain protein component of polycomb repressive complex 2
AT2G24790	2	COL3	Photoperiod	CONSTANS-LIKE 3	Positive regulator of photomorphogenesis
AT2G25095	2	miR156a	Vernalization	micro RNA 156a	Encodes a microRNA
At2g25930	2	ELF3	photoperiod	EARLY FLOWERING 3	unknown (nuclear localized)
AT2G26710	2	CYP72B1	photoperiod	PHYB ACTIVATION TAGGED SUPPRESSOR 1	Encodes a member of the cytochrome p450 family
AT2G27550	2	ATC	flower developments	CENTRORADIALIS	Phosphatidylethanolamine-binding protein
AT2G27990	2	PNF	flower developments	POUND-FOOLISH	BEL1-like homeodomain transcription factor
AT2G28056	2	miR172a	Photoperiod	micro RNA 172a	-
AT2G28550	2	TOE1	Photoperiod	TARGET OF EAT 1	AP2-domain transcription factor
AT2G29950	2	ELF4-L1	photoperiod	ELF4-LIKE 1	unknown
AT2G30810	2	F7F1.2	Gibberellin	-	Gibberellin-regulated family protein
AT2G31650	2	ATX1	flower development	ARABIDOPSIS TRITHORAX 1	Encodes a homolog of trithorax
AT2G32950	2	COP1	Photoperiod	CONSTITUTIVE PHOTOMORPHOGENIC 1	E3 ubiquitin ligase
AT2G33810	2	SPL3	Vernalization	SQUAMOSA PROMOTER BINDING PROTEIN-LIKE 3	SBP transcription factor
At2g33835	2	FES1	Vernalization	FRIGIDA ESSENTIAL 1	A CCCH zinc finger protein
AT2G34555	2	GA2OX3	Gibberellin	GIBBERELLIN 2-OXIDASE 3	gibberellin 2-oxidase
AT2G34720	2	NFYA4	Photoperiod	NUCLEAR FACTOR Y, SUBUNIT A4	CCAAT-box binding transcription factor
AT2G37678	2	FHY1	photoperiod	FAR-RED ELONGATED HYPOCOTYL 1	-
AT2G38880	2	NFYB1	Photoperiod	NUCLEAR TRANSCRIPTION FACTOR Y SUBUNIT B-1	CCAAT-box binding transcription factor
AT2G39250	2	SNZ	Photoperiod	SCHNARCHZAPFEN	AP2-domain transcription factor
AT2G39540	2	F12L6.20	Gibberellin	-	Gibberellin-regulated family protein
At2g39810	2	HOS1	Vernalization	HIGH EXPRESSION OF OSMOTICALLY RESPONSIVE GENES 1	a RING finger motif
AT2G40080	2	ELF4	photoperiod	EARLY FLOWERING 4	unknown
AT2G42200	2	SPL9	Vernalization	SQUAMOSA PROMOTER BINDING PROTEIN-LIKE 9	SBP transcription factor
AT2G42200	2	SPL9	Vernalization	SQUAMOSA PROMOTER BINDING PROTEIN-LIKE9	SBP transcription factor
AT2G42530	2	COR15b	vernalization	COLD REGULATED 15B	stromal proteins
AT2G42540	2	COR15a	vernalization	COLD-REGULATED 15A	stromal proteins
AT2G42830	2	SHP2	flower developments	SHATTERPROOF 2	AGAMOUS [AG]-like MADS box protein
AT2G43010	2	PIF4	photoperiod	PHYTOCHROME INTERACTING FACTOR 4	Encodes a nuclear localized bHLH protein
AT2G43410	2	FPA	Gibberellin	FPA	RNA-binding protein
AT2G44680	2	CKB4	photoperiod	CASEIN KINASE II BETA SUBUNIT 4	Encodes casein kinase II beta chain
AT2G44950	2	HUB1	-	HISTONE MONOUBIQUITINATION 1	E3 enzyme involved in monoubiquitination of histone 2B
AT2G45640	2	SAP18	flower developments	SIN3-ASSOCIATED POLYPEPTIDE 18	Histone deacetylase complex subunit
AT2G45650	2	AGL6	metabolic process	AGAMOUS-LIKE 6	MADS-box transcription factor
At2g45660	2	SOC1	flower developments	SUPPRESSOR OF OVEREXPRESSION OF CONSTANS	MADS-box transcription factor
AT2G46020	2	ATBRM	photoperiod	ARABIDOPSIS THALIANA BRAHMA	Encodes a SWI/SNF chromatin remodeling ATPase
AT2G46020	2	ATBRM	photoperiod	-	Encodes a SWI/SNF chromatin remodeling ATPase
AT2G46255	2	miR159c	Gibberellin	micro RNA 159c	Encodes a microRNA that targets several MYB family members
AT2G46340	2	SPA1	Photoperiod	SUPPRESSOR OF PHYA-105	WD-40 and protein kinase-like domain
AT2G46790	2	PRR9	photoperiod	PSEUDO-RESPONSE REGULATOR 9	unknown
At2g46830	2	CCA1	photoperiod	photoperiod ASSOCIATED 1	Myb transcription factor
AT2G47310	2	protein_coding	Gibberellin	-	RNA binding protein
AT2G47700	2	RFI2	Photoperiod	RED AND FAR-RED INSENSITIVE 2	RING-domain zinc finger transcription factor
AT3G01460	3	MBD9	photoperiod	METHYL-CPG-BINDING DOMAIN 9	Encodes a protein with a methyl-CpG-binding domain
AT3G02310	3	SEPALLATA2	flower developments	SEPALLATA 2	MADS-box protein
AT3G02380	3	COL2	photoperiod	CONSTANS-LIKE 2	homologous to the flowering-time gene CONSTANS (CO) encoding zinc-finger proteins
AT3G02885	3	GASA5	Gibberellin	GAST1 PROTEIN HOMOLOG 5	Gibberellin-regulated family protein
AT3G03090	3	ATVGT1	flower development	VACUOLAR GLUCOSE TRANSPORTER 1	Encodes a vacuolar membrane-localized glucose transporter
At3g03450	3	RGL2	Gibberellin	RGA-LIKE 2	GRAS family of putative transcription regulators
AT3G04240	3	SEC	Gibberellin	SECRET AGENT	O-linked N-acetyl glucosamine transferase
AT3G04510	3	LSH2	photoperiod	photoperiod HYPOCOTYLS 2	unknown
At3g04610	3	FLK	Gibberellin	FLOWERING LATE KH MOTIF	RNA binding protein
AT3G04680	3	CLPS3	photoperiod	CLP-SIMILAR PROTEIN 3	Encodes a nuclear protein that functions in mRNA processing
AT3G04910	3	WNK1	photoperiod	WITH NO LYSINE (K) 1	Serine/threonine protein kinase
AT3G05040	3	hst	flower development	HASTY 1	Encodes member of importin/exportin family
At3g05120	3	GAr2	Gibberellin	GA INSENSITIVE DWARF1A	soluble nuclear localized GA receptor
AT3G05690	3	HAP2B	flower development	HEME ACTIVATOR PROTEIN (YEAST) HOMOLOG 2B	Encodes a subunit of CCAAT-binding complex
AT3G06910	3	ELS1	vernalization	ESD4-LIKE SUMO PROTEASE 1	Encodes a deSUMOylating enzyme
AT3G06930	3	PRMT4B	Gibberellin	PROTEIN ARGININE METHYLTRANSFERASE 4B	Encodes an type I protein arginine methyltransferase
AT3G07650	3	COL9	photoperiod	CONSTANS-LIKE 9	This gene belongs to the CO (CONSTANS) gene family
AT3G10185	3	AT3G10185	Gibberellin	-	Encodes a Gibberellin-regulated GASA/GAST/Snakin family protein
AT3G10390	3	FLD	Gibberellin	FLOWERING LOCUS D	Hisone deacetylation associated protein
AT3G11435	3	miR172c	Photoperiod	micro RNA 172c	Encodes a microRNA that targets several genes containing AP2 domains
AT3G11440	3	MYB65	Gibberellin	MYB65	MYB transcription factor
At3g11540	3	SPY	Gibberellin	SPINDLY	N-acetyl glucosamine transferase
AT3G12810	3	PIE1	flower developments	PHOTOPERIOD INDEPENDENT EARLY FLOWERING 1	Similar to ATP-dependent, chromatin-remodeling proteins of the ISWI and SWI2/SNF2 family
AT3G13682	3	LDL2	flower development	LSD1-LIKE2	Encodes a homolog of human Lysine-Specific Demethylase1
AT3G15270	3	SPL5	Vernalization	SQUAMOSA PROMOTER BINDING PROTEIN-LIKE 5	SBP transcription factor
AT3G15354	3	SPA3	Photoperiod	SPA1-RELATED 3	WD-40 and protein kinase-like domain
AT3G15850	3	FADB	-	FATTY ACID DESATURASE 5	Chloroplastic enzyme responsible for the synthesis of 16:1 fatty acids
AT3G15850	3	FADB	-	FATTY ACID DESATURASE 6	Chloroplastic enzyme responsible for the synthesis of 16:2 fatty acids
AT3G16640	3	TCTP	flower developments	TRANSLATIONALLY CONTROLLED TUMOR PROTEIN	nucleotide exchange factor
AT3G18990	3	VRN1	Vernalization	VERNALIZATION 1	methylation of histone H3
AT3G19040	3	HAF2	photoperiod	HISTONE ACETYLTRANSFERASE OF THE TAFII250 FAMILY 2	Encodes a protein similar to TATA-binding protein-associated factor TAF1
AT3G19980	3	ATFYPP3	flower development	SERINE/THREONINE PROTEIN PHOSPHATASE,	Encodes catalytic subunit of serine/threonine protein phosphatase 2A
AT3G19980	3	ATFYPP3	flower development	SERINE/THREONINE PROTEIN PHOSPHATASE,	Encodes catalytic subunit of serine/threonine protein phosphatase 3A
AT3G19980	3	ATFYPP3	flower development	SERINE/THREONINE PROTEIN PHOSPHATASE,	Encodes catalytic subunit of serine/threonine protein phosphatase 4A
AT3G19980	3	ATFYPP3	flower development	SERINE/THREONINE PROTEIN PHOSPHATASE,	Encodes catalytic subunit of serine/threonine protein phosphatase 5A
AT3G19980	3	ATFYPP3	flower development	SERINE/THREONINE PROTEIN PHOSPHATASE,	Encodes catalytic subunit of serine/threonine protein phosphatase 6A
AT3G20550	3	DDL	flower development	DAWDLE	Encodes a nuclear localized FHA (forhkead) domain containing protein
AT3G20740	3	FIS3	Vernalization	FERTILIZATION-INDEPENDENT ENDOSPERM	Encodes a protein similar to the transcriptional regular of the animal Polycomb group
AT3G21320	3	AT3G21320	-	-	hydroxyproline-rich glycoprotein family protein
AT3G22380	3	TIC	photoperiod	TIME FOR COFFEE	Encodes a nucleus-acting plant-specific clock regulator
At3g24440	3	VIN3-L	Vernalization	VERNALIZATION INSENSTIVE 3 LIKE 1	Encodes a plant homeodomain protein
AT3G26120	3	TEL1	flower developments	TERMINAL EAR1-LIKE 1	mei2-like gene family
AT3G26640	3	LWD2	photoperiod	LIGHT-REGULATED WD 2	Encodes LIGHT-REGULATED WD1
AT3G26744	3	ICE1	Vernalization	INDUCER OF CBF EXPRESSION 1	Encodes a MYC-like bHLH transcriptional activator
AT3G26790	3	FUS3	gibberellin	FUSCA 3	Transcriptional factor with high similarity to the B3 region of the VP1/ABI3-like proteins
AT3G30180	3	BR6OX2	photoperiod	BRASSINOSTEROID-6-OXIDASE 2	Encodes a cytochrome p450 enzyme
AT3G33520	3	ARP6	flower development	ACTIN-RELATED PROTEIN 6	putative component of a chromatin-remodeling complex
AT3G46640	3	LUX/PCL1	photoperiod	LUX ARRHYTHMO/PHYTOCLOCK 1	Myb transcription factor
AT3G47500	3	CDF3	Photoperiod	CYCLING DOF FACTOR 3	DOF transcription factor
AT3G47710	3	BNQ3	photoperiod	BASIC HELIX-LOOP-HELIX PROTEIN 161	atypical non-DNA binding basic helix-loop-helix (bHLH) proteins
AT3G48430	3	REF6	vernalization	RELATIVE OF EARLY FLOWERING 6	Jumonji protein that is involved in histone demethylation
AT3G48590	3	NFYC1/HAP5A	Photoperiod	NUCLEAR TRANSCRIPTION FACTOR Y SUBUNIT C-1/HEME ACTIVATED PROTEIN 5A	CCAAT-box binding transcription factor
AT3G49600	3	UBP26	Gibberellin	UBIQUITIN CONJUGATING ENZYME 2	E2 enzyme involved in monoubiquitination of histone 2B
AT3G54340	3	AP3	flower developments	APETALA 3	MADS-box transcription factor
AT3G54340	3	AP3	flower developments	APETALA 3	MADS-box transcription factor
AT3G54720	3	AMP1	flower development	ALTERED MERISTEM PROGRAM 1	Encodes glutamate carboxypeptidase
AT3G54990	3	SMZ	Photoperiod	SCHLAFMUTZE	AP2-domain transcription factor
AT3G57230	3	AGL16	-	AGAMOUS-LIKE 16	MADS-box transcription factor
AT3G57300	3	INO80	metabolic process,	INO80 ORTHOLOG	Encodes the Arabidopsis INO80 ortholog of the SWI/SNF ATPase family
AT3G57390	3	AGL18	flower developments	AGAMOUS-LIKE 18	MADS-box transcription factor
AT3G57920	3	SPL15	Vernalization	SQUAMOSA PROMOTER BINDING PROTEIN-LIKE 15	SBP transcription factor
AT3G58780	3	SHP1	flower developments	SHATTERPROOF 1	AGAMOUS [AG]-like MADS box protein
AT3G59060	3	PIL6	photoperiod	PHYTOCHROME-INTERACTING FACTOR 5	Myc-related bHLH transcription factor
AT3G60250	3	CKB3	photoperiod	CASEIN KINASE II BETA CHAIN 3	subunit of CK2 kinase
AT3G60870	3	AHL18	vernalization	AT-HOOK MOTIF NUCLEAR-LOCALIZED PROTEIN 18	Encodes an AT hook domain
AT3G61120	3	AGL13	photoperiod	AGAMOUS-like 13	MADS-box transcription factor
AT3G62090	3	PIL2	photoperiod	PHYTOCHROME INTERACTING FACTOR 3-LIKE 2	Myc-related bHLH transcription factor
At3g63010	3	GAr3	Gibberellin	GA INSENSITIVE DWARF1A	soluble nuclear localized GA receptor
AT4G00450	4	CRP	flower development	CRYPTIC PRECOCIOUS	Encodes the Arabidopsis homolog of the transcriptional regulator MED12
At4g00650	4	FRI	Vernalization	FRIGIDA	Encodes a major determinant of natural variation
AT4G00690	4	ULP1B	Photoperiod	UB-LIKE PROTEASE 1B	cysteine-type peptidase activity
AT4G02020	4	SDG10	vernalization	SET DOMAIN-CONTAINING PROTEIN 10	Encodes a polycomb group protein
At4g02560	4	LD	Gibberellin	LUMINIDEPENDENS	Homeodomain protein
At4g02780	4	GA1	Gibberellin	ENT-COPALYL DIPHOSPHATE SYNTHETASE 1	Ent-copayl diphosphate synthetase 1
AT4G03400	4	DFL2	photoperiod	DWARF IN LIGHT 2	Encodes a GH3-related gene
AT4G04885	4	PCFS4	flower development	PCF11P-SIMILAR PROTEIN 4	a homolog of yeast polyadenylation factor Protein 1
AT4G04890	4	PDF2	flower development	PROTODERMAL FACTOR 2	Encodes a homeodomain protein
At4g08920	4	CRY1	photoperiod	CRYPTOCHROME 1	blue light photoreceptor
AT4G09610	4	GASA2	Gibberellin	GAST1 PROTEIN HOMOLOG 2	unknown
AT4G11110	4	SPA2	Photoperiod	SPA1-RELATED 2	WD-40 and protein kinase-like domain
AT4G11880	4	AGL14	-	AGAMOUS-like 14	MADS-box transcription factor
AT4G12480	4	pEARLI	vernalization	EARLY ARABIDOPSIS ALUMINUM INDUCED 1	a putative lipid transfer protein
AT4G14110	4	COP9	photoperiod	CONSTITUTIVE PHOTOMORPHOGENIC 9	Represses photomorphogenesis and induces skotomorphogenesis in the dark
AT4G14540	4	NFYB3/HAP3C	Photoperiod	NUCLEAR TRANSCRIPTION FACTOR Y SUBUNIT B-3	CCAAT-box binding transcription factor
AT4G14690	4	ELIP2	photoperiod	EARLY LIGHT-INDUCIBLE PROTEIN 2	Encodes an early light-induced protein
AT4G15090	4	FAR1	photoperiod	FAR-RED IMPAIRED RESPONSE 1	Encodes a nuclear localized protein
AT4G15880	4	ESD4	vernalization	EARLY IN SHORT DAYS 4	SUMO specific protease
At4g16250	4	PHYD	photoperiod	PHYTOCHROME D	red/far photoperiod photoreceptor
AT4G16280	4	FCA	Gibberellin	FLOWERING TIME CONTROL PROTEIN ALPHA	RNA binding protein
AT4G16780	4	HAT4	photoperiod	HOMEOBOX PROTEIN 2	Encodes a homeodomain-leucine zipper protein
AT4G16810	4	AT4G16810	-	-	VEFS-Box of polycomb protein
AT4G16845	4	VRN2	Vernalization	VERNALIZATION 2	POLYCOMB REPRESSIVE COMPLEX 2 (PRC2) component; homologue of Su(z)12
AT4G17060	4	FIP2	Vernalization	FRIGIDA INTERACTING PROTEIN 2	Encodes one of the FRI interacting proteins
AT4G17640	4	CKB2	photoperiod	CASEIN KINASE II BETA CHAIN 2	Encodes casein kinase II beta (regulatory) subunit
At4g18130	4	PHYE	photoperiod	PHYTOCHROME E	red/far photoperiod photoreceptor
At4g20370	4	TSF	Photoperiod	TWIN SISTER OF FT	Phosphatidylethanolamine-binding protein
AT4G20400	4	JMJ14	flower development	JUMONJI 4	Jumonji protein involved in histone demethylation
AT4G21200	4	GA2OX8	Gibberellin	GIBBERELLIN 2-OXIDASE 8	gibberellin 2-oxidase
AT4G21690	4	GA3OX3	Gibberellin	GIBBERELLIN 3-OXIDASE 3	oxidoreductase activity
At4g22140	4	EBS	Photoperiod	EARLY BOLTING IN SHORT DAYS	zinc ion binding
AT4G22950	4	AGL19	vernalization	AGAMOUS-LIKE 19	MADS domain transcription factor
AT4G23340	4	AT4G23340	metabolic process	-	2-oxoglutarate (2OG) and Fe(II)-dependent oxygenase superfamily protein
AT4G23340	4	AT4G23340	metabolic process	-	2-oxoglutarate (3OG) and Fe(II)-dependent oxygenase superfamily protein
At4g24210	4	SLY1	Gibberellin	SLEEPY1	SCF E3 ubiquitine ligase, targets RGA for degradation
At4g24540	4	AGL24	flower development	AGAMOUS-LIKE 24	MADS-box transcription factor
AT4G24620	4	PGI	DEVELOPMENT	PHOSPHOGLUCOSE ISOMERASE 1	encodes the plastid phospho-glucose (Glc) isomerase
AT4G25420	4	GA20OX1	Gibberellin	GIBBERELLIN 20-OXIDASE 1	gibberellin 20-oxidase activity, GA biosynthesis
AT4G25470	4	CBF2	Vernalization	C-REPEAT/DRE BINDING FACTOR 2	Encodes a member of the DREB subfamily A-1 of ERF/AP2 transcription factor family
AT4G25480	4	CBF3	Vernalization	C-REPEAT BINDING FACTOR 3	encodes a member of the DREB subfamily A-1 of ERF/AP2 transcription factor family (CBF3)
AT4G25490	4	CBF1	Vernalization	C-REPEAT/DRE BINDING FACTOR 1	Transcriptional activator
AT4G25530	4	FWA	flower development	FLOWERING WAGENINGEN	Homeodomain transcription factor
AT4G27060	4	TOR1	Gibberellin	TORTIFOLIA 1	plant-specific microtubule-associated protein
AT4G27430	4	CIP7	photoperiod	COP1-INTERACTING PROTEIN 7	-
AT4G29130	4	HXK1	-	HEXOKINASE 1	Encodes a hexokinase (HXK1) in the plant glucose-signaling network
AT4G29830	4	VIP3	Vernalization	VERNALIZATION INDEPENDENCE 3	Component of Paf1c
AT4G30200	4	VEL1	Photoperiod	VERNALIZATION5/VIN3-LIKE 1	a fibronectin III and PHD finger domain
AT4G30972	4	miR156b	Vernalization	micro RNA 156b	Encodes a microRNA that targets several SPL family members
AT4G31120	4	SKB1	vernalization	SHK1 BINDING PROTEIN 1	histone modification
AT4G31380	4	FLP1	flower development	FPF1-LIKE PROTEIN 1	unknown
AT4G31500	4	ATR4	photoperiod	ALTERED TRYPTOPHAN REGULATION 4	Encodes an oxime-metabolizing enzyme in the biosynthetic pathway of glucosinolates
AT4G31877	4	miR156c	Vernalization	micro RNA 156c	Encodes a microRNA that targets several SPL family members
AT4G32040	4	KNAT5	gibberellin	KNOTTED1-LIKE HOMEOBOX GENE 5	A member of Class II KN1-like homeodomain transcription factors
AT4G32980	4	ATH1	flower developments	ARABIDOPSIS THALIANA HOMEOBOX 1	Encodes transcription factor
AT4G33280	4	AT4G33280	flower developments	-	AP2/B3-like transcriptional factor family protein
AT4G34530	4	CIB1	photoperiod	CRYPTOCHROME INTERACTING Bhlh	bHLH transcription factor
At4g35900	4	FD	flower development	FLOWERING LOCUS D	bZIP transcription factor
AT4G36920	4	AP2	flower developments	APETALA 2	MADS-box transcription factor
AT4G37580	4	COP3	metabolic process	CONSTITUTIVE PHOTOMORPHOGENIC 3	putative N-acetyltransferase
AT4G37880	4	T28I19.160	unknown	-	LisH/CRA/RING-U-box domains-containing protein
AT4G37940	4	AGL21	gibberellin	AGAMOUS-LIKE 21	encodes a MADS box protein
AT4G39400	4	BIN1	flower development	BRASSINOSTEROID INSENSITIVE 1	Encodes a plasma membrane localized leucine-rich repeat receptor kinase
AT5G01040	5	LAC8	flower development	LACCASE 9	putative laccase
AT5G01040	5	LAC8	flower development	LACCASE 10	putative laccase
AT5G02030	5	PNY	flower developments	POUND-FOOLISH	BEL1-like homeodomain transcription factor
AT5G02200	5	FHL	photoperiod	FAR-RED-ELONGATED HYPOCOTYL1-LIKE	Encodes a small plant-specific protein
AT5G02810	5	PRR7	photoperiod	PSEUDO-RESPONSE REGULATOR 7	unknown
AT5G02840	5	LCL1	photoperiod	LHY/CCA1-LIKE 1	CCA1 and LHY colocalize in the nucleus and form heterodimers in vivo
AT5G03790	5	LMI1	flower developments	LATE MERISTEM IDENTITY 1	HD-Zip transcription factor
At5g03840	5	TFL1	flower developments	TERMINAL FLOWER 1	Phosphatidylethanolamine-binding protein
AT5G04240	5	ELF6	Photoperiod	EARLY FLOWERING 6	Jumonji protein involved in histone demethylation
AT5G04275	5	MIR172(EAT)	Photoperiod	miR172b (micro RNA 172b)	Encodes a microRNA
AT5G05690	5	CPD	Gibberellin	CONSTITUTIVE PHOTOMORPHOGENIC DWARF	Encodes a member of the CP90A family
AT5G06100	5	MYB33	Gibberellin	MYB DOMAIN PROTEIN 33	MYB transcription factor
AT5G07200	5	YAP169	Gibberellin	GIBBERELLIN 20-OXIDASE 3	encodes a gibberellin 20-oxidase.
AT5G08330	5	TCP11	photoperiod	TCP DOMAIN PROTEIN 11	unknown
At5g10140	5	FLC	Vernalization	FLOWERING LOCUS C) also called FLF (FLOWERING LOCUS F) and AGL25 (AGAMOUS LIKE 25	MADS box transcription factor
AT5G10625	5	AT5G10625	-	-	flowering promoting factor 1
AT5G10945	5	miR156d	Vernalization	micro RNA 156d	Encodes a microRNA that targets several SPL family members
AT5G11260	5	HY5	photoperiod	ELONGATED HYPOCOTYL 5	Basic leucine zipper (bZIP) transcription factor
AT5G11530	5	EMF1	-	EMBRYONIC FLOWER 1	Proposed to be involved in polycomb group-mediated gene silencing with a role related to PRC1 in animals.
AT5G11977	5	miR156e	Vernalization	micro RNA 156e	Encodes a microRNA that targets several SPL family members
AT5G12840	5	NFYA1/HAP2A	Photoperiod	NUCLEAR FACTOR Y, SUBUNIT A1/HEME ACTIVATED PROTEIN 2A	CCAAT-box binding transcription factor
AT5G13480	5	FY	Gibberellin	FY	Polyadenylation factor
AT5G13790	5	AGL15	flower developments	AGAMOUS-LIKE 15	MADS-box transcription factor
AT5G14920	5	AT5G14920	Gibberellin	-	-
AT5G15160	5	BNQ2	photoperiod	BASIC HELIX-LOOP-HELIX PROTEIN 134	atypical non-DNA binding basic helix-loop-helix (bHLH) proteins
AT5G15230	5	GASA4	Gibberellin	GAST1 PROTEIN HOMOLOG 4	Gibberellin-regulated family protein
At5g15840	5	CO	Photoperiod	CONSTANS	Zinc finger transcription factor
AT5G15850	5	COL1	photoperiod	CONSTANS-LIKE 1	Homologous to the flowering-time gene CONSTANS
AT5G15960	5	KIN1	Vernalization	F1N13.100	an anti-freeze protein
AT5G15970	5	KIN2	Vernalization	COLD-RESPONSIVE 6.6	an anti-freeze protein
AT5G16260	5	ELF9	Photoperiod	EARLY FLOWERING 9	Encodes a RNA binding protein
At5g16320	5	FRL1	Vernalization	FRIGIDA LIKE 1	family member of FRI-related genes
At5g17690	5	TFL2	flower development	TERMINAL FLOWER 2	CHROMO-domain protein
AT5G19550	5	AAT2	Photoperiod	ASPARTATE AMINOTRANSFERASE 2	cytosolic isoenzyme
AT5G20240	5	PI	flower developments	PISTILLATA	MADS domain transcription factor
AT5G20730	5	NPH4	Photoperiod	NON-PHOTOTROPHIC HYPOCOTYL	Encodes an auxin-regulated transcriptional activator
At5g23150	5	HUA2	VERNALIZATION	HUA is the full name, means flower in Chinese	Involved in mRNA processing
AT5G24470	5	APRR5	photoperiod	PSEUDO-RESPONSE REGULATOR 5	unknown
At5g24860	5	FPF1	gibberellin	FLOWERING PROMOTING FACTOR 1	encodes a small protein of 12.6 kDa
AT5G25810	5	TNY	Photoperiod	-	encodes a member of the DREB subfamily A-4 of ERF/AP2 transcription factor family
AT5G25900	5	GA3	Gibberellin	GA REQUIRING 3	Encodes a member of the CYP701A cytochrome p450 family
AT5G26147	5	miR156f	Vernalization	mmicro RNA 156f	Encodes a microRNA that targets several SPL family members
AT5G27230	5	AT5G27230	VERNALIZATION	-	Frigida-like protein
At5g27320	5	GAr1	Gibberellin	GA INSENSITIVE DWARF1C	soluble nuclear localized GA receptor
AT5G28450	5	AT5G28450	photosynthesis	F21B23.110	Chlorophyll A-B binding protein
AT5G28490	5	LSH1	photoperiod	LIGHT-DEPENDENT SHORT HYPOCOTYLS 1	Encodes a nuclear protein
AT5G35840	5	PHYC	photoperiod	PHYTOCHROME C	red/far photoperiod photoreceptor
AT5G37055	5	SEF	Flower development	SERRATED LEAVES AND EARLY FLOWERING	MADS-box transcription factor
AT5G37260	5	CIR1	photoperiod	CIRCADIAN 1	MYB transcription factor
AT5G37770	5	CML24	photoperiod	CALMODULIN-LIKE 24	Encodes a protein with 40% similarity to calmodulin
AT5G37780	5	CAM1	-	CALMODULIN 1	encodes a calmodulin
AT5G38150	5	PMI15	Photoperiod	PLASTID MOVEMENT IMPAIRED 15	protein_coding
AT5G39550	5	VIM3	Vernalization	VARIANT IN METHYLATION 3	N-terminal PHD domain and two RING domains
AT5G39660	5	CDF2	Photoperiod	CYCLING DOF FACTOR 2	DOF transcription factor
AT5G39860	5	BNQ1	photoperiod	BASIC HELIX-LOOP-HELIX PROTEIN 136	Encodes PRE1 (PACLOBUTRAZOL RESISTANCE1)
AT5G41360	5	XPB2	photoperiod	HOMOLOG OF XERODERMA PIGMENTOSUM COMPLEMENTATION GROUP B 2	a DNA repair protein and transcription factor
AT5G41790	5	CIP1	photoperiod	COP1-INTERACTIVE PROTEIN 1	putative coiled-coil region of COP1
AT5G42400	5	ATXR7	flower development	ARABIDOPSIS TRITHORAX-RELATED7	Encodes ATXR7 (ARABIDOPSIS TRITHORAX-RELATED7)
AT5G45830	5	DOG1	-	DELAY OF GERMINATION 1	Encodes DOG1 (DELAY OF GERMINATION 1)
AT5G46210	5	CUL4	photoperiod	CULLIN 4	Component of ubiquitin ligases
AT5G46910	5	AT5G46910	vernalization	MQD22.4	zinc finger (C5HC2 type) family protein
AT5G47010	5	LBA1	metabolic process	LOW-LEVEL BETA-AMYLASE 1	Required for nonsense-mediated mRNA decay
AT5G47080	5	CKB1	photoperiod	CASEIN KINASE II BETA CHAIN 1	Regulatory subunit beta of casein kinase II (CK2)
AT5G47640	5	NFYB2	Photoperiod	NUCLEAR TRANSCRIPTION FACTOR Y SUBUNIT B-2	CCAAT-box binding transcription factor
AT5G48150	5	PAT1	Photoperiod	PHYTOCHROME A SIGNAL TRANSDUCTION 1	Member of GRAS gene family
AT5G48300	5	ADG1	Photoperiod	ADP GLUCOSE PYROPHOSPHORYLASE 1	subunit of ADP-glucose pyrophosphorylase
AT5G49020	5	PRMT4a	Gibberellin	PROTEIN ARGININE METHYLTRANSFERASE 4A	Encodes an type I protein arginine methyltransferase
AT5G51230	5	EMF2	-	EMBRYONIC FLOWER 2	Homologue of Drosophila protein suppressor of zeste 12 and of Arabidopsis protein VRN2
AT5G51810	5	GA20OX2	Gibberellin	GIBBERELLIN 20-OXIDASE 2	gibberellin 20-oxidase activity, GA biosynthesis
AT5G51820	5	PGM	vernalization	PHOSPHOGLUCOMUTASE	Encodes a plastid isoform of the enzyme phosphoglucomutase
AT5G54510	5	DFL1	metabolic process	DWARF IN LIGHT 1	Encodes an IAA-amido synthase
AT5G55835	5	MIR156H	Vernalization	micro RNA 156h	Encodes a microRNA that targets several SPL family members
AT5G57360	5	ZTL	photoperiod	ZEITLUPE	E3 ubiquitin ligase, blue lught photoreceptor
At5g57380	5	VIN3	Vernalization	VERNALIZATION INSENSITIVE 3	Encodes a plant homeodomain protein
AT5G57660	5	COL5	Photoperiod	CONSTANS LIKE 5	Zinc finger transcription factor
AT5G59560	5	SRR1	photoperiod	SENSITIVITY TO photoperiod REDUCED 1	nuclear protein
AT5G59570	5	BOA	photoperiod	BROTHER OF LUX ARRHYTHMO	BROTHER OF LUX ARRHYTHMO
AT5G59710	5	VIP2	Vernalization	VIRE2 INTERACTING PROTEIN 2	Encodes a nuclear-localized NOT (negative on TATA-less) domain-containing
AT5G59820	5	ZAT12	Vernalization	RESPONSIVE TO HIGH LIGHT 41	Encodes a zinc finger protein involved
AT5G59845	5	AT5G59845	Gibberellin	-	unknown
AT5G60100	5	PRR3	photoperiod	PSEUDO-RESPONSE REGULATOR 3	unknown
AT5G60120	5	TOE2	photoperiod	TARGET OF EAT 2	AP2-domain transcription factor
AT5G60910	5	FUL	flower developments	FRUITFUL	MADS-box transcription factor
AT5G61150	5	VIP4	Vernalization	VERNALIZATION INDEPENDENCE 4	Component of Paf1c
At5g61380	5	TOC1	photoperiod	PRR1/TOC1	unknown
AT5G61850	5	LFY	flower developments	LEAFY	Transcription factor
AT5G62040	5	BFT	flower development	MTG10.11	Phosphatidylethanolamine-binding
At5g62430	5	CDF1	Photoperiod	CYCLING DOF FACTOR 1	DOF transcription factor
AT5G62560	5	K19B1.17	-	-	RING/U-box superfamily protein
At5g62640	5	ELF5	Photoperiod	EARLY FLOWERING 5	nuclear targeted protein
AT5G63980	5	FRY1	photoperiod	ALTERED EXPRESSION OF APX2 8	Encodes a bifunctional protein
AT5G64813	5	LIP1	photoperiod	LIGHT INSENSITIVE PERIOD 1	GTPase
AT5G65050	5	MAF2	vernalization	MADS AFFECTING FLOWERING 2	MADS domain transcription factor
AT5G65060	5	MAF3	vernalization	MADS AFFECTING FLOWERING 3	MADS domain transcription factor
AT5G65070	5	MAF4	vernalization	MADS AFFECTING FLOWERING 4	MADS domain transcription factor
AT5G65080	5	MAF5	vernalization	MADS AFFECTING FLOWERING 5	MADS domain transcription factor
AT5G65540	5	AT5G65540	-	-	unknown protein
AT5G67100	5	ICU2	flower development	INCURVATA2	Encodes the putative catalytic subunit of the DNA polymerase alpha
